# Supplementary material for: Microbial communities form rich extracellular metabolomes that foster metabolic interactions and promote drug tolerance
Source: Nat Microbiol. 2022 Mar 21;7(4):542–55. doi: 10.1038/s41564-022-01072-5 (PMC8975748; doi:10.1038/s41564-022-01072-5)
Supplement: Supplementary file 4 — Tables listing the strains, plasmids and primers used used to clone and restore prototrophy in the BY4741 haploid yeast strain. [file 41564_2022_1072_MOESM4_ESM.xlsx]

## Sheet: Table S1_Yeast strains
Strain	Description
BY4741	Parental strain. MATa his3Δ1 leu2Δ0 met15Δ0 ura3Δ0.
BY4741-his3∆1	BY4741 repaired by triple genomic knockin of LEU2, URA3 and MET15 with native promoters. Does not carry any plasmids (generated in this study).
BY4741-leu2∆0	BY4741 repaired by triple genomic knockin of HIS3, URA3 and MET15 with native promoters. Does not carry any plasmids (generated in this study).
BY4741-ura3∆0	BY4741 repaired by triple genomic knockin of HIS3, LEU2 and MET15 with native promoters. Does not carry any plasmids (generated in this study).
BY4741-met15∆0	BY4741 repaired by triple genomic knockin of HIS3, LEU2 and URA3 with native promoters. Does not carry any plasmids (generated in this study).
WT	Wild-type. BY4741 repaired with genomic knockin of HIS3, LEU2, URA3 and MET15 with native promoters (generated this study, see Table S3).
WT-MitoLoc	Wild-type. BY4741 repaired with genomic knockin of HIS3, LEU2, URA3 and MET15 with native promoters. Transformed with MitoLoc plasmid to enable selection via nourseothricin via the NatMX6 cassette (Addgene #58980)
4p-SeMeCo	BY4741 repaired by plasmid complementation with pH,L,U,M (Addgene: #64178, 64177, 64180, 64179).
pHLUM	BY4741 repaired by plasmid complementation with pHLUM (Addgene: #40276).
pHIS3-eCFP	BY4741 repaired by triple genomic knockin of LEU2, URA3 and MET15 with native promoters, followed by plasmid complementation with pH-eCFP (generated in this study).
pLEU2-eCFP	BY4741 repaired by triple genomic knockin of HIS3, URA3 and MET15 with native promoters, followed by plasmid complementation with pL-eCFP (generated in this study).
pURA3-eCFP	BY4741 repaired by triple genomic knockin of HIS3, LEU2 and MET15 with native promoters, followed by plasmid complementation with pU-eCFP (generated in this study).
pMET15-eCFP	BY4741 repaired by triple genomic knockin of HIS3, LEU2, and URA3 with native promoters, followed by plasmid complementation with pM-eCFP (generated in this study).
3p-fluorescent SeMeCo	BY4741 repaired by genomic knockin of URA3, followed by plasmid complementation with pH,L,M-TagRFP657 (generated in this study).
4p-fluorescent SeMeCo	BY4741 repaired by plasmid complementation with pH-mRuby2, pL-mWasabi, pU-eCFP and pM-TagRFP657 (generated in this study).

## Sheet: Table S2_Plasmids_Cloning
Plasmids	Description
pH	CEN/ARS, HIS3 with native promoter, Addgene: #64178
pL	CEN/ARS, LEU2 with native promoter, Addgene: #64177
pU	CEN/ARS, URA3 with native promoter, Addgene: #64180
pM	CEN/ARS, MET15 with native promoter, Addgene: #64179
pHLUM	CEN/ARS, HIS3, LEU2, URA3, MET15 with native promoters, Addgene: #40276
pH,L,U,M-eCFP	CEN/ARS. HIS3/LEU2/URA3/MET15 with native promoter, GAP1-eCFP-ADH1 cassette cloned into pH/L/U/M. eCFP is codon optimised (S. pombe) derived from Watson et al., Gene, 2008.
pH,L,U,M-mRuby2	CEN/ARS. HIS3 with native promoter, GAP1 promoter first cloned from pU-eCFP and inserted into pFA6a-link-yomRuby2-Kan (Addgene: #44953) by NdeI/SalI digest to generate mRuby2 universal backbone. The fragment containing HIS3/LEU2/URA3/MET15 was generated by PCR using pH/L/U/M-eCFP as a template and cloned into the backbone digested with SwaI/SacI. mRuby2 is codon optimised (S.cerevisiae), derived …
pH,L,M-TagRFP657	CEN/ARS. HIS3/LEU2/MET15 with native promoters. Fragment containing TagRFP657 generated by PCR using pFA6a-link-yoTagRFP657-Kan (Addgene: #44955) as a template and cloned into pH-mRuby2 digested with PacI/AscI. TagRFP657 is codon optimised (S. cerevisiae), derived from Lee et al., PLoS One, 2013.
pL-mWasabi	CEN/ARS. HIS3/LEU2/URA3/MET15 with native promoters. Fragment containing TagRFP657 generated by PCR using pFA6a-link-yomWasabi-CaURA3 (Addgene: #44889) as a template and cloned into pH-mRuby2 digested with PacI/AscI. TagRFP657 is codon optimised (S. cerevisiae), derived from Lee et al., PLoS One, 2013.
pMitoLoc	CEN/ARS. Carries NatMX6 cassette for nourseothricin selection, Addgene: #58980.

## Sheet: Table S3_WT_strain_primers
Primers for knocking HIS3, LEU2, URA3 and MET15 back into BY4741
Primers were designed to flank genomic region of gene of interest ± several hundred base pairs to maximise homologous region for recombindation. Used YSBN5 as template DNA.
HIS3
Size of gene (bp):	663
Name fw primer:	fw_HIS3_homrec
Sequence of fw primer:	TATCGTTTGAACACGGCATT
Distance from coding sequence, CDS (bp)	272
Name of rv primer:	rv_HIS3_homrec
Sequence of rv primer:	CGCGCCTCGTTCAGAATGAC
Distance from CDS (bp)	153
PCR product size (bp):	1088
LEU2 (NB: the YCLWTy2-1 region left of LEU2 is also deleted in LEU2 delta 0)
Size of gene (bp):	1095
Name fw primer:	fw_Ty2_LEU2_homrec
Sequence of fw primer:	GAATTAAAGGATTGGATAGC
Distance from CDS (bp)	5442 (including Ty2-1 region)
Name of rv primer:	rv_LEU2_homrec
Sequence of rv primer:	CCCTATGAACATATTCCATT
Distance from CDS (bp)	98
PCR product size (bp):	6809
URA3
Size of gene (bp):	804
Name fw primer:	fw_URA3_homrec
Sequence of fw primer:	GTTCATCATCTCATGGATCT
Distance from CDS (bp)	500
Name of rv primer:	rv_URA3_homrec
Sequence of rv primer:	TACTGTTACTTGGTTCTGGC
Distance from CDS (bp)	196
PCR product size (bp):	1500
MET15/ 17
Size of gene (bp):	1335
Name fw primer:	fw_MET15_homrec
Sequence of fw primer:	TCGTTTTCTACTTTCTTCTG
Distance from CDS (bp)	968
Name of rv primer:	rv_MET15_homrec
Sequence of rv primer:	GGAGAAGTCAAGACTATGAA
Distance from CDS (bp)	1233
PCR product size (bp):	3536
