# Supplementary material for: Microbial communities form rich extracellular metabolomes that foster metabolic interactions and promote drug tolerance
Source: Nat Microbiol. 2022 Mar 21;7(4):542–55. doi: 10.1038/s41564-022-01072-5 (PMC8975748; doi:10.1038/s41564-022-01072-5)
Supplement: Source Data Fig. 2 — Statistical source data. [file 41564_2022_1072_MOESM6_ESM.xlsx]

## Sheet: 2a_ii_iii_iv
strains	Metabolic flux change			Metabolite exchage in auxotroph			Amino acid exchage in auxotroph
	upregulated	downregulated		upregulated	downregulated		upregulated	downregulated
H	65	43		19	20		11	8
L	74	37		24	13		15	4
U	65	28		24	14		13	7
M	80	23		21	16		13	7

## Sheet: 2c_i_ii_&_stats
Metabolite	FC_to_WT	Ref_group	group2	p	p.adj	p.format	p.signif	method	location
U	FC	WT	4p-SeMeCo	0.130381	0.13	0.13	ns	Wilcoxon	Intracellular
F	FC	WT	4p-SeMeCo	0.000155	0.00016	0.00016	***	Wilcoxon	Intracellular
W	FC	WT	4p-SeMeCo	0.000155	0.00016	0.00016	***	Wilcoxon	Intracellular
L	FC	WT	4p-SeMeCo	0.00699301	0.007	0.007	**	Wilcoxon	Intracellular
I	FC	WT	4p-SeMeCo	0.0104118	0.01	0.01	*	Wilcoxon	Intracellular
M	FC	WT	4p-SeMeCo	0.00699301	0.007	0.007	**	Wilcoxon	Intracellular
V	FC	WT	4p-SeMeCo	0.328205	0.33	0.33	ns	Wilcoxon	Intracellular
P	FC	WT	4p-SeMeCo	0.000155	0.00016	0.00016	***	Wilcoxon	Intracellular
Y	FC	WT	4p-SeMeCo	0.000155	0.00016	0.00016	***	Wilcoxon	Intracellular
A	FC	WT	4p-SeMeCo	1	1	1	ns	Wilcoxon	Intracellular
T	FC	WT	4p-SeMeCo	0.000311	0.00031	0.00031	***	Wilcoxon	Intracellular
G	FC	WT	4p-SeMeCo	0.000155	0.00016	0.00016	***	Wilcoxon	Intracellular
Q	FC	WT	4p-SeMeCo	0.00466201	0.0047	0.0047	**	Wilcoxon	Intracellular
S	FC	WT	4p-SeMeCo	0.0498835	0.05	0.05	*	Wilcoxon	Intracellular
E	FC	WT	4p-SeMeCo	0.0104118	0.01	0.01	*	Wilcoxon	Intracellular
N	FC	WT	4p-SeMeCo	1	1	1	ns	Wilcoxon	Intracellular
D	FC	WT	4p-SeMeCo	0.0281274	0.028	0.028	*	Wilcoxon	Intracellular
R	FC	WT	4p-SeMeCo	0.000155	0.00016	0.00016	***	Wilcoxon	Intracellular
H	FC	WT	4p-SeMeCo	0.0010878	0.0011	0.0011	**	Wilcoxon	Intracellular
K	FC	WT	4p-SeMeCo	0.505361	0.51	0.51	ns	Wilcoxon	Intracellular
U	FC	WT	4p-SeMeCo	0.0285714	0.029	0.029	*	Wilcoxon	Extracellular
L	FC	WT	4p-SeMeCo	0.573737	0.57	0.57	ns	Wilcoxon	Extracellular
F	FC	WT	4p-SeMeCo	0.00466201	0.0047	0.0047	**	Wilcoxon	Extracellular
W	FC	WT	4p-SeMeCo	0.00466201	0.0047	0.0047	**	Wilcoxon	Extracellular
I	FC	WT	4p-SeMeCo	0.0029526	0.003	0.003	**	Wilcoxon	Extracellular
M	FC	WT	4p-SeMeCo	0.0281274	0.028	0.028	*	Wilcoxon	Extracellular
V	FC	WT	4p-SeMeCo	0.00466201	0.0047	0.0047	**	Wilcoxon	Extracellular
P	FC	WT	4p-SeMeCo	0.798446	0.8	0.8	ns	Wilcoxon	Extracellular
Y	FC	WT	4p-SeMeCo	0.0018648	0.0019	0.0019	**	Wilcoxon	Extracellular
A	FC	WT	4p-SeMeCo	0.0029526	0.003	0.003	**	Wilcoxon	Extracellular
T	FC	WT	4p-SeMeCo	0.0029526	0.003	0.003	**	Wilcoxon	Extracellular
G	FC	WT	4p-SeMeCo	0.234499	0.23	0.23	ns	Wilcoxon	Extracellular
Q	FC	WT	4p-SeMeCo	0.0281274	0.028	0.028	*	Wilcoxon	Extracellular
E	FC	WT	4p-SeMeCo	0.194872	0.19	0.19	ns	Wilcoxon	Extracellular
S	FC	WT	4p-SeMeCo	0.0649573	0.065	0.065	ns	Wilcoxon	Extracellular
N	FC	WT	4p-SeMeCo	0.0018648	0.0019	0.0019	**	Wilcoxon	Extracellular
D	FC	WT	4p-SeMeCo	0.0010878	0.0011	0.0011	**	Wilcoxon	Extracellular
R	FC	WT	4p-SeMeCo	0.0285714	0.029	0.029	*	Wilcoxon	Extracellular
K	FC	WT	4p-SeMeCo	0.160528	0.16	0.16	ns	Wilcoxon	Extracellular
H	FC	WT	4p-SeMeCo	0.0029526	0.003	0.003	**	Wilcoxon	Extracellular

## Sheet: 2e
drug	drug.conc	condition.conc	mean.integral	sd.integral	n
Miconazole	0	0	33.3712	2.18918	3
Miconazole	0	0.0016	31.9839	0.360507	3
Miconazole	0	0.008	35.2882	0.628148	3
Miconazole	0	0.04	35.1694	2.97284	3
Miconazole	0	0.2	35.8544	2.55868	3
Miconazole	0	1	36.0607	1.13587	3
Miconazole	0	5	33.6516	1.62914	3
Miconazole	0.0156	0	30.2843	2.04975	3
Miconazole	0.0156	0.0016	27.3417	2.92258	3
Miconazole	0.0156	0.008	29.4849	3.00341	3
Miconazole	0.0156	0.04	30.4222	2.07681	3
Miconazole	0.0156	0.2	29.9133	4.68253	3
Miconazole	0.0156	1	28.9167	1.19919	3
Miconazole	0.0156	5	27.2099	2.69085	3
Miconazole	0.03125	0	26.0796	0.408169	3
Miconazole	0.03125	0.0016	21.2046	2.4434	3
Miconazole	0.03125	0.008	22.7489	2.41593	3
Miconazole	0.03125	0.04	24.6829	3.57506	3
Miconazole	0.03125	0.2	27.6025	3.22607	3
Miconazole	0.03125	1	27.7771	2.53153	3
Miconazole	0.03125	5	25.9518	2.30305	3
Miconazole	0.0625	0	16.1019	2.04269	3
Miconazole	0.0625	0.0016	9.33391	3.11371	3
Miconazole	0.0625	0.008	16.2503	2.43812	3
Miconazole	0.0625	0.04	20.0629	3.95559	3
Miconazole	0.0625	0.2	25.282	1.7606	3
Miconazole	0.0625	1	27.3588	0.766506	3
Miconazole	0.0625	5	25.8477	1.61259	3
Miconazole	0.125	0	6.77287	1.0521	3
Miconazole	0.125	0.0016	3.09069	0.29271	3
Miconazole	0.125	0.008	6.45643	1.3385	3
Miconazole	0.125	0.04	16.0232	2.22489	3
Miconazole	0.125	0.2	23.7529	1.70139	3
Miconazole	0.125	1	27.8253	1.01156	3
Miconazole	0.125	5	23.0303	1.17532	3
Miconazole	0.25	0	3.24364	0.344517	3
Miconazole	0.25	0.0016	2.46096	0.0452436	3
Miconazole	0.25	0.008	3.02445	0.339297	3
Miconazole	0.25	0.04	9.24762	1.53669	3
Miconazole	0.25	0.2	20.1699	1.9296	3
Miconazole	0.25	1	23.4893	0.226146	3
Miconazole	0.25	5	22.4621	1.05118	3
Miconazole	0.5	0	2.70404	0.0399699	3
Miconazole	0.5	0.0016	2.36532	0.0351763	3
Miconazole	0.5	0.008	2.53719	0.0519591	3
Miconazole	0.5	0.04	5.15936	0.958523	3
Miconazole	0.5	0.2	17.1533	0.384049	3
Miconazole	0.5	1	22.2837	1.17585	3
Miconazole	0.5	5	20.2012	0.534196	3
Miconazole	1	0	2.59859	0.0677786	3
Miconazole	1	0.0016	2.49308	0.0548679	3
Miconazole	1	0.008	2.60474	0.0274529	3
Miconazole	1	0.04	3.66185	0.316949	3
Miconazole	1	0.2	13.1687	0.28033	3
Miconazole	1	1	19.5718	0.276478	3
Miconazole	1	5	18.0032	0.5504	3
Miconazole	16	0	2.10381	0.0350587	6
Miconazole	16	0.0016	2.16345	0.0396862	3
Miconazole	16	0.008	2.19872	0.0380425	3
Miconazole	16	0.04	2.26821	0.0456988	3
Miconazole	16	0.2	2.25448	0.0350743	3
Miconazole	16	1	2.18418	0.0503529	3
Miconazole	16	5	2.13053	0.0519193	3
Miconazole	2	0	2.49433	0.0256729	3
Miconazole	2	0.0016	2.55997	0.0330552	3
Miconazole	2	0.008	2.70469	0.0481912	3
Miconazole	2	0.04	3.92437	0.224553	3
Miconazole	2	0.2	6.96461	0.559542	3
Miconazole	2	1	15.5807	0.599115	3
Miconazole	2	5	14.9812	0.495102	3
Miconazole	4	0	2.37948	0.0337324	6
Miconazole	4	0.0016	2.5154	0.0239006	3
Miconazole	4	0.008	2.66386	0.0667223	3
Miconazole	4	0.04	3.1233	0.209201	3
Miconazole	4	0.2	4.39929	0.105594	3
Miconazole	4	1	8.14559	0.296796	3
Miconazole	4	5	6.79839	0.733039	3
Miconazole	8	0	2.23147	0.0312572	6
Miconazole	8	0.0016	2.50874	0.0393751	3
Miconazole	8	0.008	2.57325	0.0380377	3
Miconazole	8	0.04	2.48472	0.0447724	3
Miconazole	8	0.2	2.58928	0.0432746	3
Miconazole	8	1	2.62871	0.0710819	3
Miconazole	8	5	2.60454	0.069102	3
Uniconazole	0	0	32.5198	1.74349	3
Uniconazole	0	0.0016	33.9179	1.36051	3
Uniconazole	0	0.008	33.7961	1.72634	3
Uniconazole	0	0.04	34.9316	1.42681	3
Uniconazole	0	0.2	36.2638	1.15586	3
Uniconazole	0	1	36.3139	1.37536	3
Uniconazole	0	5	32.19	0.86495	3
Uniconazole	0.0156	0	32.4179	2.08537	3
Uniconazole	0.0156	0.0016	31.873	0.997064	3
Uniconazole	0.0156	0.008	34.6527	1.80601	3
Uniconazole	0.0156	0.04	33.9101	2.01776	3
Uniconazole	0.0156	0.2	33.2881	1.57836	3
Uniconazole	0.0156	1	33.9807	0.409566	3
Uniconazole	0.0156	5	29.6046	1.08918	3
Uniconazole	0.03125	0	29.2691	0.44493	3
Uniconazole	0.03125	0.0016	16.9719	2.48469	3
Uniconazole	0.03125	0.008	31.9278	1.83011	3
Uniconazole	0.03125	0.04	29.0154	3.01584	3
Uniconazole	0.03125	0.2	30.0736	1.54345	3
Uniconazole	0.03125	1	32.0491	1.77304	3
Uniconazole	0.03125	5	27.7515	0.978663	3
Uniconazole	0.0625	0	24.4896	7.13441	3
Uniconazole	0.0625	0.0016	6.66226	1.27988	3
Uniconazole	0.0625	0.008	28.2491	2.25411	3
Uniconazole	0.0625	0.04	26.7749	4.77138	3
Uniconazole	0.0625	0.2	26.271	2.14174	3
Uniconazole	0.0625	1	30.5993	0.632546	3
Uniconazole	0.0625	5	24.3101	1.82624	3
Uniconazole	0.125	0	22.5377	1.90406	3
Uniconazole	0.125	0.0016	2.708	0.00593541	3
Uniconazole	0.125	0.008	23.8149	2.64859	3
Uniconazole	0.125	0.04	16.5649	3.03603	3
Uniconazole	0.125	0.2	16.633	1.616	3
Uniconazole	0.125	1	25.4382	2.25414	3
Uniconazole	0.125	5	19.0286	2.66967	3
Uniconazole	0.25	0	12.4305	1.29186	3
Uniconazole	0.25	0.0016	2.46505	0.0504299	3
Uniconazole	0.25	0.008	12.145	1.39548	3
Uniconazole	0.25	0.04	9.99384	1.66404	3
Uniconazole	0.25	0.2	13.9982	0.521927	3
Uniconazole	0.25	1	21.012	2.41397	3
Uniconazole	0.25	5	15.2749	0.980986	3
Uniconazole	0.5	0	4.53775	0.479185	3
Uniconazole	0.5	0.0016	2.4301	0.0366517	3
Uniconazole	0.5	0.008	4.33707	0.423733	3
Uniconazole	0.5	0.04	4.89343	0.5888	3
Uniconazole	0.5	0.2	8.01816	0.562833	3
Uniconazole	0.5	1	16.6038	0.618062	3
Uniconazole	0.5	5	11.2789	0.326847	3
Uniconazole	1	0	2.81838	0.00893227	3
Uniconazole	1	0.0016	2.31676	0.0223202	3
Uniconazole	1	0.008	2.82924	0.0515375	3
Uniconazole	1	0.04	3.85505	0.220889	3
Uniconazole	1	0.2	6.38142	0.149784	3
Uniconazole	1	1	10.8973	0.41885	3
Uniconazole	1	5	10.0887	0.265727	3
Uniconazole	16	0	2.51769	0.0459468	6
Uniconazole	16	0.0016	2.47377	0.114483	3
Uniconazole	16	0.008	2.77419	0.0779747	3
Uniconazole	16	0.04	3.44681	0.113536	3
Uniconazole	16	0.2	4.89535	0.336613	3
Uniconazole	16	1	7.11475	0.173976	3
Uniconazole	16	5	7.62013	0.266655	3
Uniconazole	2	0	2.65659	0.0652285	3
Uniconazole	2	0.0016	2.35494	0.0411114	3
Uniconazole	2	0.008	2.6903	0.0162808	3
Uniconazole	2	0.04	3.41491	0.0377651	3
Uniconazole	2	0.2	5.10709	0.0724506	3
Uniconazole	2	1	8.53535	0.525674	3
Uniconazole	2	5	8.55323	0.645342	3
Uniconazole	4	0	2.55182	0.0669819	6
Uniconazole	4	0.0016	2.47965	0.05431	3
Uniconazole	4	0.008	2.59524	0.00626342	3
Uniconazole	4	0.04	3.30914	0.034883	3
Uniconazole	4	0.2	4.92653	0.272805	3
Uniconazole	4	1	7.21149	0.237764	3
Uniconazole	4	5	8.43395	0.206881	3
Uniconazole	8	0	2.46017	0.0495854	6
Uniconazole	8	0.0016	2.50028	0.0668532	3
Uniconazole	8	0.008	2.68677	0.0914238	3
Uniconazole	8	0.04	3.32746	0.0492354	3
Uniconazole	8	0.2	5.00876	0.106608	3
Uniconazole	8	1	6.98525	0.262396	3
Uniconazole	8	5	7.24327	0.22978	3
