# Supplementary material for: Microbial communities form rich extracellular metabolomes that foster metabolic interactions and promote drug tolerance
Source: Nat Microbiol. 2022 Mar 21;7(4):542–55. doi: 10.1038/s41564-022-01072-5 (PMC8975748; doi:10.1038/s41564-022-01072-5)
Supplement: Source Data Fig. 2 — Unprocessed images for Supplementary Fig. 2a,b. [file 41564_2022_1072_MOESM7_ESM.zip]

Archive with 16 entries (16 files):
- MICO_4FP_HLUM.jpg
- __MACOSX/._MICO_4FP_HLUM.jpg
- MICO_4FP_SM.jpg
- __MACOSX/._MICO_4FP_SM.jpg
- MICO_WT_HLUM.jpg
- __MACOSX/._MICO_WT_HLUM.jpg
- MICO_WT_SM.jpg
- __MACOSX/._MICO_WT_SM.jpg
- UNIC_4FP_HLUM.jpg
- __MACOSX/._UNIC_4FP_HLUM.jpg
- UNIC_4FP_SM.jpg
- __MACOSX/._UNIC_4FP_SM.jpg
- UNIC_WT_HLUM.jpg
- __MACOSX/._UNIC_WT_HLUM.jpg
- UNIC_WT_SM.jpg
- __MACOSX/._UNIC_WT_SM.jpg
