# Supplementary material for: Microbial communities form rich extracellular metabolomes that foster metabolic interactions and promote drug tolerance
Source: Nat Microbiol. 2022 Mar 21;7(4):542–55. doi: 10.1038/s41564-022-01072-5 (PMC8975748; doi:10.1038/s41564-022-01072-5)
Supplement: Source Data Fig. 3 — Statistical source data. [file 41564_2022_1072_MOESM8_ESM.xlsx]

## Sheet: 3c_ii
Differentially expressed proteins in Auxotrophs vs Prototrophs
strains	All proteins			Metabolic enzymes			Amino acid biosynthetic proteins
	upregulated	downregulated		upregulated	downregulated		upregulated	downregulated
H	59	77		14	12		7	2
L	33	30		13	9		12	3
U	81	115		28	12		4	2
M	57	39		17	7		4	3

## Sheet: 3d_ii
Differentially expressed proteins in Prototrophs vs WT
strains	All proteins			Metabolic enzymes			Amino acid biosynthetic proteins
	upregulated	downregulated		upregulated	downregulated		upregulated	downregulated
H	149	92		32	27		12	5
L	123	90		29	26		12	4
U	162	119		34	32		13	2
M	84	86		15	22		4	3
