# Supplementary material for: Microbial communities form rich extracellular metabolomes that foster metabolic interactions and promote drug tolerance
Source: Nat Microbiol. 2022 Mar 21;7(4):542–55. doi: 10.1038/s41564-022-01072-5 (PMC8975748; doi:10.1038/s41564-022-01072-5)
Supplement: Source Data Fig. 4 — Statistical source data. [file 41564_2022_1072_MOESM9_ESM.xlsx]

## Sheet: 4a
cell_ID	DIOC(5)3_530_30 blue-A	TagRFP657_730_45 red-A			Cluster	Cells	Mean(TagRFP657)	Variance(TagRFP657)	SD(TagRFP657)	Mean(DIOC5(3))	Variance(DIOC5(3))	SD(DIOC5(3))	Auxotrophy	Cluster_type
1	495	778			1	1609	706.581	4249.05	65.1847	482.28	1111.98	33.3463	Prototroph	Main
2	507	701			2	1115	244.585	581.048	24.1049	409.748	1934.62	43.9843	HLM	Main
3	419	704			3	1888	545.332	7966.9	89.2575	435.6	2131.07	46.1635	H/L/M	Main
4	494	555			4	148	567.42	25102.4	158.437	458.616	9906.58	99.5318	H/L/M	Sub
5	485	423			5	836	422.542	4926.78	70.191	420.208	1332.15	36.4986	HL/HM/LM	Main
6	455	680			6	734	600.851	2718.48	52.139	454.514	654.6	25.5852	H/L/M	Sub
7	441	632
8	437	256
9	494	777
10	364	417
11	429	700
12	473	470
13	423	492
14	455	402
15	408	600
16	556	816
17	373	575
18	396	265
19	425	216
20	386	268
21	360	287
22	444	657
23	546	613
24	425	632
25	539	697
26	465	705
27	441	242
28	444	501
29	605	685
30	534	490
31	468	569
32	459	511
33	465	264
34	444	406
35	432	775
36	448	652
37	355	441
38	470	729
39	430	614
40	457	636
41	325	259
42	518	278
43	507	697
44	428	525
45	413	268
46	426	457
47	500	521
48	452	723
49	391	536
50	472	458
51	456	211
52	335	363
53	377	222
54	457	564
55	424	488
56	512	737
57	432	675
58	462	693
59	468	437
60	421	668
61	465	624
62	446	236
63	348	557
64	656	699
65	462	623
66	464	591
67	432	319
68	460	575
69	611	674
70	436	493
71	391	226
72	435	564
73	446	259
74	503	627
75	493	242
76	441	565
77	489	806
78	460	591
79	447	441
80	440	458
81	484	676
82	469	511
83	452	686
84	434	531
85	463	421
86	387	471
87	397	259
88	303	264
89	464	789
90	393	420
91	500	699
92	482	580
93	383	575
94	441	557
95	429	622
96	505	774
97	493	586
98	432	378
99	481	544
100	438	548
101	436	480
102	445	452
103	398	401
104	443	621
105	442	520
106	452	597
107	447	543
108	495	602
109	372	583
110	396	534
111	451	620
112	441	612
113	442	261
114	457	502
115	424	250
116	433	626
117	423	255
118	515	660
119	459	667
120	484	678
121	459	576
122	474	543
123	354	380
124	427	411
125	369	425
126	396	489
127	526	242
128	469	682
129	418	649
130	359	235
131	411	388
132	384	479
133	400	236
134	497	694
135	490	695
136	432	224
137	414	411
138	484	788
139	442	589
140	428	635
141	667	886
142	385	228
143	464	624
144	341	593
145	393	245
146	479	264
147	499	547
148	443	553
149	477	753
150	515	563
151	523	784
152	399	575
153	474	704
154	422	623
155	317	614
156	483	631
157	343	222
158	459	283
159	455	641
160	382	412
161	402	241
162	479	254
163	400	253
164	378	577
165	499	584
166	420	244
167	464	496
168	410	506
169	477	602
170	438	596
171	427	500
172	376	395
173	369	282
174	495	736
175	464	730
176	433	626
177	481	612
178	407	301
179	343	493
180	481	575
181	420	489
182	383	624
183	446	528
184	399	264
185	460	485
186	498	528
187	464	675
188	417	230
189	415	289
190	469	774
191	432	250
192	432	499
193	482	624
194	428	398
195	447	399
196	384	222
197	437	491
198	489	606
199	416	224
200	526	777
201	383	256
202	486	703
203	341	249
204	490	915
205	583	752
206	422	561
207	416	621
208	474	593
209	452	420
210	453	254
211	482	513
212	439	541
213	441	592
214	506	570
215	246	400
216	410	547
217	478	452
218	503	693
219	457	757
220	530	610
221	416	464
222	409	298
223	497	752
224	514	706
225	500	669
226	455	499
227	474	767
228	428	417
229	393	343
230	460	257
231	428	241
232	447	570
233	480	773
234	509	675
235	356	625
236	373	472
237	429	610
238	488	694
239	423	738
240	572	786
241	485	666
242	434	603
243	402	568
244	499	449
245	445	674
246	392	166
247	440	612
248	422	245
249	542	888
250	539	634
251	439	664
252	513	601
253	491	538
254	425	690
255	476	530
256	406	804
257	424	596
258	423	637
259	430	534
260	436	243
261	445	257
262	421	256
263	465	391
264	465	674
265	488	668
266	522	723
267	418	601
268	524	488
269	459	239
270	418	498
271	529	632
272	462	675
273	429	366
274	451	531
275	407	493
276	622	604
277	503	661
278	448	510
279	393	313
280	468	736
281	418	507
282	431	685
283	432	698
284	479	637
285	462	517
286	400	272
287	465	839
288	413	598
289	428	376
290	386	262
291	485	627
292	488	593
293	374	480
294	442	626
295	431	537
296	419	610
297	481	592
298	469	646
299	444	586
300	483	720
301	421	512
302	385	317
303	447	348
304	455	369
305	413	333
306	480	582
307	449	202
308	430	586
309	457	435
310	365	459
311	508	521
312	314	517
313	479	635
314	413	317
315	454	582
316	486	241
317	393	377
318	521	475
319	388	406
320	480	691
321	469	764
322	438	663
323	497	815
324	279	167
325	440	205
326	380	383
327	425	680
328	442	496
329	579	764
330	434	418
331	455	414
332	433	255
333	435	569
334	443	666
335	382	212
336	441	626
337	422	637
338	487	724
339	440	603
340	425	592
341	409	594
342	440	671
343	517	767
344	444	480
345	392	478
346	366	478
347	474	341
348	511	693
349	394	371
350	395	373
351	415	574
352	442	549
353	477	487
354	428	410
355	474	528
356	470	497
357	471	570
358	369	619
359	428	264
360	473	617
361	383	368
362	436	529
363	505	703
364	498	670
365	438	552
366	511	559
367	481	661
368	393	418
369	443	478
370	498	614
371	445	638
372	342	570
373	432	612
374	462	567
375	556	763
376	394	251
377	426	235
378	383	291
379	474	299
380	482	427
381	403	266
382	450	464
383	370	264
384	449	628
385	407	290
386	427	552
387	368	231
388	477	507
389	464	465
390	378	553
391	414	299
392	438	275
393	391	608
394	539	612
395	526	609
396	532	783
397	517	709
398	432	358
399	494	743
400	476	754
401	397	574
402	408	525
403	404	470
404	464	564
405	454	561
406	463	588
407	407	607
408	405	603
409	409	563
410	440	468
411	428	335
412	489	254
413	411	265
414	494	782
415	403	516
416	434	506
417	496	792
418	496	684
419	479	794
420	425	343
421	467	220
422	313	453
423	400	591
424	433	545
425	377	604
426	492	648
427	422	414
428	434	535
429	449	624
430	520	807
431	466	298
432	437	508
433	429	452
434	497	728
435	470	250
436	468	510
437	499	675
438	422	580
439	436	789
440	412	233
441	456	586
442	388	227
443	448	567
444	426	564
445	440	246
446	343	505
447	388	702
448	434	529
449	368	494
450	398	430
451	465	563
452	392	274
453	463	540
454	409	362
455	457	565
456	476	471
457	464	458
458	453	664
459	419	673
460	314	223
461	395	203
462	363	615
463	524	538
464	390	317
465	422	538
466	455	631
467	452	584
468	548	538
469	317	425
470	625	455
471	415	535
472	494	430
473	465	651
474	505	435
475	456	798
476	542	726
477	453	540
478	459	674
479	489	709
480	662	652
481	436	248
482	459	575
483	792	441
484	481	548
485	492	628
486	439	527
487	449	639
488	474	759
489	407	662
490	458	270
491	507	748
492	462	587
493	329	704
494	446	737
495	488	550
496	516	790
497	470	299
498	450	416
499	393	251
500	458	251
501	439	563
502	507	664
503	411	253
504	501	488
505	470	507
506	484	579
507	493	781
508	374	397
509	368	528
510	369	430
511	482	638
512	385	438
513	479	529
514	437	604
515	458	373
516	477	539
517	514	801
518	393	306
519	403	554
520	340	195
521	493	556
522	434	457
523	417	457
524	372	378
525	438	302
526	519	886
527	409	763
528	459	676
529	384	202
530	380	511
531	270	275
532	466	734
533	500	695
534	507	592
535	557	561
536	405	565
537	510	828
538	344	382
539	397	195
540	448	608
541	435	234
542	491	791
543	408	585
544	450	295
545	350	517
546	435	224
547	524	636
548	343	400
549	403	474
550	526	581
551	444	371
552	445	228
553	422	433
554	477	538
555	441	789
556	448	509
557	487	750
558	470	599
559	457	729
560	424	459
561	462	407
562	408	247
563	427	666
564	397	243
565	435	521
566	383	226
567	570	603
568	495	767
569	454	574
570	515	608
571	512	670
572	476	750
573	490	703
574	403	339
575	481	265
576	509	749
577	428	473
578	475	519
579	468	769
580	355	419
581	589	905
582	504	702
583	400	223
584	441	490
585	438	661
586	464	416
587	453	469
588	408	327
589	520	484
590	412	494
591	410	306
592	462	679
593	445	641
594	416	405
595	513	229
596	522	627
597	397	245
598	448	774
599	469	639
600	472	604
601	419	396
602	511	816
603	554	759
604	514	689
605	443	638
606	446	275
607	450	627
608	426	238
609	359	239
610	482	232
611	371	411
612	458	710
613	426	583
614	442	630
615	482	641
616	530	456
617	551	655
618	424	407
619	435	599
620	358	388
621	408	743
622	479	493
623	471	686
624	511	825
625	354	563
626	517	773
627	457	671
628	497	585
629	430	572
630	438	544
631	428	627
632	491	505
633	454	591
634	435	614
635	505	530
636	449	643
637	378	207
638	433	268
639	501	268
640	464	452
641	389	373
642	413	333
643	523	477
644	413	555
645	381	570
646	473	573
647	455	741
648	411	260
649	462	531
650	375	613
651	454	251
652	435	555
653	439	544
654	495	329
655	425	574
656	325	542
657	381	281
658	418	481
659	503	584
660	432	583
661	498	573
662	484	636
663	469	673
664	467	564
665	395	253
666	405	513
667	465	570
668	411	533
669	406	648
670	402	254
671	385	587
672	368	240
673	444	761
674	448	767
675	458	634
676	370	446
677	428	605
678	426	616
679	431	430
680	492	492
681	477	798
682	439	222
683	368	373
684	433	237
685	443	422
686	459	688
687	449	657
688	465	611
689	423	565
690	436	486
691	435	434
692	413	387
693	477	701
694	494	616
695	514	602
696	413	575
697	395	513
698	512	523
699	469	623
700	380	430
701	463	634
702	397	223
703	509	702
704	435	395
705	447	542
706	492	250
707	406	380
708	426	403
709	472	599
710	443	532
711	417	549
712	382	303
713	369	246
714	431	695
715	471	618
716	510	758
717	440	494
718	550	387
719	464	238
720	361	454
721	469	262
722	453	536
723	456	624
724	503	689
725	452	441
726	437	273
727	498	734
728	398	248
729	430	287
730	329	256
731	464	676
732	370	229
733	482	518
734	453	909
735	380	523
736	397	233
737	489	531
738	515	464
739	493	674
740	413	570
741	407	636
742	513	639
743	506	606
744	457	674
745	450	627
746	376	241
747	494	662
748	338	432
749	418	566
750	420	499
751	386	452
752	439	463
753	447	251
754	384	635
755	487	603
756	462	599
757	439	652
758	501	710
759	495	654
760	399	187
761	417	622
762	432	679
763	397	608
764	517	841
765	437	655
766	334	616
767	471	575
768	466	519
769	450	226
770	447	545
771	473	645
772	424	279
773	434	650
774	397	548
775	450	246
776	532	804
777	454	566
778	377	617
779	491	751
780	479	558
781	410	287
782	421	261
783	456	669
784	390	621
785	456	687
786	426	471
787	471	698
788	469	569
789	460	436
790	459	393
791	426	421
792	428	640
793	392	222
794	432	533
795	501	688
796	538	559
797	424	589
798	433	490
799	463	764
800	413	751
801	477	755
802	490	668
803	452	602
804	492	592
805	435	497
806	547	794
807	453	490
808	460	526
809	403	466
810	496	704
811	487	618
812	473	620
813	462	666
814	507	178
815	402	219
816	533	708
817	372	495
818	528	587
819	418	444
820	503	706
821	403	333
822	464	520
823	384	346
824	522	632
825	538	775
826	376	569
827	452	716
828	508	646
829	421	604
830	494	544
831	481	846
832	490	536
833	494	771
834	482	616
835	426	552
836	439	601
837	390	392
838	392	290
839	435	249
840	219	240
841	470	569
842	462	624
843	434	714
844	435	538
845	455	459
846	531	843
847	489	660
848	599	866
849	424	419
850	445	278
851	474	275
852	444	531
853	468	500
854	434	647
855	376	625
856	366	508
857	484	664
858	424	574
859	458	724
860	276	548
861	375	655
862	456	359
863	373	256
864	509	827
865	380	195
866	395	506
867	462	435
868	344	248
869	442	654
870	462	524
871	457	535
872	471	234
873	419	377
874	357	250
875	587	751
876	420	553
877	416	413
878	447	631
879	461	316
880	412	549
881	461	653
882	507	630
883	442	417
884	413	649
885	479	254
886	520	650
887	501	703
888	441	658
889	503	558
890	435	434
891	433	595
892	431	647
893	381	580
894	417	588
895	437	640
896	421	597
897	468	789
898	426	652
899	471	576
900	351	281
901	434	529
902	482	771
903	558	647
904	467	728
905	433	570
906	433	242
907	478	225
908	384	229
909	474	665
910	413	695
911	507	577
912	413	236
913	485	641
914	439	532
915	466	528
916	366	560
917	451	226
918	465	557
919	435	615
920	486	764
921	425	247
922	389	449
923	478	710
924	459	675
925	441	744
926	441	239
927	409	696
928	442	418
929	519	785
930	433	701
931	430	575
932	464	262
933	481	692
934	486	714
935	402	556
936	456	253
937	563	745
938	444	436
939	444	658
940	493	854
941	483	330
942	502	596
943	505	758
944	422	776
945	406	512
946	374	219
947	445	667
948	429	545
949	431	387
950	496	511
951	368	253
952	486	575
953	331	203
954	451	609
955	431	239
956	464	564
957	409	378
958	422	771
959	421	235
960	402	782
961	363	557
962	378	456
963	429	231
964	474	397
965	429	477
966	519	819
967	506	566
968	544	775
969	459	661
970	558	767
971	461	295
972	469	401
973	407	677
974	479	771
975	518	634
976	503	700
977	474	683
978	479	687
979	449	555
980	457	671
981	495	529
982	507	448
983	393	438
984	449	620
985	377	675
986	509	818
987	451	594
988	401	316
989	407	421
990	500	613
991	413	616
992	489	640
993	476	518
994	386	273
995	478	618
996	358	455
997	480	660
998	498	288
999	477	742
1000	464	659
1001	507	659
1002	417	585
1003	469	274
1004	451	381
1005	449	482
1006	554	666
1007	412	634
1008	458	704
1009	392	261
1010	462	629
1011	413	500
1012	423	227
1013	393	246
1014	480	599
1015	469	444
1016	491	679
1017	420	548
1018	378	438
1019	443	399
1020	411	575
1021	291	256
1022	403	421
1023	447	594
1024	403	315
1025	416	217
1026	497	765
1027	385	367
1028	529	721
1029	434	670
1030	486	656
1031	456	595
1032	433	456
1033	394	528
1034	465	588
1035	438	601
1036	481	816
1037	453	243
1038	443	700
1039	500	458
1040	627	598
1041	446	712
1042	460	461
1043	470	547
1044	358	385
1045	478	607
1046	396	496
1047	396	528
1048	355	466
1049	441	773
1050	436	270
1051	452	504
1052	386	243
1053	428	533
1054	478	180
1055	376	257
1056	496	748
1057	440	503
1058	418	239
1059	355	238
1060	410	299
1061	452	545
1062	518	568
1063	465	425
1064	424	237
1065	458	493
1066	360	328
1067	507	855
1068	374	539
1069	444	216
1070	424	467
1071	607	686
1072	405	512
1073	443	644
1074	481	501
1075	417	237
1076	521	755
1077	449	400
1078	422	567
1079	513	793
1080	588	635
1081	430	544
1082	488	672
1083	327	235
1084	490	559
1085	370	474
1086	506	637
1087	504	718
1088	458	780
1089	415	393
1090	484	682
1091	519	840
1092	393	477
1093	455	562
1094	425	506
1095	516	448
1096	464	825
1097	434	487
1098	463	563
1099	451	238
1100	418	395
1101	333	203
1102	446	569
1103	408	711
1104	382	272
1105	410	414
1106	481	584
1107	401	244
1108	418	446
1109	457	217
1110	340	556
1111	584	823
1112	455	666
1113	449	518
1114	494	666
1115	266	527
1116	397	216
1117	377	464
1118	407	556
1119	450	504
1120	470	724
1121	456	691
1122	456	625
1123	462	547
1124	257	232
1125	547	801
1126	398	232
1127	486	497
1128	431	248
1129	523	586
1130	491	466
1131	448	559
1132	469	456
1133	338	241
1134	432	413
1135	487	664
1136	448	549
1137	439	560
1138	493	613
1139	433	558
1140	529	670
1141	435	642
1142	388	275
1143	445	648
1144	512	699
1145	465	482
1146	668	907
1147	390	434
1148	514	678
1149	328	343
1150	410	385
1151	465	801
1152	401	413
1153	420	448
1154	409	225
1155	403	773
1156	511	644
1157	410	550
1158	501	711
1159	512	704
1160	468	688
1161	418	581
1162	427	545
1163	389	342
1164	480	616
1165	392	257
1166	269	228
1167	690	793
1168	485	764
1169	500	762
1170	405	359
1171	426	239
1172	470	478
1173	470	559
1174	433	460
1175	448	648
1176	415	406
1177	460	669
1178	423	535
1179	541	482
1180	348	223
1181	308	233
1182	477	225
1183	420	524
1184	524	874
1185	360	482
1186	366	187
1187	422	466
1188	472	680
1189	549	715
1190	497	273
1191	400	680
1192	412	548
1193	479	708
1194	436	304
1195	556	573
1196	520	510
1197	438	447
1198	412	465
1199	400	217
1200	352	487
1201	514	626
1202	436	569
1203	470	447
1204	398	582
1205	468	463
1206	381	264
1207	506	710
1208	419	243
1209	381	607
1210	458	413
1211	401	606
1212	421	318
1213	489	673
1214	416	637
1215	448	253
1216	486	243
1217	463	265
1218	453	449
1219	443	718
1220	431	454
1221	481	582
1222	431	558
1223	429	607
1224	485	464
1225	439	473
1226	490	719
1227	385	344
1228	435	235
1229	442	245
1230	406	238
1231	442	447
1232	435	400
1233	423	629
1234	436	606
1235	450	698
1236	408	419
1237	341	218
1238	457	339
1239	435	252
1240	387	284
1241	464	607
1242	377	336
1243	422	249
1244	402	279
1245	453	726
1246	350	468
1247	416	265
1248	390	242
1249	451	603
1250	453	558
1251	497	511
1252	465	638
1253	416	234
1254	518	512
1255	484	647
1256	438	267
1257	468	719
1258	454	554
1259	578	935
1260	465	363
1261	476	806
1262	391	383
1263	412	211
1264	488	744
1265	507	715
1266	295	356
1267	543	467
1268	413	602
1269	443	252
1270	480	580
1271	459	564
1272	386	554
1273	444	373
1274	404	456
1275	431	520
1276	446	504
1277	437	625
1278	512	845
1279	440	476
1280	466	620
1281	510	686
1282	387	355
1283	451	464
1284	480	575
1285	479	807
1286	483	634
1287	469	397
1288	479	625
1289	449	633
1290	419	632
1291	432	429
1292	413	243
1293	351	588
1294	394	277
1295	394	783
1296	512	708
1297	415	608
1298	412	265
1299	350	296
1300	523	652
1301	409	528
1302	368	227
1303	386	602
1304	418	233
1305	499	734
1306	439	601
1307	401	287
1308	412	570
1309	486	584
1310	491	548
1311	509	799
1312	425	229
1313	407	693
1314	469	596
1315	461	641
1316	444	681
1317	424	744
1318	435	614
1319	413	681
1320	400	256
1321	492	494
1322	415	393
1323	297	490
1324	415	663
1325	415	614
1326	577	884
1327	495	665
1328	470	626
1329	384	470
1330	442	487
1331	484	469
1332	518	585
1333	511	699
1334	464	572
1335	413	606
1336	533	649
1337	433	603
1338	427	663
1339	439	420
1340	440	537
1341	440	417
1342	388	412
1343	524	657
1344	495	748
1345	429	494
1346	636	918
1347	377	573
1348	522	258
1349	595	619
1350	428	748
1351	455	650
1352	359	477
1353	468	188
1354	430	211
1355	527	563
1356	438	655
1357	421	491
1358	432	233
1359	459	515
1360	425	736
1361	469	583
1362	369	592
1363	352	545
1364	391	537
1365	488	664
1366	450	471
1367	391	430
1368	523	768
1369	477	650
1370	490	253
1371	503	469
1372	464	553
1373	334	260
1374	324	634
1375	523	735
1376	474	188
1377	458	670
1378	460	703
1379	433	256
1380	520	744
1381	506	599
1382	477	581
1383	445	260
1384	454	605
1385	337	246
1386	416	270
1387	396	240
1388	488	772
1389	431	584
1390	468	663
1391	416	690
1392	431	570
1393	428	397
1394	428	599
1395	442	205
1396	497	515
1397	438	597
1398	456	623
1399	390	375
1400	394	227
1401	479	611
1402	470	613
1403	419	380
1404	412	586
1405	456	566
1406	428	634
1407	389	354
1408	474	635
1409	286	191
1410	412	555
1411	434	353
1412	518	247
1413	499	927
1414	435	390
1415	414	598
1416	413	591
1417	519	496
1418	485	606
1419	447	437
1420	386	396
1421	396	352
1422	424	235
1423	393	251
1424	474	684
1425	469	600
1426	410	250
1427	496	704
1428	431	449
1429	436	483
1430	394	642
1431	443	691
1432	482	711
1433	403	620
1434	427	531
1435	470	540
1436	366	639
1437	357	221
1438	467	677
1439	513	889
1440	408	667
1441	459	694
1442	510	759
1443	438	269
1444	454	717
1445	420	531
1446	462	690
1447	458	249
1448	465	620
1449	385	437
1450	439	529
1451	516	197
1452	473	720
1453	378	617
1454	423	255
1455	321	191
1456	456	728
1457	456	747
1458	393	242
1459	419	381
1460	464	599
1461	417	252
1462	496	572
1463	403	273
1464	435	451
1465	490	698
1466	483	768
1467	453	637
1468	509	586
1469	541	782
1470	488	644
1471	473	637
1472	472	604
1473	468	537
1474	540	795
1475	440	492
1476	488	440
1477	423	515
1478	467	741
1479	397	527
1480	501	563
1481	418	243
1482	439	268
1483	453	455
1484	477	628
1485	471	580
1486	482	736
1487	420	403
1488	328	245
1489	416	245
1490	422	421
1491	383	231
1492	409	649
1493	454	508
1494	385	317
1495	497	717
1496	408	628
1497	455	245
1498	474	665
1499	486	706
1500	460	624
1501	404	505
1502	468	677
1503	465	723
1504	439	439
1505	468	734
1506	498	795
1507	322	359
1508	389	447
1509	310	409
1510	391	228
1511	477	542
1512	393	630
1513	459	551
1514	452	215
1515	422	271
1516	441	494
1517	525	730
1518	459	557
1519	388	236
1520	426	501
1521	362	239
1522	382	680
1523	455	588
1524	455	666
1525	384	264
1526	407	277
1527	466	477
1528	350	455
1529	393	244
1530	592	814
1531	426	233
1532	399	436
1533	485	760
1534	489	727
1535	443	585
1536	502	698
1537	439	633
1538	304	237
1539	472	512
1540	450	476
1541	400	252
1542	454	661
1543	506	707
1544	366	470
1545	403	438
1546	407	239
1547	533	708
1548	430	331
1549	537	660
1550	456	614
1551	393	268
1552	496	566
1553	468	613
1554	506	775
1555	459	670
1556	443	440
1557	423	718
1558	485	697
1559	518	691
1560	462	684
1561	435	607
1562	397	411
1563	444	649
1564	451	501
1565	461	773
1566	455	533
1567	442	564
1568	437	219
1569	427	662
1570	395	514
1571	460	579
1572	395	352
1573	428	573
1574	430	675
1575	479	717
1576	495	736
1577	492	451
1578	427	244
1579	320	418
1580	385	215
1581	430	643
1582	312	225
1583	471	794
1584	527	731
1585	514	595
1586	450	591
1587	438	225
1588	417	571
1589	415	596
1590	456	488
1591	448	604
1592	472	509
1593	482	647
1594	501	766
1595	371	501
1596	531	735
1597	337	462
1598	470	266
1599	427	583
1600	502	655
1601	448	489
1602	430	570
1603	500	542
1604	484	715
1605	445	273
1606	438	381
1607	508	657
1608	460	260
1609	514	800
1610	446	541
1611	425	652
1612	479	559
1613	428	603
1614	465	748
1615	443	567
1616	360	424
1617	513	737
1618	457	265
1619	447	518
1620	453	665
1621	405	310
1622	406	519
1623	419	525
1624	479	576
1625	476	518
1626	455	574
1627	374	488
1628	539	756
1629	406	504
1630	504	669
1631	420	462
1632	480	530
1633	442	511
1634	443	532
1635	316	410
1636	482	725
1637	438	422
1638	398	468
1639	429	243
1640	479	442
1641	452	590
1642	386	250
1643	442	468
1644	430	569
1645	445	219
1646	513	646
1647	445	746
1648	459	507
1649	405	593
1650	387	350
1651	447	405
1652	471	490
1653	410	532
1654	504	792
1655	454	733
1656	436	401
1657	424	409
1658	470	626
1659	421	539
1660	412	557
1661	449	665
1662	413	282
1663	441	508
1664	475	593
1665	529	632
1666	479	789
1667	450	650
1668	455	311
1669	466	599
1670	496	719
1671	405	486
1672	350	279
1673	500	830
1674	482	598
1675	455	251
1676	427	592
1677	460	599
1678	431	471
1679	471	348
1680	497	554
1681	376	536
1682	441	667
1683	451	636
1684	444	699
1685	486	640
1686	389	456
1687	397	441
1688	386	242
1689	425	568
1690	380	429
1691	503	592
1692	405	646
1693	525	752
1694	452	464
1695	510	662
1696	400	222
1697	455	409
1698	465	649
1699	551	812
1700	597	830
1701	445	556
1702	624	718
1703	386	242
1704	492	728
1705	419	482
1706	463	649
1707	481	461
1708	439	571
1709	427	699
1710	435	246
1711	436	792
1712	488	573
1713	433	658
1714	473	869
1715	438	787
1716	526	853
1717	454	573
1718	482	629
1719	373	562
1720	452	225
1721	469	453
1722	362	267
1723	514	678
1724	409	249
1725	451	625
1726	465	646
1727	413	295
1728	498	210
1729	373	441
1730	464	672
1731	430	528
1732	486	629
1733	422	389
1734	466	717
1735	360	536
1736	447	603
1737	431	617
1738	471	431
1739	461	437
1740	482	603
1741	481	627
1742	422	537
1743	487	625
1744	257	329
1745	464	647
1746	373	221
1747	412	499
1748	512	766
1749	455	680
1750	486	651
1751	322	495
1752	457	374
1753	495	592
1754	344	449
1755	429	467
1756	403	530
1757	489	234
1758	433	248
1759	366	208
1760	419	648
1761	392	248
1762	498	561
1763	485	606
1764	375	184
1765	453	640
1766	397	217
1767	463	774
1768	554	531
1769	438	431
1770	477	297
1771	474	661
1772	568	749
1773	430	637
1774	660	644
1775	412	290
1776	477	833
1777	508	800
1778	467	461
1779	403	453
1780	441	627
1781	468	414
1782	438	275
1783	420	389
1784	236	235
1785	442	684
1786	353	229
1787	493	537
1788	408	236
1789	446	308
1790	482	667
1791	343	235
1792	432	578
1793	440	503
1794	409	545
1795	441	538
1796	472	676
1797	454	564
1798	475	670
1799	442	623
1800	485	579
1801	497	730
1802	380	496
1803	436	420
1804	407	355
1805	511	731
1806	468	628
1807	445	434
1808	363	205
1809	399	236
1810	386	479
1811	489	644
1812	419	521
1813	403	493
1814	482	720
1815	367	336
1816	421	468
1817	384	391
1818	385	245
1819	468	389
1820	493	733
1821	434	618
1822	472	729
1823	474	715
1824	455	493
1825	479	757
1826	452	638
1827	504	782
1828	371	389
1829	449	623
1830	403	474
1831	431	453
1832	468	724
1833	403	607
1834	413	570
1835	456	676
1836	453	707
1837	504	626
1838	374	253
1839	477	628
1840	397	623
1841	461	579
1842	436	588
1843	436	575
1844	400	226
1845	443	538
1846	447	252
1847	507	739
1848	484	658
1849	426	373
1850	469	602
1851	470	556
1852	433	262
1853	509	767
1854	464	596
1855	468	257
1856	516	688
1857	424	462
1858	433	242
1859	499	279
1860	464	478
1861	436	655
1862	330	232
1863	438	440
1864	428	384
1865	526	704
1866	406	250
1867	428	425
1868	488	550
1869	387	432
1870	362	242
1871	626	957
1872	441	359
1873	493	638
1874	516	511
1875	364	337
1876	468	603
1877	362	229
1878	366	258
1879	412	477
1880	427	656
1881	468	248
1882	444	520
1883	419	268
1884	481	271
1885	397	509
1886	501	452
1887	437	260
1888	441	653
1889	413	217
1890	453	728
1891	401	430
1892	480	461
1893	423	382
1894	401	406
1895	359	418
1896	453	510
1897	411	598
1898	439	471
1899	436	599
1900	443	481
1901	448	434
1902	420	252
1903	444	638
1904	416	681
1905	480	760
1906	405	212
1907	528	733
1908	342	223
1909	507	539
1910	433	490
1911	430	447
1912	466	553
1913	470	607
1914	437	392
1915	435	269
1916	476	693
1917	462	554
1918	396	428
1919	438	272
1920	483	693
1921	491	544
1922	398	543
1923	400	546
1924	441	265
1925	472	701
1926	510	760
1927	369	315
1928	323	412
1929	417	390
1930	471	417
1931	451	555
1932	476	702
1933	475	552
1934	445	184
1935	512	762
1936	468	539
1937	455	585
1938	442	472
1939	447	483
1940	514	831
1941	469	605
1942	438	734
1943	440	455
1944	445	349
1945	439	610
1946	423	768
1947	453	589
1948	449	603
1949	487	510
1950	478	461
1951	513	693
1952	473	590
1953	503	658
1954	411	515
1955	485	493
1956	542	524
1957	480	411
1958	403	486
1959	363	404
1960	451	706
1961	417	598
1962	421	229
1963	489	680
1964	403	480
1965	491	505
1966	446	237
1967	348	445
1968	498	862
1969	315	208
1970	558	690
1971	477	762
1972	427	685
1973	363	696
1974	476	665
1975	425	377
1976	416	265
1977	445	688
1978	460	641
1979	400	722
1980	495	501
1981	477	770
1982	456	351
1983	507	666
1984	492	563
1985	444	360
1986	422	374
1987	451	606
1988	410	275
1989	447	585
1990	387	597
1991	445	592
1992	424	567
1993	458	545
1994	510	728
1995	466	591
1996	501	723
1997	413	664
1998	495	481
1999	442	535
[truncated: 4,331 more rows]

## Sheet: 4b
date	sample	ID	coordinates	dye.Median	pro.cons	semeco
31018	pL_mCh	03_pU_true_mCh_ctrl_mCh+	0001-0018	335	Producer_x000D_ (mCherry+)	leucine
31018	pL_mCh	03_pU_true_mCh_dye_mCh-	0002-0018	322	Producer_x000D_ (mCherry+)	leucine
31018	pL_mCh	03_pH_ctrl_mCh+	0003-0018	59	Consumer_x000D_ (mCherry-)	leucine
31018	pL_mCh	03_pH_dye_mCh-	0004-0329	58	Consumer_x000D_ (mCherry-)	leucine
31018	pL_mCh	03_pH_mCh_mCh+	0005-0347	621	Consumer_x000D_ (mCherry-)	leucine
31018	pL_mCh	03_pH_mCh_dye_mCh-	0006-0409	68	Consumer_x000D_ (mCherry-)	leucine
31018	pL_mCh	03_pL_ctrl_mCh+	0007-0721	100	Producer_x000D_ (mCherry+)	leucine
31018	pL_mCh	03_pM_mCh_mCh-	0008-0747	107	Producer_x000D_ (mCherry+)	leucine
31018	pL_mCh	03_pM_mCh_dye_mCh+	0009-0786	101	Producer_x000D_ (mCherry+)	leucine
31018	pL_mCh	03_pL_dye_mCh-	0010-0819	98	Producer_x000D_ (mCherry+)	leucine
31018	pL_mCh	03_pL_mCh_mCh+	0011-0932	110	Producer_x000D_ (mCherry+)	leucine
31018	pL_mCh	03_pU_dye_mCh-	0012-0971	103	Producer_x000D_ (mCherry+)	leucine
31018	pL_mCh	03_pU_mCh_mCh+	0013-1188	260	Consumer_x000D_ (mCherry-)	leucine
31018	pL_mCh	03_pU_true_mCh_ctrl_mCh-	0001-0260	239	Producer_x000D_ (mCherry+)	leucine
31018	pL_mCh	03_pU_true_mCh_dye_mCh+	0002-0539	152	Consumer_x000D_ (mCherry-)	leucine
31018	pL_mCh	03_pH_dye_mCh+	0004-0953	722	Producer_x000D_ (mCherry+)	leucine
31018	pL_mCh	03_pH_mCh_mCh-	0005-0978	2313	Producer_x000D_ (mCherry+)	leucine
31018	pL_mCh	03_pH_mCh_dye_mCh+	0006-1022	4095	Producer_x000D_ (mCherry+)	leucine
31018	pL_mCh	03_pL_ctrl_mCh-	0001-0118	326	Producer_x000D_ (mCherry+)	leucine
31018	pL_mCh	03_pM_mCh_mCh+	0002-0341	253	Producer_x000D_ (mCherry+)	leucine
31018	pL_mCh	03_pM_mCh_dye_mCh-	0003-0355	125	Producer_x000D_ (mCherry+)	leucine
31018	pL_mCh	03_pL_dye_mCh+	0004-0384	311	Producer_x000D_ (mCherry+)	leucine
31018	pL_mCh	03_pL_mCh_mCh-	0005-0392	664	Producer_x000D_ (mCherry+)	leucine
31018	pL_mCh	03_pU_dye_mCh+	0006-0452	321	Consumer_x000D_ (mCherry-)	leucine
31018	pL_mCh	03_pU_mCh_mCh-	0007-0499	792	Producer_x000D_ (mCherry+)	leucine
31018	pL_mCh	03_pU_true_mCh_ctrl_mCh+	0008-0585	124	Consumer_x000D_ (mCherry-)	leucine
31018	pL_mCh	03_pU_true_mCh_dye_mCh-	0009-0598	201	Consumer_x000D_ (mCherry-)	leucine
31018	pL_mCh	03_pH_ctrl_mCh+	0010-0596	205	Consumer_x000D_ (mCherry-)	leucine
31018	pL_mCh	03_pH_dye_mCh-	0011-0636	304	Producer_x000D_ (mCherry+)	leucine
31018	pL_mCh	03_pH_mCh_mCh+	0012-0732	305	Producer_x000D_ (mCherry+)	leucine
31018	pL_mCh	03_pH_mCh_dye_mCh-	0013-0770	546	Producer_x000D_ (mCherry+)	leucine
31018	pL_mCh	03_pL_ctrl_mCh+	0014-0890	183	Producer_x000D_ (mCherry+)	leucine
31018	pL_mCh	03_pM_mCh_mCh-	0015-0987	371	Producer_x000D_ (mCherry+)	leucine
31018	pL_mCh	03_pL_dye_mCh-	0001-0139	194	Producer_x000D_ (mCherry+)	leucine
31018	pL_mCh	03_pL_mCh_mCh+	0002-0210	89	Consumer_x000D_ (mCherry-)	leucine
31018	pL_mCh	03_pU_dye_mCh-	0003-0296	457	Consumer_x000D_ (mCherry-)	leucine
31018	pL_mCh	03_pU_mCh_mCh+	0004-0339	531	Producer_x000D_ (mCherry+)	leucine
31018	pL_mCh	03_pU_true_mCh_ctrl_mCh-	0005-0389	537	Producer_x000D_ (mCherry+)	leucine
31018	pL_mCh	03_pU_true_mCh_dye_mCh+	0006-0572	140	Producer_x000D_ (mCherry+)	leucine
31018	pL_mCh	03_pH_ctrl_mCh-	0007-0618	351	Producer_x000D_ (mCherry+)	leucine
31018	pL_mCh	03_pH_dye_mCh+	0008-0672	567	Producer_x000D_ (mCherry+)	leucine
31018	pL_mCh	03_pH_mCh_mCh-	0009-0701	259	Producer_x000D_ (mCherry+)	leucine
31018	pL_mCh	03_pH_mCh_dye_mCh+	0010-0728	372	Producer_x000D_ (mCherry+)	leucine
31018	pL_mCh	03_pL_ctrl_mCh-	0011-0775	474	Producer_x000D_ (mCherry+)	leucine
31018	pL_mCh	03_pM_mCh_mCh+	0012-0885	208	Consumer_x000D_ (mCherry-)	leucine
31018	pL_mCh	03_pM_mCh_dye_mCh-	0013-0969	1763	Producer_x000D_ (mCherry+)	leucine
31018	pL_mCh	03_pL_dye_mCh+	0014-0966	157	Consumer_x000D_ (mCherry-)	leucine
31018	pL_mCh	03_pL_mCh_mCh-	0015-0968	539	Producer_x000D_ (mCherry+)	leucine
31018	pL_mCh	03_pU_mCh_mCh-	0017-1042	3571	Producer_x000D_ (mCherry+)	leucine
31018	pL_mCh	03_pU_true_mCh_ctrl_mCh+	0018-1092	192	Consumer_x000D_ (mCherry-)	leucine
31018	pL_mCh	03_pU_true_mCh_dye_mCh-	0001-0016	80	Consumer_x000D_ (mCherry-)	leucine
31018	pL_mCh	03_pH_ctrl_mCh+	0002-0211	85	Consumer_x000D_ (mCherry-)	leucine
31018	pL_mCh	03_pH_dye_mCh-	0003-0295	516	Consumer_x000D_ (mCherry-)	leucine
31018	pL_mCh	03_pH_mCh_mCh+	0004-0329	121	Consumer_x000D_ (mCherry-)	leucine
31018	pL_mCh	03_pH_mCh_dye_mCh-	0005-0339	501	Producer_x000D_ (mCherry+)	leucine
31018	pL_mCh	03_pL_ctrl_mCh+	0006-0387	497	Producer_x000D_ (mCherry+)	leucine
31018	pL_mCh	03_pM_mCh_mCh-	0007-0427	273	Consumer_x000D_ (mCherry-)	leucine
31018	pL_mCh	03_pM_mCh_dye_mCh+	0008-0618	338	Producer_x000D_ (mCherry+)	leucine
31018	pL_mCh	03_pL_mCh_mCh+	0010-0968	1794	Producer_x000D_ (mCherry+)	leucine
31018	pL_mCh	03_pU_dye_mCh-	0011-0965	151	Consumer_x000D_ (mCherry-)	leucine
31018	pL_mCh	03_pU_mCh_mCh+	0012-0966	695	Producer_x000D_ (mCherry+)	leucine
31018	pL_mCh	03_pU_true_mCh_dye_mCh+	0001-0025	103	Consumer_x000D_ (mCherry-)	leucine
31018	pL_mCh	03_pH_ctrl_mCh-	0002-0096	170	Producer_x000D_ (mCherry+)	leucine
31018	pL_mCh	03_pH_dye_mCh+	0003-0167	109	Producer_x000D_ (mCherry+)	leucine
31018	pL_mCh	03_pH_mCh_mCh-	0004-0196	170	Producer_x000D_ (mCherry+)	leucine
31018	pL_mCh	03_pH_mCh_dye_mCh+	0005-0342	210	Producer_x000D_ (mCherry+)	leucine
31018	pL_mCh	03_pL_ctrl_mCh-	0006-0420	789	Producer_x000D_ (mCherry+)	leucine
31018	pL_mCh	03_pM_mCh_mCh+	0007-0474	1621	Producer_x000D_ (mCherry+)	leucine
31018	pL_mCh	03_pM_mCh_dye_mCh-	0008-0501	126	Producer_x000D_ (mCherry+)	leucine
31018	pL_mCh	03_pL_mCh_mCh-	0010-0604	464	Consumer_x000D_ (mCherry-)	leucine
31018	pL_mCh	03_pU_dye_mCh+	0011-0606	228	Producer_x000D_ (mCherry+)	leucine
31018	pL_mCh	03_pU_mCh_mCh-	0012-0642	306	Producer_x000D_ (mCherry+)	leucine
31018	pL_mCh	03_pU_true_mCh_ctrl_mCh+	0013-0670	577	Producer_x000D_ (mCherry+)	leucine
31018	pL_mCh	03_pH_ctrl_mCh+	0015-0744	224	Producer_x000D_ (mCherry+)	leucine
31018	pL_mCh	03_pH_dye_mCh-	0016-0765	332	Producer_x000D_ (mCherry+)	leucine
31018	pL_mCh	03_pH_mCh_mCh+	0017-0806	133	Producer_x000D_ (mCherry+)	leucine
31018	pL_mCh	03_pH_mCh_dye_mCh-	0018-0814	1589	Producer_x000D_ (mCherry+)	leucine
31018	pL_mCh	03_pL_ctrl_mCh+	0019-0860	455	Consumer_x000D_ (mCherry-)	leucine
31018	pL_mCh	03_pL_dye_mCh-	0022-0948	127	Consumer_x000D_ (mCherry-)	leucine
31018	pL_mCh	03_pU_dye_mCh-	0024-0994	929	Producer_x000D_ (mCherry+)	leucine
31018	pL_mCh	03_pU_mCh_mCh+	0025-1010	1142	Producer_x000D_ (mCherry+)	leucine
31018	pL_mCh	03_pU_true_mCh_ctrl_mCh-	0026-1026	369	Consumer_x000D_ (mCherry-)	leucine
31018	pL_mCh	03_pU_true_mCh_dye_mCh+	0027-1023	235	Consumer_x000D_ (mCherry-)	leucine
31018	pL_mCh	03_pH_mCh_mCh-	0030-1174	257	Producer_x000D_ (mCherry+)	leucine
31018	pL_mCh	03_pL_ctrl_mCh-	0002-0099	281	Producer_x000D_ (mCherry+)	leucine
31018	pL_mCh	03_pM_mCh_mCh+	0003-0102	837	Producer_x000D_ (mCherry+)	leucine
31018	pL_mCh	03_pM_mCh_dye_mCh-	0004-0133	1489	Producer_x000D_ (mCherry+)	leucine
31018	pL_mCh	03_pL_dye_mCh+	0005-0172	328	Producer_x000D_ (mCherry+)	leucine
31018	pL_mCh	03_pU_dye_mCh+	0007-0231	212	Producer_x000D_ (mCherry+)	leucine
31018	pL_mCh	03_pU_mCh_mCh-	0008-0231	317	Producer_x000D_ (mCherry+)	leucine
31018	pL_mCh	03_pU_true_mCh_ctrl_mCh+	0009-0319	508	Producer_x000D_ (mCherry+)	leucine
31018	pL_mCh	03_pU_true_mCh_dye_mCh-	0010-0332	456	Producer_x000D_ (mCherry+)	leucine
31018	pL_mCh	03_pH_dye_mCh-	0012-0359	665	Producer_x000D_ (mCherry+)	leucine
31018	pL_mCh	03_pH_mCh_mCh+	0013-0363	314	Producer_x000D_ (mCherry+)	leucine
31018	pL_mCh	03_pH_mCh_dye_mCh-	0014-0413	195	Producer_x000D_ (mCherry+)	leucine
31018	pL_mCh	03_pL_ctrl_mCh+	0015-0447	1491	Producer_x000D_ (mCherry+)	leucine
31018	pL_mCh	03_pM_mCh_dye_mCh+	0017-0576	484	Producer_x000D_ (mCherry+)	leucine
31018	pL_mCh	03_pU_dye_mCh-	0020-0681	284	Producer_x000D_ (mCherry+)	leucine
31018	pL_mCh	03_pU_true_mCh_ctrl_mCh-	0022-0694	1132	Producer_x000D_ (mCherry+)	leucine
31018	pL_mCh	03_pH_dye_mCh+	0025-0843	605	Producer_x000D_ (mCherry+)	leucine
31018	pL_mCh	03_pH_mCh_mCh-	0026-0878	905	Producer_x000D_ (mCherry+)	leucine
31018	pL_mCh	03_pH_mCh_dye_mCh+	0027-0924	652	Consumer_x000D_ (mCherry-)	leucine
31018	pL_mCh	03_pM_mCh_mCh+	0029-0951	1137	Producer_x000D_ (mCherry+)	leucine
31018	pL_mCh	03_pM_mCh_dye_mCh-	0030-0954	493	Producer_x000D_ (mCherry+)	leucine
31018	pL_mCh	03_pL_mCh_mCh-	0032-1097	384	Producer_x000D_ (mCherry+)	leucine
31018	pL_mCh	03_pU_dye_mCh+	0001-0203	176	Consumer_x000D_ (mCherry-)	leucine
31018	pL_mCh	03_pU_true_mCh_ctrl_mCh+	0003-0489	83	Consumer_x000D_ (mCherry-)	leucine
31018	pL_mCh	03_pH_ctrl_mCh+	0005-0638	1254	Producer_x000D_ (mCherry+)	leucine
31018	pL_mCh	03_pH_dye_mCh-	0006-0663	895	Producer_x000D_ (mCherry+)	leucine
31018	pL_mCh	03_pH_mCh_mCh+	0007-0929	242	Producer_x000D_ (mCherry+)	leucine
31018	pL_mCh	03_pH_mCh_dye_mCh-	0008-0985	4095	Producer_x000D_ (mCherry+)	leucine
31018	pL_mCh	03_pL_ctrl_mCh+	0009-1106	141	Consumer_x000D_ (mCherry-)	leucine
31018	pL_mCh	03_pM_mCh_mCh-	0010-1187	2422	Producer_x000D_ (mCherry+)	leucine
31018	pL_mCh	03_pM_mCh_dye_mCh+	0001-0095	398	Producer_x000D_ (mCherry+)	leucine
31018	pL_mCh	03_pL_mCh_mCh+	0003-0224	602	Producer_x000D_ (mCherry+)	leucine
31018	pL_mCh	03_pU_dye_mCh-	0004-0273	3191	Producer_x000D_ (mCherry+)	leucine
31018	pL_mCh	03_pU_true_mCh_ctrl_mCh-	0006-0783	162	Producer_x000D_ (mCherry+)	leucine
31018	pL_mCh	03_pU_true_mCh_dye_mCh+	0007-0894	1426	Producer_x000D_ (mCherry+)	leucine
31018	pL_mCh	03_pH_ctrl_mCh-	0008-0970	620	Producer_x000D_ (mCherry+)	leucine
31018	pL_mCh	03_pH_dye_mCh+	0009-1054	309	Consumer_x000D_ (mCherry-)	leucine
31018	pL_mCh	03_pH_mCh_mCh-	0001-0040	375	Producer_x000D_ (mCherry+)	leucine
31018	pL_mCh	03_pH_mCh_dye_mCh+	0002-0196	1307	Producer_x000D_ (mCherry+)	leucine
31018	pL_mCh	03_pL_ctrl_mCh-	0003-0351	261	Producer_x000D_ (mCherry+)	leucine
31018	pL_mCh	03_pM_mCh_mCh+	0004-0392	486	Producer_x000D_ (mCherry+)	leucine
31018	pL_mCh	03_pM_mCh_dye_mCh-	0005-0521	111	Consumer_x000D_ (mCherry-)	leucine
31018	pL_mCh	03_pL_dye_mCh+	0006-0545	1433	Producer_x000D_ (mCherry+)	leucine
31018	pL_mCh	03_pL_mCh_mCh-	0007-0571	4032	Producer_x000D_ (mCherry+)	leucine
31018	pL_mCh	03_pU_dye_mCh+	0008-0579	419	Producer_x000D_ (mCherry+)	leucine
31018	pL_mCh	03_pU_mCh_mCh-	0009-0697	354	Producer_x000D_ (mCherry+)	leucine
31018	pL_mCh	03_pU_true_mCh_ctrl_mCh+	0010-0776	306	Producer_x000D_ (mCherry+)	leucine
31018	pL_mCh	03_pU_true_mCh_dye_mCh-	0011-0816	364	Producer_x000D_ (mCherry+)	leucine
31018	pL_mCh	03_pH_dye_mCh-	0013-0904	146	Producer_x000D_ (mCherry+)	leucine
31018	pL_mCh	03_pH_mCh_mCh+	0014-0943	97	Consumer_x000D_ (mCherry-)	leucine
31018	pL_mCh	03_pH_mCh_dye_mCh-	0015-1052	384	Producer_x000D_ (mCherry+)	leucine
31018	pL_mCh	03_pL_ctrl_mCh+	0016-1073	297	Producer_x000D_ (mCherry+)	leucine
31018	pL_mCh	03_pM_mCh_mCh-	0001-0075	497	Producer_x000D_ (mCherry+)	leucine
31018	pL_mCh	03_pM_mCh_dye_mCh+	0002-0099	2860	Producer_x000D_ (mCherry+)	leucine
31018	pL_mCh	03_pL_dye_mCh-	0003-0154	739	Producer_x000D_ (mCherry+)	leucine
31018	pL_mCh	03_pL_mCh_mCh+	0004-0142	92	Consumer_x000D_ (mCherry-)	leucine
31018	pL_mCh	03_pU_dye_mCh-	0005-0155	1334	Producer_x000D_ (mCherry+)	leucine
31018	pL_mCh	03_pU_mCh_mCh+	0006-0170	185	Producer_x000D_ (mCherry+)	leucine
31018	pL_mCh	03_pU_true_mCh_ctrl_mCh-	0007-0185	108	Consumer_x000D_ (mCherry-)	leucine
31018	pL_mCh	03_pU_true_mCh_dye_mCh+	0008-0249	85	Consumer_x000D_ (mCherry-)	leucine
31018	pL_mCh	03_pH_dye_mCh+	0010-0270	391	Consumer_x000D_ (mCherry-)	leucine
31018	pL_mCh	03_pH_mCh_mCh-	0011-0322	502	Producer_x000D_ (mCherry+)	leucine
31018	pL_mCh	03_pH_mCh_dye_mCh+	0012-0378	274	Producer_x000D_ (mCherry+)	leucine
31018	pL_mCh	03_pL_ctrl_mCh-	0013-0393	259	Producer_x000D_ (mCherry+)	leucine
31018	pL_mCh	03_pL_dye_mCh+	0016-0445	1275	Producer_x000D_ (mCherry+)	leucine
31018	pL_mCh	03_pL_mCh_mCh-	0017-0469	889	Producer_x000D_ (mCherry+)	leucine
31018	pL_mCh	03_pU_dye_mCh+	0018-0467	516	Producer_x000D_ (mCherry+)	leucine
31018	pL_mCh	03_pU_mCh_mCh-	0019-0487	1431	Producer_x000D_ (mCherry+)	leucine
31018	pL_mCh	03_pU_true_mCh_ctrl_mCh+	0020-0482	277	Producer_x000D_ (mCherry+)	leucine
31018	pL_mCh	03_pU_true_mCh_dye_mCh-	0021-0597	680	Producer_x000D_ (mCherry+)	leucine
31018	pL_mCh	03_pH_dye_mCh-	0023-0644	151	Producer_x000D_ (mCherry+)	leucine
31018	pL_mCh	03_pM_mCh_mCh-	0027-0744	1558	Producer_x000D_ (mCherry+)	leucine
31018	pL_mCh	03_pM_mCh_dye_mCh+	0028-0737	164	Producer_x000D_ (mCherry+)	leucine
31018	pL_mCh	03_pU_dye_mCh-	0031-0814	382	Producer_x000D_ (mCherry+)	leucine
31018	pL_mCh	03_pU_true_mCh_ctrl_mCh-	0033-0863	847	Producer_x000D_ (mCherry+)	leucine
31018	pL_mCh	03_pU_true_mCh_dye_mCh+	0034-0901	106	Producer_x000D_ (mCherry+)	leucine
31018	pL_mCh	03_pH_ctrl_mCh-	0035-0897	1005	Producer_x000D_ (mCherry+)	leucine
31018	pL_mCh	03_pH_dye_mCh+	0036-0943	234	Producer_x000D_ (mCherry+)	leucine
31018	pL_mCh	03_pH_mCh_mCh-	0037-0950	2994	Producer_x000D_ (mCherry+)	leucine
31018	pL_mCh	03_pM_mCh_mCh+	0040-1037	248	Producer_x000D_ (mCherry+)	leucine
31018	pL_mCh	03_pM_mCh_dye_mCh-	0041-1049	114	Consumer_x000D_ (mCherry-)	leucine
31018	pL_mCh	03_pL_dye_mCh+	0042-1059	195	Producer_x000D_ (mCherry+)	leucine
31018	pL_mCh	03_pU_true_mCh_ctrl_mCh+	0001-0019	227	Consumer_x000D_ (mCherry-)	leucine
31018	pL_mCh	03_pH_dye_mCh-	0004-0181	283	Producer_x000D_ (mCherry+)	leucine
31018	pL_mCh	03_pH_mCh_mCh+	0005-0193	166	Producer_x000D_ (mCherry+)	leucine
31018	pL_mCh	03_pL_ctrl_mCh+	0007-0232	2394	Producer_x000D_ (mCherry+)	leucine
31018	pL_mCh	03_pM_mCh_mCh-	0008-0231	317	Producer_x000D_ (mCherry+)	leucine
31018	pL_mCh	03_pM_mCh_dye_mCh+	0009-0285	274	Consumer_x000D_ (mCherry-)	leucine
31018	pL_mCh	03_pL_dye_mCh-	0010-0288	294	Producer_x000D_ (mCherry+)	leucine
31018	pL_mCh	03_pU_dye_mCh-	0012-0337	1131	Producer_x000D_ (mCherry+)	leucine
31018	pL_mCh	03_pL_dye_mCh+	0023-0634	671	Producer_x000D_ (mCherry+)	leucine
31018	pL_mCh	03_pU_dye_mCh+	0025-0662	775	Producer_x000D_ (mCherry+)	leucine
31018	pL_mCh	03_pU_mCh_mCh-	0026-0748	354	Consumer_x000D_ (mCherry-)	leucine
31018	pL_mCh	03_pU_true_mCh_ctrl_mCh+	0027-0752	567	Producer_x000D_ (mCherry+)	leucine
31018	pL_mCh	03_pU_true_mCh_dye_mCh-	0028-0754	692	Producer_x000D_ (mCherry+)	leucine
31018	pL_mCh	03_pH_dye_mCh-	0030-0786	2144	Producer_x000D_ (mCherry+)	leucine
31018	pL_mCh	03_pH_mCh_mCh+	0031-0803	149	Producer_x000D_ (mCherry+)	leucine
31018	pL_mCh	03_pH_mCh_dye_mCh-	0032-0852	122	Producer_x000D_ (mCherry+)	leucine
31018	pL_mCh	03_pM_mCh_mCh-	0034-1169	191	Producer_x000D_ (mCherry+)	leucine
31018	pL_mCh	03_pL_dye_mCh-	0002-0305	95	Producer_x000D_ (mCherry+)	leucine
31018	pL_mCh	03_pL_mCh_mCh+	0003-0403	831	Producer_x000D_ (mCherry+)	leucine
31018	pL_mCh	03_pU_dye_mCh-	0004-0476	262	Consumer_x000D_ (mCherry-)	leucine
31018	pL_mCh	03_pH_dye_mCh+	0009-0634	111	Consumer_x000D_ (mCherry-)	leucine
31018	pL_mCh	03_pH_mCh_dye_mCh+	0011-0702	101	Producer_x000D_ (mCherry+)	leucine
31018	pL_mCh	03_pL_ctrl_mCh-	0012-0720	164	Consumer_x000D_ (mCherry-)	leucine
31018	pL_mCh	03_pM_mCh_dye_mCh-	0014-0728	113	Consumer_x000D_ (mCherry-)	leucine
31018	pL_mCh	03_pU_dye_mCh+	0017-0836	226	Producer_x000D_ (mCherry+)	leucine
31018	pL_mCh	03_pU_true_mCh_ctrl_mCh+	0019-0872	226	Producer_x000D_ (mCherry+)	leucine
31018	pL_mCh	03_pU_true_mCh_dye_mCh-	0020-0945	2035	Producer_x000D_ (mCherry+)	leucine
31018	pL_mCh	03_pH_mCh_dye_mCh-	0024-1049	367	Producer_x000D_ (mCherry+)	leucine
31018	pL_mCh	03_pM_mCh_mCh-	0026-1086	1026	Consumer_x000D_ (mCherry-)	leucine
31018	pL_mCh	03_pL_dye_mCh-	0028-1178	84	Consumer_x000D_ (mCherry-)	leucine
31018	pL_mCh	03_pU_dye_mCh-	0002-0237	159	Producer_x000D_ (mCherry+)	leucine
31018	pL_mCh	03_pU_mCh_mCh+	0003-0613	995	Producer_x000D_ (mCherry+)	leucine
31018	pL_mCh	03_pU_true_mCh_dye_mCh+	0005-0624	379	Producer_x000D_ (mCherry+)	leucine
31018	pL_mCh	03_pH_dye_mCh+	0007-0804	1687	Producer_x000D_ (mCherry+)	leucine
31018	pL_mCh	03_pH_mCh_mCh-	0008-0822	582	Consumer_x000D_ (mCherry-)	leucine
31018	pL_mCh	03_pH_mCh_dye_mCh+	0009-0865	246	Consumer_x000D_ (mCherry-)	leucine
31018	pL_mCh	03_pL_ctrl_mCh-	0010-1001	742	Producer_x000D_ (mCherry+)	leucine
31018	pL_mCh	03_pM_mCh_mCh+	0011-1024	424	Producer_x000D_ (mCherry+)	leucine
31018	pL_mCh	03_pM_mCh_dye_mCh-	0012-1053	589	Producer_x000D_ (mCherry+)	leucine
31018	pL_mCh	03_pL_dye_mCh+	0013-1086	146	Producer_x000D_ (mCherry+)	leucine
31018	pL_mCh	03_pU_dye_mCh+	0002-0507	355	Producer_x000D_ (mCherry+)	leucine
31018	pL_mCh	03_pH_dye_mCh-	0001-0128	331	Producer_x000D_ (mCherry+)	leucine
31018	pL_mCh	03_pH_mCh_mCh+	0002-0156	341	Producer_x000D_ (mCherry+)	leucine
31018	pL_mCh	03_pH_mCh_dye_mCh-	0003-0196	518	Producer_x000D_ (mCherry+)	leucine
31018	pL_mCh	03_pL_ctrl_mCh+	0004-0419	132	Consumer_x000D_ (mCherry-)	leucine
31018	pL_mCh	03_pM_mCh_mCh-	0005-0440	382	Producer_x000D_ (mCherry+)	leucine
31018	pL_mCh	03_pM_mCh_dye_mCh+	0006-0473	147	Consumer_x000D_ (mCherry-)	leucine
31018	pL_mCh	03_pL_dye_mCh-	0007-0474	751	Producer_x000D_ (mCherry+)	leucine
31018	pL_mCh	03_pL_mCh_mCh+	0008-0519	335	Producer_x000D_ (mCherry+)	leucine
31018	pL_mCh	03_pU_dye_mCh-	0009-0565	130	Consumer_x000D_ (mCherry-)	leucine
31018	pL_mCh	03_pU_mCh_mCh+	0010-0603	123	Consumer_x000D_ (mCherry-)	leucine
31018	pL_mCh	03_pU_true_mCh_ctrl_mCh-	0011-0614	1228	Producer_x000D_ (mCherry+)	leucine
31018	pL_mCh	03_pU_true_mCh_dye_mCh+	0012-0643	157	Consumer_x000D_ (mCherry-)	leucine
31018	pL_mCh	03_pH_mCh_mCh-	0015-0664	176	Consumer_x000D_ (mCherry-)	leucine
31018	pL_mCh	03_pH_mCh_dye_mCh+	0016-0702	158	Consumer_x000D_ (mCherry-)	leucine
31018	pL_mCh	03_pL_ctrl_mCh-	0017-0779	194	Producer_x000D_ (mCherry+)	leucine
31018	pL_mCh	03_pM_mCh_mCh+	0018-0773	127	Consumer_x000D_ (mCherry-)	leucine
31018	pL_mCh	03_pM_mCh_dye_mCh-	0019-0829	137	Consumer_x000D_ (mCherry-)	leucine
31018	pL_mCh	03_pL_mCh_mCh-	0021-0917	3921	Producer_x000D_ (mCherry+)	leucine
31018	pL_mCh	03_pU_dye_mCh+	0022-0947	1717	Producer_x000D_ (mCherry+)	leucine
31018	pL_mCh	03_pU_mCh_mCh-	0023-1105	346	Producer_x000D_ (mCherry+)	leucine
31018	pL_mCh	03_pU_true_mCh_ctrl_mCh+	0024-1177	131	Consumer_x000D_ (mCherry-)	leucine
31018	pL_mCh	03_pU_true_mCh_dye_mCh-	0001-0020	95	Consumer_x000D_ (mCherry-)	leucine
31018	pL_mCh	03_pH_ctrl_mCh+	0002-0232	164	Consumer_x000D_ (mCherry-)	leucine
31018	pL_mCh	03_pH_dye_mCh-	0003-0286	100	Consumer_x000D_ (mCherry-)	leucine
31018	pL_mCh	03_pH_mCh_mCh+	0004-0329	913	Producer_x000D_ (mCherry+)	leucine
31018	pL_mCh	03_pH_mCh_dye_mCh-	0005-0580	542	Producer_x000D_ (mCherry+)	leucine
31018	pL_mCh	03_pM_mCh_mCh-	0007-0606	481	Producer_x000D_ (mCherry+)	leucine
31018	pL_mCh	03_pL_dye_mCh-	0009-0732	475	Producer_x000D_ (mCherry+)	leucine
31018	pL_mCh	03_pU_dye_mCh-	0011-0859	118	Consumer_x000D_ (mCherry-)	leucine
31018	pL_mCh	03_pU_mCh_mCh+	0012-0881	202	Producer_x000D_ (mCherry+)	leucine
31018	pL_mCh	03_pU_true_mCh_ctrl_mCh-	0013-0931	295	Producer_x000D_ (mCherry+)	leucine
31018	pL_mCh	03_pH_ctrl_mCh-	0015-0983	980	Producer_x000D_ (mCherry+)	leucine
31018	pL_mCh	03_pH_dye_mCh+	0016-1074	1430	Producer_x000D_ (mCherry+)	leucine
31018	pL_mCh	03_pH_mCh_dye_mCh+	0002-0252	1950	Producer_x000D_ (mCherry+)	leucine
31018	pL_mCh	03_pL_ctrl_mCh-	0003-0293	716	Producer_x000D_ (mCherry+)	leucine
31018	pL_mCh	03_pM_mCh_mCh+	0004-0330	106	Consumer_x000D_ (mCherry-)	leucine
31018	pL_mCh	03_pL_dye_mCh+	0006-0398	271	Consumer_x000D_ (mCherry-)	leucine
31018	pL_mCh	03_pL_mCh_mCh-	0007-0549	337	Producer_x000D_ (mCherry+)	leucine
31018	pL_mCh	03_pU_true_mCh_ctrl_mCh+	0010-0851	128	Consumer_x000D_ (mCherry-)	leucine
31018	pL_mCh	03_pH_mCh_mCh+	0001-0034	745	Producer_x000D_ (mCherry+)	leucine
31018	pL_mCh	03_pH_mCh_dye_mCh-	0002-0063	183	Consumer_x000D_ (mCherry-)	leucine
31018	pL_mCh	03_pL_ctrl_mCh+	0003-0188	164	Producer_x000D_ (mCherry+)	leucine
31018	pL_mCh	03_pM_mCh_dye_mCh+	0005-0330	116	Consumer_x000D_ (mCherry-)	leucine
31018	pL_mCh	03_pL_dye_mCh-	0006-0477	4095	Producer_x000D_ (mCherry+)	leucine
31018	pL_mCh	03_pL_mCh_mCh+	0007-0488	278	Producer_x000D_ (mCherry+)	leucine
31018	pL_mCh	03_pU_dye_mCh-	0008-0498	644	Consumer_x000D_ (mCherry-)	leucine
31018	pL_mCh	03_pU_true_mCh_ctrl_mCh-	0010-0549	295	Producer_x000D_ (mCherry+)	leucine
31018	pL_mCh	03_pU_true_mCh_dye_mCh+	0011-0594	256	Producer_x000D_ (mCherry+)	leucine
31018	pL_mCh	03_pH_ctrl_mCh-	0012-0641	634	Producer_x000D_ (mCherry+)	leucine
31018	pL_mCh	03_pH_dye_mCh+	0013-0712	796	Consumer_x000D_ (mCherry-)	leucine
31018	pL_mCh	03_pH_mCh_dye_mCh+	0015-0766	354	Producer_x000D_ (mCherry+)	leucine
31018	pL_mCh	03_pL_ctrl_mCh-	0016-0791	211	Producer_x000D_ (mCherry+)	leucine
31018	pL_mCh	03_pM_mCh_dye_mCh-	0018-0866	110	Consumer_x000D_ (mCherry-)	leucine
31018	pL_mCh	03_pL_dye_mCh+	0019-0898	135	Consumer_x000D_ (mCherry-)	leucine
31018	pL_mCh	03_pL_mCh_mCh-	0020-0931	433	Producer_x000D_ (mCherry+)	leucine
31018	pL_mCh	03_pU_dye_mCh+	0021-0929	284	Consumer_x000D_ (mCherry-)	leucine
31018	pL_mCh	03_pH_ctrl_mCh+	0025-1142	1565	Consumer_x000D_ (mCherry-)	leucine
31018	pL_mCh	03_pH_dye_mCh-	0026-1157	147	Consumer_x000D_ (mCherry-)	leucine
31018	pL_mCh	03_pH_mCh_dye_mCh-	0001-0069	165	Consumer_x000D_ (mCherry-)	leucine
31018	pL_mCh	03_pM_mCh_dye_mCh+	0004-0350	98	Consumer_x000D_ (mCherry-)	leucine
31018	pL_mCh	03_pL_mCh_mCh+	0006-0398	888	Producer_x000D_ (mCherry+)	leucine
31018	pL_mCh	03_pH_dye_mCh+	0012-0807	605	Producer_x000D_ (mCherry+)	leucine
31018	pL_mCh	03_pH_mCh_mCh-	0013-0961	99	Consumer_x000D_ (mCherry-)	leucine
31018	pL_mCh	03_pH_mCh_dye_mCh+	0001-0018	297	Producer_x000D_ (mCherry+)	leucine
31018	pL_mCh	03_pM_mCh_mCh+	0003-0079	184	Consumer_x000D_ (mCherry-)	leucine
31018	pL_mCh	03_pL_dye_mCh+	0005-0254	514	Producer_x000D_ (mCherry+)	leucine
31018	pL_mCh	03_pL_mCh_mCh-	0006-0314	1062	Producer_x000D_ (mCherry+)	leucine
31018	pL_mCh	03_pU_dye_mCh+	0007-0329	148	Consumer_x000D_ (mCherry-)	leucine
31018	pL_mCh	03_pU_mCh_mCh-	0008-0315	295	Producer_x000D_ (mCherry+)	leucine
31018	pL_mCh	03_pH_ctrl_mCh+	0011-0598	472	Producer_x000D_ (mCherry+)	leucine
31018	pL_mCh	03_pH_dye_mCh-	0012-0603	396	Producer_x000D_ (mCherry+)	leucine
31018	pL_mCh	03_pH_mCh_mCh+	0013-0634	1097	Producer_x000D_ (mCherry+)	leucine
31018	pL_mCh	03_pH_mCh_dye_mCh-	0014-0757	293	Producer_x000D_ (mCherry+)	leucine
31018	pL_mCh	03_pL_ctrl_mCh+	0015-0772	624	Producer_x000D_ (mCherry+)	leucine
31018	pL_mCh	03_pM_mCh_mCh-	0016-0782	446	Producer_x000D_ (mCherry+)	leucine
31018	pL_mCh	03_pM_mCh_dye_mCh+	0017-0820	368	Producer_x000D_ (mCherry+)	leucine
31018	pL_mCh	03_pU_true_mCh_ctrl_mCh-	0022-0898	380	Producer_x000D_ (mCherry+)	leucine
31018	pL_mCh	03_pH_ctrl_mCh-	0024-0944	598	Producer_x000D_ (mCherry+)	leucine
31018	pL_mCh	03_pH_dye_mCh+	0025-0946	211	Consumer_x000D_ (mCherry-)	leucine
31018	pL_mCh	03_pH_mCh_mCh-	0026-0982	490	Producer_x000D_ (mCherry+)	leucine
31018	pL_mCh	03_pH_mCh_dye_mCh+	0027-1027	1528	Producer_x000D_ (mCherry+)	leucine
31018	pL_mCh	03_pL_ctrl_mCh-	0001-0050	381	Producer_x000D_ (mCherry+)	leucine
31018	pL_mCh	03_pM_mCh_mCh+	0002-0065	264	Producer_x000D_ (mCherry+)	leucine
31018	pL_mCh	03_pM_mCh_dye_mCh-	0003-0061	128	Consumer_x000D_ (mCherry-)	leucine
31018	pL_mCh	03_pU_dye_mCh+	0006-0320	262	Producer_x000D_ (mCherry+)	leucine
31018	pL_mCh	03_pU_mCh_mCh-	0007-0332	133	Consumer_x000D_ (mCherry-)	leucine
31018	pL_mCh	03_pU_true_mCh_dye_mCh-	0009-0446	755	Producer_x000D_ (mCherry+)	leucine
31018	pL_mCh	03_pH_dye_mCh-	0011-0453	294	Consumer_x000D_ (mCherry-)	leucine
31018	pL_mCh	03_pH_mCh_mCh+	0012-0468	1597	Producer_x000D_ (mCherry+)	leucine
31018	pL_mCh	03_pH_mCh_dye_mCh-	0013-0474	296	Producer_x000D_ (mCherry+)	leucine
31018	pL_mCh	03_pM_mCh_mCh-	0015-0495	295	Producer_x000D_ (mCherry+)	leucine
31018	pL_mCh	03_pM_mCh_dye_mCh+	0016-0508	1346	Producer_x000D_ (mCherry+)	leucine
31018	pL_mCh	03_pL_mCh_mCh+	0018-0603	131	Consumer_x000D_ (mCherry-)	leucine
31018	pL_mCh	03_pU_dye_mCh-	0019-0606	1003	Producer_x000D_ (mCherry+)	leucine
31018	pL_mCh	03_pU_mCh_mCh+	0020-0640	495	Producer_x000D_ (mCherry+)	leucine
31018	pL_mCh	03_pU_true_mCh_ctrl_mCh-	0021-0678	1284	Producer_x000D_ (mCherry+)	leucine
31018	pL_mCh	03_pU_true_mCh_dye_mCh+	0022-0684	222	Consumer_x000D_ (mCherry-)	leucine
31018	pL_mCh	03_pH_ctrl_mCh-	0023-0715	3311	Producer_x000D_ (mCherry+)	leucine
31018	pL_mCh	03_pH_dye_mCh+	0024-0744	1504	Producer_x000D_ (mCherry+)	leucine
31018	pL_mCh	03_pH_mCh_mCh-	0025-0857	235	Producer_x000D_ (mCherry+)	leucine
31018	pL_mCh	03_pH_mCh_dye_mCh+	0026-0875	194	Producer_x000D_ (mCherry+)	leucine
31018	pL_mCh	03_pL_ctrl_mCh-	0027-0876	145	Consumer_x000D_ (mCherry-)	leucine
31018	pL_mCh	03_pM_mCh_dye_mCh-	0029-1025	186	Producer_x000D_ (mCherry+)	leucine
31018	pL_mCh	03_pL_mCh_mCh-	0031-1043	195	Producer_x000D_ (mCherry+)	leucine
31018	pL_mCh	03_pU_dye_mCh+	0032-1106	1087	Producer_x000D_ (mCherry+)	leucine
31018	pL_mCh	03_pU_mCh_mCh-	0033-1140	217	Producer_x000D_ (mCherry+)	leucine
31018	pL_mCh	03_pU_true_mCh_dye_mCh-	0002-0068	1545	Producer_x000D_ (mCherry+)	leucine
31018	pL_mCh	03_pH_ctrl_mCh+	0003-0088	1085	Producer_x000D_ (mCherry+)	leucine
31018	pL_mCh	03_pH_dye_mCh-	0004-0354	3066	Producer_x000D_ (mCherry+)	leucine
31018	pL_mCh	03_pH_mCh_mCh+	0005-0366	861	Producer_x000D_ (mCherry+)	leucine
31018	pL_mCh	03_pH_mCh_dye_mCh-	0006-0499	358	Producer_x000D_ (mCherry+)	leucine
31018	pL_mCh	03_pL_ctrl_mCh+	0007-0522	515	Producer_x000D_ (mCherry+)	leucine
31018	pL_mCh	03_pM_mCh_mCh-	0008-0541	250	Consumer_x000D_ (mCherry-)	leucine
31018	pL_mCh	03_pM_mCh_dye_mCh+	0009-0681	633	Producer_x000D_ (mCherry+)	leucine
31018	pL_mCh	03_pL_dye_mCh-	0010-0688	725	Producer_x000D_ (mCherry+)	leucine
31018	pL_mCh	03_pL_mCh_mCh+	0011-0765	679	Producer_x000D_ (mCherry+)	leucine
31018	pL_mCh	03_pU_dye_mCh-	0012-0777	332	Producer_x000D_ (mCherry+)	leucine
31018	pL_mCh	03_pU_mCh_mCh+	0013-0958	532	Producer_x000D_ (mCherry+)	leucine
31018	pL_mCh	03_pU_true_mCh_ctrl_mCh-	0014-0953	298	Producer_x000D_ (mCherry+)	leucine
31018	pL_mCh	03_pU_true_mCh_dye_mCh+	0001-0042	608	Producer_x000D_ (mCherry+)	leucine
31018	pL_mCh	03_pH_ctrl_mCh-	0002-0179	290	Producer_x000D_ (mCherry+)	leucine
31018	pL_mCh	03_pH_dye_mCh+	0003-0205	268	Producer_x000D_ (mCherry+)	leucine
31018	pL_mCh	03_pH_mCh_mCh-	0004-0241	124	Consumer_x000D_ (mCherry-)	leucine
31018	pL_mCh	03_pH_mCh_dye_mCh+	0005-0317	477	Producer_x000D_ (mCherry+)	leucine
31018	pL_mCh	03_pL_ctrl_mCh-	0006-0329	108	Consumer_x000D_ (mCherry-)	leucine
31018	pL_mCh	03_pM_mCh_mCh+	0007-0337	162	Producer_x000D_ (mCherry+)	leucine
31018	pL_mCh	03_pM_mCh_dye_mCh-	0008-0351	309	Producer_x000D_ (mCherry+)	leucine
31018	pL_mCh	03_pL_dye_mCh+	0009-0380	209	Producer_x000D_ (mCherry+)	leucine
31018	pL_mCh	03_pL_mCh_mCh-	0010-0413	982	Producer_x000D_ (mCherry+)	leucine
31018	pL_mCh	03_pU_mCh_mCh-	0012-0531	185	Producer_x000D_ (mCherry+)	leucine
31018	pL_mCh	03_pU_true_mCh_ctrl_mCh+	0013-0580	133	Producer_x000D_ (mCherry+)	leucine
31018	pL_mCh	03_pU_true_mCh_dye_mCh-	0014-0600	166	Producer_x000D_ (mCherry+)	leucine
31018	pL_mCh	03_pH_dye_mCh-	0016-0726	169	Producer_x000D_ (mCherry+)	leucine
31018	pL_mCh	03_pH_mCh_mCh+	0017-0746	234	Producer_x000D_ (mCherry+)	leucine
31018	pL_mCh	03_pH_mCh_dye_mCh-	0018-0759	316	Producer_x000D_ (mCherry+)	leucine
31018	pL_mCh	03_pL_ctrl_mCh+	0019-0762	338	Producer_x000D_ (mCherry+)	leucine
31018	pL_mCh	03_pM_mCh_mCh-	0020-0812	189	Producer_x000D_ (mCherry+)	leucine
31018	pL_mCh	03_pM_mCh_dye_mCh+	0021-0841	204	Producer_x000D_ (mCherry+)	leucine
31018	pL_mCh	03_pL_dye_mCh-	0022-1034	328	Producer_x000D_ (mCherry+)	leucine
31018	pL_mCh	03_pL_mCh_mCh+	0023-1061	576	Producer_x000D_ (mCherry+)	leucine
31018	pL_mCh	03_pU_dye_mCh-	0024-1083	136	Producer_x000D_ (mCherry+)	leucine
31018	pL_mCh	03_pU_mCh_mCh+	0025-1126	364	Producer_x000D_ (mCherry+)	leucine
31018	pL_mCh	03_pU_true_mCh_ctrl_mCh-	0026-1168	140	Consumer_x000D_ (mCherry-)	leucine
31018	pL_mCh	03_pH_dye_mCh+	0003-0063	191	Producer_x000D_ (mCherry+)	leucine
31018	pL_mCh	03_pH_mCh_mCh-	0004-0076	247	Producer_x000D_ (mCherry+)	leucine
31018	pL_mCh	03_pM_mCh_dye_mCh-	0008-0262	337	Producer_x000D_ (mCherry+)	leucine
31018	pL_mCh	03_pL_dye_mCh+	0009-0311	406	Producer_x000D_ (mCherry+)	leucine
31018	pL_mCh	03_pL_mCh_mCh-	0010-0329	89	Consumer_x000D_ (mCherry-)	leucine
31018	pL_mCh	03_pU_dye_mCh+	0011-0331	114	Producer_x000D_ (mCherry+)	leucine
31018	pL_mCh	03_pU_mCh_mCh-	0012-0388	160	Consumer_x000D_ (mCherry-)	leucine
31018	pL_mCh	03_pU_true_mCh_dye_mCh-	0014-0460	308	Producer_x000D_ (mCherry+)	leucine
31018	pL_mCh	03_pH_dye_mCh-	0016-0548	258	Consumer_x000D_ (mCherry-)	leucine
31018	pL_mCh	03_pH_mCh_mCh+	0017-0690	129	Producer_x000D_ (mCherry+)	leucine
31018	pL_mCh	03_pH_mCh_dye_mCh-	0018-0720	361	Consumer_x000D_ (mCherry-)	leucine
31018	pL_mCh	03_pL_ctrl_mCh+	0019-0870	847	Producer_x000D_ (mCherry+)	leucine
31018	pL_mCh	03_pM_mCh_dye_mCh+	0021-0895	576	Producer_x000D_ (mCherry+)	leucine
31018	pL_mCh	03_pL_dye_mCh-	0022-1034	120	Consumer_x000D_ (mCherry-)	leucine
31018	pL_mCh	03_pU_dye_mCh-	0024-1108	184	Producer_x000D_ (mCherry+)	leucine
31018	pL_mCh	03_pU_mCh_mCh+	0025-1162	115	Producer_x000D_ (mCherry+)	leucine
31018	pL_mCh	03_pU_true_mCh_ctrl_mCh-	0001-0053	120	Consumer_x000D_ (mCherry-)	leucine
31018	pL_mCh	03_pH_dye_mCh+	0004-0181	107	Producer_x000D_ (mCherry+)	leucine
31018	pL_mCh	03_pH_mCh_dye_mCh+	0006-0260	1126	Producer_x000D_ (mCherry+)	leucine
31018	pL_mCh	03_pL_ctrl_mCh-	0007-0294	1477	Producer_x000D_ (mCherry+)	leucine
31018	pL_mCh	03_pM_mCh_mCh+	0008-0315	78	Consumer_x000D_ (mCherry-)	leucine
31018	pL_mCh	03_pL_mCh_mCh-	0011-0504	104	Consumer_x000D_ (mCherry-)	leucine
31018	pL_mCh	03_pU_true_mCh_ctrl_mCh+	0014-0548	147	Consumer_x000D_ (mCherry-)	leucine
31018	pL_mCh	03_pU_true_mCh_dye_mCh-	0015-0670	319	Producer_x000D_ (mCherry+)	leucine
31018	pL_mCh	03_pM_mCh_mCh-	0021-0925	147	Consumer_x000D_ (mCherry-)	leucine
31018	pL_mCh	03_pL_dye_mCh-	0023-1110	108	Consumer_x000D_ (mCherry-)	leucine
31018	pL_mCh	03_pL_mCh_mCh+	0001-0044	608	Producer_x000D_ (mCherry+)	leucine
31018	pL_mCh	03_pU_mCh_mCh+	0003-0192	216	Producer_x000D_ (mCherry+)	leucine
31018	pL_mCh	03_pU_true_mCh_ctrl_mCh-	0004-0201	404	Producer_x000D_ (mCherry+)	leucine
31018	pL_mCh	03_pU_true_mCh_dye_mCh+	0005-0209	466	Producer_x000D_ (mCherry+)	leucine
31018	pL_mCh	03_pH_dye_mCh+	0007-0211	274	Producer_x000D_ (mCherry+)	leucine
31018	pL_mCh	03_pH_mCh_dye_mCh+	0009-0474	266	Producer_x000D_ (mCherry+)	leucine
31018	pL_mCh	03_pL_ctrl_mCh-	0010-0505	147	Producer_x000D_ (mCherry+)	leucine
31018	pL_mCh	03_pM_mCh_mCh+	0011-0510	207	Producer_x000D_ (mCherry+)	leucine
31018	pL_mCh	03_pL_dye_mCh+	0013-0711	129	Producer_x000D_ (mCherry+)	leucine
31018	pL_mCh	03_pL_mCh_mCh-	0014-0791	104	Consumer_x000D_ (mCherry-)	leucine
31018	pL_mCh	03_pU_mCh_mCh-	0016-0842	170	Producer_x000D_ (mCherry+)	leucine
31018	pL_mCh	03_pH_ctrl_mCh+	0019-1057	80	Consumer_x000D_ (mCherry-)	leucine
31018	pL_mCh	03_pH_dye_mCh-	0020-1134	233	Consumer_x000D_ (mCherry-)	leucine
31018	pL_mCh	03_pH_mCh_mCh+	0001-0103	130	Producer_x000D_ (mCherry+)	leucine
31018	pL_mCh	03_pH_mCh_dye_mCh-	0002-0117	87	Consumer_x000D_ (mCherry-)	leucine
31018	pL_mCh	03_pL_ctrl_mCh+	0003-0172	103	Producer_x000D_ (mCherry+)	leucine
31018	pL_mCh	03_pM_mCh_mCh-	0004-0201	459	Producer_x000D_ (mCherry+)	leucine
31018	pL_mCh	03_pM_mCh_dye_mCh+	0005-0264	86	Consumer_x000D_ (mCherry-)	leucine
31018	pL_mCh	03_pU_dye_mCh-	0008-0548	327	Producer_x000D_ (mCherry+)	leucine
31018	pL_mCh	03_pU_mCh_mCh+	0009-0576	293	Producer_x000D_ (mCherry+)	leucine
31018	pL_mCh	03_pU_true_mCh_ctrl_mCh-	0010-0636	1031	Producer_x000D_ (mCherry+)	leucine
31018	pL_mCh	03_pU_true_mCh_dye_mCh+	0011-0654	92	Consumer_x000D_ (mCherry-)	leucine
31018	pL_mCh	03_pH_ctrl_mCh-	0012-0658	98	Consumer_x000D_ (mCherry-)	leucine
31018	pL_mCh	03_pH_dye_mCh+	0013-0722	102	Consumer_x000D_ (mCherry-)	leucine
31018	pL_mCh	03_pH_mCh_mCh-	0014-0765	100	Consumer_x000D_ (mCherry-)	leucine
31018	pL_mCh	03_pH_mCh_dye_mCh+	0015-0821	477	Producer_x000D_ (mCherry+)	leucine
31018	pL_mCh	03_pM_mCh_mCh+	0017-0878	87	Consumer_x000D_ (mCherry-)	leucine
31018	pL_mCh	03_pL_dye_mCh+	0019-0991	140	Consumer_x000D_ (mCherry-)	leucine
31018	pL_mCh	03_pL_mCh_mCh-	0020-1106	228	Producer_x000D_ (mCherry+)	leucine
31018	pL_mCh	03_pU_dye_mCh+	0001-0247	276	Producer_x000D_ (mCherry+)	leucine
31018	pL_mCh	03_pU_mCh_mCh-	0002-0300	161	Producer_x000D_ (mCherry+)	leucine
31018	pL_mCh	03_pU_true_mCh_ctrl_mCh+	0003-0331	88	Consumer_x000D_ (mCherry-)	leucine
31018	pL_mCh	03_pU_true_mCh_dye_mCh-	0004-0351	126	Producer_x000D_ (mCherry+)	leucine
31018	pL_mCh	03_pH_dye_mCh-	0006-0449	306	Producer_x000D_ (mCherry+)	leucine
31018	pL_mCh	03_pH_mCh_mCh+	0007-0479	383	Producer_x000D_ (mCherry+)	leucine
31018	pL_mCh	03_pL_ctrl_mCh+	0009-0598	125	Consumer_x000D_ (mCherry-)	leucine
31018	pL_mCh	03_pM_mCh_dye_mCh+	0011-0965	240	Producer_x000D_ (mCherry+)	leucine
31018	pL_mCh	03_pL_dye_mCh-	0012-0989	142	Producer_x000D_ (mCherry+)	leucine
31018	pL_mCh	03_pL_mCh_mCh+	0001-0111	111	Producer_x000D_ (mCherry+)	leucine
31018	pL_mCh	03_pU_dye_mCh-	0002-0123	273	Producer_x000D_ (mCherry+)	leucine
31018	pL_mCh	03_pU_mCh_mCh+	0003-0137	192	Producer_x000D_ (mCherry+)	leucine
31018	pL_mCh	03_pU_true_mCh_ctrl_mCh-	0004-0211	283	Producer_x000D_ (mCherry+)	leucine
31018	pL_mCh	03_pU_true_mCh_dye_mCh+	0005-0239	269	Producer_x000D_ (mCherry+)	leucine
31018	pL_mCh	03_pH_ctrl_mCh-	0006-0273	130	Producer_x000D_ (mCherry+)	leucine
31018	pL_mCh	03_pH_dye_mCh+	0007-0331	88	Consumer_x000D_ (mCherry-)	leucine
31018	pL_mCh	03_pH_mCh_dye_mCh+	0009-0450	170	Consumer_x000D_ (mCherry-)	leucine
31018	pL_mCh	03_pL_ctrl_mCh-	0010-0614	151	Consumer_x000D_ (mCherry-)	leucine
31018	pL_mCh	03_pM_mCh_mCh+	0011-0635	264	Consumer_x000D_ (mCherry-)	leucine
31018	pL_mCh	03_pM_mCh_dye_mCh-	0012-0680	133	Consumer_x000D_ (mCherry-)	leucine
31018	pL_mCh	03_pU_mCh_mCh-	0016-0768	1289	Producer_x000D_ (mCherry+)	leucine
31018	pL_mCh	03_pU_true_mCh_ctrl_mCh+	0017-0769	335	Producer_x000D_ (mCherry+)	leucine
31018	pL_mCh	03_pH_ctrl_mCh+	0019-0804	385	Producer_x000D_ (mCherry+)	leucine
31018	pL_mCh	03_pH_dye_mCh-	0001-0054	151	Consumer_x000D_ (mCherry-)	leucine
31018	pL_mCh	03_pH_mCh_mCh+	0002-0048	117	Consumer_x000D_ (mCherry-)	leucine
31018	pL_mCh	03_pH_mCh_dye_mCh-	0003-0073	283	Producer_x000D_ (mCherry+)	leucine
31018	pL_mCh	03_pM_mCh_mCh-	0005-0203	171	Producer_x000D_ (mCherry+)	leucine
31018	pL_mCh	03_pM_mCh_dye_mCh+	0006-0375	119	Producer_x000D_ (mCherry+)	leucine
31018	pL_mCh	03_pL_dye_mCh-	0007-0388	131	Consumer_x000D_ (mCherry-)	leucine
31018	pL_mCh	03_pL_mCh_mCh+	0008-0542	92	Consumer_x000D_ (mCherry-)	leucine
31018	pL_mCh	03_pU_dye_mCh-	0009-0595	122	Producer_x000D_ (mCherry+)	leucine
31018	pL_mCh	03_pU_true_mCh_ctrl_mCh-	0011-0761	325	Producer_x000D_ (mCherry+)	leucine
31018	pL_mCh	03_pU_true_mCh_dye_mCh+	0012-0766	164	Producer_x000D_ (mCherry+)	leucine
31018	pL_mCh	03_pH_ctrl_mCh-	0013-0786	178	Producer_x000D_ (mCherry+)	leucine
31018	pL_mCh	03_pH_dye_mCh+	0014-0803	314	Producer_x000D_ (mCherry+)	leucine
31018	pL_mCh	03_pH_mCh_mCh-	0015-0856	234	Producer_x000D_ (mCherry+)	leucine
31018	pL_mCh	03_pL_ctrl_mCh-	0017-0919	964	Producer_x000D_ (mCherry+)	leucine
31018	pL_mCh	03_pL_dye_mCh+	0001-0179	321	Producer_x000D_ (mCherry+)	leucine
31018	pL_mCh	03_pL_mCh_mCh-	0002-0206	205	Producer_x000D_ (mCherry+)	leucine
31018	pL_mCh	03_pU_dye_mCh+	0003-0246	114	Producer_x000D_ (mCherry+)	leucine
31018	pL_mCh	03_pU_mCh_mCh-	0004-0282	737	Producer_x000D_ (mCherry+)	leucine
31018	pL_mCh	03_pU_true_mCh_ctrl_mCh+	0005-0289	1077	Producer_x000D_ (mCherry+)	leucine
31018	pL_mCh	03_pU_true_mCh_dye_mCh-	0006-0330	84	Consumer_x000D_ (mCherry-)	leucine
31018	pL_mCh	03_pH_ctrl_mCh+	0007-0363	822	Producer_x000D_ (mCherry+)	leucine
31018	pL_mCh	03_pH_dye_mCh-	0008-0393	246	Producer_x000D_ (mCherry+)	leucine
31018	pL_mCh	03_pH_mCh_mCh+	0009-0413	1557	Producer_x000D_ (mCherry+)	leucine
31018	pL_mCh	03_pL_ctrl_mCh+	0011-0456	766	Producer_x000D_ (mCherry+)	leucine
31018	pL_mCh	03_pM_mCh_dye_mCh+	0013-0488	742	Producer_x000D_ (mCherry+)	leucine
31018	pL_mCh	03_pL_dye_mCh-	0014-0529	202	Producer_x000D_ (mCherry+)	leucine
31018	pL_mCh	03_pL_mCh_mCh+	0015-0546	252	Producer_x000D_ (mCherry+)	leucine
31018	pL_mCh	03_pU_dye_mCh-	0016-0561	238	Consumer_x000D_ (mCherry-)	leucine
31018	pL_mCh	03_pU_mCh_mCh+	0017-0582	299	Consumer_x000D_ (mCherry-)	leucine
31018	pL_mCh	03_pU_true_mCh_dye_mCh+	0019-0822	248	Producer_x000D_ (mCherry+)	leucine
31018	pL_mCh	03_pH_ctrl_mCh-	0020-0921	135	Producer_x000D_ (mCherry+)	leucine
31018	pL_mCh	03_pH_mCh_mCh-	0022-1002	1507	Producer_x000D_ (mCherry+)	leucine
31018	pL_mCh	03_pH_mCh_dye_mCh+	0023-1007	171	Producer_x000D_ (mCherry+)	leucine
31018	pL_mCh	03_pL_ctrl_mCh-	0024-1013	151	Producer_x000D_ (mCherry+)	leucine
31018	pL_mCh	03_pM_mCh_mCh+	0025-1022	197	Producer_x000D_ (mCherry+)	leucine
31018	pL_mCh	03_pM_mCh_dye_mCh-	0026-1054	3178	Producer_x000D_ (mCherry+)	leucine
31018	pL_mCh	03_pL_dye_mCh+	0027-1125	3112	Producer_x000D_ (mCherry+)	leucine
31018	pL_mCh	03_pL_mCh_mCh-	0028-1130	1006	Producer_x000D_ (mCherry+)	leucine
31018	pL_mCh	03_pU_dye_mCh+	0001-0076	141	Producer_x000D_ (mCherry+)	leucine
31018	pL_mCh	03_pU_mCh_mCh-	0002-0090	270	Producer_x000D_ (mCherry+)	leucine
31018	pL_mCh	03_pU_true_mCh_ctrl_mCh+	0003-0180	294	Producer_x000D_ (mCherry+)	leucine
31018	pL_mCh	03_pU_true_mCh_dye_mCh-	0004-0235	342	Producer_x000D_ (mCherry+)	leucine
31018	pL_mCh	03_pH_ctrl_mCh+	0005-0331	105	Consumer_x000D_ (mCherry-)	leucine
31018	pL_mCh	03_pH_dye_mCh-	0006-0350	1071	Producer_x000D_ (mCherry+)	leucine
31018	pL_mCh	03_pH_mCh_mCh+	0007-0365	2323	Producer_x000D_ (mCherry+)	leucine
31018	pL_mCh	03_pH_mCh_dye_mCh-	0008-0440	228	Producer_x000D_ (mCherry+)	leucine
31018	pL_mCh	03_pL_ctrl_mCh+	0009-0592	150	Consumer_x000D_ (mCherry-)	leucine
31018	pL_mCh	03_pM_mCh_dye_mCh+	0011-0612	98	Consumer_x000D_ (mCherry-)	leucine
31018	pL_mCh	03_pL_mCh_mCh+	0013-0800	174	Consumer_x000D_ (mCherry-)	leucine
31018	pL_mCh	03_pU_dye_mCh-	0014-0982	826	Producer_x000D_ (mCherry+)	leucine
31018	pL_mCh	03_pU_mCh_mCh+	0015-0987	140	Producer_x000D_ (mCherry+)	leucine
31018	pL_mCh	03_pH_ctrl_mCh-	0001-0230	1716	Producer_x000D_ (mCherry+)	leucine
31018	pL_mCh	03_pH_dye_mCh+	0002-0236	253	Producer_x000D_ (mCherry+)	leucine
31018	pL_mCh	03_pH_mCh_mCh-	0003-0249	1071	Producer_x000D_ (mCherry+)	leucine
31018	pL_mCh	03_pH_mCh_dye_mCh+	0004-0289	293	Producer_x000D_ (mCherry+)	leucine
31018	pL_mCh	03_pL_ctrl_mCh-	0005-0347	165	Consumer_x000D_ (mCherry-)	leucine
31018	pL_mCh	03_pM_mCh_dye_mCh-	0007-0610	991	Producer_x000D_ (mCherry+)	leucine
31018	pL_mCh	03_pL_dye_mCh+	0008-0797	1191	Producer_x000D_ (mCherry+)	leucine
31018	pL_mCh	03_pL_mCh_mCh-	0001-0058	118	Producer_x000D_ (mCherry+)	leucine
31018	pL_mCh	03_pU_dye_mCh+	0002-0147	1071	Producer_x000D_ (mCherry+)	leucine
31018	pL_mCh	03_pH_ctrl_mCh+	0006-0444	129	Producer_x000D_ (mCherry+)	leucine
31018	pL_mCh	03_pH_dye_mCh-	0007-0496	225	Producer_x000D_ (mCherry+)	leucine
31018	pL_mCh	03_pH_mCh_mCh+	0008-0523	230	Producer_x000D_ (mCherry+)	leucine
31018	pL_mCh	03_pL_ctrl_mCh+	0010-0544	209	Producer_x000D_ (mCherry+)	leucine
31018	pL_mCh	03_pM_mCh_dye_mCh+	0012-0588	4095	Producer_x000D_ (mCherry+)	leucine
31018	pL_mCh	03_pL_mCh_mCh+	0014-0619	1097	Producer_x000D_ (mCherry+)	leucine
31018	pL_mCh	03_pU_dye_mCh-	0015-0642	231	Producer_x000D_ (mCherry+)	leucine
31018	pL_mCh	03_pU_mCh_mCh+	0016-0642	278	Producer_x000D_ (mCherry+)	leucine
31018	pL_mCh	03_pU_true_mCh_ctrl_mCh-	0017-0651	115	Producer_x000D_ (mCherry+)	leucine
31018	pL_mCh	03_pH_mCh_mCh-	0021-0820	117	Producer_x000D_ (mCherry+)	leucine
31018	pL_mCh	03_pL_dye_mCh+	0001-0092	149	Producer_x000D_ (mCherry+)	leucine
31018	pL_mCh	03_pL_mCh_mCh-	0002-0112	132	Consumer_x000D_ (mCherry-)	leucine
31018	pL_mCh	03_pU_dye_mCh+	0003-0159	614	Producer_x000D_ (mCherry+)	leucine
31018	pL_mCh	03_pU_mCh_mCh-	0004-0227	255	Consumer_x000D_ (mCherry-)	leucine
31018	pL_mCh	03_pH_ctrl_mCh+	0007-0475	409	Producer_x000D_ (mCherry+)	leucine
31018	pL_mCh	03_pH_mCh_mCh+	0009-0534	524	Producer_x000D_ (mCherry+)	leucine
31018	pL_mCh	03_pH_mCh_dye_mCh-	0010-0658	440	Producer_x000D_ (mCherry+)	leucine
31018	pL_mCh	03_pM_mCh_mCh-	0012-1094	211	Producer_x000D_ (mCherry+)	leucine
31018	pL_mCh	03_pM_mCh_dye_mCh+	0013-1145	127	Consumer_x000D_ (mCherry-)	leucine
31018	pL_mCh	03_pL_dye_mCh-	0014-1142	236	Producer_x000D_ (mCherry+)	leucine
31018	pL_mCh	03_pU_mCh_mCh+	0003-0417	229	Producer_x000D_ (mCherry+)	leucine
31018	pL_mCh	03_pU_true_mCh_ctrl_mCh-	0004-0464	221	Producer_x000D_ (mCherry+)	leucine
31018	pL_mCh	03_pH_ctrl_mCh-	0006-0680	409	Producer_x000D_ (mCherry+)	leucine
31018	pL_mCh	03_pL_ctrl_mCh-	0001-0023	106	Consumer_x000D_ (mCherry-)	leucine
31018	pL_mCh	03_pM_mCh_mCh+	0002-0144	274	Producer_x000D_ (mCherry+)	leucine
31018	pL_mCh	03_pM_mCh_dye_mCh-	0003-0224	576	Consumer_x000D_ (mCherry-)	leucine
31018	pL_mCh	03_pL_dye_mCh+	0004-0235	145	Producer_x000D_ (mCherry+)	leucine
31018	pL_mCh	03_pL_mCh_mCh-	0005-0278	167	Consumer_x000D_ (mCherry-)	leucine
31018	pL_mCh	03_pU_dye_mCh+	0006-0319	219	Consumer_x000D_ (mCherry-)	leucine
31018	pL_mCh	03_pU_mCh_mCh-	0007-0543	2929	Producer_x000D_ (mCherry+)	leucine
31018	pL_mCh	03_pU_true_mCh_ctrl_mCh+	0008-0589	3104	Producer_x000D_ (mCherry+)	leucine
31018	pL_mCh	03_pU_true_mCh_dye_mCh-	0009-0665	903	Producer_x000D_ (mCherry+)	leucine
31018	pL_mCh	03_pH_ctrl_mCh+	0010-0684	857	Producer_x000D_ (mCherry+)	leucine
31018	pL_mCh	03_pH_dye_mCh-	0011-0696	594	Producer_x000D_ (mCherry+)	leucine
31018	pL_mCh	03_pH_mCh_mCh+	0012-0697	248	Producer_x000D_ (mCherry+)	leucine
31018	pL_mCh	03_pH_mCh_dye_mCh-	0013-0921	174	Producer_x000D_ (mCherry+)	leucine
31018	pL_mCh	03_pM_mCh_mCh-	0015-0974	187	Producer_x000D_ (mCherry+)	leucine
31018	pL_mCh	03_pU_mCh_mCh+	0004-0315	316	Producer_x000D_ (mCherry+)	leucine
31018	pL_mCh	03_pU_true_mCh_ctrl_mCh-	0005-0356	471	Producer_x000D_ (mCherry+)	leucine
31018	pL_mCh	03_pU_true_mCh_dye_mCh+	0006-0373	1404	Producer_x000D_ (mCherry+)	leucine
31018	pL_mCh	03_pH_ctrl_mCh-	0007-0387	474	Producer_x000D_ (mCherry+)	leucine
31018	pL_mCh	03_pH_dye_mCh+	0008-0516	371	Producer_x000D_ (mCherry+)	leucine
31018	pL_mCh	03_pH_mCh_mCh-	0009-0525	2167	Producer_x000D_ (mCherry+)	leucine
31018	pL_mCh	03_pH_mCh_dye_mCh+	0010-0537	434	Producer_x000D_ (mCherry+)	leucine
31018	pL_mCh	03_pM_mCh_dye_mCh-	0013-0644	423	Producer_x000D_ (mCherry+)	leucine
31018	pL_mCh	03_pL_dye_mCh+	0014-0646	230	Producer_x000D_ (mCherry+)	leucine
31018	pL_mCh	03_pU_dye_mCh+	0016-0730	378	Consumer_x000D_ (mCherry-)	leucine
31018	pL_mCh	03_pU_true_mCh_dye_mCh-	0019-1057	167	Producer_x000D_ (mCherry+)	leucine
31018	pL_mCh	03_pH_ctrl_mCh+	0020-1108	131	Producer_x000D_ (mCherry+)	leucine
31018	pL_mCh	03_pH_dye_mCh-	0001-0135	313	Producer_x000D_ (mCherry+)	leucine
31018	pL_mCh	03_pH_mCh_mCh+	0002-0165	388	Producer_x000D_ (mCherry+)	leucine
31018	pL_mCh	03_pM_mCh_mCh-	0005-0784	1780	Producer_x000D_ (mCherry+)	leucine
31018	pL_mCh	03_pM_mCh_dye_mCh+	0006-1076	1192	Producer_x000D_ (mCherry+)	leucine
31018	pU_true_mCh_dye	03_pH_ctrl_mCh+	0001-0042	231	Producer_x000D_ (mCherry+)	uracil
31018	pU_true_mCh_dye	03_pM_mCh_mCh-	0006-0197	901	Consumer_x000D_ (mCherry-)	uracil
31018	pU_true_mCh_dye	03_pU_mCh_mCh+	0011-0532	369	Consumer_x000D_ (mCherry-)	uracil
31018	pU_true_mCh_dye	03_pH_ctrl_mCh-	0014-0782	1835	Producer_x000D_ (mCherry+)	uracil
31018	pU_true_mCh_dye	03_pH_dye_mCh+	0015-0842	2050	Producer_x000D_ (mCherry+)	uracil
31018	pU_true_mCh_dye	03_pH_mCh_mCh-	0016-0904	468	Consumer_x000D_ (mCherry-)	uracil
31018	pU_true_mCh_dye	03_pH_mCh_dye_mCh+	0017-1048	1865	Producer_x000D_ (mCherry+)	uracil
31018	pU_true_mCh_dye	03_pM_mCh_mCh+	0019-1096	751	Consumer_x000D_ (mCherry-)	uracil
31018	pU_true_mCh_dye	03_pM_mCh_dye_mCh-	0001-0021	107	Consumer_x000D_ (mCherry-)	uracil
31018	pU_true_mCh_dye	03_pL_dye_mCh+	0002-0159	281	Producer_x000D_ (mCherry+)	uracil
31018	pU_true_mCh_dye	03_pU_true_mCh_ctrl_mCh+	0006-0331	163	Consumer_x000D_ (mCherry-)	uracil
31018	pU_true_mCh_dye	03_pH_mCh_mCh+	0010-0574	1363	Producer_x000D_ (mCherry+)	uracil
31018	pU_true_mCh_dye	03_pH_mCh_dye_mCh-	0011-0611	4095	Producer_x000D_ (mCherry+)	uracil
31018	pU_true_mCh_dye	03_pL_ctrl_mCh+	0012-0692	1232	Producer_x000D_ (mCherry+)	uracil
31018	pU_true_mCh_dye	03_pM_mCh_mCh-	0013-0693	872	Consumer_x000D_ (mCherry-)	uracil
31018	pU_true_mCh_dye	03_pM_mCh_dye_mCh+	0014-0693	884	Producer_x000D_ (mCherry+)	uracil
31018	pU_true_mCh_dye	03_pL_dye_mCh-	0015-0722	709	Producer_x000D_ (mCherry+)	uracil
31018	pU_true_mCh_dye	03_pL_mCh_mCh+	0016-0742	4095	Producer_x000D_ (mCherry+)	uracil
31018	pU_true_mCh_dye	03_pU_dye_mCh-	0017-0840	498	Producer_x000D_ (mCherry+)	uracil
31018	pU_true_mCh_dye	03_pU_mCh_mCh+	0018-0967	662	Producer_x000D_ (mCherry+)	uracil
31018	pU_true_mCh_dye	03_pU_true_mCh_ctrl_mCh-	0019-1083	260	Producer_x000D_ (mCherry+)	uracil
31018	pU_true_mCh_dye	03_pH_ctrl_mCh-	0001-0051	1207	Producer_x000D_ (mCherry+)	uracil
31018	pU_true_mCh_dye	03_pH_dye_mCh+	0002-0168	855	Producer_x000D_ (mCherry+)	uracil
31018	pU_true_mCh_dye	03_pH_mCh_mCh-	0003-0180	668	Producer_x000D_ (mCherry+)	uracil
31018	pU_true_mCh_dye	03_pH_mCh_dye_mCh+	0004-0202	710	Producer_x000D_ (mCherry+)	uracil
31018	pU_true_mCh_dye	03_pL_ctrl_mCh-	0005-0331	163	Consumer_x000D_ (mCherry-)	uracil
31018	pU_true_mCh_dye	03_pM_mCh_mCh+	0006-0385	365	Producer_x000D_ (mCherry+)	uracil
31018	pU_true_mCh_dye	03_pM_mCh_dye_mCh-	0007-0392	308	Producer_x000D_ (mCherry+)	uracil
31018	pU_true_mCh_dye	03_pL_dye_mCh+	0008-0422	1006	Producer_x000D_ (mCherry+)	uracil
31018	pU_true_mCh_dye	03_pL_mCh_mCh-	0009-0518	1336	Producer_x000D_ (mCherry+)	uracil
31018	pU_true_mCh_dye	03_pU_true_mCh_ctrl_mCh+	0012-0776	778	Producer_x000D_ (mCherry+)	uracil
31018	pU_true_mCh_dye	03_pH_ctrl_mCh+	0014-0889	1895	Producer_x000D_ (mCherry+)	uracil
31018	pU_true_mCh_dye	03_pH_dye_mCh-	0015-0893	515	Producer_x000D_ (mCherry+)	uracil
31018	pU_true_mCh_dye	03_pH_mCh_mCh+	0016-0929	1074	Producer_x000D_ (mCherry+)	uracil
31018	pU_true_mCh_dye	03_pL_ctrl_mCh+	0018-1096	845	Producer_x000D_ (mCherry+)	uracil
31018	pU_true_mCh_dye	03_pM_mCh_dye_mCh+	0020-1169	621	Producer_x000D_ (mCherry+)	uracil
31018	pU_true_mCh_dye	03_pL_mCh_mCh+	0002-0090	1979	Producer_x000D_ (mCherry+)	uracil
31018	pU_true_mCh_dye	03_pU_dye_mCh-	0003-0149	4095	Producer_x000D_ (mCherry+)	uracil
31018	pU_true_mCh_dye	03_pU_mCh_mCh+	0004-0176	852	Producer_x000D_ (mCherry+)	uracil
31018	pU_true_mCh_dye	03_pH_ctrl_mCh-	0007-0331	234	Consumer_x000D_ (mCherry-)	uracil
31018	pU_true_mCh_dye	03_pH_mCh_dye_mCh+	0010-0703	691	Producer_x000D_ (mCherry+)	uracil
31018	pU_true_mCh_dye	03_pL_ctrl_mCh-	0011-0720	1273	Producer_x000D_ (mCherry+)	uracil
31018	pU_true_mCh_dye	03_pM_mCh_mCh+	0012-0746	761	Producer_x000D_ (mCherry+)	uracil
31018	pU_true_mCh_dye	03_pM_mCh_dye_mCh-	0013-0794	239	Producer_x000D_ (mCherry+)	uracil
31018	pU_true_mCh_dye	03_pU_dye_mCh+	0016-0803	295	Producer_x000D_ (mCherry+)	uracil
31018	pU_true_mCh_dye	03_pU_mCh_mCh-	0017-0810	1466	Producer_x000D_ (mCherry+)	uracil
31018	pU_true_mCh_dye	03_pU_true_mCh_ctrl_mCh+	0018-0981	736	Producer_x000D_ (mCherry+)	uracil
31018	pU_true_mCh_dye	03_pH_ctrl_mCh+	0020-1049	209	Producer_x000D_ (mCherry+)	uracil
31018	pU_true_mCh_dye	03_pH_dye_mCh-	0021-1100	1264	Producer_x000D_ (mCherry+)	uracil
31018	pU_true_mCh_dye	03_pL_ctrl_mCh+	0024-1163	1404	Producer_x000D_ (mCherry+)	uracil
31018	pU_true_mCh_dye	03_pM_mCh_mCh-	0001-0022	121	Consumer_x000D_ (mCherry-)	uracil
31018	pU_true_mCh_dye	03_pM_mCh_dye_mCh+	0002-0067	205	Producer_x000D_ (mCherry+)	uracil
31018	pU_true_mCh_dye	03_pL_dye_mCh-	0003-0116	1084	Producer_x000D_ (mCherry+)	uracil
31018	pU_true_mCh_dye	03_pL_mCh_mCh+	0004-0168	344	Producer_x000D_ (mCherry+)	uracil
31018	pU_true_mCh_dye	03_pU_dye_mCh-	0005-0177	1252	Producer_x000D_ (mCherry+)	uracil
31018	pU_true_mCh_dye	03_pU_mCh_mCh+	0006-0226	4095	Producer_x000D_ (mCherry+)	uracil
31018	pU_true_mCh_dye	03_pU_true_mCh_ctrl_mCh-	0007-0230	4095	Producer_x000D_ (mCherry+)	uracil
31018	pU_true_mCh_dye	03_pU_true_mCh_dye_mCh+	0008-0246	1043	Producer_x000D_ (mCherry+)	uracil
31018	pU_true_mCh_dye	03_pH_ctrl_mCh-	0009-0273	2145	Producer_x000D_ (mCherry+)	uracil
31018	pU_true_mCh_dye	03_pH_dye_mCh+	0010-0292	501	Producer_x000D_ (mCherry+)	uracil
31018	pU_true_mCh_dye	03_pH_mCh_mCh-	0011-0314	2836	Producer_x000D_ (mCherry+)	uracil
31018	pU_true_mCh_dye	03_pH_mCh_dye_mCh+	0012-0315	597	Producer_x000D_ (mCherry+)	uracil
31018	pU_true_mCh_dye	03_pL_ctrl_mCh-	0013-0349	1440	Producer_x000D_ (mCherry+)	uracil
31018	pU_true_mCh_dye	03_pM_mCh_mCh+	0014-0351	1694	Producer_x000D_ (mCherry+)	uracil
31018	pU_true_mCh_dye	03_pM_mCh_dye_mCh-	0015-0364	894	Producer_x000D_ (mCherry+)	uracil
31018	pU_true_mCh_dye	03_pL_dye_mCh+	0016-0414	1539	Producer_x000D_ (mCherry+)	uracil
31018	pU_true_mCh_dye	03_pU_dye_mCh+	0018-0644	1401	Producer_x000D_ (mCherry+)	uracil
31018	pU_true_mCh_dye	03_pU_mCh_mCh-	0019-0642	660	Producer_x000D_ (mCherry+)	uracil
31018	pU_true_mCh_dye	03_pU_true_mCh_ctrl_mCh+	0020-0784	1102	Producer_x000D_ (mCherry+)	uracil
31018	pU_true_mCh_dye	03_pU_true_mCh_dye_mCh-	0021-0819	605	Producer_x000D_ (mCherry+)	uracil
31018	pU_true_mCh_dye	03_pH_ctrl_mCh+	0022-0994	411	Producer_x000D_ (mCherry+)	uracil
31018	pU_true_mCh_dye	03_pU_mCh_mCh+	0008-0372	1865	Producer_x000D_ (mCherry+)	uracil
31018	pU_true_mCh_dye	03_pH_ctrl_mCh-	0011-0560	190	Consumer_x000D_ (mCherry-)	uracil
31018	pU_true_mCh_dye	03_pH_mCh_mCh-	0013-0679	561	Producer_x000D_ (mCherry+)	uracil
31018	pU_true_mCh_dye	03_pL_ctrl_mCh-	0015-0898	162	Consumer_x000D_ (mCherry-)	uracil
31018	pU_true_mCh_dye	03_pM_mCh_dye_mCh-	0017-1049	593	Producer_x000D_ (mCherry+)	uracil
31018	pU_true_mCh_dye	03_pL_mCh_mCh-	0019-1092	1024	Producer_x000D_ (mCherry+)	uracil
31018	pU_true_mCh_dye	03_pU_mCh_mCh-	0021-1145	441	Consumer_x000D_ (mCherry-)	uracil
31018	pU_true_mCh_dye	03_pU_true_mCh_dye_mCh-	0002-0085	675	Producer_x000D_ (mCherry+)	uracil
31018	pU_true_mCh_dye	03_pH_ctrl_mCh+	0003-0087	729	Producer_x000D_ (mCherry+)	uracil
31018	pU_true_mCh_dye	03_pH_dye_mCh-	0004-0099	776	Producer_x000D_ (mCherry+)	uracil
31018	pU_true_mCh_dye	03_pH_mCh_dye_mCh-	0006-0132	1016	Producer_x000D_ (mCherry+)	uracil
31018	pU_true_mCh_dye	03_pM_mCh_mCh-	0008-0179	479	Consumer_x000D_ (mCherry-)	uracil
31018	pU_true_mCh_dye	03_pM_mCh_dye_mCh+	0009-0232	741	Producer_x000D_ (mCherry+)	uracil
31018	pU_true_mCh_dye	03_pL_dye_mCh-	0010-0249	4095	Producer_x000D_ (mCherry+)	uracil
31018	pU_true_mCh_dye	03_pU_mCh_mCh+	0013-0319	784	Producer_x000D_ (mCherry+)	uracil
31018	pU_true_mCh_dye	03_pU_true_mCh_ctrl_mCh-	0014-0331	165	Consumer_x000D_ (mCherry-)	uracil
31018	pU_true_mCh_dye	03_pU_true_mCh_dye_mCh+	0015-0357	376	Consumer_x000D_ (mCherry-)	uracil
31018	pU_true_mCh_dye	03_pH_dye_mCh+	0017-0528	3945	Producer_x000D_ (mCherry+)	uracil
31018	pU_true_mCh_dye	03_pH_mCh_mCh-	0018-0542	1801	Consumer_x000D_ (mCherry-)	uracil
31018	pU_true_mCh_dye	03_pH_mCh_dye_mCh+	0019-0618	2255	Consumer_x000D_ (mCherry-)	uracil
31018	pU_true_mCh_dye	03_pM_mCh_dye_mCh-	0022-0651	290	Producer_x000D_ (mCherry+)	uracil
31018	pU_true_mCh_dye	03_pU_dye_mCh+	0025-0739	697	Producer_x000D_ (mCherry+)	uracil
31018	pU_true_mCh_dye	03_pU_mCh_mCh-	0026-0772	1369	Producer_x000D_ (mCherry+)	uracil
31018	pU_true_mCh_dye	03_pH_ctrl_mCh+	0029-0775	3447	Producer_x000D_ (mCherry+)	uracil
31018	pU_true_mCh_dye	03_pH_mCh_mCh+	0031-0846	725	Producer_x000D_ (mCherry+)	uracil
31018	pU_true_mCh_dye	03_pM_mCh_mCh-	0001-0040	4095	Producer_x000D_ (mCherry+)	uracil
31018	pU_true_mCh_dye	03_pM_mCh_dye_mCh+	0002-0085	4095	Producer_x000D_ (mCherry+)	uracil
31018	pU_true_mCh_dye	03_pL_dye_mCh-	0003-0168	406	Producer_x000D_ (mCherry+)	uracil
31018	pU_true_mCh_dye	03_pL_mCh_mCh+	0004-0186	527	Producer_x000D_ (mCherry+)	uracil
31018	pU_true_mCh_dye	03_pU_dye_mCh-	0005-0331	154	Consumer_x000D_ (mCherry-)	uracil
31018	pU_true_mCh_dye	03_pU_mCh_mCh+	0006-0424	4095	Producer_x000D_ (mCherry+)	uracil
31018	pU_true_mCh_dye	03_pU_true_mCh_ctrl_mCh-	0007-0465	618	Producer_x000D_ (mCherry+)	uracil
31018	pU_true_mCh_dye	03_pU_true_mCh_dye_mCh+	0008-0481	617	Producer_x000D_ (mCherry+)	uracil
31018	pU_true_mCh_dye	03_pH_mCh_mCh-	0011-0639	714	Producer_x000D_ (mCherry+)	uracil
31018	pU_true_mCh_dye	03_pM_mCh_mCh+	0014-0860	567	Consumer_x000D_ (mCherry-)	uracil
31018	pU_true_mCh_dye	03_pM_mCh_dye_mCh-	0015-0898	4095	Producer_x000D_ (mCherry+)	uracil
31018	pU_true_mCh_dye	03_pL_dye_mCh+	0016-0898	4095	Producer_x000D_ (mCherry+)	uracil
31018	pU_true_mCh_dye	03_pU_true_mCh_ctrl_mCh+	0020-1105	1127	Producer_x000D_ (mCherry+)	uracil
31018	pU_true_mCh_dye	03_pU_true_mCh_dye_mCh-	0021-1133	314	Producer_x000D_ (mCherry+)	uracil
31018	pU_true_mCh_dye	03_pH_ctrl_mCh+	0001-0024	944	Producer_x000D_ (mCherry+)	uracil
31018	pU_true_mCh_dye	03_pH_mCh_mCh+	0003-0072	743	Producer_x000D_ (mCherry+)	uracil
31018	pU_true_mCh_dye	03_pH_mCh_dye_mCh-	0004-0099	2376	Producer_x000D_ (mCherry+)	uracil
31018	pU_true_mCh_dye	03_pU_mCh_mCh+	0011-0330	128	Consumer_x000D_ (mCherry-)	uracil
31018	pU_true_mCh_dye	03_pU_true_mCh_ctrl_mCh-	0012-0375	157	Producer_x000D_ (mCherry+)	uracil
31018	pU_true_mCh_dye	03_pU_true_mCh_dye_mCh+	0013-0402	258	Consumer_x000D_ (mCherry-)	uracil
31018	pU_true_mCh_dye	03_pH_ctrl_mCh-	0014-0408	1523	Producer_x000D_ (mCherry+)	uracil
31018	pU_true_mCh_dye	03_pH_dye_mCh+	0015-0426	1738	Producer_x000D_ (mCherry+)	uracil
31018	pU_true_mCh_dye	03_pH_mCh_mCh-	0016-0612	467	Producer_x000D_ (mCherry+)	uracil
31018	pU_true_mCh_dye	03_pH_mCh_dye_mCh+	0017-0650	567	Producer_x000D_ (mCherry+)	uracil
31018	pU_true_mCh_dye	03_pM_mCh_mCh+	0019-0695	689	Producer_x000D_ (mCherry+)	uracil
31018	pU_true_mCh_dye	03_pL_dye_mCh+	0021-0902	491	Producer_x000D_ (mCherry+)	uracil
31018	pU_true_mCh_dye	03_pL_mCh_mCh-	0022-0908	184	Producer_x000D_ (mCherry+)	uracil
31018	pU_true_mCh_dye	03_pU_mCh_mCh-	0024-1000	302	Producer_x000D_ (mCherry+)	uracil
31018	pU_true_mCh_dye	03_pU_true_mCh_ctrl_mCh+	0025-1025	221	Producer_x000D_ (mCherry+)	uracil
31018	pU_true_mCh_dye	03_pU_true_mCh_dye_mCh-	0026-1051	302	Producer_x000D_ (mCherry+)	uracil
31018	pU_true_mCh_dye	03_pL_ctrl_mCh+	0031-1152	552	Producer_x000D_ (mCherry+)	uracil
31018	pU_true_mCh_dye	03_pL_dye_mCh-	0003-0073	653	Producer_x000D_ (mCherry+)	uracil
31018	pU_true_mCh_dye	03_pU_true_mCh_dye_mCh+	0008-0170	294	Consumer_x000D_ (mCherry-)	uracil
31018	pU_true_mCh_dye	03_pH_ctrl_mCh-	0009-0203	215	Consumer_x000D_ (mCherry-)	uracil
31018	pU_true_mCh_dye	03_pH_dye_mCh+	0010-0221	340	Consumer_x000D_ (mCherry-)	uracil
31018	pU_true_mCh_dye	03_pH_mCh_mCh-	0011-0256	708	Producer_x000D_ (mCherry+)	uracil
31018	pU_true_mCh_dye	03_pH_mCh_dye_mCh+	0012-0298	394	Producer_x000D_ (mCherry+)	uracil
31018	pU_true_mCh_dye	03_pL_ctrl_mCh-	0013-0329	123	Consumer_x000D_ (mCherry-)	uracil
31018	pU_true_mCh_dye	03_pM_mCh_mCh+	0014-0440	651	Producer_x000D_ (mCherry+)	uracil
31018	pU_true_mCh_dye	03_pL_mCh_mCh-	0017-0476	1006	Producer_x000D_ (mCherry+)	uracil
31018	pU_true_mCh_dye	03_pU_dye_mCh+	0018-0484	1744	Producer_x000D_ (mCherry+)	uracil
31018	pU_true_mCh_dye	03_pU_true_mCh_ctrl_mCh+	0020-0534	809	Consumer_x000D_ (mCherry-)	uracil
31018	pU_true_mCh_dye	03_pU_true_mCh_dye_mCh-	0021-0539	206	Producer_x000D_ (mCherry+)	uracil
31018	pU_true_mCh_dye	03_pH_ctrl_mCh+	0022-0590	558	Consumer_x000D_ (mCherry-)	uracil
31018	pU_true_mCh_dye	03_pH_dye_mCh-	0023-0615	636	Producer_x000D_ (mCherry+)	uracil
31018	pU_true_mCh_dye	03_pH_mCh_dye_mCh-	0025-0680	560	Producer_x000D_ (mCherry+)	uracil
31018	pU_true_mCh_dye	03_pM_mCh_mCh-	0027-0724	786	Producer_x000D_ (mCherry+)	uracil
31018	pU_true_mCh_dye	03_pM_mCh_dye_mCh+	0028-0747	973	Producer_x000D_ (mCherry+)	uracil
31018	pU_true_mCh_dye	03_pL_dye_mCh-	0029-0895	788	Producer_x000D_ (mCherry+)	uracil
31018	pU_true_mCh_dye	03_pL_mCh_mCh+	0030-0917	1147	Producer_x000D_ (mCherry+)	uracil
31018	pU_true_mCh_dye	03_pU_dye_mCh-	0031-0934	1829	Producer_x000D_ (mCherry+)	uracil
31018	pU_true_mCh_dye	03_pH_mCh_dye_mCh+	0038-1042	474	Producer_x000D_ (mCherry+)	uracil
31018	pU_true_mCh_dye	03_pM_mCh_dye_mCh-	0041-1143	1176	Producer_x000D_ (mCherry+)	uracil
31018	pU_true_mCh_dye	03_pL_dye_mCh+	0001-0033	560	Producer_x000D_ (mCherry+)	uracil
31018	pU_true_mCh_dye	03_pU_dye_mCh+	0003-0183	375	Producer_x000D_ (mCherry+)	uracil
31018	pU_true_mCh_dye	03_pU_mCh_mCh-	0004-0293	3770	Producer_x000D_ (mCherry+)	uracil
31018	pU_true_mCh_dye	03_pU_true_mCh_ctrl_mCh+	0005-0303	206	Producer_x000D_ (mCherry+)	uracil
31018	pU_true_mCh_dye	03_pU_true_mCh_dye_mCh-	0006-0317	1215	Producer_x000D_ (mCherry+)	uracil
31018	pU_true_mCh_dye	03_pH_ctrl_mCh+	0007-0320	918	Producer_x000D_ (mCherry+)	uracil
31018	pU_true_mCh_dye	03_pH_dye_mCh-	0008-0331	136	Consumer_x000D_ (mCherry-)	uracil
31018	pU_true_mCh_dye	03_pH_mCh_mCh+	0009-0367	3819	Producer_x000D_ (mCherry+)	uracil
31018	pU_true_mCh_dye	03_pH_mCh_dye_mCh-	0010-0553	767	Producer_x000D_ (mCherry+)	uracil
31018	pU_true_mCh_dye	03_pL_ctrl_mCh+	0011-0585	457	Producer_x000D_ (mCherry+)	uracil
31018	pU_true_mCh_dye	03_pM_mCh_dye_mCh+	0013-0627	310	Producer_x000D_ (mCherry+)	uracil
31018	pU_true_mCh_dye	03_pL_mCh_mCh+	0015-0641	594	Producer_x000D_ (mCherry+)	uracil
31018	pU_true_mCh_dye	03_pU_mCh_mCh+	0017-0784	572	Consumer_x000D_ (mCherry-)	uracil
31018	pU_true_mCh_dye	03_pH_ctrl_mCh-	0020-0883	212	Consumer_x000D_ (mCherry-)	uracil
31018	pU_true_mCh_dye	03_pH_mCh_dye_mCh+	0023-0945	399	Producer_x000D_ (mCherry+)	uracil
31018	pU_true_mCh_dye	03_pL_ctrl_mCh-	0024-0992	434	Producer_x000D_ (mCherry+)	uracil
31018	pU_true_mCh_dye	03_pM_mCh_mCh+	0025-1006	287	Consumer_x000D_ (mCherry-)	uracil
31018	pU_true_mCh_dye	03_pM_mCh_dye_mCh-	0026-1029	365	Producer_x000D_ (mCherry+)	uracil
31018	pU_true_mCh_dye	03_pL_dye_mCh+	0027-1042	563	Consumer_x000D_ (mCherry-)	uracil
31018	pU_true_mCh_dye	03_pU_true_mCh_ctrl_mCh+	0002-0270	1295	Producer_x000D_ (mCherry+)	uracil
31018	pU_true_mCh_dye	03_pU_true_mCh_dye_mCh-	0003-0264	1488	Producer_x000D_ (mCherry+)	uracil
31018	pU_true_mCh_dye	03_pH_ctrl_mCh+	0004-0284	451	Producer_x000D_ (mCherry+)	uracil
31018	pU_true_mCh_dye	03_pH_dye_mCh-	0005-0292	352	Producer_x000D_ (mCherry+)	uracil
31018	pU_true_mCh_dye	03_pL_ctrl_mCh+	0008-0542	4095	Producer_x000D_ (mCherry+)	uracil
31018	pU_true_mCh_dye	03_pM_mCh_mCh-	0009-0549	275	Consumer_x000D_ (mCherry-)	uracil
31018	pU_true_mCh_dye	03_pL_mCh_mCh+	0012-0643	858	Producer_x000D_ (mCherry+)	uracil
31018	pU_true_mCh_dye	03_pU_dye_mCh-	0013-0691	2115	Producer_x000D_ (mCherry+)	uracil
31018	pU_true_mCh_dye	03_pU_true_mCh_ctrl_mCh-	0015-0804	2885	Producer_x000D_ (mCherry+)	uracil
31018	pU_true_mCh_dye	03_pU_true_mCh_dye_mCh+	0016-0821	3627	Producer_x000D_ (mCherry+)	uracil
31018	pU_true_mCh_dye	03_pH_dye_mCh+	0018-0851	536	Producer_x000D_ (mCherry+)	uracil
31018	pU_true_mCh_dye	03_pH_mCh_mCh-	0019-0856	2671	Consumer_x000D_ (mCherry-)	uracil
31018	pU_true_mCh_dye	03_pH_mCh_dye_mCh+	0020-0965	1624	Producer_x000D_ (mCherry+)	uracil
31018	pU_true_mCh_dye	03_pM_mCh_mCh+	0022-1018	2360	Producer_x000D_ (mCherry+)	uracil
31018	pU_true_mCh_dye	03_pM_mCh_dye_mCh-	0023-1065	2596	Producer_x000D_ (mCherry+)	uracil
31018	pU_true_mCh_dye	03_pL_dye_mCh+	0024-1120	200	Consumer_x000D_ (mCherry-)	uracil
31018	pU_true_mCh_dye	03_pL_mCh_mCh-	0025-1147	1565	Consumer_x000D_ (mCherry-)	uracil
31018	pU_true_mCh_dye	03_pU_dye_mCh+	0001-0033	286	Consumer_x000D_ (mCherry-)	uracil
31018	pU_true_mCh_dye	03_pU_true_mCh_ctrl_mCh+	0003-0069	539	Consumer_x000D_ (mCherry-)	uracil
31018	pU_true_mCh_dye	03_pH_dye_mCh-	0006-0224	321	Consumer_x000D_ (mCherry-)	uracil
31018	pU_true_mCh_dye	03_pH_mCh_mCh+	0007-0254	319	Consumer_x000D_ (mCherry-)	uracil
31018	pU_true_mCh_dye	03_pM_mCh_mCh-	0010-0377	415	Producer_x000D_ (mCherry+)	uracil
31018	pU_true_mCh_dye	03_pL_mCh_mCh+	0013-0553	534	Producer_x000D_ (mCherry+)	uracil
31018	pU_true_mCh_dye	03_pU_dye_mCh-	0014-0556	2327	Producer_x000D_ (mCherry+)	uracil
31018	pU_true_mCh_dye	03_pU_mCh_mCh+	0015-0556	849	Producer_x000D_ (mCherry+)	uracil
31018	pU_true_mCh_dye	03_pU_true_mCh_ctrl_mCh-	0016-0587	344	Producer_x000D_ (mCherry+)	uracil
31018	pU_true_mCh_dye	03_pH_ctrl_mCh-	0018-0717	1167	Consumer_x000D_ (mCherry-)	uracil
31018	pU_true_mCh_dye	03_pH_dye_mCh+	0019-0705	477	Producer_x000D_ (mCherry+)	uracil
31018	pU_true_mCh_dye	03_pH_mCh_dye_mCh+	0021-0738	1075	Consumer_x000D_ (mCherry-)	uracil
31018	pU_true_mCh_dye	03_pU_dye_mCh+	0027-0976	578	Producer_x000D_ (mCherry+)	uracil
31018	pU_true_mCh_dye	03_pU_true_mCh_dye_mCh-	0002-0179	285	Producer_x000D_ (mCherry+)	uracil
31018	pU_true_mCh_dye	03_pH_mCh_mCh+	0005-0329	127	Consumer_x000D_ (mCherry-)	uracil
31018	pU_true_mCh_dye	03_pH_mCh_dye_mCh-	0006-0330	408	Consumer_x000D_ (mCherry-)	uracil
31018	pU_true_mCh_dye	03_pL_ctrl_mCh+	0007-0360	1875	Producer_x000D_ (mCherry+)	uracil
31018	pU_true_mCh_dye	03_pM_mCh_mCh-	0008-0366	481	Consumer_x000D_ (mCherry-)	uracil
31018	pU_true_mCh_dye	03_pM_mCh_dye_mCh+	0009-0370	383	Consumer_x000D_ (mCherry-)	uracil
31018	pU_true_mCh_dye	03_pL_dye_mCh-	0010-0378	2289	Producer_x000D_ (mCherry+)	uracil
31018	pU_true_mCh_dye	03_pL_mCh_mCh+	0011-0379	1112	Producer_x000D_ (mCherry+)	uracil
31018	pU_true_mCh_dye	03_pU_dye_mCh-	0012-0383	1253	Producer_x000D_ (mCherry+)	uracil
31018	pU_true_mCh_dye	03_pU_mCh_mCh+	0013-0397	637	Consumer_x000D_ (mCherry-)	uracil
31018	pU_true_mCh_dye	03_pU_true_mCh_dye_mCh+	0015-0404	1584	Producer_x000D_ (mCherry+)	uracil
31018	pU_true_mCh_dye	03_pH_dye_mCh+	0017-0608	2258	Producer_x000D_ (mCherry+)	uracil
31018	pU_true_mCh_dye	03_pH_mCh_mCh-	0018-0617	4095	Producer_x000D_ (mCherry+)	uracil
31018	pU_true_mCh_dye	03_pL_ctrl_mCh-	0020-0755	710	Producer_x000D_ (mCherry+)	uracil
31018	pU_true_mCh_dye	03_pL_dye_mCh+	0023-0907	249	Consumer_x000D_ (mCherry-)	uracil
31018	pU_true_mCh_dye	03_pU_mCh_mCh-	0026-0983	1033	Producer_x000D_ (mCherry+)	uracil
31018	pU_true_mCh_dye	03_pU_true_mCh_ctrl_mCh+	0027-1055	149	Consumer_x000D_ (mCherry-)	uracil
31018	pU_true_mCh_dye	03_pH_dye_mCh-	0030-1161	774	Producer_x000D_ (mCherry+)	uracil
31018	pU_true_mCh_dye	03_pH_mCh_mCh+	0031-1173	754	Producer_x000D_ (mCherry+)	uracil
31018	pU_true_mCh_dye	03_pH_mCh_dye_mCh-	0032-1178	590	Producer_x000D_ (mCherry+)	uracil
31018	pU_true_mCh_dye	03_pL_ctrl_mCh+	0001-0023	129	Consumer_x000D_ (mCherry-)	uracil
31018	pU_true_mCh_dye	03_pM_mCh_mCh-	0002-0177	390	Producer_x000D_ (mCherry+)	uracil
31018	pU_true_mCh_dye	03_pM_mCh_dye_mCh+	0003-0202	921	Producer_x000D_ (mCherry+)	uracil
31018	pU_true_mCh_dye	03_pL_dye_mCh-	0004-0208	4095	Producer_x000D_ (mCherry+)	uracil
31018	pU_true_mCh_dye	03_pL_mCh_mCh+	0005-0201	2586	Producer_x000D_ (mCherry+)	uracil
31018	pU_true_mCh_dye	03_pU_dye_mCh-	0006-0239	4095	Producer_x000D_ (mCherry+)	uracil
31018	pU_true_mCh_dye	03_pU_true_mCh_ctrl_mCh-	0008-0321	1120	Producer_x000D_ (mCherry+)	uracil
31018	pU_true_mCh_dye	03_pH_ctrl_mCh-	0010-0517	273	Consumer_x000D_ (mCherry-)	uracil
31018	pU_true_mCh_dye	03_pH_mCh_mCh-	0012-0618	1479	Producer_x000D_ (mCherry+)	uracil
31018	pU_true_mCh_dye	03_pL_ctrl_mCh-	0014-0806	240	Consumer_x000D_ (mCherry-)	uracil
31018	pU_true_mCh_dye	03_pM_mCh_mCh+	0015-0813	1627	Producer_x000D_ (mCherry+)	uracil
31018	pU_true_mCh_dye	03_pL_dye_mCh+	0017-1017	641	Consumer_x000D_ (mCherry-)	uracil
31018	pU_true_mCh_dye	03_pU_dye_mCh+	0019-1094	694	Producer_x000D_ (mCherry+)	uracil
31018	pU_true_mCh_dye	03_pU_mCh_mCh-	0020-1100	1929	Producer_x000D_ (mCherry+)	uracil
31018	pU_true_mCh_dye	03_pU_true_mCh_ctrl_mCh+	0021-1169	189	Producer_x000D_ (mCherry+)	uracil
31018	pU_true_mCh_dye	03_pH_ctrl_mCh+	0002-0160	196	Producer_x000D_ (mCherry+)	uracil
31018	pU_true_mCh_dye	03_pH_mCh_dye_mCh-	0005-0274	555	Producer_x000D_ (mCherry+)	uracil
31018	pU_true_mCh_dye	03_pM_mCh_mCh-	0007-0313	1146	Producer_x000D_ (mCherry+)	uracil
31018	pU_true_mCh_dye	03_pM_mCh_dye_mCh+	0008-0322	1756	Producer_x000D_ (mCherry+)	uracil
31018	pU_true_mCh_dye	03_pL_dye_mCh-	0009-0343	858	Producer_x000D_ (mCherry+)	uracil
31018	pU_true_mCh_dye	03_pL_mCh_mCh+	0010-0386	543	Producer_x000D_ (mCherry+)	uracil
31018	pU_true_mCh_dye	03_pU_dye_mCh-	0011-0531	263	Consumer_x000D_ (mCherry-)	uracil
31018	pU_true_mCh_dye	03_pU_true_mCh_ctrl_mCh-	0013-0584	271	Producer_x000D_ (mCherry+)	uracil
31018	pU_true_mCh_dye	03_pH_ctrl_mCh-	0015-0651	544	Producer_x000D_ (mCherry+)	uracil
31018	pU_true_mCh_dye	03_pH_dye_mCh+	0016-0654	545	Producer_x000D_ (mCherry+)	uracil
31018	pU_true_mCh_dye	03_pH_mCh_mCh-	0017-0653	700	Producer_x000D_ (mCherry+)	uracil
31018	pU_true_mCh_dye	03_pL_ctrl_mCh-	0019-0793	444	Producer_x000D_ (mCherry+)	uracil
31018	pU_true_mCh_dye	03_pM_mCh_mCh+	0020-0892	175	Consumer_x000D_ (mCherry-)	uracil
31018	pU_true_mCh_dye	03_pM_mCh_dye_mCh-	0021-0956	536	Producer_x000D_ (mCherry+)	uracil
31018	pU_true_mCh_dye	03_pL_dye_mCh+	0022-0986	594	Producer_x000D_ (mCherry+)	uracil
31018	pU_true_mCh_dye	03_pL_mCh_mCh-	0023-1007	188	Consumer_x000D_ (mCherry-)	uracil
31018	pU_true_mCh_dye	03_pU_dye_mCh+	0024-1009	1190	Producer_x000D_ (mCherry+)	uracil
31018	pU_true_mCh_dye	03_pU_mCh_mCh-	0025-1003	696	Producer_x000D_ (mCherry+)	uracil
31018	pU_true_mCh_dye	03_pU_true_mCh_dye_mCh-	0027-1038	606	Producer_x000D_ (mCherry+)	uracil
31018	pU_true_mCh_dye	03_pH_mCh_dye_mCh-	0001-0021	138	Consumer_x000D_ (mCherry-)	uracil
31018	pU_true_mCh_dye	03_pL_mCh_mCh+	0006-0264	954	Producer_x000D_ (mCherry+)	uracil
31018	pU_true_mCh_dye	03_pU_dye_mCh-	0007-0265	635	Producer_x000D_ (mCherry+)	uracil
31018	pU_true_mCh_dye	03_pU_mCh_mCh+	0008-0281	886	Producer_x000D_ (mCherry+)	uracil
31018	pU_true_mCh_dye	03_pU_true_mCh_ctrl_mCh-	0009-0330	123	Consumer_x000D_ (mCherry-)	uracil
31018	pU_true_mCh_dye	03_pH_dye_mCh+	0012-0433	723	Producer_x000D_ (mCherry+)	uracil
31018	pU_true_mCh_dye	03_pH_mCh_dye_mCh+	0014-0553	597	Producer_x000D_ (mCherry+)	uracil
31018	pU_true_mCh_dye	03_pL_ctrl_mCh-	0015-0563	511	Producer_x000D_ (mCherry+)	uracil
31018	pU_true_mCh_dye	03_pL_mCh_mCh-	0019-0916	1382	Consumer_x000D_ (mCherry-)	uracil
31018	pU_true_mCh_dye	03_pU_mCh_mCh-	0021-0949	309	Producer_x000D_ (mCherry+)	uracil
31018	pU_true_mCh_dye	03_pU_true_mCh_ctrl_mCh+	0022-0955	349	Producer_x000D_ (mCherry+)	uracil
31018	pU_true_mCh_dye	03_pU_true_mCh_dye_mCh-	0001-0021	139	Consumer_x000D_ (mCherry-)	uracil
31018	pU_true_mCh_dye	03_pH_ctrl_mCh+	0002-0142	1539	Producer_x000D_ (mCherry+)	uracil
31018	pU_true_mCh_dye	03_pH_dye_mCh-	0003-0171	712	Producer_x000D_ (mCherry+)	uracil
31018	pU_true_mCh_dye	03_pH_mCh_mCh+	0004-0281	1915	Producer_x000D_ (mCherry+)	uracil
31018	pU_true_mCh_dye	03_pH_mCh_dye_mCh-	0005-0300	1535	Producer_x000D_ (mCherry+)	uracil
31018	pU_true_mCh_dye	03_pL_ctrl_mCh+	0006-0330	129	Consumer_x000D_ (mCherry-)	uracil
31018	pU_true_mCh_dye	03_pM_mCh_mCh-	0007-0407	513	Producer_x000D_ (mCherry+)	uracil
31018	pU_true_mCh_dye	03_pM_mCh_dye_mCh+	0008-0424	717	Producer_x000D_ (mCherry+)	uracil
31018	pU_true_mCh_dye	03_pL_dye_mCh-	0009-0528	1081	Producer_x000D_ (mCherry+)	uracil
31018	pU_true_mCh_dye	03_pL_mCh_mCh+	0010-0617	2953	Producer_x000D_ (mCherry+)	uracil
31018	pU_true_mCh_dye	03_pU_dye_mCh-	0011-0657	2946	Producer_x000D_ (mCherry+)	uracil
31018	pU_true_mCh_dye	03_pU_mCh_mCh+	0012-0702	2365	Producer_x000D_ (mCherry+)	uracil
31018	pU_true_mCh_dye	03_pU_true_mCh_ctrl_mCh-	0013-0710	3744	Producer_x000D_ (mCherry+)	uracil
31018	pU_true_mCh_dye	03_pU_true_mCh_dye_mCh+	0014-0760	3137	Consumer_x000D_ (mCherry-)	uracil
31018	pU_true_mCh_dye	03_pH_ctrl_mCh-	0015-0818	4095	Producer_x000D_ (mCherry+)	uracil
31018	pU_true_mCh_dye	03_pM_mCh_mCh+	0020-1062	552	Consumer_x000D_ (mCherry-)	uracil
31018	pU_true_mCh_dye	03_pM_mCh_dye_mCh-	0021-1157	266	Consumer_x000D_ (mCherry-)	uracil
31018	pU_true_mCh_dye	03_pL_dye_mCh+	0001-0046	291	Producer_x000D_ (mCherry+)	uracil
31018	pU_true_mCh_dye	03_pL_mCh_mCh-	0002-0068	581	Consumer_x000D_ (mCherry-)	uracil
31018	pU_true_mCh_dye	03_pU_dye_mCh+	0003-0127	734	Consumer_x000D_ (mCherry-)	uracil
31018	pU_true_mCh_dye	03_pU_true_mCh_ctrl_mCh+	0005-0331	142	Consumer_x000D_ (mCherry-)	uracil
31018	pU_true_mCh_dye	03_pU_true_mCh_dye_mCh-	0006-0481	1400	Producer_x000D_ (mCherry+)	uracil
31018	pU_true_mCh_dye	03_pH_ctrl_mCh+	0007-0494	771	Consumer_x000D_ (mCherry-)	uracil
31018	pU_true_mCh_dye	03_pH_dye_mCh-	0008-0524	468	Producer_x000D_ (mCherry+)	uracil
31018	pU_true_mCh_dye	03_pH_mCh_mCh+	0009-0603	1507	Producer_x000D_ (mCherry+)	uracil
31018	pU_true_mCh_dye	03_pH_mCh_dye_mCh-	0010-0612	679	Producer_x000D_ (mCherry+)	uracil
31018	pU_true_mCh_dye	03_pL_ctrl_mCh+	0011-0687	267	Producer_x000D_ (mCherry+)	uracil
31018	pU_true_mCh_dye	03_pM_mCh_mCh-	0012-0712	332	Producer_x000D_ (mCherry+)	uracil
31018	pU_true_mCh_dye	03_pL_dye_mCh-	0014-0735	367	Producer_x000D_ (mCherry+)	uracil
31018	pU_true_mCh_dye	03_pL_mCh_mCh+	0015-0789	927	Producer_x000D_ (mCherry+)	uracil
31018	pU_true_mCh_dye	03_pU_dye_mCh-	0016-0830	932	Producer_x000D_ (mCherry+)	uracil
31018	pU_true_mCh_dye	03_pU_mCh_mCh+	0017-0877	3471	Producer_x000D_ (mCherry+)	uracil
31018	pU_true_mCh_dye	03_pU_true_mCh_ctrl_mCh-	0018-0896	662	Producer_x000D_ (mCherry+)	uracil
31018	pU_true_mCh_dye	03_pU_true_mCh_dye_mCh+	0019-0902	629	Producer_x000D_ (mCherry+)	uracil
31018	pU_true_mCh_dye	03_pH_dye_mCh+	0021-0991	3036	Producer_x000D_ (mCherry+)	uracil
31018	pU_true_mCh_dye	03_pH_mCh_dye_mCh+	0023-1083	192	Producer_x000D_ (mCherry+)	uracil
31018	pU_true_mCh_dye	03_pM_mCh_mCh+	0025-1131	1377	Producer_x000D_ (mCherry+)	uracil
31018	pU_true_mCh_dye	03_pL_dye_mCh+	0001-0078	1961	Producer_x000D_ (mCherry+)	uracil
31018	pU_true_mCh_dye	03_pL_mCh_mCh-	0002-0183	617	Producer_x000D_ (mCherry+)	uracil
31018	pU_true_mCh_dye	03_pU_mCh_mCh-	0004-0261	733	Producer_x000D_ (mCherry+)	uracil
31018	pU_true_mCh_dye	03_pU_true_mCh_dye_mCh-	0006-0295	1811	Producer_x000D_ (mCherry+)	uracil
31018	pU_true_mCh_dye	03_pH_ctrl_mCh+	0007-0330	147	Consumer_x000D_ (mCherry-)	uracil
31018	pU_true_mCh_dye	03_pH_mCh_dye_mCh-	0010-0396	675	Producer_x000D_ (mCherry+)	uracil
31018	pU_true_mCh_dye	03_pM_mCh_dye_mCh+	0013-0581	4095	Producer_x000D_ (mCherry+)	uracil
31018	pU_true_mCh_dye	03_pL_dye_mCh-	0014-0621	4095	Producer_x000D_ (mCherry+)	uracil
31018	pU_true_mCh_dye	03_pL_mCh_mCh+	0015-0648	695	Producer_x000D_ (mCherry+)	uracil
31018	pU_true_mCh_dye	03_pH_ctrl_mCh-	0020-0812	437	Consumer_x000D_ (mCherry-)	uracil
31018	pU_true_mCh_dye	03_pL_ctrl_mCh-	0024-0970	1224	Producer_x000D_ (mCherry+)	uracil
31018	pU_true_mCh_dye	03_pM_mCh_mCh+	0025-0986	1162	Consumer_x000D_ (mCherry-)	uracil
31018	pU_true_mCh_dye	03_pL_dye_mCh+	0027-1012	1309	Producer_x000D_ (mCherry+)	uracil
31018	pU_true_mCh_dye	03_pL_mCh_mCh-	0028-1070	178	Consumer_x000D_ (mCherry-)	uracil
31018	pU_true_mCh_dye	03_pU_dye_mCh+	0029-1151	445	Consumer_x000D_ (mCherry-)	uracil
31018	pU_true_mCh_dye	03_pU_mCh_mCh-	0001-0046	187	Consumer_x000D_ (mCherry-)	uracil
31018	pU_true_mCh_dye	03_pU_true_mCh_ctrl_mCh+	0002-0122	469	Consumer_x000D_ (mCherry-)	uracil
31018	pU_true_mCh_dye	03_pH_ctrl_mCh+	0004-0169	487	Producer_x000D_ (mCherry+)	uracil
31018	pU_true_mCh_dye	03_pH_mCh_mCh+	0006-0255	939	Producer_x000D_ (mCherry+)	uracil
31018	pU_true_mCh_dye	03_pH_mCh_dye_mCh-	0007-0280	780	Producer_x000D_ (mCherry+)	uracil
31018	pU_true_mCh_dye	03_pL_ctrl_mCh+	0008-0311	2995	Producer_x000D_ (mCherry+)	uracil
31018	pU_true_mCh_dye	03_pM_mCh_mCh-	0009-0329	133	Consumer_x000D_ (mCherry-)	uracil
31018	pU_true_mCh_dye	03_pM_mCh_dye_mCh+	0010-0324	211	Producer_x000D_ (mCherry+)	uracil
31018	pU_true_mCh_dye	03_pL_mCh_mCh+	0012-0403	4095	Producer_x000D_ (mCherry+)	uracil
31018	pU_true_mCh_dye	03_pU_dye_mCh-	0013-0427	1787	Producer_x000D_ (mCherry+)	uracil
31018	pU_true_mCh_dye	03_pU_mCh_mCh+	0014-0465	1878	Producer_x000D_ (mCherry+)	uracil
31018	pU_true_mCh_dye	03_pU_true_mCh_ctrl_mCh-	0015-0503	368	Producer_x000D_ (mCherry+)	uracil
31018	pU_true_mCh_dye	03_pU_true_mCh_dye_mCh+	0016-0505	569	Producer_x000D_ (mCherry+)	uracil
31018	pU_true_mCh_dye	03_pH_ctrl_mCh-	0017-0579	745	Consumer_x000D_ (mCherry-)	uracil
31018	pU_true_mCh_dye	03_pH_dye_mCh+	0018-0629	203	Producer_x000D_ (mCherry+)	uracil
31018	pU_true_mCh_dye	03_pH_mCh_dye_mCh+	0020-0690	1971	Producer_x000D_ (mCherry+)	uracil
31018	pU_true_mCh_dye	03_pL_ctrl_mCh-	0021-0771	1783	Producer_x000D_ (mCherry+)	uracil
31018	pU_true_mCh_dye	03_pM_mCh_dye_mCh-	0023-1045	511	Producer_x000D_ (mCherry+)	uracil
31018	pU_true_mCh_dye	03_pL_dye_mCh+	0024-1060	661	Producer_x000D_ (mCherry+)	uracil
31018	pU_true_mCh_dye	03_pL_mCh_mCh-	0025-1062	1669	Producer_x000D_ (mCherry+)	uracil
31018	pU_true_mCh_dye	03_pU_dye_mCh+	0026-1066	297	Consumer_x000D_ (mCherry-)	uracil
31018	pU_true_mCh_dye	03_pU_true_mCh_ctrl_mCh+	0001-0095	230	Producer_x000D_ (mCherry+)	uracil
31018	pU_true_mCh_dye	03_pU_true_mCh_dye_mCh-	0002-0164	480	Producer_x000D_ (mCherry+)	uracil
31018	pU_true_mCh_dye	03_pH_ctrl_mCh+	0003-0182	281	Consumer_x000D_ (mCherry-)	uracil
31018	pU_true_mCh_dye	03_pH_dye_mCh-	0004-0190	636	Producer_x000D_ (mCherry+)	uracil
31018	pU_true_mCh_dye	03_pH_mCh_mCh+	0005-0274	595	Producer_x000D_ (mCherry+)	uracil
31018	pU_true_mCh_dye	03_pH_mCh_dye_mCh-	0006-0307	537	Producer_x000D_ (mCherry+)	uracil
31018	pU_true_mCh_dye	03_pL_ctrl_mCh+	0007-0322	2881	Producer_x000D_ (mCherry+)	uracil
31018	pU_true_mCh_dye	03_pM_mCh_mCh-	0008-0332	165	Consumer_x000D_ (mCherry-)	uracil
31018	pU_true_mCh_dye	03_pM_mCh_dye_mCh+	0009-0321	402	Producer_x000D_ (mCherry+)	uracil
31018	pU_true_mCh_dye	03_pL_dye_mCh-	0010-0361	4095	Producer_x000D_ (mCherry+)	uracil
31018	pU_true_mCh_dye	03_pL_mCh_mCh+	0011-0390	4084	Consumer_x000D_ (mCherry-)	uracil
31018	pU_true_mCh_dye	03_pU_mCh_mCh+	0013-0402	2402	Consumer_x000D_ (mCherry-)	uracil
31018	pU_true_mCh_dye	03_pU_true_mCh_dye_mCh+	0015-0558	926	Producer_x000D_ (mCherry+)	uracil
31018	pU_true_mCh_dye	03_pH_ctrl_mCh-	0016-0585	626	Producer_x000D_ (mCherry+)	uracil
31018	pU_true_mCh_dye	03_pH_dye_mCh+	0017-0612	325	Producer_x000D_ (mCherry+)	uracil
31018	pU_true_mCh_dye	03_pH_mCh_mCh-	0018-0624	842	Producer_x000D_ (mCherry+)	uracil
31018	pU_true_mCh_dye	03_pM_mCh_mCh+	0021-0786	1996	Producer_x000D_ (mCherry+)	uracil
31018	pU_true_mCh_dye	03_pL_dye_mCh+	0023-0821	4095	Producer_x000D_ (mCherry+)	uracil
31018	pU_true_mCh_dye	03_pL_mCh_mCh-	0024-0850	1750	Producer_x000D_ (mCherry+)	uracil
31018	pU_true_mCh_dye	03_pU_dye_mCh+	0025-0866	344	Producer_x000D_ (mCherry+)	uracil
31018	pU_true_mCh_dye	03_pU_mCh_mCh-	0026-0885	1850	Producer_x000D_ (mCherry+)	uracil
31018	pU_true_mCh_dye	03_pH_mCh_mCh+	0001-0020	737	Consumer_x000D_ (mCherry-)	uracil
31018	pU_true_mCh_dye	03_pH_mCh_dye_mCh-	0002-0104	1196	Producer_x000D_ (mCherry+)	uracil
31018	pU_true_mCh_dye	03_pL_ctrl_mCh+	0003-0157	1891	Producer_x000D_ (mCherry+)	uracil
31018	pU_true_mCh_dye	03_pM_mCh_dye_mCh+	0005-0250	4095	Producer_x000D_ (mCherry+)	uracil
31018	pU_true_mCh_dye	03_pL_dye_mCh-	0006-0265	1643	Producer_x000D_ (mCherry+)	uracil
31018	pU_true_mCh_dye	03_pL_mCh_mCh+	0007-0274	182	Producer_x000D_ (mCherry+)	uracil
31018	pU_true_mCh_dye	03_pU_dye_mCh-	0008-0300	4095	Producer_x000D_ (mCherry+)	uracil
31018	pU_true_mCh_dye	03_pU_mCh_mCh+	0009-0332	1140	Producer_x000D_ (mCherry+)	uracil
31018	pU_true_mCh_dye	03_pU_true_mCh_ctrl_mCh-	0010-0375	1564	Producer_x000D_ (mCherry+)	uracil
31018	pU_true_mCh_dye	03_pU_true_mCh_dye_mCh+	0011-0432	516	Producer_x000D_ (mCherry+)	uracil
31018	pU_true_mCh_dye	03_pH_ctrl_mCh-	0012-0458	412	Consumer_x000D_ (mCherry-)	uracil
31018	pU_true_mCh_dye	03_pH_dye_mCh+	0013-0481	212	Producer_x000D_ (mCherry+)	uracil
31018	pU_true_mCh_dye	03_pH_mCh_mCh-	0014-0515	704	Producer_x000D_ (mCherry+)	uracil
31018	pU_true_mCh_dye	03_pH_mCh_dye_mCh+	0015-0538	452	Producer_x000D_ (mCherry+)	uracil
31018	pU_true_mCh_dye	03_pM_mCh_mCh+	0017-0538	2124	Producer_x000D_ (mCherry+)	uracil
31018	pU_true_mCh_dye	03_pM_mCh_dye_mCh-	0018-0560	3504	Producer_x000D_ (mCherry+)	uracil
31018	pU_true_mCh_dye	03_pL_mCh_mCh-	0020-0601	228	Producer_x000D_ (mCherry+)	uracil
31018	pU_true_mCh_dye	03_pU_mCh_mCh-	0022-0794	2475	Producer_x000D_ (mCherry+)	uracil
31018	pU_true_mCh_dye	03_pU_true_mCh_ctrl_mCh+	0023-0817	1426	Producer_x000D_ (mCherry+)	uracil
31018	pU_true_mCh_dye	03_pU_true_mCh_dye_mCh-	0024-0890	421	Consumer_x000D_ (mCherry-)	uracil
31018	pU_true_mCh_dye	03_pH_ctrl_mCh+	0025-0951	596	Consumer_x000D_ (mCherry-)	uracil
31018	pU_true_mCh_dye	03_pH_dye_mCh-	0026-0952	226	Consumer_x000D_ (mCherry-)	uracil
31018	pU_true_mCh_dye	03_pH_mCh_mCh+	0027-0992	162	Producer_x000D_ (mCherry+)	uracil
31018	pU_true_mCh_dye	03_pH_mCh_dye_mCh-	0028-1049	1028	Producer_x000D_ (mCherry+)	uracil
31018	pU_true_mCh_dye	03_pL_ctrl_mCh+	0001-0114	310	Producer_x000D_ (mCherry+)	uracil
31018	pU_true_mCh_dye	03_pM_mCh_mCh-	0002-0211	990	Producer_x000D_ (mCherry+)	uracil
31018	pU_true_mCh_dye	03_pM_mCh_dye_mCh+	0003-0299	957	Producer_x000D_ (mCherry+)	uracil
31018	pU_true_mCh_dye	03_pL_dye_mCh-	0004-0331	166	Consumer_x000D_ (mCherry-)	uracil
31018	pU_true_mCh_dye	03_pL_mCh_mCh+	0005-0336	2603	Producer_x000D_ (mCherry+)	uracil
31018	pU_true_mCh_dye	03_pU_mCh_mCh+	0007-0480	1472	Consumer_x000D_ (mCherry-)	uracil
31018	pU_true_mCh_dye	03_pU_true_mCh_ctrl_mCh-	0008-0524	4095	Producer_x000D_ (mCherry+)	uracil
31018	pU_true_mCh_dye	03_pH_ctrl_mCh-	0010-0717	207	Producer_x000D_ (mCherry+)	uracil
31018	pU_true_mCh_dye	03_pH_dye_mCh+	0011-0732	447	Producer_x000D_ (mCherry+)	uracil
31018	pU_true_mCh_dye	03_pH_mCh_mCh-	0012-0750	1049	Producer_x000D_ (mCherry+)	uracil
31018	pU_true_mCh_dye	03_pM_mCh_dye_mCh-	0016-0849	433	Producer_x000D_ (mCherry+)	uracil
31018	pU_true_mCh_dye	03_pU_dye_mCh+	0019-0920	1004	Producer_x000D_ (mCherry+)	uracil
31018	pU_true_mCh_dye	03_pU_mCh_mCh-	0020-0926	612	Producer_x000D_ (mCherry+)	uracil
31018	pU_true_mCh_dye	03_pU_true_mCh_ctrl_mCh+	0021-0951	442	Producer_x000D_ (mCherry+)	uracil
31018	pU_true_mCh_dye	03_pU_true_mCh_dye_mCh-	0022-0951	232	Consumer_x000D_ (mCherry-)	uracil
31018	pU_true_mCh_dye	03_pL_ctrl_mCh+	0001-0021	192	Consumer_x000D_ (mCherry-)	uracil
31018	pU_true_mCh_dye	03_pL_dye_mCh-	0004-0209	260	Producer_x000D_ (mCherry+)	uracil
31018	pU_true_mCh_dye	03_pL_mCh_mCh+	0005-0235	531	Producer_x000D_ (mCherry+)	uracil
31018	pU_true_mCh_dye	03_pU_dye_mCh-	0006-0245	299	Producer_x000D_ (mCherry+)	uracil
31018	pU_true_mCh_dye	03_pU_mCh_mCh+	0007-0265	420	Producer_x000D_ (mCherry+)	uracil
31018	pU_true_mCh_dye	03_pU_true_mCh_ctrl_mCh-	0008-0466	366	Producer_x000D_ (mCherry+)	uracil
31018	pU_true_mCh_dye	03_pU_true_mCh_dye_mCh+	0009-0474	352	Producer_x000D_ (mCherry+)	uracil
31018	pU_true_mCh_dye	03_pH_dye_mCh+	0011-0559	1818	Consumer_x000D_ (mCherry-)	uracil
31018	pU_true_mCh_dye	03_pH_mCh_dye_mCh+	0013-0644	354	Producer_x000D_ (mCherry+)	uracil
31018	pU_true_mCh_dye	03_pL_ctrl_mCh-	0014-0663	395	Producer_x000D_ (mCherry+)	uracil
31018	pU_true_mCh_dye	03_pM_mCh_mCh+	0015-0686	334	Producer_x000D_ (mCherry+)	uracil
31018	pU_true_mCh_dye	03_pM_mCh_dye_mCh-	0016-0691	215	Consumer_x000D_ (mCherry-)	uracil
31018	pU_true_mCh_dye	03_pL_mCh_mCh-	0018-0814	1401	Producer_x000D_ (mCherry+)	uracil
31018	pU_true_mCh_dye	03_pU_dye_mCh+	0019-0890	1430	Producer_x000D_ (mCherry+)	uracil
31018	pU_true_mCh_dye	03_pU_mCh_mCh-	0020-0903	1301	Producer_x000D_ (mCherry+)	uracil
31018	pU_true_mCh_dye	03_pU_true_mCh_ctrl_mCh+	0021-0921	349	Consumer_x000D_ (mCherry-)	uracil
31018	pU_true_mCh_dye	03_pU_true_mCh_dye_mCh-	0022-0973	314	Producer_x000D_ (mCherry+)	uracil
31018	pU_true_mCh_dye	03_pH_ctrl_mCh+	0023-1055	460	Producer_x000D_ (mCherry+)	uracil
31018	pU_true_mCh_dye	03_pH_dye_mCh-	0024-1151	279	Consumer_x000D_ (mCherry-)	uracil
31018	pU_true_mCh_dye	03_pH_mCh_mCh+	0025-1165	425	Producer_x000D_ (mCherry+)	uracil
31018	pU_true_mCh_dye	03_pM_mCh_mCh-	0003-0331	132	Consumer_x000D_ (mCherry-)	uracil
31018	pU_true_mCh_dye	03_pM_mCh_dye_mCh+	0004-0357	363	Consumer_x000D_ (mCherry-)	uracil
31018	pU_true_mCh_dye	03_pL_mCh_mCh+	0006-0438	747	Consumer_x000D_ (mCherry-)	uracil
31018	pU_true_mCh_dye	03_pH_dye_mCh+	0012-0705	1440	Producer_x000D_ (mCherry+)	uracil
31018	pU_true_mCh_dye	03_pH_mCh_mCh-	0013-0771	322	Consumer_x000D_ (mCherry-)	uracil
31018	pU_true_mCh_dye	03_pM_mCh_mCh+	0016-0973	1022	Producer_x000D_ (mCherry+)	uracil
31018	pU_true_mCh_dye	03_pU_mCh_mCh-	0021-1076	1060	Producer_x000D_ (mCherry+)	uracil
31018	pU_true_mCh_dye	03_pH_dye_mCh-	0001-0171	396	Producer_x000D_ (mCherry+)	uracil
31018	pU_true_mCh_dye	03_pH_mCh_mCh+	0002-0263	536	Producer_x000D_ (mCherry+)	uracil
31018	pU_true_mCh_dye	03_pL_ctrl_mCh+	0004-0293	857	Producer_x000D_ (mCherry+)	uracil
31018	pU_true_mCh_dye	03_pM_mCh_mCh-	0005-0330	138	Consumer_x000D_ (mCherry-)	uracil
31018	pU_true_mCh_dye	03_pM_mCh_dye_mCh+	0006-0373	4095	Producer_x000D_ (mCherry+)	uracil
31018	pU_true_mCh_dye	03_pU_dye_mCh-	0009-0692	2200	Producer_x000D_ (mCherry+)	uracil
31018	pU_true_mCh_dye	03_pU_true_mCh_ctrl_mCh-	0011-0729	4095	Producer_x000D_ (mCherry+)	uracil
31018	pU_true_mCh_dye	03_pU_true_mCh_dye_mCh+	0012-0767	2701	Producer_x000D_ (mCherry+)	uracil
31018	pU_true_mCh_dye	03_pM_mCh_dye_mCh-	0019-0962	526	Producer_x000D_ (mCherry+)	uracil
31018	pU_true_mCh_dye	03_pU_dye_mCh+	0022-1150	166	Consumer_x000D_ (mCherry-)	uracil
31018	pU_true_mCh_dye	03_pU_mCh_mCh-	0023-1153	260	Producer_x000D_ (mCherry+)	uracil
31018	pU_true_mCh_dye	03_pU_true_mCh_ctrl_mCh+	0001-0077	804	Producer_x000D_ (mCherry+)	uracil
31018	pU_true_mCh_dye	03_pU_true_mCh_dye_mCh-	0002-0086	898	Producer_x000D_ (mCherry+)	uracil
31018	pU_true_mCh_dye	03_pH_ctrl_mCh+	0003-0089	1065	Producer_x000D_ (mCherry+)	uracil
31018	pU_true_mCh_dye	03_pH_mCh_mCh+	0005-0119	788	Producer_x000D_ (mCherry+)	uracil
31018	pU_true_mCh_dye	03_pH_mCh_dye_mCh-	0006-0108	534	Producer_x000D_ (mCherry+)	uracil
31018	pU_true_mCh_dye	03_pL_ctrl_mCh+	0007-0159	328	Producer_x000D_ (mCherry+)	uracil
31018	pU_true_mCh_dye	03_pM_mCh_mCh-	0008-0174	1451	Producer_x000D_ (mCherry+)	uracil
31018	pU_true_mCh_dye	03_pM_mCh_dye_mCh+	0009-0295	168	Consumer_x000D_ (mCherry-)	uracil
31018	pU_true_mCh_dye	03_pL_dye_mCh-	0010-0298	283	Producer_x000D_ (mCherry+)	uracil
31018	pU_true_mCh_dye	03_pL_mCh_mCh+	0011-0330	149	Consumer_x000D_ (mCherry-)	uracil
31018	pU_true_mCh_dye	03_pU_mCh_mCh+	0013-0356	513	Producer_x000D_ (mCherry+)	uracil
31018	pU_true_mCh_dye	03_pU_true_mCh_ctrl_mCh-	0014-0507	231	Consumer_x000D_ (mCherry-)	uracil
31018	pU_true_mCh_dye	03_pU_true_mCh_dye_mCh+	0015-0524	270	Consumer_x000D_ (mCherry-)	uracil
31018	pU_true_mCh_dye	03_pH_ctrl_mCh-	0016-0521	567	Producer_x000D_ (mCherry+)	uracil
31018	pU_true_mCh_dye	03_pH_mCh_mCh-	0018-0553	328	Producer_x000D_ (mCherry+)	uracil
31018	pU_true_mCh_dye	03_pL_mCh_mCh-	0024-0877	597	Producer_x000D_ (mCherry+)	uracil
31018	pU_true_mCh_dye	03_pU_dye_mCh+	0025-1112	515	Producer_x000D_ (mCherry+)	uracil
31018	pU_true_mCh_dye	03_pU_mCh_mCh-	0026-1134	180	Producer_x000D_ (mCherry+)	uracil
31018	pU_true_mCh_dye	03_pU_true_mCh_ctrl_mCh+	0001-0125	482	Producer_x000D_ (mCherry+)	uracil
31018	pU_true_mCh_dye	03_pU_true_mCh_dye_mCh-	0002-0190	547	Producer_x000D_ (mCherry+)	uracil
31018	pU_true_mCh_dye	03_pH_ctrl_mCh+	0003-0212	179	Producer_x000D_ (mCherry+)	uracil
31018	pU_true_mCh_dye	03_pH_dye_mCh-	0004-0305	768	Producer_x000D_ (mCherry+)	uracil
31018	pU_true_mCh_dye	03_pH_mCh_mCh+	0005-0371	717	Producer_x000D_ (mCherry+)	uracil
31018	pU_true_mCh_dye	03_pL_ctrl_mCh+	0007-0463	225	Producer_x000D_ (mCherry+)	uracil
31018	pU_true_mCh_dye	03_pM_mCh_mCh-	0008-0502	207	Producer_x000D_ (mCherry+)	uracil
31018	pU_true_mCh_dye	03_pM_mCh_dye_mCh+	0009-0767	513	Producer_x000D_ (mCherry+)	uracil
31018	pU_true_mCh_dye	03_pL_dye_mCh-	0010-0810	412	Producer_x000D_ (mCherry+)	uracil
31018	pU_true_mCh_dye	03_pL_mCh_mCh+	0011-0837	429	Producer_x000D_ (mCherry+)	uracil
31018	pU_true_mCh_dye	03_pU_true_mCh_ctrl_mCh-	0001-0022	127	Consumer_x000D_ (mCherry-)	uracil
31018	pU_true_mCh_dye	03_pH_ctrl_mCh-	0003-0284	263	Producer_x000D_ (mCherry+)	uracil
31018	pU_true_mCh_dye	03_pH_mCh_mCh-	0005-0436	675	Producer_x000D_ (mCherry+)	uracil
31018	pU_true_mCh_dye	03_pL_ctrl_mCh-	0007-0608	922	Producer_x000D_ (mCherry+)	uracil
31018	pU_true_mCh_dye	03_pM_mCh_dye_mCh-	0009-0783	1512	Producer_x000D_ (mCherry+)	uracil
31018	pU_true_mCh_dye	03_pL_dye_mCh+	0010-0806	575	Producer_x000D_ (mCherry+)	uracil
31018	pU_true_mCh_dye	03_pL_mCh_mCh-	0011-0948	2759	Producer_x000D_ (mCherry+)	uracil
31018	pU_true_mCh_dye	03_pU_true_mCh_dye_mCh-	0004-0329	154	Consumer_x000D_ (mCherry-)	uracil
31018	pU_true_mCh_dye	03_pH_ctrl_mCh+	0005-0328	331	Consumer_x000D_ (mCherry-)	uracil
31018	pU_true_mCh_dye	03_pH_mCh_mCh+	0007-0367	423	Consumer_x000D_ (mCherry-)	uracil
31018	pU_true_mCh_dye	03_pH_mCh_dye_mCh-	0008-0379	1521	Producer_x000D_ (mCherry+)	uracil
31018	pU_true_mCh_dye	03_pL_ctrl_mCh+	0009-0401	4095	Producer_x000D_ (mCherry+)	uracil
31018	pU_true_mCh_dye	03_pL_dye_mCh-	0012-0521	167	Consumer_x000D_ (mCherry-)	uracil
31018	pU_true_mCh_dye	03_pL_mCh_mCh+	0013-0644	1712	Producer_x000D_ (mCherry+)	uracil
31018	pU_true_mCh_dye	03_pU_true_mCh_dye_mCh+	0017-0738	160	Consumer_x000D_ (mCherry-)	uracil
31018	pU_true_mCh_dye	03_pH_ctrl_mCh-	0018-0771	634	Consumer_x000D_ (mCherry-)	uracil
31018	pU_true_mCh_dye	03_pH_mCh_mCh-	0020-0921	2129	Producer_x000D_ (mCherry+)	uracil
31018	pU_true_mCh_dye	03_pL_ctrl_mCh-	0022-0975	303	Producer_x000D_ (mCherry+)	uracil
31018	pU_true_mCh_dye	03_pM_mCh_mCh+	0023-0981	806	Producer_x000D_ (mCherry+)	uracil
31018	pU_true_mCh_dye	03_pL_mCh_mCh-	0001-0147	975	Producer_x000D_ (mCherry+)	uracil
31018	pU_true_mCh_dye	03_pU_dye_mCh+	0002-0168	651	Consumer_x000D_ (mCherry-)	uracil
31018	pU_true_mCh_dye	03_pU_mCh_mCh-	0003-0182	723	Producer_x000D_ (mCherry+)	uracil
31018	pU_true_mCh_dye	03_pU_true_mCh_dye_mCh-	0005-0418	254	Producer_x000D_ (mCherry+)	uracil
31018	pU_true_mCh_dye	03_pH_mCh_mCh+	0008-0589	2467	Consumer_x000D_ (mCherry-)	uracil
31018	pU_true_mCh_dye	03_pH_mCh_dye_mCh-	0009-0626	2834	Consumer_x000D_ (mCherry-)	uracil
31018	pU_true_mCh_dye	03_pL_ctrl_mCh+	0010-0668	692	Producer_x000D_ (mCherry+)	uracil
31018	pU_true_mCh_dye	03_pM_mCh_mCh-	0011-0691	853	Producer_x000D_ (mCherry+)	uracil
31018	pU_true_mCh_dye	03_pM_mCh_dye_mCh+	0012-0714	4095	Producer_x000D_ (mCherry+)	uracil
31018	pU_true_mCh_dye	03_pL_dye_mCh-	0013-0727	502	Producer_x000D_ (mCherry+)	uracil
31018	pU_true_mCh_dye	03_pL_mCh_mCh+	0014-0763	4095	Producer_x000D_ (mCherry+)	uracil
31018	pU_true_mCh_dye	03_pU_dye_mCh-	0015-0961	230	Producer_x000D_ (mCherry+)	uracil
31018	pU_true_mCh_dye	03_pU_mCh_mCh+	0016-1040	207	Producer_x000D_ (mCherry+)	uracil
31018	pU_true_mCh_dye	03_pU_true_mCh_ctrl_mCh-	0017-1169	2328	Producer_x000D_ (mCherry+)	uracil
31018	pU_true_mCh_dye	03_pU_true_mCh_dye_mCh+	0001-0311	1438	Consumer_x000D_ (mCherry-)	uracil
31018	pU_true_mCh_dye	03_pU_dye_mCh+	0013-0924	313	Consumer_x000D_ (mCherry-)	uracil
31018	pU_true_mCh_dye	03_pU_true_mCh_ctrl_mCh+	0015-0971	1276	Producer_x000D_ (mCherry+)	uracil
31018	pU_true_mCh_dye	03_pU_true_mCh_dye_mCh-	0016-1014	1052	Producer_x000D_ (mCherry+)	uracil
31018	pU_true_mCh_dye	03_pH_ctrl_mCh+	0017-1023	1756	Producer_x000D_ (mCherry+)	uracil
31018	pU_true_mCh_dye	03_pH_dye_mCh-	0018-1047	2738	Producer_x000D_ (mCherry+)	uracil
31018	pU_true_mCh_dye	03_pL_dye_mCh-	0006-0274	1721	Producer_x000D_ (mCherry+)	uracil
31018	pU_true_mCh_dye	03_pL_mCh_mCh+	0007-0275	1491	Producer_x000D_ (mCherry+)	uracil
31018	pU_true_mCh_dye	03_pU_dye_mCh-	0008-0330	110	Consumer_x000D_ (mCherry-)	uracil
31018	pU_true_mCh_dye	03_pH_ctrl_mCh-	0012-0471	397	Producer_x000D_ (mCherry+)	uracil
31018	pU_true_mCh_dye	03_pH_mCh_mCh-	0014-0576	3486	Producer_x000D_ (mCherry+)	uracil
31018	pU_true_mCh_dye	03_pM_mCh_dye_mCh-	0018-0721	2353	Producer_x000D_ (mCherry+)	uracil
31018	pU_true_mCh_dye	03_pU_true_mCh_ctrl_mCh+	0023-0885	1289	Consumer_x000D_ (mCherry-)	uracil
31018	pU_true_mCh_dye	03_pU_true_mCh_dye_mCh-	0024-0927	704	Producer_x000D_ (mCherry+)	uracil
31018	pU_true_mCh_dye	03_pH_ctrl_mCh+	0025-0926	317	Consumer_x000D_ (mCherry-)	uracil
31018	pU_true_mCh_dye	03_pH_dye_mCh-	0026-0931	1033	Producer_x000D_ (mCherry+)	uracil
31018	pU_true_mCh_dye	03_pH_mCh_mCh+	0027-0981	782	Producer_x000D_ (mCherry+)	uracil
31018	pU_true_mCh_dye	03_pH_mCh_dye_mCh-	0028-1014	265	Consumer_x000D_ (mCherry-)	uracil
31018	pU_true_mCh_dye	03_pL_ctrl_mCh+	0029-1055	964	Producer_x000D_ (mCherry+)	uracil
31018	pU_true_mCh_dye	03_pM_mCh_mCh-	0030-1154	1097	Consumer_x000D_ (mCherry-)	uracil
31018	pU_true_mCh_dye	03_pM_mCh_dye_mCh+	0001-0020	108	Consumer_x000D_ (mCherry-)	uracil
31018	pU_true_mCh_dye	03_pL_dye_mCh-	0002-0330	120	Consumer_x000D_ (mCherry-)	uracil
31018	pU_true_mCh_dye	03_pL_mCh_mCh+	0003-0693	227	Producer_x000D_ (mCherry+)	uracil
31018	pU_true_mCh_dye	03_pU_dye_mCh-	0004-0753	241	Producer_x000D_ (mCherry+)	uracil
31018	pU_true_mCh_dye	03_pU_mCh_mCh+	0005-0903	650	Producer_x000D_ (mCherry+)	uracil
31018	pU_true_mCh_dye	03_pU_true_mCh_ctrl_mCh-	0006-0976	1438	Consumer_x000D_ (mCherry-)	uracil
31018	pU_true_mCh_dye	03_pU_true_mCh_dye_mCh+	0007-1003	237	Consumer_x000D_ (mCherry-)	uracil
31018	pU_true_mCh_dye	03_pH_ctrl_mCh-	0001-0148	225	Consumer_x000D_ (mCherry-)	uracil
31018	pU_true_mCh_dye	03_pH_dye_mCh+	0002-0221	676	Producer_x000D_ (mCherry+)	uracil
31018	pU_true_mCh_dye	03_pH_mCh_mCh-	0003-0266	249	Producer_x000D_ (mCherry+)	uracil
31018	pU_true_mCh_dye	03_pH_mCh_dye_mCh+	0004-0330	75	Consumer_x000D_ (mCherry-)	uracil
31018	pU_true_mCh_dye	03_pM_mCh_mCh+	0006-0422	603	Producer_x000D_ (mCherry+)	uracil
31018	pU_true_mCh_dye	03_pM_mCh_dye_mCh-	0007-0434	325	Consumer_x000D_ (mCherry-)	uracil
31018	pU_true_mCh_dye	03_pL_dye_mCh+	0008-0462	1272	Producer_x000D_ (mCherry+)	uracil
31018	pU_true_mCh_dye	03_pL_mCh_mCh-	0009-0461	195	Producer_x000D_ (mCherry+)	uracil
31018	pU_true_mCh_dye	03_pH_ctrl_mCh+	0014-0947	121	Producer_x000D_ (mCherry+)	uracil
31018	pU_true_mCh_dye	03_pH_dye_mCh-	0015-1012	258	Producer_x000D_ (mCherry+)	uracil
31018	pU_true_mCh_dye	03_pH_mCh_mCh+	0016-1088	1334	Producer_x000D_ (mCherry+)	uracil
31018	pU_true_mCh_dye	03_pH_mCh_dye_mCh-	0001-0097	776	Producer_x000D_ (mCherry+)	uracil
31018	pU_true_mCh_dye	03_pL_ctrl_mCh+	0002-0144	2263	Producer_x000D_ (mCherry+)	uracil
31018	pU_true_mCh_dye	03_pM_mCh_mCh-	0003-0280	995	Producer_x000D_ (mCherry+)	uracil
31018	pU_true_mCh_dye	03_pM_mCh_dye_mCh+	0004-0305	313	Producer_x000D_ (mCherry+)	uracil
31018	pU_true_mCh_dye	03_pL_dye_mCh-	0005-0318	381	Producer_x000D_ (mCherry+)	uracil
31018	pU_true_mCh_dye	03_pL_mCh_mCh+	0006-0323	4095	Producer_x000D_ (mCherry+)	uracil
31018	pU_true_mCh_dye	03_pU_mCh_mCh+	0008-0427	2590	Producer_x000D_ (mCherry+)	uracil
31018	pU_true_mCh_dye	03_pU_true_mCh_ctrl_mCh-	0009-0458	1486	Producer_x000D_ (mCherry+)	uracil
31018	pU_true_mCh_dye	03_pU_true_mCh_dye_mCh+	0010-0562	2651	Producer_x000D_ (mCherry+)	uracil
31018	pU_true_mCh_dye	03_pH_ctrl_mCh-	0011-0745	730	Producer_x000D_ (mCherry+)	uracil
31018	pU_true_mCh_dye	03_pH_mCh_mCh-	0013-0869	349	Producer_x000D_ (mCherry+)	uracil
31018	pU_true_mCh_dye	03_pH_mCh_dye_mCh+	0014-0925	747	Producer_x000D_ (mCherry+)	uracil
31018	pU_true_mCh_dye	03_pL_ctrl_mCh-	0015-0941	342	Producer_x000D_ (mCherry+)	uracil
31018	pU_true_mCh_dye	03_pM_mCh_mCh+	0016-0949	819	Producer_x000D_ (mCherry+)	uracil
31018	pU_true_mCh_dye	03_pM_mCh_dye_mCh-	0017-0977	480	Producer_x000D_ (mCherry+)	uracil
31018	pU_true_mCh_dye	03_pL_dye_mCh+	0018-1007	253	Producer_x000D_ (mCherry+)	uracil
31018	pU_true_mCh_dye	03_pU_dye_mCh+	0020-1106	307	Producer_x000D_ (mCherry+)	uracil
31018	pU_true_mCh_dye	03_pU_mCh_mCh-	0021-1152	428	Producer_x000D_ (mCherry+)	uracil
31018	pU_true_mCh_dye	03_pH_ctrl_mCh+	0001-0052	281	Consumer_x000D_ (mCherry-)	uracil
31018	pU_true_mCh_dye	03_pH_dye_mCh-	0002-0095	934	Producer_x000D_ (mCherry+)	uracil
31018	pU_true_mCh_dye	03_pH_mCh_mCh+	0003-0164	2635	Producer_x000D_ (mCherry+)	uracil
31018	pU_true_mCh_dye	03_pH_mCh_dye_mCh-	0004-0193	1119	Consumer_x000D_ (mCherry-)	uracil
31018	pU_true_mCh_dye	03_pL_ctrl_mCh+	0005-0224	3527	Producer_x000D_ (mCherry+)	uracil
31018	pU_true_mCh_dye	03_pU_dye_mCh-	0010-0526	965	Producer_x000D_ (mCherry+)	uracil
31018	pU_true_mCh_dye	03_pU_mCh_mCh+	0011-0551	610	Producer_x000D_ (mCherry+)	uracil
31018	pU_true_mCh_dye	03_pU_true_mCh_ctrl_mCh-	0012-0572	254	Producer_x000D_ (mCherry+)	uracil
31018	pU_true_mCh_dye	03_pU_true_mCh_dye_mCh+	0013-0604	1401	Producer_x000D_ (mCherry+)	uracil
31018	pU_true_mCh_dye	03_pH_ctrl_mCh-	0014-0644	734	Producer_x000D_ (mCherry+)	uracil
31018	pU_true_mCh_dye	03_pH_dye_mCh+	0015-0649	751	Consumer_x000D_ (mCherry-)	uracil
31018	pU_true_mCh_dye	03_pH_mCh_mCh-	0016-0699	854	Consumer_x000D_ (mCherry-)	uracil
31018	pU_true_mCh_dye	03_pH_mCh_dye_mCh+	0017-0735	2458	Producer_x000D_ (mCherry+)	uracil
31018	pU_true_mCh_dye	03_pL_ctrl_mCh-	0018-0727	4095	Producer_x000D_ (mCherry+)	uracil
31018	pU_true_mCh_dye	03_pM_mCh_mCh+	0019-0819	638	Producer_x000D_ (mCherry+)	uracil
31018	pU_true_mCh_dye	03_pM_mCh_dye_mCh-	0020-0866	2339	Producer_x000D_ (mCherry+)	uracil
31018	pU_true_mCh_dye	03_pL_dye_mCh+	0021-0896	1047	Producer_x000D_ (mCherry+)	uracil
31018	pU_true_mCh_dye	03_pL_mCh_mCh-	0022-0928	3377	Producer_x000D_ (mCherry+)	uracil
31018	pU_true_mCh_dye	03_pU_dye_mCh+	0023-0981	375	Producer_x000D_ (mCherry+)	uracil
31018	pU_true_mCh_dye	03_pH_ctrl_mCh+	0027-1126	4095	Producer_x000D_ (mCherry+)	uracil
31018	pU_true_mCh_dye	03_pH_dye_mCh-	0001-0114	4095	Producer_x000D_ (mCherry+)	uracil
31018	pU_true_mCh_dye	03_pH_mCh_mCh+	0002-0153	4095	Producer_x000D_ (mCherry+)	uracil
31018	pU_true_mCh_dye	03_pH_mCh_dye_mCh-	0003-0200	1933	Producer_x000D_ (mCherry+)	uracil
31018	pU_true_mCh_dye	03_pM_mCh_dye_mCh+	0006-0307	1522	Producer_x000D_ (mCherry+)	uracil
31018	pU_true_mCh_dye	03_pL_dye_mCh-	0007-0330	112	Consumer_x000D_ (mCherry-)	uracil
31018	pU_true_mCh_dye	03_pL_mCh_mCh+	0008-0446	405	Producer_x000D_ (mCherry+)	uracil
31018	pU_true_mCh_dye	03_pU_true_mCh_dye_mCh+	0012-0602	1680	Producer_x000D_ (mCherry+)	uracil
31018	pU_true_mCh_dye	03_pH_dye_mCh+	0014-0872	1457	Producer_x000D_ (mCherry+)	uracil
31018	pU_true_mCh_dye	03_pL_ctrl_mCh-	0001-0021	115	Consumer_x000D_ (mCherry-)	uracil
31018	pU_true_mCh_dye	03_pM_mCh_dye_mCh-	0003-0164	671	Producer_x000D_ (mCherry+)	uracil
31018	pU_true_mCh_dye	03_pL_dye_mCh+	0004-0168	1741	Producer_x000D_ (mCherry+)	uracil
31018	pU_true_mCh_dye	03_pL_mCh_mCh-	0005-0183	818	Producer_x000D_ (mCherry+)	uracil
31018	pU_true_mCh_dye	03_pU_dye_mCh+	0006-0189	442	Producer_x000D_ (mCherry+)	uracil
31018	pU_true_mCh_dye	03_pU_mCh_mCh-	0007-0234	549	Producer_x000D_ (mCherry+)	uracil
31018	pU_true_mCh_dye	03_pU_true_mCh_ctrl_mCh+	0008-0233	670	Producer_x000D_ (mCherry+)	uracil
31018	pU_true_mCh_dye	03_pU_true_mCh_dye_mCh-	0009-0239	1076	Producer_x000D_ (mCherry+)	uracil
31018	pU_true_mCh_dye	03_pH_dye_mCh-	0011-0270	1527	Producer_x000D_ (mCherry+)	uracil
31018	pU_true_mCh_dye	03_pH_mCh_mCh+	0012-0284	607	Producer_x000D_ (mCherry+)	uracil
31018	pU_true_mCh_dye	03_pH_mCh_dye_mCh-	0013-0282	1007	Producer_x000D_ (mCherry+)	uracil
31018	pU_true_mCh_dye	03_pL_ctrl_mCh+	0014-0303	410	Producer_x000D_ (mCherry+)	uracil
31018	pU_true_mCh_dye	03_pM_mCh_mCh-	0015-0331	126	Consumer_x000D_ (mCherry-)	uracil
31018	pU_true_mCh_dye	03_pL_dye_mCh-	0017-0381	4095	Producer_x000D_ (mCherry+)	uracil
31018	pU_true_mCh_dye	03_pU_true_mCh_dye_mCh+	0022-0650	1778	Producer_x000D_ (mCherry+)	uracil
31018	pU_true_mCh_dye	03_pH_ctrl_mCh-	0023-0664	563	Producer_x000D_ (mCherry+)	uracil
31018	pU_true_mCh_dye	03_pH_dye_mCh+	0024-0666	1211	Consumer_x000D_ (mCherry-)	uracil
31018	pU_true_mCh_dye	03_pH_mCh_mCh-	0025-0695	271	Producer_x000D_ (mCherry+)	uracil
31018	pU_true_mCh_dye	03_pH_mCh_dye_mCh+	0026-0727	1619	Consumer_x000D_ (mCherry-)	uracil
31018	pU_true_mCh_dye	03_pL_ctrl_mCh-	0027-0814	728	Producer_x000D_ (mCherry+)	uracil
31018	pU_true_mCh_dye	03_pM_mCh_mCh+	0028-0829	546	Producer_x000D_ (mCherry+)	uracil
31018	pU_true_mCh_dye	03_pM_mCh_dye_mCh-	0029-0856	917	Producer_x000D_ (mCherry+)	uracil
31018	pU_true_mCh_dye	03_pL_mCh_mCh-	0031-0997	526	Producer_x000D_ (mCherry+)	uracil
31018	pU_true_mCh_dye	03_pU_dye_mCh+	0032-1165	291	Producer_x000D_ (mCherry+)	uracil
31018	pU_true_mCh_dye	03_pU_true_mCh_ctrl_mCh+	0001-0173	277	Producer_x000D_ (mCherry+)	uracil
31018	pU_true_mCh_dye	03_pU_true_mCh_dye_mCh-	0002-0175	561	Producer_x000D_ (mCherry+)	uracil
31018	pU_true_mCh_dye	03_pH_ctrl_mCh+	0003-0174	2585	Producer_x000D_ (mCherry+)	uracil
31018	pU_true_mCh_dye	03_pH_dye_mCh-	0004-0219	162	Producer_x000D_ (mCherry+)	uracil
31018	pU_true_mCh_dye	03_pH_mCh_mCh+	0005-0230	894	Consumer_x000D_ (mCherry-)	uracil
31018	pU_true_mCh_dye	03_pH_mCh_dye_mCh-	0006-0232	4095	Producer_x000D_ (mCherry+)	uracil
31018	pU_true_mCh_dye	03_pL_ctrl_mCh+	0007-0285	366	Producer_x000D_ (mCherry+)	uracil
31018	pU_true_mCh_dye	03_pM_mCh_mCh-	0008-0311	3548	Producer_x000D_ (mCherry+)	uracil
31018	pU_true_mCh_dye	03_pM_mCh_dye_mCh+	0009-0321	769	Producer_x000D_ (mCherry+)	uracil
31018	pU_true_mCh_dye	03_pU_dye_mCh-	0012-0349	721	Consumer_x000D_ (mCherry-)	uracil
31018	pU_true_mCh_dye	03_pU_mCh_mCh+	0013-0366	246	Consumer_x000D_ (mCherry-)	uracil
31018	pU_true_mCh_dye	03_pU_true_mCh_ctrl_mCh-	0014-0404	667	Producer_x000D_ (mCherry+)	uracil
31018	pU_true_mCh_dye	03_pH_dye_mCh+	0017-0683	552	Producer_x000D_ (mCherry+)	uracil
31018	pU_true_mCh_dye	03_pH_mCh_mCh-	0018-0688	341	Producer_x000D_ (mCherry+)	uracil
31018	pU_true_mCh_dye	03_pH_mCh_dye_mCh+	0019-0687	330	Consumer_x000D_ (mCherry-)	uracil
31018	pU_true_mCh_dye	03_pL_ctrl_mCh-	0020-0750	734	Producer_x000D_ (mCherry+)	uracil
31018	pU_true_mCh_dye	03_pM_mCh_mCh+	0021-0784	1262	Producer_x000D_ (mCherry+)	uracil
31018	pU_true_mCh_dye	03_pM_mCh_dye_mCh-	0022-0811	1880	Producer_x000D_ (mCherry+)	uracil
31018	pU_true_mCh_dye	03_pL_dye_mCh+	0023-0843	1313	Producer_x000D_ (mCherry+)	uracil
31018	pU_true_mCh_dye	03_pL_mCh_mCh-	0024-0890	1257	Producer_x000D_ (mCherry+)	uracil
31018	pU_true_mCh_dye	03_pU_true_mCh_ctrl_mCh+	0027-0986	300	Producer_x000D_ (mCherry+)	uracil
31018	pU_true_mCh_dye	03_pU_true_mCh_dye_mCh-	0028-1015	584	Consumer_x000D_ (mCherry-)	uracil
31018	pU_true_mCh_dye	03_pH_dye_mCh-	0030-1038	1210	Producer_x000D_ (mCherry+)	uracil
31018	pU_true_mCh_dye	03_pH_mCh_dye_mCh-	0032-1156	814	Producer_x000D_ (mCherry+)	uracil
31018	pU_true_mCh_dye	03_pL_ctrl_mCh+	0033-1162	3635	Producer_x000D_ (mCherry+)	uracil
31018	pU_true_mCh_dye	03_pL_dye_mCh-	0002-0050	773	Producer_x000D_ (mCherry+)	uracil
31018	pU_true_mCh_dye	03_pL_mCh_mCh+	0003-0088	916	Producer_x000D_ (mCherry+)	uracil
31018	pU_true_mCh_dye	03_pU_mCh_mCh+	0005-0196	537	Producer_x000D_ (mCherry+)	uracil
31018	pU_true_mCh_dye	03_pU_true_mCh_dye_mCh+	0007-0224	264	Producer_x000D_ (mCherry+)	uracil
31018	pU_true_mCh_dye	03_pH_ctrl_mCh-	0008-0273	1715	Consumer_x000D_ (mCherry-)	uracil
31018	pU_true_mCh_dye	03_pH_dye_mCh+	0009-0294	1915	Producer_x000D_ (mCherry+)	uracil
31018	pU_true_mCh_dye	03_pH_mCh_mCh-	0010-0304	2308	Consumer_x000D_ (mCherry-)	uracil
31018	pU_true_mCh_dye	03_pH_mCh_dye_mCh+	0011-0305	761	Producer_x000D_ (mCherry+)	uracil
31018	pU_true_mCh_dye	03_pL_ctrl_mCh-	0012-0329	222	Consumer_x000D_ (mCherry-)	uracil
31018	pU_true_mCh_dye	03_pM_mCh_mCh+	0013-0344	1573	Producer_x000D_ (mCherry+)	uracil
31018	pU_true_mCh_dye	03_pM_mCh_dye_mCh-	0014-0426	799	Producer_x000D_ (mCherry+)	uracil
31018	pU_true_mCh_dye	03_pL_dye_mCh+	0015-0646	584	Producer_x000D_ (mCherry+)	uracil
31018	pU_true_mCh_dye	03_pL_mCh_mCh-	0016-0676	1808	Producer_x000D_ (mCherry+)	uracil
31018	pU_true_mCh_dye	03_pU_true_mCh_ctrl_mCh+	0019-0869	692	Producer_x000D_ (mCherry+)	uracil
31018	pU_true_mCh_dye	03_pH_ctrl_mCh+	0021-0896	381	Producer_x000D_ (mCherry+)	uracil
41019	pH_mCh_dye	04_pM_mCh_mCh+	0001-0029	516	Producer_x000D_ (mCherry+)	histidine
41019	pH_mCh_dye	04_pL_mCh_mCh-	0004-0077	403	Consumer_x000D_ (mCherry-)	histidine
41019	pH_mCh_dye	04_pU_mCh_mCh-	0006-0135	1288	Producer_x000D_ (mCherry+)	histidine
41019	pH_mCh_dye	04_pU_true_mCh_ctrl_mCh+	0007-0152	738	Producer_x000D_ (mCherry+)	histidine
41019	pH_mCh_dye	04_pH_ctrl_mCh+	0009-0208	2469	Producer_x000D_ (mCherry+)	histidine
41019	pH_mCh_dye	04_pH_dye_mCh-	0010-0239	564	Producer_x000D_ (mCherry+)	histidine
41019	pH_mCh_dye	04_pH_mCh_mCh+	0011-0252	1082	Consumer_x000D_ (mCherry-)	histidine
41019	pH_mCh_dye	04_pH_mCh_dye_mCh-	0012-0261	501	Producer_x000D_ (mCherry+)	histidine
41019	pH_mCh_dye	04_pU_dye_mCh-	0018-0431	1362	Producer_x000D_ (mCherry+)	histidine
41019	pH_mCh_dye	04_pU_mCh_mCh+	0019-0445	1529	Producer_x000D_ (mCherry+)	histidine
41019	pH_mCh_dye	04_pU_true_mCh_ctrl_mCh-	0020-0465	1273	Producer_x000D_ (mCherry+)	histidine
41019	pH_mCh_dye	04_pU_true_mCh_dye_mCh+	0021-0456	242	Consumer_x000D_ (mCherry-)	histidine
41019	pH_mCh_dye	04_pH_mCh_mCh-	0024-0584	465	Producer_x000D_ (mCherry+)	histidine
41019	pH_mCh_dye	04_pH_mCh_dye_mCh+	0025-0572	1166	Producer_x000D_ (mCherry+)	histidine
41019	pH_mCh_dye	04_pL_ctrl_mCh-	0026-0575	244	Producer_x000D_ (mCherry+)	histidine
41019	pH_mCh_dye	04_pU_mCh_mCh-	0032-0614	326	Producer_x000D_ (mCherry+)	histidine
41019	pH_mCh_dye	04_pU_true_mCh_ctrl_mCh+	0033-0626	567	Producer_x000D_ (mCherry+)	histidine
41019	pH_mCh_dye	04_pH_dye_mCh-	0036-0730	457	Producer_x000D_ (mCherry+)	histidine
41019	pH_mCh_dye	04_pH_mCh_mCh+	0037-0730	283	Consumer_x000D_ (mCherry-)	histidine
41019	pH_mCh_dye	04_pL_mCh_mCh+	0043-0887	464	Producer_x000D_ (mCherry+)	histidine
41019	pH_mCh_dye	04_pU_dye_mCh-	0044-0896	358	Consumer_x000D_ (mCherry-)	histidine
41019	pH_mCh_dye	04_pU_mCh_mCh+	0045-0902	331	Producer_x000D_ (mCherry+)	histidine
41019	pH_mCh_dye	04_pU_true_mCh_dye_mCh+	0047-0942	293	Consumer_x000D_ (mCherry-)	histidine
41019	pH_mCh_dye	04_pH_mCh_dye_mCh+	0051-1007	434	Producer_x000D_ (mCherry+)	histidine
41019	pH_mCh_dye	04_pL_ctrl_mCh-	0052-1051	442	Consumer_x000D_ (mCherry-)	histidine
41019	pH_mCh_dye	04_pM_mCh_mCh+	0053-1048	467	Producer_x000D_ (mCherry+)	histidine
41019	pH_mCh_dye	04_pM_mCh_dye_mCh-	0054-1066	516	Producer_x000D_ (mCherry+)	histidine
41019	pH_mCh_dye	04_pL_dye_mCh+	0055-1088	264	Consumer_x000D_ (mCherry-)	histidine
41019	pH_mCh_dye	04_pU_mCh_mCh-	0058-1103	336	Producer_x000D_ (mCherry+)	histidine
41019	pH_mCh_dye	04_pU_true_mCh_ctrl_mCh+	0059-1126	751	Producer_x000D_ (mCherry+)	histidine
41019	pH_mCh_dye	04_pH_dye_mCh-	0062-1159	419	Producer_x000D_ (mCherry+)	histidine
41019	pH_mCh_dye	04_pH_mCh_mCh+	0001-0022	214	Consumer_x000D_ (mCherry-)	histidine
41019	pH_mCh_dye	04_pL_ctrl_mCh+	0003-0142	1306	Producer_x000D_ (mCherry+)	histidine
41019	pH_mCh_dye	04_pM_mCh_mCh-	0004-0180	1725	Producer_x000D_ (mCherry+)	histidine
41019	pH_mCh_dye	04_pM_mCh_dye_mCh+	0005-0267	1696	Producer_x000D_ (mCherry+)	histidine
41019	pH_mCh_dye	04_pL_dye_mCh-	0006-0317	407	Producer_x000D_ (mCherry+)	histidine
41019	pH_mCh_dye	04_pL_mCh_mCh+	0007-0377	438	Producer_x000D_ (mCherry+)	histidine
41019	pH_mCh_dye	04_pU_true_mCh_ctrl_mCh-	0010-0690	918	Producer_x000D_ (mCherry+)	histidine
41019	pH_mCh_dye	04_pH_ctrl_mCh-	0012-0693	390	Producer_x000D_ (mCherry+)	histidine
41019	pH_mCh_dye	04_pH_dye_mCh+	0013-0760	1100	Producer_x000D_ (mCherry+)	histidine
41019	pH_mCh_dye	04_pH_mCh_mCh-	0014-0860	432	Consumer_x000D_ (mCherry-)	histidine
41019	pH_mCh_dye	04_pL_ctrl_mCh-	0016-0891	1176	Producer_x000D_ (mCherry+)	histidine
41019	pH_mCh_dye	04_pM_mCh_mCh+	0017-0912	712	Consumer_x000D_ (mCherry-)	histidine
41019	pH_mCh_dye	04_pM_mCh_dye_mCh-	0018-0913	490	Consumer_x000D_ (mCherry-)	histidine
41019	pH_mCh_dye	04_pL_dye_mCh+	0019-0938	907	Producer_x000D_ (mCherry+)	histidine
41019	pH_mCh_dye	04_pL_mCh_mCh-	0020-1058	465	Producer_x000D_ (mCherry+)	histidine
41019	pH_mCh_dye	04_pU_dye_mCh+	0021-1074	1164	Producer_x000D_ (mCherry+)	histidine
41019	pH_mCh_dye	04_pU_mCh_mCh-	0022-1171	472	Consumer_x000D_ (mCherry-)	histidine
41019	pH_mCh_dye	04_pU_true_mCh_ctrl_mCh+	0001-0073	585	Producer_x000D_ (mCherry+)	histidine
41019	pH_mCh_dye	04_pH_ctrl_mCh+	0003-0085	417	Producer_x000D_ (mCherry+)	histidine
41019	pH_mCh_dye	04_pH_mCh_mCh+	0005-0125	351	Producer_x000D_ (mCherry+)	histidine
41019	pH_mCh_dye	04_pH_mCh_dye_mCh-	0006-0139	768	Producer_x000D_ (mCherry+)	histidine
41019	pH_mCh_dye	04_pM_mCh_mCh-	0008-0208	501	Producer_x000D_ (mCherry+)	histidine
41019	pH_mCh_dye	04_pM_mCh_dye_mCh+	0009-0219	438	Consumer_x000D_ (mCherry-)	histidine
41019	pH_mCh_dye	04_pL_mCh_mCh+	0011-0262	658	Producer_x000D_ (mCherry+)	histidine
41019	pH_mCh_dye	04_pU_true_mCh_ctrl_mCh-	0014-0330	203	Consumer_x000D_ (mCherry-)	histidine
41019	pH_mCh_dye	04_pU_true_mCh_dye_mCh+	0015-0318	405	Producer_x000D_ (mCherry+)	histidine
41019	pH_mCh_dye	04_pH_mCh_mCh-	0018-0347	643	Producer_x000D_ (mCherry+)	histidine
41019	pH_mCh_dye	04_pH_mCh_dye_mCh+	0019-0356	441	Producer_x000D_ (mCherry+)	histidine
41019	pH_mCh_dye	04_pL_ctrl_mCh-	0020-0393	477	Producer_x000D_ (mCherry+)	histidine
41019	pH_mCh_dye	04_pM_mCh_dye_mCh-	0022-0481	678	Producer_x000D_ (mCherry+)	histidine
41019	pH_mCh_dye	04_pL_dye_mCh+	0023-0547	545	Producer_x000D_ (mCherry+)	histidine
41019	pH_mCh_dye	04_pU_true_mCh_ctrl_mCh+	0027-0625	497	Producer_x000D_ (mCherry+)	histidine
41019	pH_mCh_dye	04_pU_true_mCh_dye_mCh-	0028-0660	475	Producer_x000D_ (mCherry+)	histidine
41019	pH_mCh_dye	04_pH_ctrl_mCh+	0029-0666	407	Producer_x000D_ (mCherry+)	histidine
41019	pH_mCh_dye	04_pL_ctrl_mCh+	0033-0760	1861	Producer_x000D_ (mCherry+)	histidine
41019	pH_mCh_dye	04_pM_mCh_dye_mCh+	0035-0767	1240	Producer_x000D_ (mCherry+)	histidine
41019	pH_mCh_dye	04_pL_dye_mCh-	0036-0813	708	Producer_x000D_ (mCherry+)	histidine
41019	pH_mCh_dye	04_pU_dye_mCh-	0038-0834	474	Producer_x000D_ (mCherry+)	histidine
41019	pH_mCh_dye	04_pU_true_mCh_ctrl_mCh-	0040-0927	479	Producer_x000D_ (mCherry+)	histidine
41019	pH_mCh_dye	04_pH_dye_mCh+	0043-0991	543	Producer_x000D_ (mCherry+)	histidine
41019	pH_mCh_dye	04_pH_mCh_dye_mCh+	0045-1008	404	Producer_x000D_ (mCherry+)	histidine
41019	pH_mCh_dye	04_pL_ctrl_mCh-	0046-1015	477	Producer_x000D_ (mCherry+)	histidine
41019	pH_mCh_dye	04_pL_dye_mCh+	0049-1022	1017	Consumer_x000D_ (mCherry-)	histidine
41019	pH_mCh_dye	04_pL_mCh_mCh-	0050-1034	549	Producer_x000D_ (mCherry+)	histidine
41019	pH_mCh_dye	04_pU_dye_mCh+	0051-1055	2542	Producer_x000D_ (mCherry+)	histidine
41019	pH_mCh_dye	04_pU_true_mCh_ctrl_mCh+	0053-1093	2360	Producer_x000D_ (mCherry+)	histidine
41019	pH_mCh_dye	04_pH_ctrl_mCh+	0055-1139	867	Producer_x000D_ (mCherry+)	histidine
41019	pH_mCh_dye	04_pH_mCh_mCh+	0001-0031	917	Consumer_x000D_ (mCherry-)	histidine
41019	pH_mCh_dye	04_pM_mCh_mCh-	0004-0109	517	Producer_x000D_ (mCherry+)	histidine
41019	pH_mCh_dye	04_pM_mCh_dye_mCh+	0005-0134	411	Producer_x000D_ (mCherry+)	histidine
41019	pH_mCh_dye	04_pL_mCh_mCh+	0007-0137	385	Producer_x000D_ (mCherry+)	histidine
41019	pH_mCh_dye	04_pU_true_mCh_ctrl_mCh-	0010-0184	444	Producer_x000D_ (mCherry+)	histidine
41019	pH_mCh_dye	04_pH_ctrl_mCh-	0012-0319	651	Producer_x000D_ (mCherry+)	histidine
41019	pH_mCh_dye	04_pH_dye_mCh+	0013-0346	634	Producer_x000D_ (mCherry+)	histidine
41019	pH_mCh_dye	04_pH_mCh_mCh-	0014-0371	1244	Producer_x000D_ (mCherry+)	histidine
41019	pH_mCh_dye	04_pH_mCh_dye_mCh+	0015-0380	1024	Producer_x000D_ (mCherry+)	histidine
41019	pH_mCh_dye	04_pL_ctrl_mCh-	0016-0378	2983	Producer_x000D_ (mCherry+)	histidine
41019	pH_mCh_dye	04_pM_mCh_mCh+	0017-0393	1396	Producer_x000D_ (mCherry+)	histidine
41019	pH_mCh_dye	04_pM_mCh_dye_mCh-	0018-0422	669	Producer_x000D_ (mCherry+)	histidine
41019	pH_mCh_dye	04_pL_dye_mCh+	0019-0423	702	Producer_x000D_ (mCherry+)	histidine
41019	pH_mCh_dye	04_pL_mCh_mCh-	0020-0432	568	Producer_x000D_ (mCherry+)	histidine
41019	pH_mCh_dye	04_pU_dye_mCh+	0021-0478	556	Producer_x000D_ (mCherry+)	histidine
41019	pH_mCh_dye	04_pU_mCh_mCh-	0022-0477	1429	Producer_x000D_ (mCherry+)	histidine
41019	pH_mCh_dye	04_pU_true_mCh_ctrl_mCh+	0023-0475	619	Consumer_x000D_ (mCherry-)	histidine
41019	pH_mCh_dye	04_pU_true_mCh_dye_mCh-	0024-0505	715	Producer_x000D_ (mCherry+)	histidine
41019	pH_mCh_dye	04_pH_mCh_mCh+	0027-0547	519	Producer_x000D_ (mCherry+)	histidine
41019	pH_mCh_dye	04_pL_ctrl_mCh+	0029-0592	462	Producer_x000D_ (mCherry+)	histidine
41019	pH_mCh_dye	04_pM_mCh_mCh-	0030-0614	681	Producer_x000D_ (mCherry+)	histidine
41019	pH_mCh_dye	04_pL_mCh_mCh+	0033-0662	433	Producer_x000D_ (mCherry+)	histidine
41019	pH_mCh_dye	04_pU_dye_mCh-	0034-0657	1083	Producer_x000D_ (mCherry+)	histidine
41019	pH_mCh_dye	04_pU_true_mCh_ctrl_mCh-	0036-0724	606	Producer_x000D_ (mCherry+)	histidine
41019	pH_mCh_dye	04_pU_true_mCh_dye_mCh+	0037-0776	505	Producer_x000D_ (mCherry+)	histidine
41019	pH_mCh_dye	04_pH_dye_mCh+	0039-0861	767	Producer_x000D_ (mCherry+)	histidine
41019	pH_mCh_dye	04_pH_mCh_dye_mCh+	0041-0865	1732	Producer_x000D_ (mCherry+)	histidine
41019	pH_mCh_dye	04_pL_ctrl_mCh-	0042-0870	473	Producer_x000D_ (mCherry+)	histidine
41019	pH_mCh_dye	04_pM_mCh_mCh+	0043-0876	2006	Producer_x000D_ (mCherry+)	histidine
41019	pH_mCh_dye	04_pM_mCh_dye_mCh-	0044-0872	664	Producer_x000D_ (mCherry+)	histidine
41019	pH_mCh_dye	04_pL_dye_mCh+	0045-0894	479	Consumer_x000D_ (mCherry-)	histidine
41019	pH_mCh_dye	04_pL_mCh_mCh-	0046-0901	385	Producer_x000D_ (mCherry+)	histidine
41019	pH_mCh_dye	04_pU_dye_mCh+	0047-0949	520	Producer_x000D_ (mCherry+)	histidine
41019	pH_mCh_dye	04_pU_mCh_mCh-	0048-0954	465	Producer_x000D_ (mCherry+)	histidine
41019	pH_mCh_dye	04_pU_true_mCh_dye_mCh-	0050-1014	601	Producer_x000D_ (mCherry+)	histidine
41019	pH_mCh_dye	04_pH_ctrl_mCh+	0051-1012	370	Consumer_x000D_ (mCherry-)	histidine
41019	pH_mCh_dye	04_pH_dye_mCh-	0052-1075	449	Producer_x000D_ (mCherry+)	histidine
41019	pH_mCh_dye	04_pH_mCh_mCh+	0053-1077	554	Producer_x000D_ (mCherry+)	histidine
41019	pH_mCh_dye	04_pH_mCh_dye_mCh-	0054-1095	452	Producer_x000D_ (mCherry+)	histidine
41019	pH_mCh_dye	04_pM_mCh_mCh-	0056-1129	429	Producer_x000D_ (mCherry+)	histidine
41019	pH_mCh_dye	04_pL_mCh_mCh+	0059-1157	707	Producer_x000D_ (mCherry+)	histidine
41019	pH_mCh_dye	04_pU_dye_mCh-	0060-1168	498	Producer_x000D_ (mCherry+)	histidine
41019	pH_mCh_dye	04_pH_dye_mCh+	0004-0154	435	Producer_x000D_ (mCherry+)	histidine
41019	pH_mCh_dye	04_pH_mCh_mCh-	0005-0179	465	Producer_x000D_ (mCherry+)	histidine
41019	pH_mCh_dye	04_pH_mCh_dye_mCh+	0006-0193	605	Producer_x000D_ (mCherry+)	histidine
41019	pH_mCh_dye	04_pL_ctrl_mCh-	0007-0217	420	Producer_x000D_ (mCherry+)	histidine
41019	pH_mCh_dye	04_pL_dye_mCh+	0010-0329	202	Consumer_x000D_ (mCherry-)	histidine
41019	pH_mCh_dye	04_pU_dye_mCh+	0012-0343	443	Producer_x000D_ (mCherry+)	histidine
41019	pH_mCh_dye	04_pU_true_mCh_dye_mCh-	0015-0400	2730	Producer_x000D_ (mCherry+)	histidine
41019	pH_mCh_dye	04_pH_dye_mCh-	0017-0420	398	Producer_x000D_ (mCherry+)	histidine
41019	pH_mCh_dye	04_pH_mCh_mCh+	0018-0432	1185	Producer_x000D_ (mCherry+)	histidine
41019	pH_mCh_dye	04_pH_mCh_dye_mCh-	0019-0474	1374	Producer_x000D_ (mCherry+)	histidine
41019	pH_mCh_dye	04_pM_mCh_mCh-	0021-0474	506	Producer_x000D_ (mCherry+)	histidine
41019	pH_mCh_dye	04_pM_mCh_dye_mCh+	0022-0499	1970	Producer_x000D_ (mCherry+)	histidine
41019	pH_mCh_dye	04_pL_mCh_mCh+	0024-0534	713	Producer_x000D_ (mCherry+)	histidine
41019	pH_mCh_dye	04_pU_dye_mCh-	0025-0540	545	Producer_x000D_ (mCherry+)	histidine
41019	pH_mCh_dye	04_pU_true_mCh_ctrl_mCh-	0027-0569	436	Producer_x000D_ (mCherry+)	histidine
41019	pH_mCh_dye	04_pU_true_mCh_dye_mCh+	0028-0597	519	Producer_x000D_ (mCherry+)	histidine
41019	pH_mCh_dye	04_pH_ctrl_mCh-	0029-0633	2134	Producer_x000D_ (mCherry+)	histidine
41019	pH_mCh_dye	04_pH_dye_mCh+	0030-0703	731	Consumer_x000D_ (mCherry-)	histidine
41019	pH_mCh_dye	04_pH_mCh_mCh-	0031-0708	849	Producer_x000D_ (mCherry+)	histidine
41019	pH_mCh_dye	04_pH_mCh_dye_mCh+	0032-0712	681	Producer_x000D_ (mCherry+)	histidine
41019	pH_mCh_dye	04_pM_mCh_mCh+	0034-0723	628	Producer_x000D_ (mCherry+)	histidine
41019	pH_mCh_dye	04_pL_dye_mCh+	0036-0772	1645	Producer_x000D_ (mCherry+)	histidine
41019	pH_mCh_dye	04_pL_mCh_mCh-	0037-0838	423	Producer_x000D_ (mCherry+)	histidine
41019	pH_mCh_dye	04_pU_dye_mCh+	0038-0874	541	Producer_x000D_ (mCherry+)	histidine
41019	pH_mCh_dye	04_pU_mCh_mCh-	0039-0880	3025	Producer_x000D_ (mCherry+)	histidine
41019	pH_mCh_dye	04_pU_true_mCh_ctrl_mCh+	0040-0890	389	Consumer_x000D_ (mCherry-)	histidine
41019	pH_mCh_dye	04_pU_true_mCh_dye_mCh-	0041-0890	494	Consumer_x000D_ (mCherry-)	histidine
41019	pH_mCh_dye	04_pH_mCh_mCh+	0044-0895	819	Producer_x000D_ (mCherry+)	histidine
41019	pH_mCh_dye	04_pL_ctrl_mCh+	0046-0915	321	Consumer_x000D_ (mCherry-)	histidine
41019	pH_mCh_dye	04_pM_mCh_mCh-	0047-0922	971	Producer_x000D_ (mCherry+)	histidine
41019	pH_mCh_dye	04_pL_dye_mCh-	0049-0989	468	Consumer_x000D_ (mCherry-)	histidine
41019	pH_mCh_dye	04_pL_mCh_mCh+	0050-1008	392	Consumer_x000D_ (mCherry-)	histidine
41019	pH_mCh_dye	04_pU_dye_mCh-	0051-1010	585	Producer_x000D_ (mCherry+)	histidine
41019	pH_mCh_dye	04_pU_true_mCh_dye_mCh+	0054-1071	483	Producer_x000D_ (mCherry+)	histidine
41019	pH_mCh_dye	04_pH_ctrl_mCh-	0055-1071	431	Producer_x000D_ (mCherry+)	histidine
41019	pH_mCh_dye	04_pH_mCh_mCh-	0057-1122	411	Producer_x000D_ (mCherry+)	histidine
41019	pH_mCh_dye	04_pH_mCh_dye_mCh+	0058-1125	461	Producer_x000D_ (mCherry+)	histidine
41019	pH_mCh_dye	04_pL_ctrl_mCh-	0059-1138	461	Producer_x000D_ (mCherry+)	histidine
41019	pH_mCh_dye	04_pM_mCh_mCh+	0060-1165	517	Producer_x000D_ (mCherry+)	histidine
41019	pH_mCh_dye	04_pM_mCh_dye_mCh-	0001-0032	513	Consumer_x000D_ (mCherry-)	histidine
41019	pH_mCh_dye	04_pL_mCh_mCh-	0003-0035	630	Producer_x000D_ (mCherry+)	histidine
41019	pH_mCh_dye	04_pU_dye_mCh+	0004-0020	230	Consumer_x000D_ (mCherry-)	histidine
41019	pH_mCh_dye	04_pU_true_mCh_ctrl_mCh+	0006-0071	2244	Producer_x000D_ (mCherry+)	histidine
41019	pH_mCh_dye	04_pU_true_mCh_dye_mCh-	0007-0091	1920	Producer_x000D_ (mCherry+)	histidine
41019	pH_mCh_dye	04_pH_dye_mCh-	0009-0110	385	Producer_x000D_ (mCherry+)	histidine
41019	pH_mCh_dye	04_pH_mCh_mCh+	0010-0118	2760	Consumer_x000D_ (mCherry-)	histidine
41019	pH_mCh_dye	04_pH_mCh_dye_mCh-	0011-0122	721	Producer_x000D_ (mCherry+)	histidine
41019	pH_mCh_dye	04_pL_ctrl_mCh+	0012-0154	1771	Producer_x000D_ (mCherry+)	histidine
41019	pH_mCh_dye	04_pM_mCh_mCh-	0013-0158	415	Producer_x000D_ (mCherry+)	histidine
41019	pH_mCh_dye	04_pM_mCh_dye_mCh+	0014-0172	404	Producer_x000D_ (mCherry+)	histidine
41019	pH_mCh_dye	04_pL_dye_mCh-	0015-0197	552	Producer_x000D_ (mCherry+)	histidine
41019	pH_mCh_dye	04_pL_mCh_mCh+	0016-0218	523	Consumer_x000D_ (mCherry-)	histidine
41019	pH_mCh_dye	04_pU_true_mCh_ctrl_mCh-	0019-0310	590	Producer_x000D_ (mCherry+)	histidine
41019	pH_mCh_dye	04_pU_true_mCh_dye_mCh+	0020-0320	384	Consumer_x000D_ (mCherry-)	histidine
41019	pH_mCh_dye	04_pH_ctrl_mCh-	0021-0330	218	Consumer_x000D_ (mCherry-)	histidine
41019	pH_mCh_dye	04_pH_mCh_mCh-	0023-0345	429	Producer_x000D_ (mCherry+)	histidine
41019	pH_mCh_dye	04_pH_mCh_dye_mCh+	0024-0361	663	Producer_x000D_ (mCherry+)	histidine
41019	pH_mCh_dye	04_pM_mCh_dye_mCh-	0027-0395	516	Producer_x000D_ (mCherry+)	histidine
41019	pH_mCh_dye	04_pL_dye_mCh+	0028-0404	469	Producer_x000D_ (mCherry+)	histidine
41019	pH_mCh_dye	04_pU_dye_mCh+	0030-0430	1584	Producer_x000D_ (mCherry+)	histidine
41019	pH_mCh_dye	04_pU_true_mCh_ctrl_mCh+	0032-0451	529	Producer_x000D_ (mCherry+)	histidine
41019	pH_mCh_dye	04_pU_true_mCh_dye_mCh-	0033-0472	2613	Producer_x000D_ (mCherry+)	histidine
41019	pH_mCh_dye	04_pH_ctrl_mCh+	0034-0504	1241	Producer_x000D_ (mCherry+)	histidine
41019	pH_mCh_dye	04_pH_dye_mCh-	0035-0509	540	Producer_x000D_ (mCherry+)	histidine
41019	pH_mCh_dye	04_pH_mCh_dye_mCh-	0037-0526	1191	Consumer_x000D_ (mCherry-)	histidine
41019	pH_mCh_dye	04_pL_ctrl_mCh+	0038-0531	580	Producer_x000D_ (mCherry+)	histidine
41019	pH_mCh_dye	04_pM_mCh_mCh-	0039-0560	2118	Producer_x000D_ (mCherry+)	histidine
41019	pH_mCh_dye	04_pM_mCh_dye_mCh+	0040-0611	449	Producer_x000D_ (mCherry+)	histidine
41019	pH_mCh_dye	04_pL_dye_mCh-	0041-0598	754	Producer_x000D_ (mCherry+)	histidine
41019	pH_mCh_dye	04_pU_mCh_mCh+	0044-0666	449	Producer_x000D_ (mCherry+)	histidine
41019	pH_mCh_dye	04_pU_true_mCh_ctrl_mCh-	0045-0661	437	Producer_x000D_ (mCherry+)	histidine
41019	pH_mCh_dye	04_pU_true_mCh_dye_mCh+	0046-0703	477	Producer_x000D_ (mCherry+)	histidine
41019	pH_mCh_dye	04_pH_ctrl_mCh-	0047-0706	712	Consumer_x000D_ (mCherry-)	histidine
41019	pH_mCh_dye	04_pH_mCh_mCh-	0049-0736	1454	Producer_x000D_ (mCherry+)	histidine
41019	pH_mCh_dye	04_pL_ctrl_mCh-	0051-0888	502	Producer_x000D_ (mCherry+)	histidine
41019	pH_mCh_dye	04_pL_dye_mCh+	0054-0972	356	Producer_x000D_ (mCherry+)	histidine
41019	pH_mCh_dye	04_pL_mCh_mCh-	0055-0970	1197	Consumer_x000D_ (mCherry-)	histidine
41019	pH_mCh_dye	04_pU_dye_mCh+	0056-1034	509	Producer_x000D_ (mCherry+)	histidine
41019	pH_mCh_dye	04_pH_ctrl_mCh+	0060-1068	622	Producer_x000D_ (mCherry+)	histidine
41019	pH_mCh_dye	04_pM_mCh_mCh-	0065-1135	642	Producer_x000D_ (mCherry+)	histidine
41019	pH_mCh_dye	04_pM_mCh_dye_mCh+	0066-1170	1204	Producer_x000D_ (mCherry+)	histidine
41019	pH_mCh_dye	04_pL_mCh_mCh+	0002-0037	678	Producer_x000D_ (mCherry+)	histidine
41019	pH_mCh_dye	04_pU_mCh_mCh+	0004-0077	251	Consumer_x000D_ (mCherry-)	histidine
41019	pH_mCh_dye	04_pH_ctrl_mCh-	0007-0101	552	Producer_x000D_ (mCherry+)	histidine
41019	pH_mCh_dye	04_pH_mCh_dye_mCh+	0010-0204	494	Producer_x000D_ (mCherry+)	histidine
41019	pH_mCh_dye	04_pL_ctrl_mCh-	0011-0216	437	Consumer_x000D_ (mCherry-)	histidine
41019	pH_mCh_dye	04_pL_mCh_mCh-	0015-0253	590	Producer_x000D_ (mCherry+)	histidine
41019	pH_mCh_dye	04_pU_dye_mCh+	0016-0311	613	Producer_x000D_ (mCherry+)	histidine
41019	pH_mCh_dye	04_pU_true_mCh_ctrl_mCh+	0018-0339	455	Producer_x000D_ (mCherry+)	histidine
41019	pH_mCh_dye	04_pH_ctrl_mCh+	0020-0349	385	Producer_x000D_ (mCherry+)	histidine
41019	pH_mCh_dye	04_pL_ctrl_mCh+	0024-0486	536	Producer_x000D_ (mCherry+)	histidine
41019	pH_mCh_dye	04_pL_mCh_mCh+	0028-0545	456	Producer_x000D_ (mCherry+)	histidine
41019	pH_mCh_dye	04_pU_dye_mCh-	0029-0559	644	Producer_x000D_ (mCherry+)	histidine
41019	pH_mCh_dye	04_pU_mCh_mCh+	0030-0567	564	Producer_x000D_ (mCherry+)	histidine
41019	pH_mCh_dye	04_pU_true_mCh_ctrl_mCh-	0031-0579	698	Producer_x000D_ (mCherry+)	histidine
41019	pH_mCh_dye	04_pH_ctrl_mCh-	0033-0582	486	Producer_x000D_ (mCherry+)	histidine
41019	pH_mCh_dye	04_pH_mCh_dye_mCh+	0036-0735	1458	Producer_x000D_ (mCherry+)	histidine
41019	pH_mCh_dye	04_pU_dye_mCh+	0042-0942	482	Producer_x000D_ (mCherry+)	histidine
41019	pH_mCh_dye	04_pU_true_mCh_ctrl_mCh+	0044-0942	498	Producer_x000D_ (mCherry+)	histidine
41019	pH_mCh_dye	04_pU_true_mCh_dye_mCh-	0045-0941	792	Producer_x000D_ (mCherry+)	histidine
41019	pH_mCh_dye	04_pH_ctrl_mCh+	0046-0985	1654	Producer_x000D_ (mCherry+)	histidine
41019	pH_mCh_dye	04_pH_dye_mCh-	0047-0994	2069	Producer_x000D_ (mCherry+)	histidine
41019	pH_mCh_dye	04_pM_mCh_dye_mCh+	0052-1099	1727	Producer_x000D_ (mCherry+)	histidine
41019	pH_mCh_dye	04_pU_dye_mCh-	0003-0045	253	Consumer_x000D_ (mCherry-)	histidine
41019	pH_mCh_dye	04_pH_ctrl_mCh-	0007-0147	591	Consumer_x000D_ (mCherry-)	histidine
41019	pH_mCh_dye	04_pM_mCh_mCh+	0012-0416	488	Producer_x000D_ (mCherry+)	histidine
41019	pH_mCh_dye	04_pM_mCh_dye_mCh-	0013-0422	764	Producer_x000D_ (mCherry+)	histidine
41019	pH_mCh_dye	04_pL_dye_mCh+	0014-0421	477	Producer_x000D_ (mCherry+)	histidine
41019	pH_mCh_dye	04_pL_mCh_mCh-	0015-0502	2038	Producer_x000D_ (mCherry+)	histidine
41019	pH_mCh_dye	04_pU_dye_mCh+	0016-0511	663	Producer_x000D_ (mCherry+)	histidine
41019	pH_mCh_dye	04_pU_true_mCh_dye_mCh-	0019-0554	1264	Producer_x000D_ (mCherry+)	histidine
41019	pH_mCh_dye	04_pH_dye_mCh-	0021-0666	667	Producer_x000D_ (mCherry+)	histidine
41019	pH_mCh_dye	04_pH_mCh_dye_mCh-	0023-0670	438	Producer_x000D_ (mCherry+)	histidine
41019	pH_mCh_dye	04_pL_ctrl_mCh+	0024-0682	442	Producer_x000D_ (mCherry+)	histidine
41019	pH_mCh_dye	04_pL_dye_mCh-	0027-0734	464	Producer_x000D_ (mCherry+)	histidine
41019	pH_mCh_dye	04_pL_mCh_mCh+	0028-0745	420	Producer_x000D_ (mCherry+)	histidine
41019	pH_mCh_dye	04_pU_true_mCh_ctrl_mCh-	0031-0897	542	Producer_x000D_ (mCherry+)	histidine
41019	pH_mCh_dye	04_pU_true_mCh_dye_mCh+	0032-0908	496	Producer_x000D_ (mCherry+)	histidine
41019	pH_mCh_dye	04_pH_mCh_mCh-	0035-0977	518	Producer_x000D_ (mCherry+)	histidine
41019	pH_mCh_dye	04_pL_ctrl_mCh-	0037-0994	582	Producer_x000D_ (mCherry+)	histidine
41019	pH_mCh_dye	04_pM_mCh_dye_mCh-	0039-1022	637	Producer_x000D_ (mCherry+)	histidine
41019	pH_mCh_dye	04_pL_mCh_mCh-	0041-1037	477	Producer_x000D_ (mCherry+)	histidine
41019	pH_mCh_dye	04_pU_true_mCh_ctrl_mCh+	0044-1094	1374	Producer_x000D_ (mCherry+)	histidine
41019	pH_mCh_dye	04_pU_true_mCh_dye_mCh-	0045-1084	3017	Producer_x000D_ (mCherry+)	histidine
41019	pH_mCh_dye	04_pL_ctrl_mCh+	0001-0018	236	Consumer_x000D_ (mCherry-)	histidine
41019	pH_mCh_dye	04_pM_mCh_mCh-	0002-0061	511	Producer_x000D_ (mCherry+)	histidine
41019	pH_mCh_dye	04_pL_mCh_mCh+	0005-0116	396	Producer_x000D_ (mCherry+)	histidine
41019	pH_mCh_dye	04_pU_true_mCh_ctrl_mCh-	0008-0151	483	Producer_x000D_ (mCherry+)	histidine
41019	pH_mCh_dye	04_pH_ctrl_mCh-	0010-0185	1988	Producer_x000D_ (mCherry+)	histidine
41019	pH_mCh_dye	04_pH_dye_mCh+	0011-0210	2111	Producer_x000D_ (mCherry+)	histidine
41019	pH_mCh_dye	04_pH_mCh_mCh-	0012-0212	1178	Producer_x000D_ (mCherry+)	histidine
41019	pH_mCh_dye	04_pH_mCh_dye_mCh+	0013-0245	495	Producer_x000D_ (mCherry+)	histidine
41019	pH_mCh_dye	04_pL_ctrl_mCh-	0014-0244	402	Producer_x000D_ (mCherry+)	histidine
41019	pH_mCh_dye	04_pM_mCh_dye_mCh-	0016-0289	456	Consumer_x000D_ (mCherry-)	histidine
41019	pH_mCh_dye	04_pL_mCh_mCh-	0018-0316	493	Producer_x000D_ (mCherry+)	histidine
41019	pH_mCh_dye	04_pU_dye_mCh+	0019-0328	221	Consumer_x000D_ (mCherry-)	histidine
41019	pH_mCh_dye	04_pU_true_mCh_dye_mCh-	0022-0384	2023	Producer_x000D_ (mCherry+)	histidine
41019	pH_mCh_dye	04_pH_ctrl_mCh+	0023-0387	512	Producer_x000D_ (mCherry+)	histidine
41019	pH_mCh_dye	04_pH_mCh_dye_mCh-	0026-0470	480	Producer_x000D_ (mCherry+)	histidine
41019	pH_mCh_dye	04_pM_mCh_dye_mCh+	0029-0539	545	Producer_x000D_ (mCherry+)	histidine
41019	pH_mCh_dye	04_pU_dye_mCh-	0032-0597	463	Producer_x000D_ (mCherry+)	histidine
41019	pH_mCh_dye	04_pU_true_mCh_dye_mCh+	0035-0675	1423	Producer_x000D_ (mCherry+)	histidine
41019	pH_mCh_dye	04_pH_ctrl_mCh-	0036-0674	977	Producer_x000D_ (mCherry+)	histidine
41019	pH_mCh_dye	04_pH_dye_mCh+	0037-0720	866	Producer_x000D_ (mCherry+)	histidine
41019	pH_mCh_dye	04_pH_mCh_dye_mCh+	0039-0727	1698	Producer_x000D_ (mCherry+)	histidine
41019	pH_mCh_dye	04_pL_ctrl_mCh-	0040-0736	945	Producer_x000D_ (mCherry+)	histidine
41019	pH_mCh_dye	04_pM_mCh_mCh+	0041-0744	396	Producer_x000D_ (mCherry+)	histidine
41019	pH_mCh_dye	04_pL_mCh_mCh-	0044-0888	498	Producer_x000D_ (mCherry+)	histidine
41019	pH_mCh_dye	04_pU_true_mCh_ctrl_mCh+	0047-0964	485	Consumer_x000D_ (mCherry-)	histidine
41019	pH_mCh_dye	04_pU_true_mCh_dye_mCh-	0048-0980	436	Producer_x000D_ (mCherry+)	histidine
41019	pH_mCh_dye	04_pH_ctrl_mCh+	0049-0996	511	Producer_x000D_ (mCherry+)	histidine
41019	pH_mCh_dye	04_pH_mCh_dye_mCh-	0052-1074	2023	Producer_x000D_ (mCherry+)	histidine
41019	pH_mCh_dye	04_pU_mCh_mCh+	0001-0102	267	Consumer_x000D_ (mCherry-)	histidine
41019	pH_mCh_dye	04_pU_true_mCh_ctrl_mCh-	0002-0090	463	Consumer_x000D_ (mCherry-)	histidine
41019	pH_mCh_dye	04_pU_true_mCh_dye_mCh+	0003-0150	627	Consumer_x000D_ (mCherry-)	histidine
41019	pH_mCh_dye	04_pH_ctrl_mCh-	0004-0196	437	Producer_x000D_ (mCherry+)	histidine
41019	pH_mCh_dye	04_pH_dye_mCh+	0005-0216	2629	Producer_x000D_ (mCherry+)	histidine
41019	pH_mCh_dye	04_pH_mCh_dye_mCh+	0007-0280	638	Producer_x000D_ (mCherry+)	histidine
41019	pH_mCh_dye	04_pL_ctrl_mCh-	0008-0282	1226	Producer_x000D_ (mCherry+)	histidine
41019	pH_mCh_dye	04_pM_mCh_dye_mCh-	0010-0310	403	Producer_x000D_ (mCherry+)	histidine
41019	pH_mCh_dye	04_pL_dye_mCh+	0011-0324	410	Producer_x000D_ (mCherry+)	histidine
41019	pH_mCh_dye	04_pU_dye_mCh+	0013-0367	426	Producer_x000D_ (mCherry+)	histidine
41019	pH_mCh_dye	04_pU_mCh_mCh-	0014-0387	568	Producer_x000D_ (mCherry+)	histidine
41019	pH_mCh_dye	04_pH_dye_mCh-	0018-0463	1953	Producer_x000D_ (mCherry+)	histidine
41019	pH_mCh_dye	04_pH_mCh_mCh+	0019-0466	388	Producer_x000D_ (mCherry+)	histidine
41019	pH_mCh_dye	04_pH_mCh_dye_mCh-	0020-0490	552	Producer_x000D_ (mCherry+)	histidine
41019	pH_mCh_dye	04_pL_ctrl_mCh+	0021-0511	518	Producer_x000D_ (mCherry+)	histidine
41019	pH_mCh_dye	04_pM_mCh_dye_mCh+	0023-0521	379	Producer_x000D_ (mCherry+)	histidine
41019	pH_mCh_dye	04_pU_dye_mCh-	0026-0624	650	Producer_x000D_ (mCherry+)	histidine
41019	pH_mCh_dye	04_pU_true_mCh_ctrl_mCh-	0028-0651	434	Producer_x000D_ (mCherry+)	histidine
41019	pH_mCh_dye	04_pU_true_mCh_dye_mCh+	0029-0671	1285	Producer_x000D_ (mCherry+)	histidine
41019	pH_mCh_dye	04_pH_ctrl_mCh-	0030-0684	841	Producer_x000D_ (mCherry+)	histidine
41019	pH_mCh_dye	04_pH_mCh_mCh-	0032-0727	1925	Producer_x000D_ (mCherry+)	histidine
41019	pH_mCh_dye	04_pL_ctrl_mCh-	0034-0779	601	Producer_x000D_ (mCherry+)	histidine
41019	pH_mCh_dye	04_pM_mCh_mCh+	0035-0800	1249	Producer_x000D_ (mCherry+)	histidine
41019	pH_mCh_dye	04_pM_mCh_dye_mCh-	0036-0802	1078	Producer_x000D_ (mCherry+)	histidine
41019	pH_mCh_dye	04_pL_mCh_mCh-	0038-0843	2183	Producer_x000D_ (mCherry+)	histidine
41019	pH_mCh_dye	04_pU_dye_mCh+	0039-0878	770	Producer_x000D_ (mCherry+)	histidine
41019	pH_mCh_dye	04_pU_mCh_mCh-	0040-0910	524	Producer_x000D_ (mCherry+)	histidine
41019	pH_mCh_dye	04_pH_mCh_dye_mCh-	0046-1025	607	Producer_x000D_ (mCherry+)	histidine
41019	pH_mCh_dye	04_pM_mCh_mCh-	0048-1044	3459	Producer_x000D_ (mCherry+)	histidine
41019	pH_mCh_dye	04_pL_mCh_mCh+	0051-1161	2183	Producer_x000D_ (mCherry+)	histidine
41019	pH_mCh_dye	04_pU_dye_mCh-	0052-1174	936	Producer_x000D_ (mCherry+)	histidine
41019	pH_mCh_dye	04_pU_mCh_mCh+	0001-0055	1287	Consumer_x000D_ (mCherry-)	histidine
41019	pH_mCh_dye	04_pH_ctrl_mCh-	0004-0071	2338	Producer_x000D_ (mCherry+)	histidine
41019	pH_mCh_dye	04_pH_mCh_mCh-	0006-0108	899	Producer_x000D_ (mCherry+)	histidine
41019	pH_mCh_dye	04_pH_mCh_dye_mCh+	0007-0111	1854	Producer_x000D_ (mCherry+)	histidine
41019	pH_mCh_dye	04_pL_ctrl_mCh-	0008-0158	656	Producer_x000D_ (mCherry+)	histidine
41019	pH_mCh_dye	04_pM_mCh_dye_mCh-	0010-0223	348	Consumer_x000D_ (mCherry-)	histidine
41019	pH_mCh_dye	04_pU_dye_mCh+	0013-0310	636	Producer_x000D_ (mCherry+)	histidine
41019	pH_mCh_dye	04_pU_true_mCh_ctrl_mCh+	0015-0318	247	Consumer_x000D_ (mCherry-)	histidine
41019	pH_mCh_dye	04_pU_true_mCh_dye_mCh-	0016-0329	410	Producer_x000D_ (mCherry+)	histidine
41019	pH_mCh_dye	04_pH_dye_mCh-	0018-0358	453	Producer_x000D_ (mCherry+)	histidine
41019	pH_mCh_dye	04_pH_mCh_mCh+	0019-0372	486	Producer_x000D_ (mCherry+)	histidine
41019	pH_mCh_dye	04_pL_ctrl_mCh+	0021-0420	470	Producer_x000D_ (mCherry+)	histidine
41019	pH_mCh_dye	04_pM_mCh_mCh-	0022-0470	503	Producer_x000D_ (mCherry+)	histidine
41019	pH_mCh_dye	04_pM_mCh_dye_mCh+	0023-0477	491	Producer_x000D_ (mCherry+)	histidine
41019	pH_mCh_dye	04_pL_dye_mCh-	0024-0492	1219	Producer_x000D_ (mCherry+)	histidine
41019	pH_mCh_dye	04_pU_true_mCh_ctrl_mCh-	0028-0539	674	Producer_x000D_ (mCherry+)	histidine
41019	pH_mCh_dye	04_pU_true_mCh_dye_mCh+	0029-0567	361	Producer_x000D_ (mCherry+)	histidine
41019	pH_mCh_dye	04_pH_dye_mCh+	0031-0590	493	Producer_x000D_ (mCherry+)	histidine
41019	pH_mCh_dye	04_pL_ctrl_mCh-	0034-0633	575	Producer_x000D_ (mCherry+)	histidine
41019	pH_mCh_dye	04_pM_mCh_dye_mCh-	0036-0657	617	Producer_x000D_ (mCherry+)	histidine
41019	pH_mCh_dye	04_pL_mCh_mCh-	0038-0665	1672	Producer_x000D_ (mCherry+)	histidine
41019	pH_mCh_dye	04_pH_ctrl_mCh+	0043-0807	534	Producer_x000D_ (mCherry+)	histidine
41019	pH_mCh_dye	04_pH_dye_mCh-	0044-0824	486	Producer_x000D_ (mCherry+)	histidine
41019	pH_mCh_dye	04_pH_mCh_mCh+	0045-0865	693	Producer_x000D_ (mCherry+)	histidine
41019	pH_mCh_dye	04_pL_ctrl_mCh+	0047-0874	2386	Producer_x000D_ (mCherry+)	histidine
41019	pH_mCh_dye	04_pM_mCh_mCh-	0048-0898	1566	Producer_x000D_ (mCherry+)	histidine
41019	pH_mCh_dye	04_pL_mCh_mCh+	0051-1014	599	Producer_x000D_ (mCherry+)	histidine
41019	pH_mCh_dye	04_pU_mCh_mCh+	0053-1023	966	Producer_x000D_ (mCherry+)	histidine
41019	pH_mCh_dye	04_pU_true_mCh_ctrl_mCh-	0054-1039	676	Producer_x000D_ (mCherry+)	histidine
41019	pH_mCh_dye	04_pU_true_mCh_dye_mCh+	0055-1036	682	Producer_x000D_ (mCherry+)	histidine
41019	pH_mCh_dye	04_pH_mCh_mCh-	0058-1123	497	Producer_x000D_ (mCherry+)	histidine
41019	pH_mCh_dye	04_pH_mCh_dye_mCh+	0059-1124	634	Producer_x000D_ (mCherry+)	histidine
41019	pH_mCh_dye	04_pM_mCh_mCh+	0001-0096	655	Producer_x000D_ (mCherry+)	histidine
41019	pH_mCh_dye	04_pL_dye_mCh+	0003-0107	335	Consumer_x000D_ (mCherry-)	histidine
41019	pH_mCh_dye	04_pL_mCh_mCh-	0004-0116	630	Producer_x000D_ (mCherry+)	histidine
41019	pH_mCh_dye	04_pU_mCh_mCh-	0006-0120	489	Producer_x000D_ (mCherry+)	histidine
41019	pH_mCh_dye	04_pU_true_mCh_ctrl_mCh+	0007-0148	458	Producer_x000D_ (mCherry+)	histidine
41019	pH_mCh_dye	04_pU_true_mCh_dye_mCh-	0008-0194	2388	Producer_x000D_ (mCherry+)	histidine
41019	pH_mCh_dye	04_pH_ctrl_mCh+	0009-0266	1270	Producer_x000D_ (mCherry+)	histidine
41019	pH_mCh_dye	04_pH_dye_mCh-	0010-0273	588	Producer_x000D_ (mCherry+)	histidine
41019	pH_mCh_dye	04_pH_mCh_mCh+	0011-0329	198	Consumer_x000D_ (mCherry-)	histidine
41019	pH_mCh_dye	04_pH_mCh_dye_mCh-	0012-0356	2311	Producer_x000D_ (mCherry+)	histidine
41019	pH_mCh_dye	04_pM_mCh_mCh-	0014-0493	1654	Producer_x000D_ (mCherry+)	histidine
41019	pH_mCh_dye	04_pU_dye_mCh-	0018-0667	802	Producer_x000D_ (mCherry+)	histidine
41019	pH_mCh_dye	04_pU_mCh_mCh+	0019-0670	891	Consumer_x000D_ (mCherry-)	histidine
41019	pH_mCh_dye	04_pU_true_mCh_ctrl_mCh-	0020-0677	560	Producer_x000D_ (mCherry+)	histidine
41019	pH_mCh_dye	04_pH_mCh_dye_mCh+	0025-0841	329	Producer_x000D_ (mCherry+)	histidine
41019	pH_mCh_dye	04_pL_ctrl_mCh-	0026-0920	417	Producer_x000D_ (mCherry+)	histidine
41019	pH_mCh_dye	04_pM_mCh_mCh+	0027-0965	482	Producer_x000D_ (mCherry+)	histidine
41019	pH_mCh_dye	04_pM_mCh_dye_mCh-	0028-0982	393	Producer_x000D_ (mCherry+)	histidine
41019	pH_mCh_dye	04_pL_dye_mCh+	0029-1005	2268	Consumer_x000D_ (mCherry-)	histidine
41019	pH_mCh_dye	04_pL_mCh_mCh-	0030-1061	523	Producer_x000D_ (mCherry+)	histidine
41019	pH_mCh_dye	04_pU_dye_mCh+	0031-1066	286	Consumer_x000D_ (mCherry-)	histidine
41019	pH_mCh_dye	04_pU_true_mCh_dye_mCh-	0034-1090	495	Producer_x000D_ (mCherry+)	histidine
41019	pH_mCh_dye	04_pH_mCh_mCh+	0003-0143	336	Consumer_x000D_ (mCherry-)	histidine
41019	pH_mCh_dye	04_pL_ctrl_mCh+	0005-0164	3541	Producer_x000D_ (mCherry+)	histidine
41019	pH_mCh_dye	04_pM_mCh_dye_mCh+	0007-0260	517	Producer_x000D_ (mCherry+)	histidine
41019	pH_mCh_dye	04_pL_dye_mCh-	0008-0281	572	Producer_x000D_ (mCherry+)	histidine
41019	pH_mCh_dye	04_pL_mCh_mCh+	0009-0329	228	Consumer_x000D_ (mCherry-)	histidine
41019	pH_mCh_dye	04_pL_ctrl_mCh-	0018-0576	2385	Producer_x000D_ (mCherry+)	histidine
41019	pH_mCh_dye	04_pL_mCh_mCh-	0022-0641	379	Producer_x000D_ (mCherry+)	histidine
41019	pH_mCh_dye	04_pH_mCh_dye_mCh-	0030-0833	2639	Producer_x000D_ (mCherry+)	histidine
41019	pH_mCh_dye	04_pU_mCh_mCh+	0037-1099	551	Consumer_x000D_ (mCherry-)	histidine
41019	pH_mCh_dye	04_pU_true_mCh_ctrl_mCh-	0038-1102	716	Producer_x000D_ (mCherry+)	histidine
41019	pH_mCh_dye	04_pH_dye_mCh+	0001-0016	243	Consumer_x000D_ (mCherry-)	histidine
41019	pH_mCh_dye	04_pH_mCh_mCh-	0002-0044	3535	Producer_x000D_ (mCherry+)	histidine
41019	pH_mCh_dye	04_pL_dye_mCh+	0007-0304	2843	Producer_x000D_ (mCherry+)	histidine
41019	pH_mCh_dye	04_pL_mCh_mCh-	0008-0298	673	Producer_x000D_ (mCherry+)	histidine
41019	pH_mCh_dye	04_pU_dye_mCh+	0009-0330	215	Consumer_x000D_ (mCherry-)	histidine
41019	pH_mCh_dye	04_pU_mCh_mCh-	0010-0323	1845	Producer_x000D_ (mCherry+)	histidine
41019	pH_mCh_dye	04_pU_true_mCh_dye_mCh-	0012-0399	693	Producer_x000D_ (mCherry+)	histidine
41019	pH_mCh_dye	04_pU_true_mCh_ctrl_mCh-	0024-0668	736	Producer_x000D_ (mCherry+)	histidine
41019	pH_mCh_dye	04_pH_ctrl_mCh-	0026-0710	1561	Producer_x000D_ (mCherry+)	histidine
41019	pH_mCh_dye	04_pH_dye_mCh+	0027-0716	939	Producer_x000D_ (mCherry+)	histidine
41019	pH_mCh_dye	04_pH_mCh_mCh-	0028-0719	674	Producer_x000D_ (mCherry+)	histidine
41019	pH_mCh_dye	04_pM_mCh_mCh+	0031-0779	403	Producer_x000D_ (mCherry+)	histidine
41019	pH_mCh_dye	04_pU_dye_mCh+	0035-0923	524	Consumer_x000D_ (mCherry-)	histidine
41019	pH_mCh_dye	04_pU_mCh_mCh-	0036-0932	607	Producer_x000D_ (mCherry+)	histidine
41019	pH_mCh_dye	04_pH_dye_mCh-	0040-1034	798	Producer_x000D_ (mCherry+)	histidine
41019	pH_mCh_dye	04_pH_mCh_mCh+	0041-1064	966	Producer_x000D_ (mCherry+)	histidine
41019	pH_mCh_dye	04_pM_mCh_mCh-	0044-1173	2940	Producer_x000D_ (mCherry+)	histidine
41019	pH_mCh_dye	04_pL_mCh_mCh+	0003-0054	803	Producer_x000D_ (mCherry+)	histidine
41019	pH_mCh_dye	04_pU_dye_mCh-	0004-0083	587	Producer_x000D_ (mCherry+)	histidine
41019	pH_mCh_dye	04_pU_mCh_mCh+	0005-0080	552	Producer_x000D_ (mCherry+)	histidine
41019	pH_mCh_dye	04_pU_true_mCh_ctrl_mCh-	0006-0119	553	Producer_x000D_ (mCherry+)	histidine
41019	pH_mCh_dye	04_pH_ctrl_mCh-	0008-0136	4095	Producer_x000D_ (mCherry+)	histidine
41019	pH_mCh_dye	04_pH_mCh_mCh-	0010-0147	768	Producer_x000D_ (mCherry+)	histidine
41019	pH_mCh_dye	04_pH_mCh_dye_mCh+	0011-0165	643	Producer_x000D_ (mCherry+)	histidine
41019	pH_mCh_dye	04_pL_ctrl_mCh-	0012-0182	974	Producer_x000D_ (mCherry+)	histidine
41019	pH_mCh_dye	04_pL_dye_mCh+	0015-0285	2923	Producer_x000D_ (mCherry+)	histidine
41019	pH_mCh_dye	04_pL_mCh_mCh-	0016-0330	270	Consumer_x000D_ (mCherry-)	histidine
41019	pH_mCh_dye	04_pU_true_mCh_ctrl_mCh+	0019-0461	711	Producer_x000D_ (mCherry+)	histidine
41019	pH_mCh_dye	04_pU_true_mCh_dye_mCh-	0020-0458	1802	Producer_x000D_ (mCherry+)	histidine
41019	pH_mCh_dye	04_pH_mCh_dye_mCh-	0024-0485	455	Producer_x000D_ (mCherry+)	histidine
41019	pH_mCh_dye	04_pL_ctrl_mCh+	0025-0516	632	Producer_x000D_ (mCherry+)	histidine
41019	pH_mCh_dye	04_pM_mCh_mCh-	0026-0519	2022	Producer_x000D_ (mCherry+)	histidine
41019	pH_mCh_dye	04_pM_mCh_dye_mCh+	0027-0537	1626	Producer_x000D_ (mCherry+)	histidine
41019	pH_mCh_dye	04_pL_dye_mCh-	0028-0558	2515	Producer_x000D_ (mCherry+)	histidine
41019	pH_mCh_dye	04_pL_mCh_mCh+	0029-0609	1109	Producer_x000D_ (mCherry+)	histidine
41019	pH_mCh_dye	04_pU_mCh_mCh+	0031-0719	1008	Producer_x000D_ (mCherry+)	histidine
41019	pH_mCh_dye	04_pU_true_mCh_dye_mCh+	0033-0757	1105	Producer_x000D_ (mCherry+)	histidine
41019	pH_mCh_dye	04_pH_mCh_mCh-	0036-0878	2341	Consumer_x000D_ (mCherry-)	histidine
41019	pH_mCh_dye	04_pL_ctrl_mCh-	0038-0914	333	Consumer_x000D_ (mCherry-)	histidine
41019	pH_mCh_dye	04_pM_mCh_mCh+	0039-0939	1186	Producer_x000D_ (mCherry+)	histidine
41019	pH_mCh_dye	04_pH_dye_mCh-	0048-1171	607	Consumer_x000D_ (mCherry-)	histidine
41019	pH_mCh_dye	04_pL_ctrl_mCh+	0003-0019	248	Consumer_x000D_ (mCherry-)	histidine
41019	pH_mCh_dye	04_pM_mCh_mCh-	0004-0083	964	Producer_x000D_ (mCherry+)	histidine
41019	pH_mCh_dye	04_pU_true_mCh_ctrl_mCh-	0010-0261	476	Producer_x000D_ (mCherry+)	histidine
41019	pH_mCh_dye	04_pH_ctrl_mCh-	0012-0307	2326	Producer_x000D_ (mCherry+)	histidine
41019	pH_mCh_dye	04_pH_mCh_mCh-	0014-0330	748	Producer_x000D_ (mCherry+)	histidine
41019	pH_mCh_dye	04_pM_mCh_mCh+	0017-0431	2011	Producer_x000D_ (mCherry+)	histidine
41019	pH_mCh_dye	04_pM_mCh_dye_mCh-	0018-0421	639	Producer_x000D_ (mCherry+)	histidine
41019	pH_mCh_dye	04_pL_dye_mCh+	0019-0429	656	Producer_x000D_ (mCherry+)	histidine
41019	pH_mCh_dye	04_pU_dye_mCh+	0021-0438	855	Producer_x000D_ (mCherry+)	histidine
41019	pH_mCh_dye	04_pU_true_mCh_ctrl_mCh+	0023-0468	615	Producer_x000D_ (mCherry+)	histidine
41019	pH_mCh_dye	04_pU_true_mCh_dye_mCh-	0024-0466	396	Consumer_x000D_ (mCherry-)	histidine
41019	pH_mCh_dye	04_pH_ctrl_mCh+	0025-0471	704	Producer_x000D_ (mCherry+)	histidine
41019	pH_mCh_dye	04_pM_mCh_mCh-	0030-0660	591	Producer_x000D_ (mCherry+)	histidine
41019	pH_mCh_dye	04_pU_mCh_mCh+	0035-0876	640	Producer_x000D_ (mCherry+)	histidine
41019	pH_mCh_dye	04_pU_true_mCh_ctrl_mCh-	0036-0889	2766	Producer_x000D_ (mCherry+)	histidine
41019	pH_mCh_dye	04_pH_dye_mCh+	0039-0896	520	Producer_x000D_ (mCherry+)	histidine
41019	pH_mCh_dye	04_pH_mCh_mCh-	0040-0903	550	Producer_x000D_ (mCherry+)	histidine
41019	pH_mCh_dye	04_pH_dye_mCh-	0052-1117	1604	Producer_x000D_ (mCherry+)	histidine
41019	pH_mCh_dye	04_pM_mCh_dye_mCh+	0002-0100	777	Producer_x000D_ (mCherry+)	histidine
41019	pH_mCh_dye	04_pL_dye_mCh-	0003-0122	636	Producer_x000D_ (mCherry+)	histidine
41019	pH_mCh_dye	04_pL_mCh_mCh+	0004-0184	611	Producer_x000D_ (mCherry+)	histidine
41019	pH_mCh_dye	04_pU_dye_mCh-	0005-0208	664	Producer_x000D_ (mCherry+)	histidine
41019	pH_mCh_dye	04_pU_mCh_mCh+	0006-0217	1415	Producer_x000D_ (mCherry+)	histidine
41019	pH_mCh_dye	04_pU_true_mCh_dye_mCh+	0008-0266	858	Producer_x000D_ (mCherry+)	histidine
41019	pH_mCh_dye	04_pH_dye_mCh+	0010-0310	898	Producer_x000D_ (mCherry+)	histidine
41019	pH_mCh_dye	04_pH_mCh_mCh-	0011-0312	943	Producer_x000D_ (mCherry+)	histidine
41019	pH_mCh_dye	04_pH_mCh_dye_mCh+	0012-0329	325	Consumer_x000D_ (mCherry-)	histidine
41019	pH_mCh_dye	04_pL_ctrl_mCh-	0013-0431	859	Producer_x000D_ (mCherry+)	histidine
41019	pH_mCh_dye	04_pM_mCh_dye_mCh-	0015-0480	803	Producer_x000D_ (mCherry+)	histidine
41019	pH_mCh_dye	04_pL_dye_mCh+	0016-0472	2442	Producer_x000D_ (mCherry+)	histidine
41019	pH_mCh_dye	04_pL_mCh_mCh-	0017-0493	2490	Producer_x000D_ (mCherry+)	histidine
41019	pH_mCh_dye	04_pU_dye_mCh+	0018-0502	711	Producer_x000D_ (mCherry+)	histidine
41019	pH_mCh_dye	04_pU_true_mCh_ctrl_mCh+	0020-0524	315	Consumer_x000D_ (mCherry-)	histidine
41019	pH_mCh_dye	04_pU_true_mCh_dye_mCh-	0021-0552	580	Producer_x000D_ (mCherry+)	histidine
41019	pH_mCh_dye	04_pH_ctrl_mCh+	0022-0582	1018	Producer_x000D_ (mCherry+)	histidine
41019	pH_mCh_dye	04_pH_dye_mCh-	0023-0604	1138	Producer_x000D_ (mCherry+)	histidine
41019	pH_mCh_dye	04_pH_mCh_mCh+	0024-0608	663	Producer_x000D_ (mCherry+)	histidine
41019	pH_mCh_dye	04_pH_mCh_dye_mCh-	0025-0623	659	Producer_x000D_ (mCherry+)	histidine
41019	pH_mCh_dye	04_pM_mCh_mCh-	0027-0713	874	Producer_x000D_ (mCherry+)	histidine
41019	pH_mCh_dye	04_pM_mCh_dye_mCh+	0028-0719	759	Producer_x000D_ (mCherry+)	histidine
41019	pH_mCh_dye	04_pL_dye_mCh-	0029-0720	1091	Producer_x000D_ (mCherry+)	histidine
41019	pH_mCh_dye	04_pU_dye_mCh-	0031-0732	1422	Producer_x000D_ (mCherry+)	histidine
41019	pH_mCh_dye	04_pU_mCh_mCh+	0032-0739	576	Producer_x000D_ (mCherry+)	histidine
41019	pH_mCh_dye	04_pU_true_mCh_ctrl_mCh-	0033-0754	685	Producer_x000D_ (mCherry+)	histidine
41019	pH_mCh_dye	04_pH_dye_mCh+	0036-0840	1087	Producer_x000D_ (mCherry+)	histidine
41019	pH_mCh_dye	04_pH_mCh_mCh-	0037-0866	571	Producer_x000D_ (mCherry+)	histidine
41019	pH_mCh_dye	04_pH_mCh_dye_mCh+	0038-0897	497	Producer_x000D_ (mCherry+)	histidine
41019	pH_mCh_dye	04_pL_ctrl_mCh-	0039-0966	973	Producer_x000D_ (mCherry+)	histidine
41019	pH_mCh_dye	04_pM_mCh_dye_mCh-	0041-1002	3767	Producer_x000D_ (mCherry+)	histidine
41019	pH_mCh_dye	04_pL_mCh_mCh-	0043-1046	2471	Producer_x000D_ (mCherry+)	histidine
41019	pH_mCh_dye	04_pU_dye_mCh+	0044-1064	383	Consumer_x000D_ (mCherry-)	histidine
41019	pH_mCh_dye	04_pU_mCh_mCh-	0045-1084	683	Producer_x000D_ (mCherry+)	histidine
41019	pH_mCh_dye	04_pU_true_mCh_ctrl_mCh+	0046-1117	656	Producer_x000D_ (mCherry+)	histidine
41019	pH_mCh_dye	04_pH_mCh_mCh+	0003-0094	613	Producer_x000D_ (mCherry+)	histidine
41019	pH_mCh_dye	04_pH_mCh_dye_mCh-	0004-0115	2320	Producer_x000D_ (mCherry+)	histidine
41019	pH_mCh_dye	04_pL_ctrl_mCh+	0005-0128	952	Consumer_x000D_ (mCherry-)	histidine
41019	pH_mCh_dye	04_pM_mCh_dye_mCh+	0007-0168	2094	Consumer_x000D_ (mCherry-)	histidine
41019	pH_mCh_dye	04_pL_mCh_mCh+	0009-0247	651	Producer_x000D_ (mCherry+)	histidine
41019	pH_mCh_dye	04_pU_dye_mCh-	0010-0283	649	Producer_x000D_ (mCherry+)	histidine
41019	pH_mCh_dye	04_pU_mCh_mCh+	0011-0329	241	Consumer_x000D_ (mCherry-)	histidine
41019	pH_mCh_dye	04_pU_true_mCh_dye_mCh+	0013-0354	940	Producer_x000D_ (mCherry+)	histidine
41019	pH_mCh_dye	04_pH_mCh_dye_mCh+	0017-0518	1831	Producer_x000D_ (mCherry+)	histidine
41019	pH_mCh_dye	04_pM_mCh_dye_mCh-	0020-0584	1066	Producer_x000D_ (mCherry+)	histidine
41019	pH_mCh_dye	04_pL_dye_mCh+	0021-0583	513	Producer_x000D_ (mCherry+)	histidine
41019	pH_mCh_dye	04_pH_dye_mCh-	0028-0733	581	Producer_x000D_ (mCherry+)	histidine
41019	pH_mCh_dye	04_pH_mCh_mCh+	0029-0751	688	Producer_x000D_ (mCherry+)	histidine
41019	pH_mCh_dye	04_pH_mCh_dye_mCh-	0030-0785	819	Producer_x000D_ (mCherry+)	histidine
41019	pH_mCh_dye	04_pU_mCh_mCh+	0037-0896	1689	Producer_x000D_ (mCherry+)	histidine
41019	pH_mCh_dye	04_pU_true_mCh_dye_mCh+	0039-0953	3090	Producer_x000D_ (mCherry+)	histidine
41019	pH_mCh_dye	04_pH_dye_mCh+	0041-0965	724	Producer_x000D_ (mCherry+)	histidine
41019	pH_mCh_dye	04_pH_mCh_mCh-	0042-0993	734	Producer_x000D_ (mCherry+)	histidine
41019	pH_mCh_dye	04_pM_mCh_dye_mCh-	0046-1106	697	Producer_x000D_ (mCherry+)	histidine
41019	pH_mCh_dye	04_pL_mCh_mCh-	0048-1148	722	Producer_x000D_ (mCherry+)	histidine
41019	pH_mCh_dye	04_pU_dye_mCh+	0001-0015	311	Consumer_x000D_ (mCherry-)	histidine
41019	pH_mCh_dye	04_pU_mCh_mCh-	0002-0018	305	Consumer_x000D_ (mCherry-)	histidine
41019	pH_mCh_dye	04_pH_mCh_dye_mCh-	0008-0267	822	Producer_x000D_ (mCherry+)	histidine
41019	pH_mCh_dye	04_pL_ctrl_mCh+	0009-0330	375	Consumer_x000D_ (mCherry-)	histidine
41019	pH_mCh_dye	04_pU_true_mCh_dye_mCh+	0017-0481	830	Producer_x000D_ (mCherry+)	histidine
41019	pH_mCh_dye	04_pH_ctrl_mCh-	0018-0484	510	Producer_x000D_ (mCherry+)	histidine
41019	pH_mCh_dye	04_pL_ctrl_mCh-	0022-0522	570	Consumer_x000D_ (mCherry-)	histidine
41019	pH_mCh_dye	04_pL_mCh_mCh-	0026-0599	583	Consumer_x000D_ (mCherry-)	histidine
41019	pH_mCh_dye	04_pH_mCh_dye_mCh-	0034-0810	549	Producer_x000D_ (mCherry+)	histidine
41019	pH_mCh_dye	04_pU_dye_mCh-	0040-0865	1092	Producer_x000D_ (mCherry+)	histidine
41019	pH_mCh_dye	04_pU_true_mCh_ctrl_mCh-	0042-0879	2385	Producer_x000D_ (mCherry+)	histidine
41019	pH_mCh_dye	04_pH_mCh_dye_mCh+	0001-0018	264	Consumer_x000D_ (mCherry-)	histidine
41019	pH_mCh_dye	04_pL_ctrl_mCh-	0002-0025	379	Consumer_x000D_ (mCherry-)	histidine
41019	pH_mCh_dye	04_pM_mCh_mCh+	0003-0040	489	Producer_x000D_ (mCherry+)	histidine
41019	pH_mCh_dye	04_pM_mCh_dye_mCh-	0004-0063	613	Producer_x000D_ (mCherry+)	histidine
41019	pH_mCh_dye	04_pH_dye_mCh-	0012-0254	1826	Producer_x000D_ (mCherry+)	histidine
41019	pH_mCh_dye	04_pH_mCh_mCh+	0013-0260	1005	Producer_x000D_ (mCherry+)	histidine
41019	pH_mCh_dye	04_pH_mCh_dye_mCh-	0014-0277	2194	Producer_x000D_ (mCherry+)	histidine
41019	pH_mCh_dye	04_pM_mCh_mCh-	0016-0301	1106	Producer_x000D_ (mCherry+)	histidine
41019	pH_mCh_dye	04_pL_mCh_mCh+	0019-0586	517	Producer_x000D_ (mCherry+)	histidine
41019	pH_mCh_dye	04_pU_dye_mCh-	0020-0597	1341	Producer_x000D_ (mCherry+)	histidine
41019	pH_mCh_dye	04_pU_true_mCh_dye_mCh+	0023-0662	796	Producer_x000D_ (mCherry+)	histidine
41019	pH_mCh_dye	04_pH_ctrl_mCh-	0024-0682	593	Producer_x000D_ (mCherry+)	histidine
41019	pH_mCh_dye	04_pH_mCh_mCh-	0026-0707	795	Producer_x000D_ (mCherry+)	histidine
41019	pH_mCh_dye	04_pH_mCh_dye_mCh+	0027-0740	1787	Producer_x000D_ (mCherry+)	histidine
41019	pH_mCh_dye	04_pM_mCh_mCh+	0029-0772	536	Producer_x000D_ (mCherry+)	histidine
41019	pH_mCh_dye	04_pL_dye_mCh+	0031-0915	437	Consumer_x000D_ (mCherry-)	histidine
41019	pH_mCh_dye	04_pL_mCh_mCh-	0032-1095	1963	Producer_x000D_ (mCherry+)	histidine
41019	pH_mCh_dye	04_pU_true_mCh_ctrl_mCh+	0035-1141	520	Consumer_x000D_ (mCherry-)	histidine
41019	pH_mCh_dye	04_pH_ctrl_mCh+	0037-1169	554	Consumer_x000D_ (mCherry-)	histidine
41019	pH_mCh_dye	04_pH_dye_mCh-	0001-0020	237	Consumer_x000D_ (mCherry-)	histidine
41019	pH_mCh_dye	04_pH_mCh_mCh+	0002-0063	442	Producer_x000D_ (mCherry+)	histidine
41019	pH_mCh_dye	04_pL_ctrl_mCh+	0004-0088	396	Producer_x000D_ (mCherry+)	histidine
41019	pH_mCh_dye	04_pM_mCh_mCh-	0005-0118	497	Consumer_x000D_ (mCherry-)	histidine
41019	pH_mCh_dye	04_pL_mCh_mCh+	0008-0138	808	Consumer_x000D_ (mCherry-)	histidine
41019	pH_mCh_dye	04_pU_true_mCh_ctrl_mCh-	0011-0186	2955	Consumer_x000D_ (mCherry-)	histidine
41019	pH_mCh_dye	04_pH_mCh_mCh-	0015-0297	547	Producer_x000D_ (mCherry+)	histidine
41019	pH_mCh_dye	04_pL_ctrl_mCh-	0017-0330	248	Consumer_x000D_ (mCherry-)	histidine
41019	pH_mCh_dye	04_pM_mCh_mCh+	0018-0343	853	Consumer_x000D_ (mCherry-)	histidine
41019	pH_mCh_dye	04_pM_mCh_dye_mCh-	0019-0355	303	Consumer_x000D_ (mCherry-)	histidine
41019	pH_mCh_dye	04_pL_dye_mCh+	0020-0362	3037	Producer_x000D_ (mCherry+)	histidine
41019	pH_mCh_dye	04_pL_mCh_mCh-	0021-0373	570	Producer_x000D_ (mCherry+)	histidine
41019	pH_mCh_dye	04_pU_true_mCh_ctrl_mCh+	0024-0389	570	Consumer_x000D_ (mCherry-)	histidine
41019	pH_mCh_dye	04_pU_true_mCh_dye_mCh-	0025-0401	3000	Producer_x000D_ (mCherry+)	histidine
41019	pH_mCh_dye	04_pH_mCh_mCh+	0028-0425	498	Producer_x000D_ (mCherry+)	histidine
41019	pH_mCh_dye	04_pL_mCh_mCh+	0034-0632	1203	Consumer_x000D_ (mCherry-)	histidine
41019	pH_mCh_dye	04_pU_dye_mCh-	0035-0632	375	Consumer_x000D_ (mCherry-)	histidine
41019	pH_mCh_dye	04_pU_mCh_mCh+	0036-0654	554	Producer_x000D_ (mCherry+)	histidine
41019	pH_mCh_dye	04_pH_dye_mCh-	0002-0097	1289	Producer_x000D_ (mCherry+)	histidine
41019	pH_mCh_dye	04_pH_mCh_mCh+	0003-0119	530	Producer_x000D_ (mCherry+)	histidine
41019	pH_mCh_dye	04_pH_mCh_dye_mCh-	0004-0137	907	Consumer_x000D_ (mCherry-)	histidine
41019	pH_mCh_dye	04_pL_ctrl_mCh+	0005-0151	3353	Producer_x000D_ (mCherry+)	histidine
41019	pH_mCh_dye	04_pM_mCh_mCh-	0006-0166	763	Producer_x000D_ (mCherry+)	histidine
41019	pH_mCh_dye	04_pM_mCh_dye_mCh+	0007-0170	427	Consumer_x000D_ (mCherry-)	histidine
41019	pH_mCh_dye	04_pL_dye_mCh-	0008-0223	1639	Producer_x000D_ (mCherry+)	histidine
41019	pH_mCh_dye	04_pL_mCh_mCh+	0009-0228	1991	Producer_x000D_ (mCherry+)	histidine
41019	pH_mCh_dye	04_pU_dye_mCh-	0010-0272	2622	Producer_x000D_ (mCherry+)	histidine
41019	pH_mCh_dye	04_pU_mCh_mCh+	0011-0271	533	Producer_x000D_ (mCherry+)	histidine
41019	pH_mCh_dye	04_pU_true_mCh_ctrl_mCh-	0012-0297	638	Producer_x000D_ (mCherry+)	histidine
41019	pH_mCh_dye	04_pU_true_mCh_dye_mCh+	0013-0347	578	Producer_x000D_ (mCherry+)	histidine
41019	pH_mCh_dye	04_pH_ctrl_mCh-	0014-0378	603	Producer_x000D_ (mCherry+)	histidine
41019	pH_mCh_dye	04_pH_mCh_mCh-	0016-0393	968	Producer_x000D_ (mCherry+)	histidine
41019	pH_mCh_dye	04_pH_mCh_dye_mCh+	0017-0401	603	Producer_x000D_ (mCherry+)	histidine
41019	pH_mCh_dye	04_pL_ctrl_mCh-	0018-0413	731	Producer_x000D_ (mCherry+)	histidine
41019	pH_mCh_dye	04_pM_mCh_mCh+	0019-0435	473	Producer_x000D_ (mCherry+)	histidine
41019	pH_mCh_dye	04_pM_mCh_dye_mCh-	0020-0443	348	Producer_x000D_ (mCherry+)	histidine
41019	pH_mCh_dye	04_pL_dye_mCh+	0021-0461	680	Producer_x000D_ (mCherry+)	histidine
41019	pH_mCh_dye	04_pU_dye_mCh+	0023-0573	456	Producer_x000D_ (mCherry+)	histidine
41019	pH_mCh_dye	04_pU_mCh_mCh-	0024-0629	547	Producer_x000D_ (mCherry+)	histidine
41019	pH_mCh_dye	04_pU_true_mCh_dye_mCh-	0026-0728	755	Producer_x000D_ (mCherry+)	histidine
41019	pH_mCh_dye	04_pH_mCh_mCh+	0029-0779	557	Producer_x000D_ (mCherry+)	histidine
41019	pH_mCh_dye	04_pH_mCh_dye_mCh-	0030-0820	1294	Consumer_x000D_ (mCherry-)	histidine
41019	pH_mCh_dye	04_pL_ctrl_mCh+	0031-0841	1145	Producer_x000D_ (mCherry+)	histidine
41019	pH_mCh_dye	04_pM_mCh_mCh-	0032-0866	1367	Producer_x000D_ (mCherry+)	histidine
41019	pH_mCh_dye	04_pL_dye_mCh-	0034-1031	761	Producer_x000D_ (mCherry+)	histidine
41019	pH_mCh_dye	04_pL_mCh_mCh+	0035-1075	564	Producer_x000D_ (mCherry+)	histidine
41019	pH_mCh_dye	04_pU_dye_mCh-	0036-1088	375	Producer_x000D_ (mCherry+)	histidine
41019	pH_mCh_dye	04_pU_mCh_mCh+	0037-1125	624	Producer_x000D_ (mCherry+)	histidine
41019	pH_mCh_dye	04_pU_true_mCh_ctrl_mCh-	0038-1139	479	Producer_x000D_ (mCherry+)	histidine
41019	pH_mCh_dye	04_pU_true_mCh_dye_mCh+	0001-0031	603	Producer_x000D_ (mCherry+)	histidine
41019	pH_mCh_dye	04_pH_dye_mCh+	0003-0025	2310	Producer_x000D_ (mCherry+)	histidine
41019	pH_mCh_dye	04_pM_mCh_dye_mCh-	0008-0123	366	Producer_x000D_ (mCherry+)	histidine
41019	pH_mCh_dye	04_pL_dye_mCh+	0009-0139	445	Producer_x000D_ (mCherry+)	histidine
41019	pH_mCh_dye	04_pL_mCh_mCh-	0010-0141	578	Producer_x000D_ (mCherry+)	histidine
41019	pH_mCh_dye	04_pU_dye_mCh+	0011-0186	543	Producer_x000D_ (mCherry+)	histidine
41019	pH_mCh_dye	04_pU_true_mCh_ctrl_mCh+	0013-0197	487	Producer_x000D_ (mCherry+)	histidine
41019	pH_mCh_dye	04_pU_true_mCh_dye_mCh-	0014-0270	435	Producer_x000D_ (mCherry+)	histidine
41019	pH_mCh_dye	04_pH_ctrl_mCh+	0015-0301	461	Producer_x000D_ (mCherry+)	histidine
41019	pH_mCh_dye	04_pH_dye_mCh-	0016-0306	458	Producer_x000D_ (mCherry+)	histidine
41019	pH_mCh_dye	04_pH_mCh_mCh+	0017-0303	316	Consumer_x000D_ (mCherry-)	histidine
41019	pH_mCh_dye	04_pM_mCh_dye_mCh+	0021-0417	415	Producer_x000D_ (mCherry+)	histidine
41019	pH_mCh_dye	04_pL_mCh_mCh+	0023-0423	456	Producer_x000D_ (mCherry+)	histidine
41019	pH_mCh_dye	04_pU_mCh_mCh+	0025-0469	552	Producer_x000D_ (mCherry+)	histidine
41019	pH_mCh_dye	04_pU_true_mCh_ctrl_mCh-	0026-0483	315	Producer_x000D_ (mCherry+)	histidine
41019	pH_mCh_dye	04_pU_true_mCh_dye_mCh+	0027-0531	1053	Producer_x000D_ (mCherry+)	histidine
41019	pH_mCh_dye	04_pH_ctrl_mCh-	0028-0554	473	Producer_x000D_ (mCherry+)	histidine
41019	pH_mCh_dye	04_pH_dye_mCh+	0029-0568	375	Producer_x000D_ (mCherry+)	histidine
41019	pH_mCh_dye	04_pH_mCh_dye_mCh+	0031-0631	1280	Producer_x000D_ (mCherry+)	histidine
41019	pH_mCh_dye	04_pM_mCh_mCh+	0033-0635	404	Producer_x000D_ (mCherry+)	histidine
41019	pH_mCh_dye	04_pM_mCh_dye_mCh-	0034-0650	1558	Producer_x000D_ (mCherry+)	histidine
41019	pH_mCh_dye	04_pL_mCh_mCh-	0036-0680	435	Producer_x000D_ (mCherry+)	histidine
41019	pH_mCh_dye	04_pU_dye_mCh+	0037-0683	883	Producer_x000D_ (mCherry+)	histidine
41019	pH_mCh_dye	04_pU_mCh_mCh-	0038-0716	410	Producer_x000D_ (mCherry+)	histidine
41019	pH_mCh_dye	04_pU_true_mCh_dye_mCh-	0040-0811	1259	Producer_x000D_ (mCherry+)	histidine
41019	pH_mCh_dye	04_pH_ctrl_mCh+	0041-0846	390	Producer_x000D_ (mCherry+)	histidine
41019	pH_mCh_dye	04_pH_dye_mCh-	0042-0865	384	Consumer_x000D_ (mCherry-)	histidine
41019	pH_mCh_dye	04_pL_ctrl_mCh+	0045-0922	357	Consumer_x000D_ (mCherry-)	histidine
41019	pH_mCh_dye	04_pM_mCh_mCh-	0046-0931	868	Consumer_x000D_ (mCherry-)	histidine
41019	pH_mCh_dye	04_pM_mCh_dye_mCh+	0047-0935	1570	Producer_x000D_ (mCherry+)	histidine
41019	pH_mCh_dye	04_pL_dye_mCh-	0048-0960	397	Consumer_x000D_ (mCherry-)	histidine
41019	pH_mCh_dye	04_pU_dye_mCh-	0050-0979	767	Producer_x000D_ (mCherry+)	histidine
41019	pH_mCh_dye	04_pU_mCh_mCh+	0051-0990	565	Producer_x000D_ (mCherry+)	histidine
41019	pH_mCh_dye	04_pU_true_mCh_dye_mCh+	0053-1021	413	Producer_x000D_ (mCherry+)	histidine
41019	pH_mCh_dye	04_pH_ctrl_mCh-	0054-1138	657	Producer_x000D_ (mCherry+)	histidine
41019	pH_mCh_dye	04_pH_mCh_mCh-	0056-1174	447	Consumer_x000D_ (mCherry-)	histidine
41019	pH_mCh_dye	04_pH_mCh_dye_mCh+	0001-0075	705	Producer_x000D_ (mCherry+)	histidine
41019	pH_mCh_dye	04_pL_ctrl_mCh-	0002-0101	1084	Producer_x000D_ (mCherry+)	histidine
41019	pH_mCh_dye	04_pM_mCh_mCh+	0003-0100	682	Producer_x000D_ (mCherry+)	histidine
41019	pH_mCh_dye	04_pL_dye_mCh+	0005-0139	307	Consumer_x000D_ (mCherry-)	histidine
41019	pH_mCh_dye	04_pL_mCh_mCh-	0006-0153	1177	Producer_x000D_ (mCherry+)	histidine
41019	pH_mCh_dye	04_pU_dye_mCh+	0007-0171	836	Producer_x000D_ (mCherry+)	histidine
41019	pH_mCh_dye	04_pU_mCh_mCh-	0008-0201	540	Producer_x000D_ (mCherry+)	histidine
41019	pH_mCh_dye	04_pU_true_mCh_ctrl_mCh+	0009-0230	772	Producer_x000D_ (mCherry+)	histidine
41019	pH_mCh_dye	04_pH_ctrl_mCh+	0011-0269	689	Producer_x000D_ (mCherry+)	histidine
41019	pH_mCh_dye	04_pH_mCh_mCh+	0013-0329	234	Consumer_x000D_ (mCherry-)	histidine
41019	pH_mCh_dye	04_pH_mCh_dye_mCh-	0014-0354	658	Producer_x000D_ (mCherry+)	histidine
41019	pH_mCh_dye	04_pL_ctrl_mCh+	0015-0350	372	Consumer_x000D_ (mCherry-)	histidine
41019	pH_mCh_dye	04_pM_mCh_dye_mCh+	0017-0374	624	Consumer_x000D_ (mCherry-)	histidine
41019	pH_mCh_dye	04_pL_mCh_mCh+	0019-0384	601	Producer_x000D_ (mCherry+)	histidine
41019	pH_mCh_dye	04_pU_mCh_mCh+	0021-0530	638	Producer_x000D_ (mCherry+)	histidine
41019	pH_mCh_dye	04_pU_true_mCh_ctrl_mCh-	0022-0550	558	Producer_x000D_ (mCherry+)	histidine
41019	pH_mCh_dye	04_pU_true_mCh_dye_mCh+	0023-0592	585	Producer_x000D_ (mCherry+)	histidine
41019	pH_mCh_dye	04_pH_dye_mCh+	0025-0635	423	Consumer_x000D_ (mCherry-)	histidine
41019	pH_mCh_dye	04_pL_ctrl_mCh-	0028-0675	589	Producer_x000D_ (mCherry+)	histidine
41019	pH_mCh_dye	04_pM_mCh_dye_mCh-	0030-0736	517	Producer_x000D_ (mCherry+)	histidine
41019	pH_mCh_dye	04_pL_dye_mCh+	0031-0762	844	Producer_x000D_ (mCherry+)	histidine
41019	pH_mCh_dye	04_pU_mCh_mCh-	0034-0810	488	Producer_x000D_ (mCherry+)	histidine
41019	pH_mCh_dye	04_pU_true_mCh_ctrl_mCh+	0035-0838	2685	Producer_x000D_ (mCherry+)	histidine
41019	pH_mCh_dye	04_pU_true_mCh_dye_mCh-	0036-0858	1679	Producer_x000D_ (mCherry+)	histidine
41019	pH_mCh_dye	04_pH_dye_mCh-	0038-0949	427	Consumer_x000D_ (mCherry-)	histidine
41019	pH_mCh_dye	04_pM_mCh_mCh-	0042-1057	2264	Consumer_x000D_ (mCherry-)	histidine
41019	pH_mCh_dye	04_pL_dye_mCh-	0044-1105	426	Producer_x000D_ (mCherry+)	histidine
41019	pH_mCh_dye	04_pH_ctrl_mCh-	0003-0215	671	Producer_x000D_ (mCherry+)	histidine
41019	pH_mCh_dye	04_pH_dye_mCh+	0004-0231	322	Consumer_x000D_ (mCherry-)	histidine
41019	pH_mCh_dye	04_pH_mCh_dye_mCh+	0006-0267	483	Consumer_x000D_ (mCherry-)	histidine
41019	pH_mCh_dye	04_pM_mCh_mCh+	0008-0330	231	Consumer_x000D_ (mCherry-)	histidine
41019	pH_mCh_dye	04_pM_mCh_dye_mCh-	0009-0337	1398	Producer_x000D_ (mCherry+)	histidine
41019	pH_mCh_dye	04_pU_mCh_mCh-	0013-0594	394	Consumer_x000D_ (mCherry-)	histidine
41019	pH_mCh_dye	04_pU_true_mCh_ctrl_mCh+	0014-0604	426	Consumer_x000D_ (mCherry-)	histidine
41019	pH_mCh_dye	04_pH_dye_mCh-	0017-0856	288	Consumer_x000D_ (mCherry-)	histidine
41019	pH_mCh_dye	04_pH_mCh_mCh+	0018-0868	514	Producer_x000D_ (mCherry+)	histidine
41019	pH_mCh_dye	04_pL_ctrl_mCh+	0020-0909	1965	Producer_x000D_ (mCherry+)	histidine
41019	pH_mCh_dye	04_pM_mCh_mCh-	0021-0972	529	Producer_x000D_ (mCherry+)	histidine
41019	pH_mCh_dye	04_pL_mCh_mCh+	0024-1102	832	Producer_x000D_ (mCherry+)	histidine
41019	pH_mCh_dye	04_pU_dye_mCh-	0025-1130	460	Producer_x000D_ (mCherry+)	histidine
41019	pH_mCh_dye	04_pU_mCh_mCh+	0001-0062	446	Producer_x000D_ (mCherry+)	histidine
41019	pH_mCh_dye	04_pU_true_mCh_ctrl_mCh-	0002-0087	656	Producer_x000D_ (mCherry+)	histidine
41019	pH_mCh_dye	04_pH_ctrl_mCh-	0004-0135	472	Producer_x000D_ (mCherry+)	histidine
41019	pH_mCh_dye	04_pH_dye_mCh+	0005-0154	870	Consumer_x000D_ (mCherry-)	histidine
41019	pH_mCh_dye	04_pH_mCh_mCh-	0006-0186	703	Producer_x000D_ (mCherry+)	histidine
41019	pH_mCh_dye	04_pH_mCh_dye_mCh+	0007-0289	929	Producer_x000D_ (mCherry+)	histidine
41019	pH_mCh_dye	04_pL_ctrl_mCh-	0008-0329	245	Consumer_x000D_ (mCherry-)	histidine
41019	pH_mCh_dye	04_pM_mCh_mCh+	0009-0336	1047	Producer_x000D_ (mCherry+)	histidine
41019	pH_mCh_dye	04_pL_dye_mCh+	0011-0375	491	Producer_x000D_ (mCherry+)	histidine
41019	pH_mCh_dye	04_pL_mCh_mCh-	0012-0384	461	Producer_x000D_ (mCherry+)	histidine
41019	pH_mCh_dye	04_pU_dye_mCh+	0013-0441	549	Producer_x000D_ (mCherry+)	histidine
41019	pH_mCh_dye	04_pU_mCh_mCh-	0014-0446	437	Producer_x000D_ (mCherry+)	histidine
41019	pH_mCh_dye	04_pU_true_mCh_ctrl_mCh+	0015-0677	576	Producer_x000D_ (mCherry+)	histidine
41019	pH_mCh_dye	04_pU_true_mCh_dye_mCh-	0016-0688	739	Producer_x000D_ (mCherry+)	histidine
41019	pH_mCh_dye	04_pL_ctrl_mCh+	0021-1032	772	Consumer_x000D_ (mCherry-)	histidine
41019	pH_mCh_dye	04_pL_mCh_mCh+	0025-1121	637	Consumer_x000D_ (mCherry-)	histidine
41019	pH_mCh_dye	04_pU_mCh_mCh+	0001-0075	520	Producer_x000D_ (mCherry+)	histidine
41019	pH_mCh_dye	04_pU_true_mCh_ctrl_mCh-	0002-0129	573	Producer_x000D_ (mCherry+)	histidine
41019	pH_mCh_dye	04_pH_ctrl_mCh-	0004-0152	867	Consumer_x000D_ (mCherry-)	histidine
41019	pH_mCh_dye	04_pH_dye_mCh+	0005-0144	771	Consumer_x000D_ (mCherry-)	histidine
41019	pH_mCh_dye	04_pH_mCh_dye_mCh+	0007-0188	1512	Consumer_x000D_ (mCherry-)	histidine
41019	pH_mCh_dye	04_pL_ctrl_mCh-	0008-0206	666	Consumer_x000D_ (mCherry-)	histidine
41019	pH_mCh_dye	04_pL_dye_mCh+	0011-0330	260	Consumer_x000D_ (mCherry-)	histidine
41019	pH_mCh_dye	04_pL_mCh_mCh-	0012-0339	1323	Producer_x000D_ (mCherry+)	histidine
41019	pH_mCh_dye	04_pH_ctrl_mCh+	0017-0492	947	Consumer_x000D_ (mCherry-)	histidine
41019	pH_mCh_dye	04_pH_mCh_mCh+	0019-0523	662	Producer_x000D_ (mCherry+)	histidine
41019	pH_mCh_dye	04_pH_mCh_dye_mCh-	0020-0527	645	Producer_x000D_ (mCherry+)	histidine
41019	pH_mCh_dye	04_pM_mCh_mCh-	0022-0614	912	Producer_x000D_ (mCherry+)	histidine
41019	pH_mCh_dye	04_pM_mCh_dye_mCh+	0023-0628	1698	Producer_x000D_ (mCherry+)	histidine
41019	pH_mCh_dye	04_pU_dye_mCh-	0026-0729	1203	Producer_x000D_ (mCherry+)	histidine
41019	pH_mCh_dye	04_pU_mCh_mCh+	0027-0749	441	Consumer_x000D_ (mCherry-)	histidine
41019	pH_mCh_dye	04_pU_true_mCh_ctrl_mCh-	0028-0800	1044	Consumer_x000D_ (mCherry-)	histidine
41019	pH_mCh_dye	04_pU_true_mCh_dye_mCh+	0029-0802	950	Consumer_x000D_ (mCherry-)	histidine
41019	pH_mCh_dye	04_pH_mCh_mCh-	0032-0929	391	Consumer_x000D_ (mCherry-)	histidine
41019	pH_mCh_dye	04_pH_mCh_dye_mCh+	0033-0996	452	Consumer_x000D_ (mCherry-)	histidine
41019	pH_mCh_dye	04_pL_ctrl_mCh-	0034-1010	496	Producer_x000D_ (mCherry+)	histidine
41019	pH_mCh_dye	04_pM_mCh_mCh+	0035-1022	417	Producer_x000D_ (mCherry+)	histidine
41019	pH_mCh_dye	04_pL_mCh_mCh-	0001-0098	569	Producer_x000D_ (mCherry+)	histidine
41019	pH_mCh_dye	04_pU_mCh_mCh-	0003-0172	804	Producer_x000D_ (mCherry+)	histidine
41019	pH_mCh_dye	04_pL_ctrl_mCh+	0010-0329	243	Consumer_x000D_ (mCherry-)	histidine
41019	pH_mCh_dye	04_pM_mCh_dye_mCh+	0012-0325	410	Producer_x000D_ (mCherry+)	histidine
41019	pH_mCh_dye	04_pL_dye_mCh-	0013-0340	574	Producer_x000D_ (mCherry+)	histidine
41019	pH_mCh_dye	04_pU_mCh_mCh-	0029-0753	1877	Producer_x000D_ (mCherry+)	histidine
41019	pH_mCh_dye	04_pU_true_mCh_dye_mCh-	0031-0790	509	Producer_x000D_ (mCherry+)	histidine
41019	pH_mCh_dye	04_pH_ctrl_mCh+	0032-0941	2005	Producer_x000D_ (mCherry+)	histidine
41019	pH_mCh_dye	04_pH_dye_mCh-	0033-0949	327	Consumer_x000D_ (mCherry-)	histidine
41019	pH_mCh_dye	04_pH_mCh_mCh+	0034-0956	508	Consumer_x000D_ (mCherry-)	histidine
41019	pH_mCh_dye	04_pM_mCh_mCh-	0037-1083	1942	Producer_x000D_ (mCherry+)	histidine
41019	pH_mCh_dye	04_pL_mCh_mCh+	0002-0146	553	Producer_x000D_ (mCherry+)	histidine
41019	pH_mCh_dye	04_pU_dye_mCh-	0003-0159	474	Consumer_x000D_ (mCherry-)	histidine
41019	pH_mCh_dye	04_pU_true_mCh_ctrl_mCh-	0005-0180	509	Consumer_x000D_ (mCherry-)	histidine
41019	pH_mCh_dye	04_pU_true_mCh_dye_mCh+	0006-0177	470	Producer_x000D_ (mCherry+)	histidine
41019	pH_mCh_dye	04_pM_mCh_mCh+	0012-0453	595	Producer_x000D_ (mCherry+)	histidine
41019	pH_mCh_dye	04_pL_mCh_mCh-	0015-0560	420	Consumer_x000D_ (mCherry-)	histidine
41019	pH_mCh_dye	04_pU_mCh_mCh-	0017-0605	1212	Producer_x000D_ (mCherry+)	histidine
41019	pH_mCh_dye	04_pU_true_mCh_ctrl_mCh+	0018-0622	664	Producer_x000D_ (mCherry+)	histidine
41019	pH_mCh_dye	04_pH_ctrl_mCh+	0020-0702	1330	Producer_x000D_ (mCherry+)	histidine
41019	pH_mCh_dye	04_pH_dye_mCh-	0021-0787	412	Consumer_x000D_ (mCherry-)	histidine
41019	pH_mCh_dye	04_pH_mCh_dye_mCh-	0023-0870	534	Producer_x000D_ (mCherry+)	histidine
41019	pH_mCh_dye	04_pM_mCh_mCh-	0025-0999	833	Producer_x000D_ (mCherry+)	histidine
41019	pH_mCh_dye	04_pU_mCh_mCh+	0002-0053	2426	Producer_x000D_ (mCherry+)	histidine
41019	pH_mCh_dye	04_pU_true_mCh_ctrl_mCh-	0003-0092	1902	Producer_x000D_ (mCherry+)	histidine
41019	pH_mCh_dye	04_pU_true_mCh_dye_mCh+	0004-0093	3591	Producer_x000D_ (mCherry+)	histidine
41019	pH_mCh_dye	04_pH_ctrl_mCh-	0005-0115	2182	Producer_x000D_ (mCherry+)	histidine
41019	pH_mCh_dye	04_pH_dye_mCh+	0006-0127	1555	Producer_x000D_ (mCherry+)	histidine
41019	pH_mCh_dye	04_pH_mCh_mCh-	0007-0182	599	Producer_x000D_ (mCherry+)	histidine
41019	pH_mCh_dye	04_pL_ctrl_mCh-	0009-0288	547	Producer_x000D_ (mCherry+)	histidine
41019	pH_mCh_dye	04_pM_mCh_mCh+	0010-0289	581	Producer_x000D_ (mCherry+)	histidine
41019	pH_mCh_dye	04_pM_mCh_dye_mCh-	0011-0313	1018	Producer_x000D_ (mCherry+)	histidine
41019	pH_mCh_dye	04_pL_dye_mCh+	0012-0329	256	Consumer_x000D_ (mCherry-)	histidine
41019	pH_mCh_dye	04_pU_dye_mCh+	0014-0432	629	Producer_x000D_ (mCherry+)	histidine
41019	pH_mCh_dye	04_pU_mCh_mCh-	0015-0433	881	Producer_x000D_ (mCherry+)	histidine
41019	pH_mCh_dye	04_pH_ctrl_mCh+	0018-0608	820	Producer_x000D_ (mCherry+)	histidine
41019	pH_mCh_dye	04_pH_dye_mCh-	0019-0647	1482	Producer_x000D_ (mCherry+)	histidine
41019	pH_mCh_dye	04_pH_mCh_mCh+	0020-0676	409	Consumer_x000D_ (mCherry-)	histidine
41019	pH_mCh_dye	04_pH_mCh_dye_mCh-	0021-0677	446	Consumer_x000D_ (mCherry-)	histidine
41019	pH_mCh_dye	04_pM_mCh_dye_mCh+	0024-0786	2185	Producer_x000D_ (mCherry+)	histidine
41019	pH_mCh_dye	04_pU_dye_mCh-	0027-0811	547	Producer_x000D_ (mCherry+)	histidine
41019	pH_mCh_dye	04_pU_mCh_mCh+	0028-0908	573	Producer_x000D_ (mCherry+)	histidine
41019	pH_mCh_dye	04_pH_dye_mCh+	0032-0995	461	Producer_x000D_ (mCherry+)	histidine
41019	pH_mCh_dye	04_pH_mCh_mCh-	0001-0068	447	Producer_x000D_ (mCherry+)	histidine
41019	pH_mCh_dye	04_pM_mCh_mCh+	0004-0128	543	Consumer_x000D_ (mCherry-)	histidine
41019	pH_mCh_dye	04_pL_dye_mCh+	0006-0141	1754	Producer_x000D_ (mCherry+)	histidine
41019	pH_mCh_dye	04_pU_mCh_mCh-	0009-0197	909	Producer_x000D_ (mCherry+)	histidine
41019	pH_mCh_dye	04_pU_true_mCh_ctrl_mCh+	0010-0213	513	Producer_x000D_ (mCherry+)	histidine
41019	pH_mCh_dye	04_pH_ctrl_mCh+	0012-0411	1325	Producer_x000D_ (mCherry+)	histidine
41019	pH_mCh_dye	04_pH_mCh_dye_mCh-	0015-0481	466	Producer_x000D_ (mCherry+)	histidine
41019	pH_mCh_dye	04_pM_mCh_mCh-	0017-0485	294	Consumer_x000D_ (mCherry-)	histidine
41019	pH_mCh_dye	04_pL_dye_mCh-	0019-0559	1427	Producer_x000D_ (mCherry+)	histidine
41019	pH_mCh_dye	04_pU_dye_mCh-	0021-0578	399	Consumer_x000D_ (mCherry-)	histidine
41019	pH_mCh_dye	04_pU_true_mCh_ctrl_mCh-	0023-0608	658	Producer_x000D_ (mCherry+)	histidine
41019	pH_mCh_dye	04_pH_ctrl_mCh-	0025-0688	651	Producer_x000D_ (mCherry+)	histidine
41019	pH_mCh_dye	04_pH_dye_mCh+	0026-0690	643	Producer_x000D_ (mCherry+)	histidine
41019	pH_mCh_dye	04_pH_mCh_mCh-	0027-0696	712	Producer_x000D_ (mCherry+)	histidine
41019	pH_mCh_dye	04_pH_mCh_dye_mCh+	0028-0698	725	Producer_x000D_ (mCherry+)	histidine
41019	pH_mCh_dye	04_pM_mCh_mCh+	0030-0746	540	Producer_x000D_ (mCherry+)	histidine
41019	pH_mCh_dye	04_pM_mCh_dye_mCh-	0031-0832	607	Producer_x000D_ (mCherry+)	histidine
41019	pH_mCh_dye	04_pL_mCh_mCh-	0033-0899	1190	Producer_x000D_ (mCherry+)	histidine
41019	pH_mCh_dye	04_pU_dye_mCh+	0034-0916	687	Producer_x000D_ (mCherry+)	histidine
41019	pH_mCh_dye	04_pU_true_mCh_ctrl_mCh+	0036-0951	649	Producer_x000D_ (mCherry+)	histidine
41019	pH_mCh_dye	04_pU_true_mCh_dye_mCh-	0037-0966	656	Producer_x000D_ (mCherry+)	histidine
41019	pH_mCh_dye	04_pH_dye_mCh-	0039-0997	811	Producer_x000D_ (mCherry+)	histidine
41019	pH_mCh_dye	04_pH_mCh_mCh+	0040-1020	314	Consumer_x000D_ (mCherry-)	histidine
41019	pH_mCh_dye	04_pH_mCh_dye_mCh-	0041-1032	1210	Producer_x000D_ (mCherry+)	histidine
41019	pH_mCh_dye	04_pM_mCh_mCh-	0043-1091	704	Producer_x000D_ (mCherry+)	histidine
41019	pH_mCh_dye	04_pM_mCh_dye_mCh+	0044-1071	868	Producer_x000D_ (mCherry+)	histidine
41019	pH_mCh_dye	04_pL_mCh_mCh+	0046-1136	566	Producer_x000D_ (mCherry+)	histidine
41019	pH_mCh_dye	04_pU_true_mCh_ctrl_mCh-	0001-0035	543	Consumer_x000D_ (mCherry-)	histidine
41019	pH_mCh_dye	04_pU_true_mCh_dye_mCh+	0002-0038	1685	Producer_x000D_ (mCherry+)	histidine
41019	pH_mCh_dye	04_pH_ctrl_mCh-	0003-0060	732	Producer_x000D_ (mCherry+)	histidine
41019	pH_mCh_dye	04_pH_mCh_mCh-	0005-0116	559	Consumer_x000D_ (mCherry-)	histidine
41019	pH_mCh_dye	04_pH_mCh_dye_mCh+	0006-0169	802	Producer_x000D_ (mCherry+)	histidine
41019	pH_mCh_dye	04_pL_ctrl_mCh-	0007-0175	908	Producer_x000D_ (mCherry+)	histidine
41019	pH_mCh_dye	04_pM_mCh_dye_mCh-	0009-0296	647	Producer_x000D_ (mCherry+)	histidine
41019	pH_mCh_dye	04_pL_dye_mCh+	0010-0306	703	Producer_x000D_ (mCherry+)	histidine
41019	pH_mCh_dye	04_pL_mCh_mCh-	0011-0316	735	Producer_x000D_ (mCherry+)	histidine
41019	pH_mCh_dye	04_pU_dye_mCh+	0012-0318	732	Producer_x000D_ (mCherry+)	histidine
41019	pH_mCh_dye	04_pU_mCh_mCh-	0013-0329	278	Consumer_x000D_ (mCherry-)	histidine
41019	pH_mCh_dye	04_pU_true_mCh_ctrl_mCh+	0014-0328	1638	Producer_x000D_ (mCherry+)	histidine
41019	pH_mCh_dye	04_pH_ctrl_mCh+	0016-0381	826	Producer_x000D_ (mCherry+)	histidine
41019	pH_mCh_dye	04_pH_dye_mCh-	0017-0396	951	Producer_x000D_ (mCherry+)	histidine
41019	pH_mCh_dye	04_pH_mCh_mCh+	0018-0409	713	Producer_x000D_ (mCherry+)	histidine
41019	pH_mCh_dye	04_pL_ctrl_mCh+	0020-0461	793	Producer_x000D_ (mCherry+)	histidine
41019	pH_mCh_dye	04_pM_mCh_mCh-	0021-0471	619	Producer_x000D_ (mCherry+)	histidine
41019	pH_mCh_dye	04_pM_mCh_dye_mCh+	0022-0478	637	Producer_x000D_ (mCherry+)	histidine
41019	pH_mCh_dye	04_pL_dye_mCh-	0023-0487	530	Producer_x000D_ (mCherry+)	histidine
41019	pH_mCh_dye	04_pL_mCh_mCh+	0024-0531	1952	Producer_x000D_ (mCherry+)	histidine
41019	pH_mCh_dye	04_pU_mCh_mCh+	0026-0548	501	Producer_x000D_ (mCherry+)	histidine
41019	pH_mCh_dye	04_pU_true_mCh_ctrl_mCh-	0027-0550	1420	Producer_x000D_ (mCherry+)	histidine
41019	pH_mCh_dye	04_pH_dye_mCh+	0030-0577	715	Producer_x000D_ (mCherry+)	histidine
41019	pH_mCh_dye	04_pH_mCh_mCh-	0031-0596	1400	Producer_x000D_ (mCherry+)	histidine
41019	pH_mCh_dye	04_pH_mCh_dye_mCh+	0032-0604	439	Producer_x000D_ (mCherry+)	histidine
41019	pH_mCh_dye	04_pL_ctrl_mCh-	0033-0610	833	Producer_x000D_ (mCherry+)	histidine
41019	pH_mCh_dye	04_pM_mCh_mCh+	0034-0614	819	Producer_x000D_ (mCherry+)	histidine
41019	pH_mCh_dye	04_pU_dye_mCh+	0038-0676	673	Producer_x000D_ (mCherry+)	histidine
41019	pH_mCh_dye	04_pU_true_mCh_ctrl_mCh+	0040-0747	508	Consumer_x000D_ (mCherry-)	histidine
41019	pH_mCh_dye	04_pU_true_mCh_dye_mCh-	0041-0763	655	Producer_x000D_ (mCherry+)	histidine
41019	pH_mCh_dye	04_pH_ctrl_mCh+	0042-0779	531	Producer_x000D_ (mCherry+)	histidine
41019	pH_mCh_dye	04_pH_dye_mCh-	0043-0785	600	Producer_x000D_ (mCherry+)	histidine
41019	pH_mCh_dye	04_pH_mCh_dye_mCh-	0045-0930	525	Producer_x000D_ (mCherry+)	histidine
41019	pH_mCh_dye	04_pL_ctrl_mCh+	0046-0952	739	Producer_x000D_ (mCherry+)	histidine
41019	pH_mCh_dye	04_pM_mCh_mCh-	0047-0948	523	Producer_x000D_ (mCherry+)	histidine
41019	pH_mCh_dye	04_pM_mCh_dye_mCh+	0048-0958	530	Producer_x000D_ (mCherry+)	histidine
41019	pH_mCh_dye	04_pL_dye_mCh-	0049-0962	2270	Producer_x000D_ (mCherry+)	histidine
41019	pH_mCh_dye	04_pL_mCh_mCh+	0050-1004	754	Producer_x000D_ (mCherry+)	histidine
41019	pH_mCh_dye	04_pU_dye_mCh-	0051-1003	1013	Producer_x000D_ (mCherry+)	histidine
41019	pH_mCh_dye	04_pU_mCh_mCh+	0052-1021	699	Producer_x000D_ (mCherry+)	histidine
41019	pH_mCh_dye	04_pU_true_mCh_dye_mCh+	0054-1049	590	Producer_x000D_ (mCherry+)	histidine
41019	pH_mCh_dye	04_pH_ctrl_mCh-	0055-1061	789	Producer_x000D_ (mCherry+)	histidine
41019	pH_mCh_dye	04_pH_dye_mCh+	0056-1073	497	Consumer_x000D_ (mCherry-)	histidine
41019	pH_mCh_dye	04_pH_mCh_mCh-	0057-1103	2572	Producer_x000D_ (mCherry+)	histidine
41019	pH_mCh_dye	04_pH_mCh_dye_mCh+	0058-1135	574	Producer_x000D_ (mCherry+)	histidine
41019	pH_mCh_dye	04_pL_dye_mCh+	0003-0085	601	Producer_x000D_ (mCherry+)	histidine
41019	pH_mCh_dye	04_pU_dye_mCh+	0005-0112	620	Producer_x000D_ (mCherry+)	histidine
41019	pH_mCh_dye	04_pU_true_mCh_ctrl_mCh+	0007-0146	478	Consumer_x000D_ (mCherry-)	histidine
41019	pH_mCh_dye	04_pU_true_mCh_dye_mCh-	0008-0193	486	Producer_x000D_ (mCherry+)	histidine
41019	pH_mCh_dye	04_pH_ctrl_mCh+	0009-0210	578	Producer_x000D_ (mCherry+)	histidine
41019	pH_mCh_dye	04_pH_dye_mCh-	0010-0210	603	Producer_x000D_ (mCherry+)	histidine
41019	pH_mCh_dye	04_pH_mCh_mCh+	0011-0280	588	Producer_x000D_ (mCherry+)	histidine
41019	pH_mCh_dye	04_pL_ctrl_mCh+	0013-0325	539	Producer_x000D_ (mCherry+)	histidine
41019	pH_mCh_dye	04_pM_mCh_dye_mCh+	0015-0352	1817	Producer_x000D_ (mCherry+)	histidine
41019	pH_mCh_dye	04_pL_dye_mCh-	0016-0361	505	Producer_x000D_ (mCherry+)	histidine
41019	pH_mCh_dye	04_pL_mCh_mCh+	0017-0373	1642	Producer_x000D_ (mCherry+)	histidine
41019	pH_mCh_dye	04_pU_dye_mCh-	0018-0387	740	Producer_x000D_ (mCherry+)	histidine
41019	pH_mCh_dye	04_pU_mCh_mCh+	0019-0398	666	Producer_x000D_ (mCherry+)	histidine
41019	pH_mCh_dye	04_pU_true_mCh_ctrl_mCh-	0020-0491	472	Producer_x000D_ (mCherry+)	histidine
41019	pH_mCh_dye	04_pU_true_mCh_dye_mCh+	0021-0519	1037	Producer_x000D_ (mCherry+)	histidine
41019	pH_mCh_dye	04_pH_ctrl_mCh-	0022-0531	1934	Producer_x000D_ (mCherry+)	histidine
41019	pH_mCh_dye	04_pH_dye_mCh+	0023-0541	548	Producer_x000D_ (mCherry+)	histidine
41019	pH_mCh_dye	04_pL_ctrl_mCh-	0026-0574	504	Producer_x000D_ (mCherry+)	histidine
41019	pH_mCh_dye	04_pM_mCh_dye_mCh-	0028-0586	469	Producer_x000D_ (mCherry+)	histidine
41019	pH_mCh_dye	04_pL_mCh_mCh-	0030-0656	2059	Producer_x000D_ (mCherry+)	histidine
41019	pH_mCh_dye	04_pU_dye_mCh+	0031-0686	389	Consumer_x000D_ (mCherry-)	histidine
41019	pH_mCh_dye	04_pU_mCh_mCh-	0032-0702	708	Producer_x000D_ (mCherry+)	histidine
41019	pH_mCh_dye	04_pU_true_mCh_ctrl_mCh+	0033-0691	797	Producer_x000D_ (mCherry+)	histidine
41019	pH_mCh_dye	04_pU_true_mCh_dye_mCh-	0034-0694	2154	Producer_x000D_ (mCherry+)	histidine
41019	pH_mCh_dye	04_pH_ctrl_mCh+	0035-0704	611	Producer_x000D_ (mCherry+)	histidine
41019	pH_mCh_dye	04_pH_dye_mCh-	0036-0723	535	Producer_x000D_ (mCherry+)	histidine
41019	pH_mCh_dye	04_pH_mCh_mCh+	0037-0725	4095	Producer_x000D_ (mCherry+)	histidine
41019	pH_mCh_dye	04_pH_mCh_dye_mCh-	0038-0755	825	Producer_x000D_ (mCherry+)	histidine
[truncated: 1,037 more rows]

## Sheet: 4c
Index	Sample Name	Sample ID	Sample Type	IS	Component Name	IS Name	Component Group Name	Outlier Reasons	Actual Concentration	Area	Height	Retention Time	Width at 50%	Used	Calculated Concentration	Accuracy
1	STD_0.1		Standard	FALSE	Uniconazole	(No IS)			0.1	4756.71	2271.5	1.70943	0.0289867	TRUE	0.0960677	96.0677
2	STD_0.05		Standard	FALSE	Uniconazole	(No IS)			0.05	2836.07	1080.68	1.70881	0.032564	TRUE	0.0529175	105.835
3	STD_0.25		Standard	FALSE	Uniconazole	(No IS)		Accuracy	0.25	13690.9	6567.52	1.71106	0.0289929	FALSE	0.296789	118.716
4	STD_0.75		Standard	FALSE	Uniconazole	(No IS)			0.75	36232.4	19234.1	1.71221	0.0276231	TRUE	0.803222	107.096
5	STD_1.0		Standard	FALSE	Uniconazole	(No IS)			1	43195.6	23600.9	1.71331	0.0271951	TRUE	0.959662	95.9662
6	STD_1.25		Standard	FALSE	Uniconazole	(No IS)			1.25	58876.9	31733.1	1.7128	0.0282292	TRUE	1.31197	104.957
7	STD_2.5		Standard	FALSE	Uniconazole	(No IS)			2.5	110409	59440.2	1.71385	0.0277666	TRUE	2.46972	98.7889
8	STD_0.5		Standard	FALSE	Uniconazole	(No IS)			0.5	20797.2	10984.9	1.70985	0.0281527	TRUE	0.456443	91.2887
9	20200310_PH_DMSO_+ve_1		Unknown	FALSE	Uniconazole	(No IS)			N/A	5959.79	3275.63	1.70899	0.0261532	TRUE	0.123097	N/A
10	20200310_PH_DMSO_+ve_2		Unknown	FALSE	Uniconazole	(No IS)			N/A	6135.4	3142.16	1.70885	0.0281273	TRUE	0.127042	N/A
11	20200310_PH_DMSO_+ve_3		Unknown	FALSE	Uniconazole	(No IS)			N/A	5800.4	2940.14	1.70902	0.0277287	TRUE	0.119516	N/A
12	20200310_PH_DMSO_-ve_1		Unknown	FALSE	Uniconazole	(No IS)			N/A	4667.66	2163.41	1.70881	0.0302078	TRUE	0.0940671	N/A
13	20200310_PH_DMSO_-ve_2		Unknown	FALSE	Uniconazole	(No IS)			N/A	4354.19	2232.94	1.70861	0.0281015	TRUE	0.0870245	N/A
14	20200310_PH_DMSO_-ve_3		Unknown	FALSE	Uniconazole	(No IS)			N/A	4779.43	2327.77	1.71105	0.0283745	TRUE	0.0965782	N/A
15	20200310_PH_unic_+ve_1		Unknown	FALSE	Uniconazole	(No IS)			N/A	72330.3	39136.7	1.71005	0.0281008	TRUE	1.61422	N/A
16	20200310_PH_unic_+ve_2		Unknown	FALSE	Uniconazole	(No IS)			N/A	73181.5	39486.1	1.70961	0.0279111	TRUE	1.63334	N/A
17	20200310_PH_unic_+ve_3		Unknown	FALSE	Uniconazole	(No IS)			N/A	72460.7	37296.8	1.71014	0.0289373	TRUE	1.61715	N/A
18	20200310_PH_unic_-ve_1		Unknown	FALSE	Uniconazole	(No IS)			N/A	48816.5	27037.5	1.71092	0.0274662	TRUE	1.08594	N/A
19	20200310_PH_unic_-ve_2		Unknown	FALSE	Uniconazole	(No IS)			N/A	50417.5	27395.3	1.70545	0.0269884	TRUE	1.12191	N/A
20	20200310_PH_unic_-ve_3		Unknown	FALSE	Uniconazole	(No IS)			N/A	48893.5	26029.6	1.71066	0.0277458	TRUE	1.08767	N/A
21	20200310_PL_unic_+ve_1		Unknown	FALSE	Uniconazole	(No IS)			N/A	85190.8	46886.2	1.70748	0.0271186	TRUE	1.90315	N/A
22	20200310_PL_unic_+ve_2		Unknown	FALSE	Uniconazole	(No IS)			N/A	84592.7	46284.9	1.70813	0.0276341	TRUE	1.88971	N/A
23	20200310_PL_unic_+ve_3		Unknown	FALSE	Uniconazole	(No IS)			N/A	82608.9	44274	1.70738	0.0285483	TRUE	1.84515	N/A
24	20200310_PL_unic_-ve_1		Unknown	FALSE	Uniconazole	(No IS)			N/A	64271.2	33810.8	1.70824	0.0279755	TRUE	1.43316	N/A
25	20200310_PL_unic_-ve_2		Unknown	FALSE	Uniconazole	(No IS)			N/A	62613.6	33708.5	1.70874	0.0282146	TRUE	1.39592	N/A
26	20200310_PL_unic_-ve_3		Unknown	FALSE	Uniconazole	(No IS)			N/A	62232.4	33093.1	1.70891	0.0281519	TRUE	1.38735	N/A
27	20200310_PM_DMSO_+ve_1		Unknown	FALSE	Uniconazole	(No IS)			N/A	8516.52	4536.78	1.71055	0.0272917	TRUE	0.180538	N/A
28	20200310_PM_DMSO_+ve_2		Unknown	FALSE	Uniconazole	(No IS)			N/A	8047.83	4028.88	1.71106	0.0289141	TRUE	0.170008	N/A
29	20200310_PM_DMSO_+ve_3		Unknown	FALSE	Uniconazole	(No IS)			N/A	8197.23	4324.48	1.70995	0.0283081	TRUE	0.173365	N/A
30	20200310_PM_DMSO_-ve_1		Unknown	FALSE	Uniconazole	(No IS)			N/A	5984.06	2920.15	1.71023	0.0311955	TRUE	0.123642	N/A
31	20200310_PM_DMSO_-ve_2		Unknown	FALSE	Uniconazole	(No IS)			N/A	6682.35	3322.84	1.70927	0.028774	TRUE	0.139331	N/A
32	20200310_PM_DMSO_-ve_3		Unknown	FALSE	Uniconazole	(No IS)			N/A	6792.48	3104.74	1.70897	0.0278678	TRUE	0.141805	N/A
33	20200310_PM_unic_+ve_1		Unknown	FALSE	Uniconazole	(No IS)			N/A	72117.4	38429.7	1.70893	0.0278981	TRUE	1.60944	N/A
34	20200310_PM_unic_+ve_2		Unknown	FALSE	Uniconazole	(No IS)			N/A	72482.9	41508.4	1.71119	0.0264777	TRUE	1.61765	N/A
35	20200310_PM_unic_+ve_3		Unknown	FALSE	Uniconazole	(No IS)			N/A	69923.4	37138.8	1.70943	0.028052	TRUE	1.56014	N/A
36	20200310_PM_unic_-ve_1		Unknown	FALSE	Uniconazole	(No IS)			N/A	39482.3	22135.7	1.71035	0.0268237	TRUE	0.876234	N/A
37	20200310_PM_unic_-ve_2		Unknown	FALSE	Uniconazole	(No IS)			N/A	40003.6	20725.1	1.70994	0.0284449	TRUE	0.887946	N/A
38	20200310_PM_unic_-ve_3		Unknown	FALSE	Uniconazole	(No IS)			N/A	39008.7	20839	1.71031	0.0275911	TRUE	0.865595	N/A
39	20200310_PU_DMSO_+ve_1		Unknown	FALSE	Uniconazole	(No IS)			N/A	2380.44	1044.25	1.71065	0.0322489	TRUE	0.0426811	N/A
40	20200310_PU_DMSO_+ve_2		Unknown	FALSE	Uniconazole	(No IS)			N/A	2721.45	1089.48	1.7107	0.0328688	TRUE	0.0503424	N/A
41	20200310_PU_DMSO_+ve_3		Unknown	FALSE	Uniconazole	(No IS)			N/A	2687.9	1231.06	1.71095	0.0291135	TRUE	0.0495886	N/A
42	20200310_PU_DMSO_-ve_1		Unknown	FALSE	Uniconazole	(No IS)			N/A	2299.32	958.491	1.70852	0.0299658	TRUE	0.0408586	N/A
43	20200310_PU_DMSO_-ve_2		Unknown	FALSE	Uniconazole	(No IS)			N/A	2233.71	807.133	1.71107	0.0334635	TRUE	0.0393844	N/A
44	20200310_PU_DMSO_-ve_3		Unknown	FALSE	Uniconazole	(No IS)			N/A	1769.49	896.774	1.70957	0.0271719	TRUE	0.0289549	N/A
45	20200310_PU_unic_+ve_1		Unknown	FALSE	Uniconazole	(No IS)			N/A	52622.6	27452.8	1.70999	0.0283433	TRUE	1.17145	N/A
46	20200310_PU_unic_+ve_2		Unknown	FALSE	Uniconazole	(No IS)			N/A	52545.2	27818.5	1.71057	0.0279383	TRUE	1.16971	N/A
47	20200310_PU_unic_+ve_3		Unknown	FALSE	Uniconazole	(No IS)			N/A	52638.7	27778	1.71074	0.0275805	TRUE	1.17182	N/A
48	20200310_PU_unic_-ve_1		Unknown	FALSE	Uniconazole	(No IS)			N/A	37828.7	19920.8	1.71033	0.0279691	TRUE	0.839085	N/A
49	20200310_PU_unic_-ve_2		Unknown	FALSE	Uniconazole	(No IS)			N/A	36532.8	19149.8	1.71011	0.0285935	TRUE	0.80997	N/A
50	20200310_PU_unic_-ve_3		Unknown	FALSE	Uniconazole	(No IS)			N/A	36594	19109.7	1.70923	0.0291311	TRUE	0.811345	N/A

## Sheet: 4c_stats
SeMeCo	Population	Rep_1	Rep_2	Rep_3	Concentration_average	sd	ttests_aux_pro
Met15-CFP	Prototroph	1.60944	1.61765	1.56014	1.59574	0.0311014	2.96e-06
Met15-CFP	Auxotroph	0.876234	0.887946	0.865595	0.876592	0.0111799
His3-CFP	Prototroph	1.61422	1.63334	1.61715	1.62157	0.0102999	2.38e-06
His3-CFP	Auxotroph	1.08594	1.12191	1.08767	1.09851	0.0202861
Ura3-CFP	Prototroph	1.17145	1.16971	1.17182	1.17099	0.00112325	3.22e-06
Ura3-CFP	Auxotroph	0.839085	0.80997	0.811345	0.820133	0.0164271
Leu2-CFP	Prototroph	1.90315	1.88971	1.84515	1.87934	0.030363	2.99e-05
Leu2-CFP	Auxotroph	1.43316	1.39592	1.38735	1.40548	0.024353
