# Supplementary material for: Microbial communities form rich extracellular metabolomes that foster metabolic interactions and promote drug tolerance
Source: Nat Microbiol. 2022 Mar 21;7(4):542–55. doi: 10.1038/s41564-022-01072-5 (PMC8975748; doi:10.1038/s41564-022-01072-5)
Supplement: Source Data Fig. 4 — Unprocessed images for Fig. 4e. [file 41564_2022_1072_MOESM10_ESM.zip]

Archive with 26 entries (25 files):
- Source Data 4/
- __MACOSX/._Source Data 4
- Source Data 4/UNIC_M+_HLUM.jpg
- __MACOSX/Source Data 4/._UNIC_M+_HLUM.jpg
- Source Data 4/UNIC_U+_HLUM.jpg
- __MACOSX/Source Data 4/._UNIC_U+_HLUM.jpg
- Source Data 4/UNIC_U+_SM.jpg
- __MACOSX/Source Data 4/._UNIC_U+_SM.jpg
- Source Data 4/UNIC_L-_HLUM.jpg
- __MACOSX/Source Data 4/._UNIC_L-_HLUM.jpg
- Source Data 4/UNIC_H+_SM.jpg
- __MACOSX/Source Data 4/._UNIC_H+_SM.jpg
- Source Data 4/UNIC_L+_HLUM.jpg
- __MACOSX/Source Data 4/._UNIC_L+_HLUM.jpg
- Source Data 4/UNIC_M-_HLUM.jpg
- __MACOSX/Source Data 4/._UNIC_M-_HLUM.jpg
- Source Data 4/UNIC_U-_HLUM.jpg
- __MACOSX/Source Data 4/._UNIC_U-_HLUM.jpg
- Source Data 4/UNIC_H-_HLUM.jpg
- __MACOSX/Source Data 4/._UNIC_H-_HLUM.jpg
- Source Data 4/UNIC_M+_SM.jpg
- __MACOSX/Source Data 4/._UNIC_M+_SM.jpg
- Source Data 4/UNIC_H+_HLUM.jpg
- __MACOSX/Source Data 4/._UNIC_H+_HLUM.jpg
- Source Data 4/UNIC_L+_SM.jpg
- __MACOSX/Source Data 4/._UNIC_L+_SM.jpg
