# Supplementary material for: Microbial communities form rich extracellular metabolomes that foster metabolic interactions and promote drug tolerance
Source: Nat Microbiol. 2022 Mar 21;7(4):542–55. doi: 10.1038/s41564-022-01072-5 (PMC8975748; doi:10.1038/s41564-022-01072-5)
Supplement: Source Data Extended Data Fig. 1 — Statistical source data. [file 41564_2022_1072_MOESM11_ESM.xlsx]

## Sheet: 1a_1b
species_maier	species_machado	ala	arg	asn	asp	cys	glu	gln	his	ile	leu	lys	met	phe	pro	ser	thr	trp	tyr	val	sum_row
Akkermansia muciniphila (NT5021)	Akkermansia_muciniphila_ATCC_BAA_835	0	0	1	0	0	0	0	0	0	0	0	0	0	0	0	1	0	0	0	2
Bacteroides caccae (NT5050)	Bacteroides_caccae_ATCC_43185	0	0	0	0	0	0	0	0	0	0	0	0	0	0	0	0	0	0	0	0
Bacteroides fragilis (ET) (NT5033)	Bacteroides_fragilis_YCH46	0	0	0	0	0	0	0	0	0	0	0	0	0	0	0	0	0	0	0	0
Bacteroides fragilis (NT) (NT5003)	Bacteroides_fragilis_YCH46	0	0	0	0	0	0	0	0	0	0	0	0	0	0	0	0	0	0	0	0
Bacteroides ovatus (NT5054)	Bacteroides_ovatus_ATCC_8483	0	0	0	0	0	0	0	0	0	0	0	0	0	0	0	0	0	0	0	0
Bacteroides thetaiotaomicron (NT5004)	Bacteroides_thetaiotaomicron_VPI_5482	0	0	0	0	0	0	0	0	0	0	0	0	0	0	0	0	0	0	0	0
Bacteroides uniformis (NT5002)	Bacteroides_uniformis_ATCC_8492	0	0	0	0	0	0	0	0	0	0	0	0	0	0	0	0	0	0	0	0
Bacteroides vulgatus (NT5001)	Bacteroides_vulgatus_ATCC_8482	0	0	0	0	0	0	0	0	0	0	0	0	0	0	0	0	0	0	0	0
Bifidobacterium adolescentis (NT5022)	Bifidobacterium_adolescentis_ATCC_15703	0	0	0	0	0	0	1	0	0	0	0	0	0	0	0	0	0	0	0	1
Bifidobacterium longum (NT5028)	Bifidobacterium_longum_NCC2705	0	0	0	0	0	0	1	0	0	0	0	0	0	0	0	0	0	0	0	1
Bilophila wadsworthia (NT5036)	Bilophila_wadsworthia_ATCC_49260	0	0	1	0	0	0	0	0	0	0	0	0	0	0	0	0	0	0	0	1
Blautia obeum (NT5069)	Blautia_obeum_ATCC_29174	0	0	0	0	0	0	0	0	0	0	0	0	0	0	0	0	0	0	0	0
Clostridium bolteae (NT5026)	Clostridium_bolteae_90A9	0	0	0	0	0	0	0	0	0	0	0	0	0	0	0	0	0	0	0	0
Clostridium perfringens (NT5032)	Clostridium_perfringens_ATCC_13124	0	0	0	0	0	0	0	1	1	1	0	1	0	0	0	1	0	0	1	6
Clostridium ramosum (NT5006)	Erysipelatoclostridium_ramosum_DSM_1402	0	0	0	0	0	0	0	0	0	0	0	0	0	0	0	0	0	0	0	0
Clostridium saccharolyticum (NT5037)	Clostridium_saccharolyticum_WM1	0	0	0	0	0	0	0	0	0	0	0	0	0	0	0	0	0	0	0	0
Collinsella aerofaciens (NT5073)	Collinsella_aerofaciens_ATCC_25986	0	1	0	0	0	0	1	0	0	1	0	0	0	0	0	0	0	0	0	3
Coprococcus comes (NT5048)	Coprococcus_comes_ATCC_27758	0	0	0	0	0	0	0	0	0	0	0	0	0	0	0	0	0	0	0	0
Dorea formicigenerans (NT5076)	Dorea_formicigenerans_ATCC_27755	0	0	0	1	0	0	0	0	0	0	0	0	0	0	0	0	0	0	0	1
Eggerthella lenta (NT5024)	Eggerthella_lenta_DSM_2243	0	0	0	0	0	0	0	0	0	0	0	0	0	0	0	0	0	0	0	0
Eubacterium eligens (NT5075)	Eubacterium_eligens_ATCC_27750	0	0	1	0	0	0	0	0	0	0	0	0	0	0	0	0	0	0	0	1
Eubacterium rectale (NT5009)	Eubacterium_rectale_ATCC_33656	0	0	0	0	0	0	0	0	0	0	0	0	0	0	0	0	0	0	0	0
Fusobacterium nucleatum (NT5025)	Fusobacterium_nucleatum_subsp_nucleatum_ATCC_25586	0	1	0	0	0	0	1	1	1	0	1	0	0	0	0	1	0	0	1	7
Lactobacillus paracasei (NT5042)	Lactobacillus_paracasei_ATCC_334	0	0	0	0	0	0	0	0	0	1	0	0	0	0	0	0	0	0	0	1
Odoribacter splanchnicus (NT5081)	Odoribacter_splanchnicus_DSM_20712_DSM_220712	0	0	0	0	0	0	0	0	0	0	0	0	0	0	0	0	0	0	0	0
Parabacteroides distasonis (NT5074)	Parabacteroides_distasonis_ATCC_8503	0	0	0	0	0	0	0	0	0	0	0	0	0	0	0	0	0	0	0	0
Prevotella copri (NT5019)	Prevotella_copri_DSM_18205	0	0	0	0	0	0	0	0	0	0	0	0	0	0	0	0	0	0	0	0
Roseburia hominis (NT5079)	Roseburia_hominis_A2_183	0	0	0	0	0	0	0	0	0	0	0	0	0	0	0	0	0	0	0	0
Roseburia intestinalis (NT5011)	Roseburia_intestinalis_L1_82	0	0	0	0	0	0	0	0	0	0	1	0	0	0	0	0	0	0	0	1
Ruminococcus bromii (NT5045)	Ruminococcus_bromii_YE282	0	0	0	0	0	0	0	0	0	0	0	0	0	0	0	0	0	0	0	0
Ruminococcus gnavus (NT5046)	Ruminococcus_gnavus_AGR2154	0	0	0	0	0	0	0	0	0	0	0	0	0	0	0	0	1	0	0	1
Ruminococcus torques (NT5047)	Ruminococcus_torques_ATCC_27756	0	0	0	0	0	0	0	0	0	0	0	0	0	0	0	0	0	0	0	0
Streptococcus parasanguinis (NT5072)	Streptococcus_parasanguinis_ATCC_15912	0	1	0	0	0	0	0	1	0	0	0	0	0	0	0	0	0	0	0	2
Streptococcus salivarius (NT5038)	Streptococcus_salivarius_NCTC_8618	0	0	0	0	0	0	0	0	0	0	0	0	0	0	0	0	0	0	0	0
Veillonella parvula (NT5017)	Veillonella_parvula_DSM_2008	0	0	1	0	0	0	0	0	0	0	0	0	0	0	0	0	0	0	0	1
NA	SUM_COLUMN	0	3	4	1	0	0	4	3	2	3	2	1	0	0	0	3	1	0	2	29

## Sheet: 1c
prestwick_ID	AUC	aux_state	species_maier	target_species	state	effect	chemical_name	chemical_formula	molecular_weight	therapeutic_class	therapeutic_effect
Prestw-1	0.569289	0	Bacteroides vulgatus (NT5001)	human	proto	medium	Azaguanine-8	C4H4N6O	152.116	Oncology	Antineoplastic
Prestw-10	1.04442	0	Bacteroides vulgatus (NT5001)	bacteria	proto	weak	Sulfaguanidine	C7H10N4O2S	214.247	Infectiology	Antibacterial
Prestw-100	1.04322	0	Bacteroides vulgatus (NT5001)	human	proto	weak	Nocodazole	C14H11N3O3S	301.326	Oncology	Antineoplastic
Prestw-1000	0.181213	0	Bacteroides vulgatus (NT5001)	bacteria	proto	strong	Lymecycline	C29H38N4O10	602.647	Metabolism	Antibacterial
Prestw-1001	1.07914	0	Bacteroides vulgatus (NT5001)	human	proto	weak	Alfadolone acetate	C23H34O5	390.524	Central Nervous System	Anesthetic
Prestw-1002	1.03843	0	Bacteroides vulgatus (NT5001)	human	proto	weak	Alfaxalone	C21H32O3	332.487	Central Nervous System	Anesthetic
Prestw-1003	1.02225	0	Bacteroides vulgatus (NT5001)	human	proto	weak	Azapropazone	C16H20N4O2	300.363	Central Nervous System	Analgesic
Prestw-1004	1.05121	0	Bacteroides vulgatus (NT5001)	human	proto	weak	Meptazinol hydrochloride	C15H24ClNO	269.818	Central Nervous System	Analgesic
Prestw-1005	1.04076	0	Bacteroides vulgatus (NT5001)	veterinary: infections	proto	weak	Apramycin	C21H41N5O11	539.588	Metabolism	Antibacterial
Prestw-1006	0.885126	0	Bacteroides vulgatus (NT5001)	human	proto	medium	Epitiostanol	C19H30OS	306.514	Oncology	Antineoplastic
Prestw-1007	0.907443	0	Bacteroides vulgatus (NT5001)	not a drug	proto	weak	Fursultiamine Hydrochloride	C17H27ClN4O3S2	435.011	Metabolism	Anti-Alzheimer
Prestw-1008	0.976082	0	Bacteroides vulgatus (NT5001)	not a drug	proto	weak	Gabexate mesilate	C17H27N3O7S	417.485	Hematology	Anticoagulant
Prestw-1009	0.842233	0	Bacteroides vulgatus (NT5001)	bacteria	proto	medium	Pivampicillin	C22H29N3O6S	463.557	Metabolism	Antibacterial
Prestw-101	1.097	0	Bacteroides vulgatus (NT5001)	human	proto	weak	R(-) Apomorphine hydrochloride hemihydrate	C34H38Cl2N2O5	625.598	Central Nervous System	Antiparkinsonian
Prestw-1010	0.0200004	0	Bacteroides vulgatus (NT5001)	bacteria	proto	strong	Talampicillin hydrochloride	C24H24ClN3O6S	517.992	Metabolism	Antibacterial
Prestw-1011	0.531662	0	Bacteroides vulgatus (NT5001)	bacteria	proto	medium	Flucloxacillin sodium	C19H16ClFN3NaO5S	475.862	Metabolism	Antibacterial
Prestw-1012	1.05394	0	Bacteroides vulgatus (NT5001)	human	proto	weak	Trapidil	C10H15N5	205.265	Cardiovascular	Vasodilator
Prestw-1013	0.699799	0	Bacteroides vulgatus (NT5001)	human	proto	medium	Deptropine citrate	C29H35NO8	525.604	Allergology	Antihistaminic
Prestw-1014	0.951605	0	Bacteroides vulgatus (NT5001)	human	proto	weak	Sertraline	C17H17Cl2N	306.238	Central Nervous System	Antidepressant
Prestw-1015	1.02221	0	Bacteroides vulgatus (NT5001)	human	proto	weak	Ethamsylate	C10H17NO5S	263.315	Cardiovascular	Antiplatelet
Prestw-1016	1.00778	0	Bacteroides vulgatus (NT5001)	human	proto	weak	Moxonidine	C9H12ClN5O	241.682	Cardiovascular	Antihypertensive
Prestw-1017	0.976415	0	Bacteroides vulgatus (NT5001)	human	proto	weak	Etilefrine hydrochloride	C10H16ClNO2	217.698	Cardiovascular	Vasoconstrictor
Prestw-1018	0.914606	0	Bacteroides vulgatus (NT5001)	human	proto	weak	Alprostadil	C20H34O5	354.491	Cardiovascular	Erectile dysfunction treatment
Prestw-1019	0.915339	0	Bacteroides vulgatus (NT5001)	human	proto	weak	Tribenoside	C29H34O6	478.591	Cardiovascular	NA
Prestw-102	0.447641	0	Bacteroides vulgatus (NT5001)	human	proto	medium	Amoxapine	C17H16ClN3O	313.79	Central Nervous System	Antidepressant
Prestw-1020	0.950234	0	Bacteroides vulgatus (NT5001)	human	proto	weak	Rimexolone	C24H34O3	370.537	Metabolism	Anti-inflammatory
Prestw-1021	1.00539	0	Bacteroides vulgatus (NT5001)	human	proto	weak	Isradipine	C19H21N3O5	371.396	Cardiovascular	Antianginal
Prestw-1022	1.03046	0	Bacteroides vulgatus (NT5001)	veterinary: host animal	proto	weak	Tiletamine hydrochloride	C12H18ClNOS	259.8	Central Nervous System	Anesthetic
Prestw-1023	1.02104	0	Bacteroides vulgatus (NT5001)	human	proto	weak	Isometheptene mucate	C24H48N2O8	492.659	Cardiovascular	Antimigraine
Prestw-1024	0.259146	0	Bacteroides vulgatus (NT5001)	protozoa	proto	medium	Nifurtimox	C10H13N3O5S	287.296	Metabolism	NA
Prestw-1025	0.99036	0	Bacteroides vulgatus (NT5001)	human	proto	weak	Letrozole	C17H11N5	285.311	Oncology	Antineoplastic
Prestw-1026	1.00178	0	Bacteroides vulgatus (NT5001)	not a drug	proto	weak	Arbutin	C12H16O7	272.257	Metabolism	Antibacterial
Prestw-1027	0.97853	0	Bacteroides vulgatus (NT5001)	human	proto	weak	Tocainide hydrochloride	C11H17ClN2O	228.724	Cardiovascular	Anesthetic
Prestw-1028	0.0199177	0	Bacteroides vulgatus (NT5001)	bacteria	proto	strong	Benzathine benzylpenicillin	C48H56N6O10S2	941.144	Metabolism	Antibacterial
Prestw-1029	0.919214	0	Bacteroides vulgatus (NT5001)	human	proto	weak	Risperidone	C23H27FN4O2	410.496	Central Nervous System	Antipsychotic
Prestw-103	0.738021	0	Bacteroides vulgatus (NT5001)	human	proto	medium	Cyproheptadine hydrochloride	C21H22ClN	323.869	Allergology	Antihistaminic
Prestw-1030	0.973971	0	Bacteroides vulgatus (NT5001)	human	proto	weak	Torsemide	C16H20N4O3S	348.427	Cardiovascular	Antihypertensive
Prestw-1031	0.915095	0	Bacteroides vulgatus (NT5001)	protozoa	proto	weak	Halofantrine hydrochloride	C26H31Cl3F3NO	536.897	Metabolism	Antimalarial
Prestw-1032	1.05755	0	Bacteroides vulgatus (NT5001)	human	proto	weak	Articaine hydrochloride	C13H21ClN2O3S	320.841	Central Nervous System	Anesthetic
Prestw-1033	1.01025	0	Bacteroides vulgatus (NT5001)	human	proto	weak	Nomegestrol acetate	C23H30O4	370.493	Endocrinology	Contraceptive
Prestw-1034	1.03355	0	Bacteroides vulgatus (NT5001)	human	proto	weak	Pancuronium bromide	C35H60Br2N2O4	732.687	Neuromuscular	Muscle relaxant
Prestw-1035	1.00299	0	Bacteroides vulgatus (NT5001)	human	proto	weak	Molindone hydrochloride	C16H25ClN2O2	312.843	Central Nervous System	Antipsychotic
Prestw-1036	1.01716	0	Bacteroides vulgatus (NT5001)	human	proto	weak	Alcuronium chloride	C44H50Cl2N4O2	737.821	Neuromuscular	Muscle relaxant
Prestw-1037	1.04606	0	Bacteroides vulgatus (NT5001)	viruses	proto	weak	Zalcitabine	C9H13N3O3	211.222	Metabolism	Antiviral
Prestw-1038	0.988198	0	Bacteroides vulgatus (NT5001)	human	proto	weak	Methyldopate hydrochloride	C12H18ClNO4	275.735	Cardiovascular	Antihypertensive
Prestw-1039	1.00188	0	Bacteroides vulgatus (NT5001)	human	proto	weak	Levocabastine hydrochloride	C26H30ClFN2O2	456.993	Allergology	Antihistaminic
Prestw-104	1.02917	0	Bacteroides vulgatus (NT5001)	human	proto	weak	Famotidine	C8H15N7O2S3	337.446	Gastroenterology	Antiulcer
Prestw-1040	0.82059	0	Bacteroides vulgatus (NT5001)	metazoan parasites	proto	medium	Pyrvinium pamoate	C75H70N6O6	1151.43	Metabolism	NA
Prestw-1041	1.20623	0	Bacteroides vulgatus (NT5001)	human	proto	weak	Etomidate	C14H16N2O2	244.296	Central Nervous System	Anesthetic
Prestw-1042	1.04763	0	Bacteroides vulgatus (NT5001)	human	proto	weak	Tridihexethyl chloride	C21H36ClNO	353.98	Neuromuscular	Antispastic
Prestw-1043	1.0677	0	Bacteroides vulgatus (NT5001)	human	proto	weak	Penbutolol sulfate	C36H60N2O8S	680.952	Cardiovascular	Antianginal
Prestw-1044	0.984464	0	Bacteroides vulgatus (NT5001)	human	proto	weak	Prednicarbate	C27H36O8	488.583	Metabolism	Anti-inflammatory
Prestw-1045	0.619365	0	Bacteroides vulgatus (NT5001)	fungi	proto	medium	Sertaconazole nitrate	C20H16Cl3N3O4S	500.791	Metabolism	Antibacterial
Prestw-1046	0.918073	0	Bacteroides vulgatus (NT5001)	human	proto	weak	Repaglinide	C27H36N2O4	452.599	Endocrinology	Antidiabetic
Prestw-1047	1.15236	0	Bacteroides vulgatus (NT5001)	human	proto	weak	Piretanide	C17H18N2O5S	362.407	Cardiovascular	Antihypertensive
Prestw-1048	0.898314	0	Bacteroides vulgatus (NT5001)	not a drug	proto	medium	Piperacetazine	C24H30N2O2S	410.583	Central Nervous System	Antipsychotic
Prestw-1049	1.17793	0	Bacteroides vulgatus (NT5001)	human	proto	weak	Oxyphenbutazone	C19H20N2O3	324.383	Metabolism	Anti-inflammatory
Prestw-105	0.965547	0	Bacteroides vulgatus (NT5001)	human	proto	weak	Danazol	C22H27NO2	337.466	Endocrinology	Anabolic
Prestw-1050	0.962547	0	Bacteroides vulgatus (NT5001)	human	proto	weak	Quinethazone	C10H12ClN3O3S	289.742	Cardiovascular	Antihypertensive
Prestw-1051	0.346305	0	Bacteroides vulgatus (NT5001)	human	proto	medium	Moricizine hydrochloride	C22H26ClN3O4S	463.987	Cardiovascular	Antiarrhythmic
Prestw-1052	0.973009	0	Bacteroides vulgatus (NT5001)	human	proto	weak	Iopanoic acid	C11H12I3NO2	570.937	Diagnostic	Contrastant
Prestw-1053	1.17291	0	Bacteroides vulgatus (NT5001)	bacteria	proto	weak	Pivmecillinam hydrochloride	C21H34ClN3O5S	476.039	Metabolism	Antibacterial
Prestw-1054	0.993354	0	Bacteroides vulgatus (NT5001)	not a drug	proto	weak	Levopropoxyphene napsylate	C32H37NO5S	547.719	Central Nervous System	Analgesic
Prestw-1055	1.10392	0	Bacteroides vulgatus (NT5001)	human	proto	weak	Piperidolate hydrochloride	C21H26ClNO2	359.9	Neuromuscular	Antispastic
Prestw-1056	0.434136	0	Bacteroides vulgatus (NT5001)	viruses	proto	medium	Trifluridine	C10H11F3N2O5	296.205	Metabolism	Antiviral
Prestw-1057	1.10225	0	Bacteroides vulgatus (NT5001)	human	proto	weak	Oxprenolol hydrochloride	C15H24ClNO3	301.816	Cardiovascular	Antianginal
Prestw-1058	0.977516	0	Bacteroides vulgatus (NT5001)	human	proto	weak	Ondansetron Hydrochloride	C18H20ClN3O	329.833	Central Nervous System	Antianemic
Prestw-1059	1.12732	0	Bacteroides vulgatus (NT5001)	human	proto	weak	Propoxycaine hydrochloride	C16H27ClN2O3	330.858	Central Nervous System	Anesthetic
Prestw-106	0.908358	0	Bacteroides vulgatus (NT5001)	human	proto	weak	Nicorandil	C8H9N3O4	211.179	Cardiovascular	Antianginal
Prestw-1060	0.997613	0	Bacteroides vulgatus (NT5001)	human	proto	weak	Oxaprozin	C18H15NO3	293.325	Central Nervous System	Analgesic
Prestw-1061	1.14638	0	Bacteroides vulgatus (NT5001)	human	proto	weak	Phensuximide	C11H11NO2	189.216	Central Nervous System	Anticonvulsant
Prestw-1062	0.899905	0	Bacteroides vulgatus (NT5001)	human	proto	medium	Ioxaglic acid	C24H21I6N5O8	1268.89	Diagnostic	Contrastant
Prestw-1063	1.0357	0	Bacteroides vulgatus (NT5001)	fungi	proto	weak	Naftifine hydrochloride	C21H22ClN	323.869	Infectiology	Antifungal
Prestw-1064	1.03099	0	Bacteroides vulgatus (NT5001)	human	proto	weak	Meprylcaine hydrochloride	C14H22ClNO2	271.79	Neuromuscular	Local anesthetic
Prestw-1065	1.1013	0	Bacteroides vulgatus (NT5001)	human	proto	weak	Milrinone	C12H9N3O	211.225	Cardiovascular	Vasodilator
Prestw-1066	0.893147	0	Bacteroides vulgatus (NT5001)	human	proto	medium	Methantheline bromide	C21H26BrNO3	420.35	Neuromuscular	Antispastic
Prestw-1067	0.0304899	0	Bacteroides vulgatus (NT5001)	bacteria	proto	strong	Ticarcillin sodium	C15H15N2NaO6S2	406.414	Infectiology	Antibacterial
Prestw-1068	0.725598	0	Bacteroides vulgatus (NT5001)	human	proto	medium	Thiethylperazine dimalate	C30H41N3O10S2	667.803	Central Nervous System	Antiemetic
Prestw-1069	1.14462	0	Bacteroides vulgatus (NT5001)	human	proto	weak	Mesalamine	C7H7NO3	153.139	Metabolism	Anti-inflammatory
Prestw-1071	1.11319	0	Bacteroides vulgatus (NT5001)	not a drug	proto	weak	Imidurea	C11H16N8O8	388.299	Infectiology	Antifungal
Prestw-1072	0.73375	0	Bacteroides vulgatus (NT5001)	human	proto	medium	Lansoprazole	C16H14F3N3O2S	369.368	Metabolism	Antiulcer
Prestw-1073	1.14733	0	Bacteroides vulgatus (NT5001)	human	proto	weak	Bethanechol chloride	C7H17ClN2O2	196.679	Metabolism	[Cholinergic agent, related to Acetylcholine]
Prestw-1074	0.896753	0	Bacteroides vulgatus (NT5001)	human	proto	medium	Cyproterone acetate	C24H29ClO4	416.949	Endocrinology	Antineoplastic
Prestw-1075	1.10593	0	Bacteroides vulgatus (NT5001)	human	proto	weak	(R)-Propranolol hydrochloride	C16H22ClNO2	295.812	Cardiovascular	Antianginal
Prestw-1076	0.961074	0	Bacteroides vulgatus (NT5001)	human	proto	weak	Ciprofibrate	C13H14Cl2O3	289.161	Metabolism	Hypocholesterolemic
Prestw-1078	0.0206397	0	Bacteroides vulgatus (NT5001)	bacteria	proto	strong	Benzylpenicillin sodium	C16H17N2NaO4S	356.379	Infectiology	Antibacterial
Prestw-1079	1.12154	0	Bacteroides vulgatus (NT5001)	human	proto	weak	Chlorambucil	C14H19Cl2NO2	304.219	Oncology	Antineoplastic
Prestw-108	0.964472	0	Bacteroides vulgatus (NT5001)	human	proto	weak	Nomifensine maleate	C20H22N2O4	354.409	Central Nervous System	Antidepressant
Prestw-1080	0.729611	0	Bacteroides vulgatus (NT5001)	human	proto	medium	Methiazole	C12H15N3O2S	265.336	Infectiology	Antihelmintic
Prestw-1081	1.11652	0	Bacteroides vulgatus (NT5001)	human	proto	weak	(S)-propranolol hydrochloride	C16H22ClNO2	295.812	Cardiovascular	Antianginal
Prestw-1082	0.863085	0	Bacteroides vulgatus (NT5001)	human	proto	medium	(-)-Eseroline fumarate salt	C17H22N2O5	334.375	Central Nervous System	Analgesic
Prestw-1086	0.904189	0	Bacteroides vulgatus (NT5001)	bacteria	proto	weak	D-cycloserine	C3H6N2O2	102.093	Infectiology	Antibacterial
Prestw-1087	1.06675	0	Bacteroides vulgatus (NT5001)	not a drug	proto	weak	2-Chloropyrazine	C4H3ClN2	114.535	Cardiovascular	[Antiarrythmetic]
Prestw-1088	0.945411	0	Bacteroides vulgatus (NT5001)	human	proto	weak	(+,-)-Synephrine	C9H13NO2	167.209	Cardiovascular	Vasoconstrictor
Prestw-1089	1.09912	0	Bacteroides vulgatus (NT5001)	bacteria	proto	weak	(S)-(-)-Cycloserine	C3H6N2O2	102.093	Infectiology	Antibacterial
Prestw-109	0.995974	0	Bacteroides vulgatus (NT5001)	human	proto	weak	Dizocilpine maleate	C20H19NO4	337.379	Central Nervous System	Anticonvulsant
Prestw-1090	0.785477	0	Bacteroides vulgatus (NT5001)	not a drug	proto	medium	Homosalate	C16H22O3	262.352	Dermatology	Radioprotectant
Prestw-1091	1.12958	0	Bacteroides vulgatus (NT5001)	human	proto	weak	Spaglumic acid	C11H16N2O8	304.259	Allergology	Antiallergic
Prestw-1092	0.895609	0	Bacteroides vulgatus (NT5001)	human	proto	medium	Ranolazine	C24H33N3O4	427.548	Cardiovascular	Antianginal
Prestw-1094	0.978531	0	Bacteroides vulgatus (NT5001)	veterinary: infections	proto	weak	Sulfadoxine	C12H14N4O4S	310.334	Infectiology	Antibacterial
Prestw-1095	1.08978	0	Bacteroides vulgatus (NT5001)	human	proto	weak	Cyclopentolate hydrochloride	C17H26ClNO3	327.855	Metabolism	[Anticholenergic (of the eye)]
Prestw-1096	0.914076	0	Bacteroides vulgatus (NT5001)	human	proto	weak	Estriol	C18H24O3	288.39	Endocrinology	[Estrogen]
Prestw-1097	1.12259	0	Bacteroides vulgatus (NT5001)	human	proto	weak	(-)-Isoproterenol hydrochloride	C11H18ClNO3	247.724	Cardiovascular	Bronchodilator
Prestw-1099	1.10569	0	Bacteroides vulgatus (NT5001)	human	proto	weak	Nialamide	C16H18N4O2	298.347	Central Nervous System	Antidepressant
Prestw-11	1.10659	0	Bacteroides vulgatus (NT5001)	human	proto	weak	Meticrane	C10H13NO4S2	275.347	Metabolism	Antihypertensive
Prestw-110	0.946907	0	Bacteroides vulgatus (NT5001)	human	proto	weak	Acenocoumarol	C19H15NO6	353.334	Hematology	Anticoagulant
Prestw-1101	1.12592	0	Bacteroides vulgatus (NT5001)	human	proto	weak	Perindopril	C19H32N2O5	368.477	Cardiovascular	Antihypertensive
Prestw-1102	0.876296	0	Bacteroides vulgatus (NT5001)	human	proto	medium	Fexofenadine HCl	C32H40ClNO4	538.133	Allergology	Antihistaminic
Prestw-1104	0.95028	0	Bacteroides vulgatus (NT5001)	human	proto	weak	Clonixin Lysinate	C19H25ClN4O4	408.889	Central Nervous System	Analgesic
Prestw-1106	0.0226191	0	Bacteroides vulgatus (NT5001)	bacteria	proto	strong	Meropenem	C17H25N3O5S	383.47	Infectiology	Antibacterial
Prestw-1107	1.06422	0	Bacteroides vulgatus (NT5001)	human	proto	weak	Ramipril	C23H32N2O5	416.522	Cardiovascular	Antihypertensive
Prestw-1108	0.947723	0	Bacteroides vulgatus (NT5001)	human	proto	weak	Mephenytoin	C12H14N2O2	218.258	Central Nervous System	Anticonvulsant
Prestw-1109	0.0374395	0	Bacteroides vulgatus (NT5001)	bacteria	proto	strong	Rifabutin	C46H62N4O11	847.027	Infectiology	Antibacterial
Prestw-111	1.08941	0	Bacteroides vulgatus (NT5001)	human	proto	weak	Naloxone hydrochloride	C19H22ClNO4	363.844	Central Nervous System	Opioate antidote
Prestw-1110	0.997421	0	Bacteroides vulgatus (NT5001)	veterinary: metazoan parasites	proto	weak	Parbendazole	C13H17N3O2	247.299	Infectiology	[Antihelmintic]
Prestw-1111	1.17453	0	Bacteroides vulgatus (NT5001)	human	proto	weak	Mecamylamine hydrochloride	C11H22ClN	203.758	Cardiovascular	Antihypertensive
Prestw-1112	0.882243	0	Bacteroides vulgatus (NT5001)	human	proto	medium	Procarbazine hydrochloride	C12H20ClN3O	257.766	Oncology	Antineoplastic
Prestw-1113	1.14705	0	Bacteroides vulgatus (NT5001)	bacteria	proto	weak	Viomycin sulfate	C25H45N13O14S	783.78	Infectiology	Antibacterial
Prestw-1114	0.847416	0	Bacteroides vulgatus (NT5001)	viruses	proto	medium	Saquinavir mesylate	C39H54N6O8S	766.965	Immunology	Antiviral
Prestw-1115	0.0999736	0	Bacteroides vulgatus (NT5001)	veterinary: metazoan parasites	proto	strong	Ronidazole	C6H8N4O4	200.155	Infectiology	Antibacterial
Prestw-1116	0.938158	0	Bacteroides vulgatus (NT5001)	human	proto	weak	Dorzolamide hydrochloride	C10H17ClN2O4S3	360.903	Cardiovascular	Antiglaucoma
Prestw-1117	1.03352	0	Bacteroides vulgatus (NT5001)	veterinary: host animal	proto	weak	Azaperone	C19H22FN3O	327.405	Central Nervous System	Antipsychotic
Prestw-1118	0.0590662	0	Bacteroides vulgatus (NT5001)	bacteria	proto	strong	Cefepime hydrochloride	C19H25ClN6O5S2	517.029	Infectiology	Antibacterial
Prestw-1119	1.19253	0	Bacteroides vulgatus (NT5001)	human	proto	weak	Clocortolone pivalate	C27H36ClFO5	495.036	Endocrinology	Anti-inflammatory
Prestw-112	1.05693	0	Bacteroides vulgatus (NT5001)	human	proto	weak	Metolazone	C16H16ClN3O3S	365.841	Cardiovascular	Antihypertensive
Prestw-1120	0.0597294	0	Bacteroides vulgatus (NT5001)	bacteria	proto	strong	Nadifloxacin	C19H21FN2O4	360.389	Infectiology	Antibacterial
Prestw-1121	0.0261465	0	Bacteroides vulgatus (NT5001)	veterinary: infections	proto	strong	Carbadox	C11H10N4O4	262.227	Infectiology	Antibacterial
Prestw-1125	0.596353	0	Bacteroides vulgatus (NT5001)	fungi	proto	medium	Oxiconazole Nitrate	C18H14Cl4N4O4	492.149	Infectiology	Antifungal
Prestw-1127	0.986596	0	Bacteroides vulgatus (NT5001)	human	proto	weak	Acipimox	C6H6N2O3	154.126	Metabolism	Antilipemic
Prestw-1129	0.963796	0	Bacteroides vulgatus (NT5001)	human	proto	weak	Benazepril HCl	C24H29ClN2O5	460.962	Cardiovascular	Antihypertensive
Prestw-113	0.496669	0	Bacteroides vulgatus (NT5001)	bacteria	proto	medium	Ciprofloxacin hydrochloride monohydrate	C17H21ClFN3O4	385.826	Infectiology	Antibacterial
Prestw-1130	0.932908	0	Bacteroides vulgatus (NT5001)	human	proto	weak	Azelastine HCl	C22H25Cl2N3O	418.37	Immunology	Antihistaminic
Prestw-1132	0.994734	0	Bacteroides vulgatus (NT5001)	human	proto	weak	Celiprolol HCl	C20H34ClN3O4	415.965	Cardiovascular	Antianginal
Prestw-1134	1.01897	0	Bacteroides vulgatus (NT5001)	human	proto	weak	Cytarabine	C9H13N3O5	243.221	Oncology	Antineoplastic
Prestw-1136	0.976824	0	Bacteroides vulgatus (NT5001)	human	proto	weak	Doxofylline	C11H14N4O4	266.259	Respiratory	Bronchodilator
Prestw-1137	1.04401	0	Bacteroides vulgatus (NT5001)	human	proto	weak	Esmolol hydrochloride	C16H26ClNO4	331.843	Cardiovascular	Antiarrhythmic
Prestw-1139	1.04106	0	Bacteroides vulgatus (NT5001)	fungi	proto	weak	Itraconazole	C35H38Cl2N8O4	705.65	Infectiology	Antifungal
Prestw-114	0.0288592	0	Bacteroides vulgatus (NT5001)	bacteria	proto	strong	Ampicillin trihydrate	C16H25N3O7S	403.458	Infectiology	Antibacterial
Prestw-1140	0.892659	0	Bacteroides vulgatus (NT5001)	fungi	proto	medium	Liranaftate	C18H20N2O2S	328.436	Infectiology	Antifungal
Prestw-1144	0.958684	0	Bacteroides vulgatus (NT5001)	human	proto	weak	Mirtazapine	C17H19N3	265.361	Central Nervous System	Antidepressant
Prestw-1147	1.03148	0	Bacteroides vulgatus (NT5001)	human	proto	weak	Modafinil	C15H15NO2S	273.356	Central Nervous System	CNS Stimulant
Prestw-115	0.955535	0	Bacteroides vulgatus (NT5001)	human	proto	weak	Haloperidol	C21H23ClFNO2	375.874	Central Nervous System	Antiemetic
Prestw-1152	0.790426	0	Bacteroides vulgatus (NT5001)	human	proto	medium	Nefazodone HCl	C25H33Cl2N5O2	506.48	Central Nervous System	Antidepressant
Prestw-1154	0.862121	0	Bacteroides vulgatus (NT5001)	human	proto	medium	Nilvadipine	C19H19N3O6	385.38	Cardiovascular	Antianginal
Prestw-1156	0.911687	0	Bacteroides vulgatus (NT5001)	human	proto	weak	Oxcarbazepine	C15H12N2O2	252.275	Central Nervous System	Anticonvulsant
Prestw-1157	0.0745077	0	Bacteroides vulgatus (NT5001)	bacteria	proto	strong	Rifapentine	C47H64N4O12	877.054	Infectiology	Antibacterial
Prestw-1158	1.00081	0	Bacteroides vulgatus (NT5001)	human	proto	weak	Ropinirole HCl	C16H25ClN2O	296.843	Central Nervous System	Antiparkinsonian
Prestw-1159	0.932502	0	Bacteroides vulgatus (NT5001)	human	proto	weak	Sibutramine HCl	C17H27Cl2N	316.317	Central Nervous System	NA
Prestw-116	1.0019	0	Bacteroides vulgatus (NT5001)	human	proto	weak	Naltrexone hydrochloride dihydrate	C20H28ClNO6	413.902	Central Nervous System	Analgesic
Prestw-1161	0.994471	0	Bacteroides vulgatus (NT5001)	human	proto	weak	Stanozolol	C21H32N2O	328.502	Endocrinology	NA
Prestw-1162	0.988145	0	Bacteroides vulgatus (NT5001)	human	proto	weak	Zonisamide	C8H8N2O3S	212.229	Central Nervous System	Anticonvulsant
Prestw-1165	0.944701	0	Bacteroides vulgatus (NT5001)	human	proto	weak	Acitretin	C21H26O3	326.44	Dermatology	Antipsoriatic
Prestw-1166	0.999429	0	Bacteroides vulgatus (NT5001)	human	proto	weak	Rebamipide	C19H15ClN2O4	370.795	Metabolism	Antiulcer
Prestw-1167	0.158592	0	Bacteroides vulgatus (NT5001)	human	proto	strong	Diacerein	C19H12O8	368.303	Immunology	Antiarthritic
Prestw-1169	1.02381	0	Bacteroides vulgatus (NT5001)	human	proto	weak	Miglitol	C8H17NO5	207.228	Endocrinology	Antidiabetic
Prestw-117	0.940808	0	Bacteroides vulgatus (NT5001)	human	proto	weak	Chlorpheniramine maleate	C20H23ClN2O4	390.87	Allergology	Antihistaminic
Prestw-1170	0.978347	0	Bacteroides vulgatus (NT5001)	human	proto	weak	Venlafaxine	C17H27NO2	277.41	Central Nervous System	Antidepressant
Prestw-1173	0.935946	0	Bacteroides vulgatus (NT5001)	human	proto	weak	Irsogladine maleate	C13H11Cl2N5O4	372.17	Metabolism	Antiulcer
Prestw-1174	0.686007	0	Bacteroides vulgatus (NT5001)	human	proto	medium	Acarbose	C25H43NO18	645.617	Endocrinology	Antidiabetic
Prestw-1177	1.00255	0	Bacteroides vulgatus (NT5001)	not a drug	proto	weak	Carbidopa	C10H14N2O4	226.234	Central Nervous System	Antiparkinsonian
Prestw-1178	0.952389	0	Bacteroides vulgatus (NT5001)	human	proto	weak	Aniracetam	C12H13NO3	219.242	Central Nervous System	Anti-Alzheimer
Prestw-1179	1.01817	0	Bacteroides vulgatus (NT5001)	human	proto	weak	Busulfan	C6H14O6S2	246.303	Oncology	Antineoplastic
Prestw-118	0.97598	0	Bacteroides vulgatus (NT5001)	human	proto	weak	Nalbuphine hydrochloride	C21H28ClNO4	393.915	Central Nervous System	Analgesic
Prestw-1180	1.019	0	Bacteroides vulgatus (NT5001)	human	proto	weak	Docetaxel	C43H53NO14	807.9	Oncology	Antineoplastic
Prestw-1181	0.968075	0	Bacteroides vulgatus (NT5001)	human	proto	weak	Tibolone	C21H28O2	312.456	Endocrinology	[Female hormone replacement]
Prestw-1182	1.03363	0	Bacteroides vulgatus (NT5001)	human	proto	weak	Tizanidine HCl	C9H9Cl2N5S	290.176	Metabolism	Muscle relaxant
Prestw-1183	1.00367	0	Bacteroides vulgatus (NT5001)	human	proto	weak	Temozolomide	C6H6N6O2	194.154	Oncology	Antineoplastic
Prestw-1184	0.465465	0	Bacteroides vulgatus (NT5001)	fungi	proto	medium	Tioconazole	C16H13Cl3N2OS	387.718	Infectiology	Antifungal
Prestw-1187	0.987576	0	Bacteroides vulgatus (NT5001)	human	proto	weak	Granisetron	C18H24N4O	312.418	Endocrinology	Antiemetic
Prestw-1188	0.972196	0	Bacteroides vulgatus (NT5001)	human	proto	weak	Ziprasidone Hydrochloride	C21H22Cl2N4OS	449.406	Central Nervous System	Antipsychotic
Prestw-1189	0.983273	0	Bacteroides vulgatus (NT5001)	human	proto	weak	Montelukast	C35H36ClNO3S	586.199	Respiratory	Antiasthmatic
Prestw-119	0.97194	0	Bacteroides vulgatus (NT5001)	human	proto	weak	Picotamide monohydrate	C21H22N4O4	394.434	Hematology	Anticoagulant
Prestw-1190	0.967885	0	Bacteroides vulgatus (NT5001)	human	proto	weak	Olmesartan	C29H30N6O6	558.599	Cardiovascular	Antihypertensive
Prestw-1192	0.984793	0	Bacteroides vulgatus (NT5001)	human	proto	weak	Oxandrolone	C19H30O3	306.449	Endocrinology	[Anabolic steroid]
Prestw-1194	0.0817571	0	Bacteroides vulgatus (NT5001)	antiseptic	proto	strong	Thimerosal	C9H9HgNaO2S	404.815	Infectiology	Antiseptic
Prestw-1195	0.680139	0	Bacteroides vulgatus (NT5001)	not a drug	proto	medium	Toltrazuril	C18H14F3N3O4S	425.389	Infectiology	Anticoccidial
Prestw-1196	1.07627	0	Bacteroides vulgatus (NT5001)	human	proto	weak	Topotecan	C23H23N3O5	421.457	Oncology	Antineoplastic
Prestw-1197	0.617922	0	Bacteroides vulgatus (NT5001)	human	proto	medium	Toremifene	C26H28ClNO	405.972	Endocrinology	Antineoplastic
Prestw-1198	1.09374	0	Bacteroides vulgatus (NT5001)	human	proto	weak	Tranilast	C18H17NO5	327.34	Allergology	Antiallergic
Prestw-1199	1.06382	0	Bacteroides vulgatus (NT5001)	human	proto	weak	Tripelennamine hydrochloride	C16H22ClN3	291.827	Allergology	Antihistaminic
Prestw-12	1.061	0	Bacteroides vulgatus (NT5001)	human	proto	weak	Benzonatate	C30H53NO11	603.757	Neuromuscular	Antitussive
Prestw-120	0.960336	0	Bacteroides vulgatus (NT5001)	human	proto	weak	Triamcinolone	C21H27FO6	394.444	Endocrinology	Anti-inflammatory
Prestw-1202	1.12937	0	Bacteroides vulgatus (NT5001)	bacteria	proto	weak	4-aminosalicylic acid	C7H7NO3	153.139	Infectiology	Antibacterial
Prestw-1203	0.36932	0	Bacteroides vulgatus (NT5001)	human	proto	medium	5-fluorouracil	C4H3FN2O2	130.079	Oncology	Antineoplastic
Prestw-1206	1.1173	0	Bacteroides vulgatus (NT5001)	human	proto	weak	Acetylcysteine	C5H9NO3S	163.196	Metabolism	Mucolytic
Prestw-1207	1.07442	0	Bacteroides vulgatus (NT5001)	human	proto	weak	Acetylsalicylic acid	C9H8O4	180.162	Central Nervous System	Analgesic
Prestw-121	1.05114	0	Bacteroides vulgatus (NT5001)	human	proto	weak	Bromocryptine mesylate	C33H44BrN5O8S	750.715	Central Nervous System	Antiparkinsonian
Prestw-1210	1.1136	0	Bacteroides vulgatus (NT5001)	human	proto	weak	Alendronate sodium	C4H12NNaO7P2	271.08	Metabolism	Antiosteoporetic
Prestw-1211	0.901311	0	Bacteroides vulgatus (NT5001)	human	proto	weak	Alfacalcidol	C27H44O2	400.651	Metabolism	Antiosteoporetic
Prestw-1213	0.964094	0	Bacteroides vulgatus (NT5001)	human	proto	weak	Allopurinol	C5H4N4O	136.114	Metabolism	NA
Prestw-1217	1.02398	0	Bacteroides vulgatus (NT5001)	human	proto	weak	Amisulpride	C17H27N3O4S	369.486	Central Nervous System	Antipsychotic
Prestw-1219	0.947652	0	Bacteroides vulgatus (NT5001)	human	proto	weak	Amlodipine	C20H25ClN2O5	408.886	Cardiovascular	Antihypertensive
Prestw-1222	0.962401	0	Bacteroides vulgatus (NT5001)	human	proto	weak	Anastrozole	C17H19N5	293.374	Oncology	Antineoplastic
Prestw-1223	1.00447	0	Bacteroides vulgatus (NT5001)	human	proto	weak	Anethole-trithione	C10H8OS3	240.367	Metabolism	Choleretic
Prestw-1224	0.657552	0	Bacteroides vulgatus (NT5001)	human	proto	medium	Anthralin	C14H10O3	226.234	Dermatology	Antipsoriatic
Prestw-1228	1.00428	0	Bacteroides vulgatus (NT5001)	human	proto	weak	Argatroban	C23H36N6O5S	508.645	Hematology	Anticoagulant
Prestw-1229	0.956774	0	Bacteroides vulgatus (NT5001)	human	proto	weak	Aripiprazole	C23H27Cl2N3O2	448.397	Central Nervous System	Antipsychotic
Prestw-123	1.04225	0	Bacteroides vulgatus (NT5001)	not a drug	proto	weak	Dehydrocholic acid	C24H34O5	402.536	Gastroenterology	Choleretic
Prestw-1231	0.735624	0	Bacteroides vulgatus (NT5001)	human	proto	medium	Asenapine maleate	C21H20ClNO5	401.85	Central Nervous System	Antipsychotic
Prestw-1232	0.978204	0	Bacteroides vulgatus (NT5001)	human	proto	weak	Atorvastatin	C33H35FN2O5	558.656	Metabolism	[Cardiovascular, HMG CoA inhibitor]
Prestw-1233	0.107407	0	Bacteroides vulgatus (NT5001)	human	proto	strong	Auranofin	C20H34AuO9PS	678.493	Metabolism	Analgesic
Prestw-1234	0.11684	0	Bacteroides vulgatus (NT5001)	bacteria	proto	strong	Azithromycin	C38H72N2O12	749.004	Infectiology	Antibacterial
Prestw-1236	0.756366	0	Bacteroides vulgatus (NT5001)	human	proto	medium	Benztropine mesylate	C22H29NO4S	403.54	Central Nervous System	Antiparkinsonian
Prestw-1239	1.00978	0	Bacteroides vulgatus (NT5001)	human	proto	weak	Bicalutamide	C18H14F4N2O4S	430.381	Endocrinology	Antineoplastic
Prestw-1241	0.671811	0	Bacteroides vulgatus (NT5001)	fungi	proto	medium	Bifonazole	C22H18N2	310.402	Infectiology	Antifungal
Prestw-1242	0.948251	0	Bacteroides vulgatus (NT5001)	human	proto	weak	Erlotinib	C22H23N3O4	393.446	Oncology	Antineoplastic
Prestw-1244	0.98484	0	Bacteroides vulgatus (NT5001)	human	proto	weak	Bosentan	C27H29N5O6S	551.626	Cardiovascular	Vasodilator
Prestw-1246	1.00885	0	Bacteroides vulgatus (NT5001)	human	proto	weak	Bromhexine hydrochloride	C14H21Br2ClN2	412.598	Respiratory	Expectorant
Prestw-1249	1.06837	0	Bacteroides vulgatus (NT5001)	viruses	proto	weak	Famciclovir	C14H19N5O4	321.339	Infectiology	Antiviral
Prestw-125	0.892334	0	Bacteroides vulgatus (NT5001)	human	proto	medium	Perphenazine	C21H26ClN3OS	403.978	Central Nervous System	Antiemetic
Prestw-1251	0.94331	0	Bacteroides vulgatus (NT5001)	human	proto	weak	Butalbital	C11H16N2O3	224.262	Central Nervous System	Hypnotic
Prestw-1252	0.753022	0	Bacteroides vulgatus (NT5001)	fungi	proto	medium	Butenafine Hydrochloride	C23H28ClN	353.939	Infectiology	Antifungal
Prestw-1253	0.960027	0	Bacteroides vulgatus (NT5001)	human	proto	weak	Butylscopolammonium (n-) bromide	C21H30BrNO4	440.382	Central Nervous System	Antispastic
Prestw-1254	0.997334	0	Bacteroides vulgatus (NT5001)	human	proto	weak	Fentiazac	C17H12ClNO2S	329.808	Metabolism	Anti-inflammatory
Prestw-1256	1.02053	0	Bacteroides vulgatus (NT5001)	human	proto	weak	Caffeine	C8H10N4O2	194.19	Central Nervous System	CNS Stimulant
Prestw-1257	1.01856	0	Bacteroides vulgatus (NT5001)	human	proto	weak	Calcipotriene	C27H40O3	412.618	Dermatology	Antipsoriatic
Prestw-1258	1.01552	0	Bacteroides vulgatus (NT5001)	human	proto	weak	Candesartan	C24H20N6O3	440.465	Cardiovascular	Antihypertensive
Prestw-1259	1.0384	0	Bacteroides vulgatus (NT5001)	human	proto	weak	Canrenone	C22H28O3	340.467	Endocrinology	Diuretic
Prestw-126	0.478784	0	Bacteroides vulgatus (NT5001)	protozoa	proto	medium	Mefloquine hydrochloride	C17H17ClF6N2O	414.781	Infectiology	Antimalarial
Prestw-1261	0.953368	0	Bacteroides vulgatus (NT5001)	veterinary: host animal	proto	weak	Carprofen	C15H12ClNO2	273.721	Metabolism	Anti-inflammatory
Prestw-1262	1.01973	0	Bacteroides vulgatus (NT5001)	human	proto	weak	Carvedilol	C24H26N2O4	406.486	Cardiovascular	Antihypertensive
Prestw-1263	0.033604	0	Bacteroides vulgatus (NT5001)	bacteria	proto	strong	Cefdinir	C14H13N5O5S2	395.418	Infectiology	Antibacterial
Prestw-1265	0.0475809	0	Bacteroides vulgatus (NT5001)	bacteria	proto	strong	Gatifloxacin	C19H22FN3O4	375.403	Infectiology	Antibacterial
Prestw-1266	1.13361	0	Bacteroides vulgatus (NT5001)	human	proto	weak	Gemcitabine	C9H11F2N3O4	263.203	Oncology	Antineoplastic
Prestw-1267	0.9494	0	Bacteroides vulgatus (NT5001)	human	proto	weak	Gestrinone	C21H24O2	308.424	Endocrinology	Contraceptive
Prestw-1268	1.00714	0	Bacteroides vulgatus (NT5001)	human	proto	weak	Guaiacol	C7H8O2	124.141	Respiratory	Expectorant
Prestw-1269	0.549213	0	Bacteroides vulgatus (NT5001)	fungi	proto	medium	Haloprogin	C9H4Cl3IO	361.395	Central Nervous System	Anesthetic
Prestw-127	0.313424	0	Bacteroides vulgatus (NT5001)	fungi	proto	medium	Isoconazole	C18H14Cl4N2O	416.137	Infectiology	Antibacterial
Prestw-1270	0.977333	0	Bacteroides vulgatus (NT5001)	human	proto	weak	Gefitinib	C22H24ClFN4O3	446.913	Oncology	Antineoplastic
Prestw-1271	0.857282	0	Bacteroides vulgatus (NT5001)	human	proto	medium	Escitalopram	C22H23FN2O5	414.437	Central Nervous System	Antidepressant
Prestw-1274	1.10251	0	Bacteroides vulgatus (NT5001)	human	proto	weak	Emedastine	C25H34N4O9	534.571	Allergology	Antihistaminic
Prestw-1279	0.986543	0	Bacteroides vulgatus (NT5001)	viruses	proto	weak	Stavudine	C10H12N2O4	224.218	Infectiology	Antiviral
Prestw-128	0.952878	0	Bacteroides vulgatus (NT5001)	human	proto	weak	Spironolactone	C24H32O4S	416.584	Endocrinology	Diuretic
Prestw-1280	0.989875	0	Bacteroides vulgatus (NT5001)	human	proto	weak	Mepivacaine hydrochloride	C15H23ClN2O	282.816	Neuromuscular	Local anesthetic
Prestw-1282	1.00999	0	Bacteroides vulgatus (NT5001)	bacteria	proto	weak	Methenamine	C6H12N4	140.189	Infectiology	Antibacterial
Prestw-1283	1.05854	0	Bacteroides vulgatus (NT5001)	human	proto	weak	Buspirone hydrochloride	C21H32ClN5O2	421.974	Central Nervous System	NA
Prestw-1284	0.96307	0	Bacteroides vulgatus (NT5001)	protozoa	proto	weak	Hydroxychloroquine sulfate	C18H28ClN3O5S	433.958	Metabolism	Antimalarial
Prestw-1285	0.948455	0	Bacteroides vulgatus (NT5001)	human	proto	weak	Ibandronate sodium	C9H22NNaO7P2	341.216	Metabolism	Antiosteoporetic
Prestw-1286	0.955613	0	Bacteroides vulgatus (NT5001)	human	proto	weak	Ibudilast	C14H18N2O	230.312	Metabolism	Anti-inflammatory
Prestw-1288	0.981059	0	Bacteroides vulgatus (NT5001)	human	proto	weak	Idebenone	C19H30O5	338.448	Oncology	Antineoplastic
Prestw-129	0.934986	0	Bacteroides vulgatus (NT5001)	human	proto	weak	Pirenzepine dihydrochloride	C19H23Cl2N5O2	424.333	Gastroenterology	Antiulcer
Prestw-1290	1.08872	0	Bacteroides vulgatus (NT5001)	human	proto	weak	Imatinib	C29H31N7O	493.617	Oncology	Antineoplastic
Prestw-1291	0.70097	0	Bacteroides vulgatus (NT5001)	viruses	proto	medium	Imiquimod	C14H16N4	240.31	Dermatology	Antiviral
Prestw-1292	0.964761	0	Bacteroides vulgatus (NT5001)	not a drug	proto	weak	Ipsapirone	C19H23N5O3S	401.491	Central Nervous System	NA
Prestw-1294	1.05479	0	Bacteroides vulgatus (NT5001)	human	proto	weak	Isosorbide mononitrate	C6H9NO6	191.142	Cardiovascular	Antianginal
Prestw-1295	1.05619	0	Bacteroides vulgatus (NT5001)	human	proto	weak	Itopride	C20H26N2O4	358.441	Metabolism	Antibacterial
Prestw-1297	0.987368	0	Bacteroides vulgatus (NT5001)	human	proto	weak	Lacidipine	C26H33NO6	455.556	Cardiovascular	Antihypertensive
Prestw-1298	0.992578	0	Bacteroides vulgatus (NT5001)	viruses	proto	weak	Lamivudine	C8H11N3O3S	229.259	Infectiology	Antiviral
Prestw-13	1.0772	0	Bacteroides vulgatus (NT5001)	human	proto	weak	Hydroflumethiazide	C8H8F3N3O4S2	331.294	Metabolism	Antihypertensive
Prestw-130	0.957703	0	Bacteroides vulgatus (NT5001)	human	proto	weak	Dexamethasone acetate	C24H31FO6	434.509	Endocrinology	Anti-inflammatory
Prestw-1303	0.574243	0	Bacteroides vulgatus (NT5001)	bacteria	proto	medium	Pefloxacine	C17H20FN3O3	333.366	Infectiology	Antibacterial
Prestw-1307	1.09679	0	Bacteroides vulgatus (NT5001)	human	proto	weak	Olopatadine hydrochloride	C21H24ClNO3	373.883	Allergology	Antihistaminic
Prestw-1308	1.07881	0	Bacteroides vulgatus (NT5001)	human	proto	weak	Phentermine hydrochloride	C10H16ClN	185.699	Central Nervous System	[TAAR inhibitor, suppresses appetite]
Prestw-131	1.07304	0	Bacteroides vulgatus (NT5001)	human	proto	weak	Glipizide	C21H27N5O4S	445.544	Endocrinology	Antidiabetic
Prestw-1310	1.00551	0	Bacteroides vulgatus (NT5001)	human	proto	weak	Phenylbutazone	C19H20N2O2	308.383	Metabolism	Anti-inflammatory
Prestw-1314	0.940593	0	Bacteroides vulgatus (NT5001)	human	proto	weak	Pioglitazone	C19H20N2O3S	356.447	Endocrinology	[Blood glucose lowering drug]
Prestw-1315	1.26758	0	Bacteroides vulgatus (NT5001)	bacteria	proto	weak	Clavulanate potassium salt	C8H8KNO5	237.259	Infectiology	Antibacterial
Prestw-1316	0.985193	0	Bacteroides vulgatus (NT5001)	human	proto	weak	Pramipexole	C10H17N3S	211.331	Central Nervous System	Antiparkinsonian
Prestw-1317	0.976261	0	Bacteroides vulgatus (NT5001)	human	proto	weak	Pranlukast	C27H23N5O4	481.515	Respiratory	Antiasthmatic
Prestw-1318	1.04577	0	Bacteroides vulgatus (NT5001)	human	proto	weak	Pranoprofen	C15H13NO3	255.276	Metabolism	Anti-inflammatory
Prestw-1319	1.17263	0	Bacteroides vulgatus (NT5001)	human	proto	weak	Pravastatin	C23H36O7	424.539	Metabolism	Antilipemic
Prestw-132	0.145147	0	Bacteroides vulgatus (NT5001)	human	proto	strong	Loxapine succinate	C22H24ClN3O5	445.907	Central Nervous System	Antipsychotic
Prestw-1321	0.999302	0	Bacteroides vulgatus (NT5001)	bacteria	proto	weak	Prothionamide	C9H12N2S	180.273	Infectiology	Antibacterial
Prestw-1322	0.998845	0	Bacteroides vulgatus (NT5001)	human	proto	weak	Pyridostigmine iodide	C9H13IN2O2	308.121	Central Nervous System	[Acetylcholine inhibitor]
Prestw-1323	0.618756	0	Bacteroides vulgatus (NT5001)	human	proto	medium	Quetiapine hemifumarate	C46H54N6O8S2	883.107	Central Nervous System	Antipsychotic
Prestw-1325	0.943284	0	Bacteroides vulgatus (NT5001)	not a drug	proto	weak	Raclopride	C15H20Cl2N2O3	347.244	Central Nervous System	NA
Prestw-1328	0.88742	0	Bacteroides vulgatus (NT5001)	human	proto	medium	Reboxetine mesylate	C20H27NO6S	409.505	Central Nervous System	Antidepressant
Prestw-133	1.01558	0	Bacteroides vulgatus (NT5001)	human	proto	weak	Hydroxyzine dihydrochloride	C21H29Cl3N2O2	447.836	Allergology	Antiemetic
Prestw-1331	1.01214	0	Bacteroides vulgatus (NT5001)	viruses	proto	weak	Rimantadine Hydrochloride	C12H22ClN	215.769	Infectiology	Antiviral
Prestw-1334	1.15737	0	Bacteroides vulgatus (NT5001)	human	proto	weak	Rivastigmine	C14H22N2O2	250.344	Central Nervous System	[Antidementia]
Prestw-1336	1.03063	0	Bacteroides vulgatus (NT5001)	human	proto	weak	Rofecoxib	C17H14O4S	314.363	Metabolism	Anti-inflammatory
Prestw-1337	0.892654	0	Bacteroides vulgatus (NT5001)	human	proto	medium	Rosiglitazone Hydrochloride	C18H20ClN3O3S	393.895	Metabolism	Antidiabetic
Prestw-1338	0.302	0	Bacteroides vulgatus (NT5001)	bacteria	proto	medium	Rufloxacin	C17H18FN3O3S	363.414	Infectiology	Antibacterial
Prestw-1339	0.0352645	0	Bacteroides vulgatus (NT5001)	bacteria	proto	strong	Sarafloxacin	C20H17F2N3O3	385.374	Infectiology	Antibacterial
Prestw-134	1.01846	0	Bacteroides vulgatus (NT5001)	human	proto	weak	Diltiazem hydrochloride	C22H27ClN2O4S	450.988	Cardiovascular	Antianginal
Prestw-1340	0.175223	0	Bacteroides vulgatus (NT5001)	protozoa	proto	strong	Secnidazole	C7H11N3O3	185.184	Infectiology	Antiamebic
Prestw-1341	0.674717	0	Bacteroides vulgatus (NT5001)	human	proto	medium	Sertindole	C24H26ClFN4O	440.952	Central Nervous System	Antipsychotic
Prestw-1342	0.981659	0	Bacteroides vulgatus (NT5001)	human	proto	weak	Sildenafil	C22H30N6O4S	474.586	Cardiovascular	Antihypertensive
Prestw-1343	0.0313362	0	Bacteroides vulgatus (NT5001)	bacteria	proto	strong	Sparfloxacin	C19H22F2N4O3	392.409	Infectiology	Antibacterial
Prestw-1345	1.03808	0	Bacteroides vulgatus (NT5001)	bacteria	proto	weak	Sulbactam	C8H11NO5S	233.245	Infectiology	Antibacterial
Prestw-1346	1.05063	0	Bacteroides vulgatus (NT5001)	human	proto	weak	Sumatriptan succinate	C18H27N3O6S	413.496	Central Nervous System	Antimigraine
Prestw-1349	0.447266	0	Bacteroides vulgatus (NT5001)	bacteria	proto	medium	Tazobactam	C10H12N4O5S	300.295	Infectiology	Antibacterial
Prestw-135	0.549298	0	Bacteroides vulgatus (NT5001)	human	proto	medium	Methotrexate	C20H22N8O5	454.449	Oncology	Antineoplastic
Prestw-1350	0.860481	0	Bacteroides vulgatus (NT5001)	human	proto	medium	Telmisartan	C33H30N4O2	514.633	Cardiovascular	Antihypertensive
Prestw-1351	0.996067	0	Bacteroides vulgatus (NT5001)	not a drug	proto	weak	Tenatoprazole	C16H18N4O3S	346.411	Metabolism	Antiulcer
Prestw-1352	0.958166	0	Bacteroides vulgatus (NT5001)	human	proto	weak	Tulobuterol	C12H18ClNO	227.736	Respiratory	Bronchodilator
Prestw-1353	0.0993252	0	Bacteroides vulgatus (NT5001)	veterinary: infections	proto	strong	Tylosin	C46H77NO17	916.123	Infectiology	Antibacterial
Prestw-1356	1.07245	0	Bacteroides vulgatus (NT5001)	human	proto	weak	Vardenafil	C23H32N6O4S	488.613	Cardiovascular	Erectile dysfunction treatment
Prestw-1358	0.977492	0	Bacteroides vulgatus (NT5001)	human	proto	weak	Vatalanib	C20H15ClN4	346.822	Oncology	Antineoplastic [Angiogenesis inhibitor]
Prestw-1359	1.08245	0	Bacteroides vulgatus (NT5001)	human	proto	weak	Vecuronium bromide	C34H57BrN2O4	637.748	Metabolism	Muscle relaxant
Prestw-136	0.883577	0	Bacteroides vulgatus (NT5001)	human	proto	medium	Astemizole	C28H31FN4O	458.584	Allergology	Antihistaminic
Prestw-1361	0.939865	0	Bacteroides vulgatus (NT5001)	human	proto	weak	Viloxazine hydrochloride	C13H20ClNO3	273.762	Central Nervous System	Antidepressant
Prestw-1362	1.02149	0	Bacteroides vulgatus (NT5001)	human	proto	weak	Vorinostat	C14H20N2O3	264.327	Oncology	Antineoplastic
Prestw-1363	1.01666	0	Bacteroides vulgatus (NT5001)	human	proto	weak	Warfarin	C19H16O4	308.337	Hematology	Anticoagulant
Prestw-1364	0.703835	0	Bacteroides vulgatus (NT5001)	human	proto	medium	Zafirlukast	C31H33N3O6S	575.689	Respiratory	Antiasthmatic
Prestw-1365	1.05082	0	Bacteroides vulgatus (NT5001)	human	proto	weak	Zileuton	C11H12N2O2S	236.294	Respiratory	Antiasthmatic
Prestw-1367	0.997048	0	Bacteroides vulgatus (NT5001)	human	proto	weak	Zopiclone	C17H17ClN6O3	388.816	Central Nervous System	Hypnotic
Prestw-1368	0.16807	0	Bacteroides vulgatus (NT5001)	human	proto	strong	Zotepine	C18H18ClNOS	331.867	Central Nervous System	Antipsychotic
Prestw-1369	1.02944	0	Bacteroides vulgatus (NT5001)	human	proto	weak	Zaleplon	C17H15N5O	305.342	Central Nervous System	Hypnotic
Prestw-137	0.0664985	0	Bacteroides vulgatus (NT5001)	bacteria	proto	strong	Clindamycin hydrochloride	C18H34Cl2N2O5S	461.452	Infectiology	Antibacterial
Prestw-1371	0.91897	0	Bacteroides vulgatus (NT5001)	human	proto	weak	Celecoxib	C17H14F3N3O2S	381.379	Metabolism	Anti-inflammatory
Prestw-1374	0.918034	0	Bacteroides vulgatus (NT5001)	human	proto	weak	Chlormadinone acetate	C23H29ClO4	404.938	Endocrinology	Antineoplastic
Prestw-1376	0.970675	0	Bacteroides vulgatus (NT5001)	human	proto	weak	Cilnidipine	C27H28N2O7	492.533	Cardiovascular	Antihypertensive
Prestw-1378	0.0714574	0	Bacteroides vulgatus (NT5001)	bacteria	proto	strong	Clarithromycin	C38H69NO13	747.973	Infectiology	Antibacterial
Prestw-1379	0.071769	0	Bacteroides vulgatus (NT5001)	bacteria	proto	strong	Clinafloxacin	C17H17ClFN3O3	365.795	Infectiology	Antibacterial
Prestw-138	0.666156	0	Bacteroides vulgatus (NT5001)	human	proto	medium	Terfenadine	C32H41NO2	471.689	Allergology	Antihistaminic
Prestw-1380	1.03412	0	Bacteroides vulgatus (NT5001)	human	proto	weak	Clobutinol hydrochloride	C14H23Cl2NO	292.252	Central Nervous System	Antitussive
Prestw-1381	1.01058	0	Bacteroides vulgatus (NT5001)	human	proto	weak	Clodronate	CH2Cl2Na2O6P2	288.857	Metabolism	[Antiosteoporosis]
Prestw-1383	1.07146	0	Bacteroides vulgatus (NT5001)	human	proto	weak	Clofibrate	C12H15ClO3	242.705	Metabolism	Antilipemic
Prestw-1385	0.0322089	0	Bacteroides vulgatus (NT5001)	veterinary: metazoan parasites	proto	strong	Closantel	C22H14Cl2I2N2O2	663.084	Infectiology	[Antihelmintic]
Prestw-1387	1.03435	0	Bacteroides vulgatus (NT5001)	not a drug	proto	weak	Tetraethylenepentamine pentahydrochloride	C8H28Cl5N5	371.611	Metabolism	Antilipemic
Prestw-139	0.0320163	0	Bacteroides vulgatus (NT5001)	bacteria	proto	strong	Cefotaxime sodium salt	C16H16N5NaO7S2	477.453	Infectiology	Antibacterial
Prestw-1390	1.00054	0	Bacteroides vulgatus (NT5001)	human	proto	weak	Desloratadine	C19H19ClN2	310.83	Allergology	Antihistaminic
Prestw-1392	1.01374	0	Bacteroides vulgatus (NT5001)	human	proto	weak	Dexfenfluramine hydrochloride	C12H17ClF3N	267.724	Central Nervous System	Anorectic
Prestw-1393	0.92202	0	Bacteroides vulgatus (NT5001)	human	proto	weak	Dibenzepine hydrochloride	C18H22ClN3O	331.849	Central Nervous System	Antidepressant
Prestw-1394	0.753435	0	Bacteroides vulgatus (NT5001)	veterinary: metazoan parasites	proto	medium	Diclazuril	C17H9Cl3N4O2	407.646	Metabolism	[Antiprotozoal]
Prestw-1398	0.966099	0	Bacteroides vulgatus (NT5001)	human	proto	weak	Dopamine hydrochloride	C8H12ClNO2	189.643	Cardiovascular	Antihypertensive
Prestw-1399	0.0754484	0	Bacteroides vulgatus (NT5001)	bacteria	proto	strong	Doxycycline hydrochloride	C22H25ClN2O8	480.906	Metabolism	Antibacterial
Prestw-14	1.02619	0	Bacteroides vulgatus (NT5001)	bacteria	proto	weak	Sulfacetamide sodic hydrate	C8H11N2NaO4S	254.242	Dermatology	Antibacterial
Prestw-140	0.0687384	0	Bacteroides vulgatus (NT5001)	bacteria	proto	strong	Tetracycline hydrochloride	C22H25ClN2O8	480.906	Infectiology	Antibacterial
Prestw-1400	0.81027	0	Bacteroides vulgatus (NT5001)	viruses	proto	medium	Efavirenz	C14H9ClF3NO2	315.682	Infectiology	Antiviral
Prestw-1401	0.369739	0	Bacteroides vulgatus (NT5001)	bacteria	proto	medium	Enoxacin	C15H17FN4O3	320.326	Infectiology	Antibacterial
Prestw-1403	0.735	0	Bacteroides vulgatus (NT5001)	human	proto	medium	Entacapone	C14H15N3O5	305.293	Central Nervous System	Antiparkinsonian
Prestw-1405	0.86323	0	Bacteroides vulgatus (NT5001)	human	proto	medium	Ethinylestradiol	C20H24O2	296.413	Endocrinology	Contraceptive
Prestw-1407	0.941034	0	Bacteroides vulgatus (NT5001)	human	proto	weak	Etofenamate	C18H18F3NO4	369.344	Metabolism	Anti-inflammatory
Prestw-1408	1.00201	0	Bacteroides vulgatus (NT5001)	human	proto	weak	Etoricoxib	C18H15ClN2O2S	358.849	Central Nervous System	Analgesic
Prestw-1409	0.970528	0	Bacteroides vulgatus (NT5001)	human	proto	weak	Etretinate	C23H30O3	354.494	Dermatology	Antipsoriatic
Prestw-141	1.0564	0	Bacteroides vulgatus (NT5001)	human	proto	weak	Verapamil hydrochloride	C27H39ClN2O4	491.076	Cardiovascular	Antihypertensive
Prestw-1410	0.980382	0	Bacteroides vulgatus (NT5001)	human	proto	weak	Exemestane	C20H24O2	296.413	Endocrinology	Antineoplastic
Prestw-1414	0.485792	0	Bacteroides vulgatus (NT5001)	bacteria	proto	medium	Fleroxacin	C17H18F3N3O3	369.347	Infectiology	Antibacterial
Prestw-1415	0.16746	0	Bacteroides vulgatus (NT5001)	human	proto	strong	Floxuridine	C9H11FN2O5	246.197	Oncology	Antineoplastic
Prestw-1416	1.00025	0	Bacteroides vulgatus (NT5001)	metazoan parasites	proto	weak	Flubendazol	C16H12FN3O3	313.291	Metabolism	NA
Prestw-1417	0.985899	0	Bacteroides vulgatus (NT5001)	fungi	proto	weak	Fluconazole	C13H12F2N6O	306.277	Metabolism	Antifungal
Prestw-1419	1.118	0	Bacteroides vulgatus (NT5001)	human	proto	weak	Fluocinolone acetonide	C24H30F2O6	452.5	Metabolism	Anti-inflammatory
Prestw-142	1.03454	0	Bacteroides vulgatus (NT5001)	human	proto	weak	Dipyridamole	C24H40N8O4	504.638	Cardiovascular	Anticoagulant
Prestw-1420	1.1013	0	Bacteroides vulgatus (NT5001)	human	proto	weak	Formestane	C19H26O3	302.417	Endocrinology	Antineoplastic
Prestw-1421	1.20434	0	Bacteroides vulgatus (NT5001)	human	proto	weak	Formoterol fumarate	C42H52N4O12	804.902	Respiratory	Antiasthmatic
Prestw-1423	0.937458	0	Bacteroides vulgatus (NT5001)	human	proto	weak	Fosinopril	C30H46NO7P	563.677	Cardiovascular	Antihypertensive
Prestw-1424	1.07721	0	Bacteroides vulgatus (NT5001)	human	proto	weak	Fulvestrant	C32H47F5O3S	606.786	Endocrinology	Antineoplastic
Prestw-1427	1.0581	0	Bacteroides vulgatus (NT5001)	human	proto	weak	Levetiracetam	C8H14N2O2	170.213	Central Nervous System	Anticonvulsant
Prestw-1429	0.0890097	0	Bacteroides vulgatus (NT5001)	bacteria	proto	strong	Linezolid	C16H20FN3O4	337.354	Infectiology	Antibacterial
Prestw-143	0.0250466	0	Bacteroides vulgatus (NT5001)	antiseptic	proto	strong	Chlorhexidine	C22H30Cl2N10	505.457	Infectiology	Antibacterial
Prestw-1430	1.05633	0	Bacteroides vulgatus (NT5001)	human	proto	weak	Lofexidine	C11H12Cl2N2O	259.137	Cardiovascular	Antihypertensive
Prestw-1431	0.0229512	0	Bacteroides vulgatus (NT5001)	bacteria	proto	strong	Loracarbef	C16H16ClN3O4	349.777	Infectiology	Antibacterial
Prestw-1432	0.778138	0	Bacteroides vulgatus (NT5001)	human	proto	medium	Loratadine	C22H23ClN2O2	382.894	Allergology	Antihistaminic
Prestw-1433	1.09391	0	Bacteroides vulgatus (NT5001)	human	proto	weak	Losartan	C22H23ClN6O	422.921	Cardiovascular	Antihypertensive
Prestw-1435	0.951875	0	Bacteroides vulgatus (NT5001)	not a drug	proto	weak	Melengestrol acetate	C25H32O4	396.531	Endocrinology	Antiviral
Prestw-144	0.700812	0	Bacteroides vulgatus (NT5001)	human	proto	medium	Loperamide hydrochloride	C29H34Cl2N2O2	513.513	Gastroenterology	Antidiarrheal
Prestw-1441	1.03841	0	Bacteroides vulgatus (NT5001)	human	proto	weak	Mevastatin	C23H34O5	390.524	Cardiovascular	Hypocholesterolemic
Prestw-1443	1.13948	0	Bacteroides vulgatus (NT5001)	human	proto	weak	Misoprostol	C22H38O5	382.545	Metabolism	Antiulcer
Prestw-1444	0.900684	0	Bacteroides vulgatus (NT5001)	human	proto	weak	Mitotane	C14H10Cl4	320.048	Endocrinology	Antineoplastic
Prestw-1446	0.0443296	0	Bacteroides vulgatus (NT5001)	bacteria	proto	strong	Moxifloxacin	C21H24FN3O4	401.442	Infectiology	Antibacterial
Prestw-1447	0.961184	0	Bacteroides vulgatus (NT5001)	bacteria	proto	weak	Nalidixic acid sodium salt	C12H11N2NaO3	254.223	Infectiology	Antibacterial
Prestw-1449	1.02313	0	Bacteroides vulgatus (NT5001)	human	proto	weak	Nicotinamide	C6H6N2O	122.128	Dermatology	[Skin anti-inflammatory]
Prestw-145	0.0801177	0	Bacteroides vulgatus (NT5001)	bacteria	proto	strong	Chlortetracycline hydrochloride	C22H24Cl2N2O8	515.351	Infectiology	Antiamebic
Prestw-1452	0.651799	0	Bacteroides vulgatus (NT5001)	human	proto	medium	Norgestimate	C23H31NO3	369.508	Endocrinology	NA
Prestw-1454	1.04364	0	Bacteroides vulgatus (NT5001)	human	proto	weak	Nylidrin	C19H25NO2	299.417	Cardiovascular	Vasodilator
Prestw-1455	1.03073	0	Bacteroides vulgatus (NT5001)	human	proto	weak	Olanzapine	C17H20N4S	312.44	Central Nervous System	Antipsychotic
Prestw-1456	0.998112	0	Bacteroides vulgatus (NT5001)	human	proto	weak	Opipramol dihydrochloride	C23H31Cl2N3O	436.429	Central Nervous System	Antidepressant
Prestw-1459	1.01157	0	Bacteroides vulgatus (NT5001)	veterinary: metazoan parasites	proto	weak	Oxfendazol	C15H13N3O3S	315.353	Metabolism	NA
Prestw-146	0.536089	0	Bacteroides vulgatus (NT5001)	human	proto	medium	Tamoxifen citrate	C32H37NO8	563.654	Endocrinology	Antineoplastic
Prestw-1460	0.998346	0	Bacteroides vulgatus (NT5001)	veterinary: metazoan parasites	proto	weak	Oxibendazol	C12H15N3O3	249.272	Metabolism	[Antihelmintic]
Prestw-1463	0.961044	0	Bacteroides vulgatus (NT5001)	human	proto	weak	Tomoxetine hydrochloride	C17H22ClNO	291.824	Central Nervous System	NA
Prestw-1464	0.0316062	0	Bacteroides vulgatus (NT5001)	bacteria	proto	strong	Tosufloxacin hydrochloride	C19H16ClF3N4O3	440.813	Infectiology	Antibacterial
Prestw-1465	0.965044	0	Bacteroides vulgatus (NT5001)	human	proto	weak	Tramadol hydrochloride	C16H26ClNO2	299.844	Central Nervous System	Analgesic
Prestw-1467	0.587873	0	Bacteroides vulgatus (NT5001)	human	proto	medium	Troglitazone	C24H27NO5S	441.55	Metabolism	Antidiabetic
Prestw-1469	1.01826	0	Bacteroides vulgatus (NT5001)	human	proto	weak	Mercaptopurine	C5H4N4S	152.178	Immunology	Immunosuppressant
Prestw-147	0.902257	0	Bacteroides vulgatus (NT5001)	human	proto	weak	Nicergoline	C24H26BrN3O3	484.397	Cardiovascular	Anti-ischemic
Prestw-1471	1.09016	0	Bacteroides vulgatus (NT5001)	human	proto	weak	Amfepramone hydrochloride	C13H20ClNO	241.763	Central Nervous System	NA
Prestw-1472	0.00767595	0	Bacteroides vulgatus (NT5001)	antiseptic	proto	strong	Hexachlorophene	C13H6Cl6O2	406.91	Infectiology	Antiseptic
Prestw-1473	0.186617	0	Bacteroides vulgatus (NT5001)	human	proto	strong	Estradiol Valerate	C23H32O3	356.51	Endocrinology	Contraceptive
Prestw-1474	0.274442	0	Bacteroides vulgatus (NT5001)	bacteria	proto	medium	Chloroxine	C9H5Cl2NO	214.052	Dermatology	[Antibacterial]
Prestw-1475	0.602377	0	Bacteroides vulgatus (NT5001)	bacteria	proto	medium	Oxacillin sodium	C19H18N3NaO5S	423.426	Infectiology	Antibacterial
Prestw-1476	1.07957	0	Bacteroides vulgatus (NT5001)	human	proto	weak	Amcinonide	C28H35FO7	502.585	Metabolism	Anti-inflammatory
Prestw-1477	1.03487	0	Bacteroides vulgatus (NT5001)	human	proto	weak	Penicillamine	C5H11NO2S	149.213	Central Nervous System	Analgesic
Prestw-1478	0.0330709	0	Bacteroides vulgatus (NT5001)	bacteria	proto	strong	Rifaximin	C43H51N3O11	785.899	Infectiology	Antibacterial
Prestw-1479	0.361914	0	Bacteroides vulgatus (NT5001)	antiseptic	proto	medium	Triclosan	C12H7Cl3O2	289.547	Infectiology	Antibacterial
Prestw-148	0.968422	0	Bacteroides vulgatus (NT5001)	human	proto	weak	Canrenoic acid potassium salt	C22H29KO4	396.576	Endocrinology	Antihypertensive
Prestw-1480	0.89175	0	Bacteroides vulgatus (NT5001)	human	proto	medium	Racepinephrine HCl	C9H14ClNO3	219.67	Cardiovascular	Bronchodilator
Prestw-1481	0.967223	0	Bacteroides vulgatus (NT5001)	human	proto	weak	Cyclophosphamide	C7H15Cl2N2O2P	261.09	Immunology	Antineoplastic
Prestw-1482	1.18863	0	Bacteroides vulgatus (NT5001)	human	proto	weak	Valproic acid	C8H16O2	144.216	Central Nervous System	Anticonvulsant
Prestw-1483	1.10089	0	Bacteroides vulgatus (NT5001)	human	proto	weak	Fludarabine	C10H12FN5O4	285.237	Oncology	Antineoplastic
Prestw-1484	0.980722	0	Bacteroides vulgatus (NT5001)	human	proto	weak	Cladribine	C10H12ClN5O3	285.692	Oncology	Antineoplastic
Prestw-1486	0.993833	0	Bacteroides vulgatus (NT5001)	human	proto	weak	Cortisol acetate	C23H32O6	404.508	Metabolism	Anti-inflammatory
Prestw-1487	0.973559	0	Bacteroides vulgatus (NT5001)	human	proto	weak	Mesna	C2H5NaO3S2	164.178	Oncology	Chemoprotectant
Prestw-1488	1.07428	0	Bacteroides vulgatus (NT5001)	viruses	proto	weak	Penciclovir	C10H15N5O3	253.263	Infectiology	Antiviral
Prestw-1489	1.07939	0	Bacteroides vulgatus (NT5001)	human	proto	weak	Amifostine	C5H15N2O3PS	214.225	Diagnostic	[Detoxifying agent, antineoplastic treatment]
Prestw-149	0.849089	0	Bacteroides vulgatus (NT5001)	human	proto	medium	Thioproperazine dimesylate	C24H38N4O8S4	638.848	Central Nervous System	Antiemetic
Prestw-1490	1.05871	0	Bacteroides vulgatus (NT5001)	human	proto	weak	Nalmefene hydrochloride	C21H26ClNO3	375.899	Central Nervous System	NA
Prestw-1491	1.00937	0	Bacteroides vulgatus (NT5001)	human	proto	weak	Pentobarbital	C11H18N2O3	226.278	Central Nervous System	Anesthetic
Prestw-1492	0.971218	0	Bacteroides vulgatus (NT5001)	human	proto	weak	Lamotrigine	C9H7Cl2N5	256.096	Central Nervous System	Anticonvulsant
Prestw-1493	1.0767	0	Bacteroides vulgatus (NT5001)	human	proto	weak	Topiramate	C12H21NO8S	339.367	Central Nervous System	Anticonvulsant
Prestw-1494	1.09152	0	Bacteroides vulgatus (NT5001)	human	proto	weak	Irinotecan hydrochloride trihydrate	C33H45ClN4O9	677.201	Oncology	Antineoplastic
Prestw-1495	0.888945	0	Bacteroides vulgatus (NT5001)	human	proto	medium	Rabeprazole Sodium salt	C18H21N3NaO3S	382.44	Metabolism	Antiulcer
Prestw-1497	1.01012	0	Bacteroides vulgatus (NT5001)	human	proto	weak	Ambrisentan	C22H22N2O4	378.432	Cardiovascular	Antihypertensive
Prestw-1498	1.04618	0	Bacteroides vulgatus (NT5001)	human	proto	weak	Camylofine chlorhydrate	C19H34Cl2N2O2	393.401	NA	[Acetylcholine inhibitor]
Prestw-1499	1.03684	0	Bacteroides vulgatus (NT5001)	human	proto	weak	Fomepizole	C4H6N2	82.1058	Metabolism	[Antidote for methanol or ethylene glycol poisoning, inhibits alcohol dehydrogenase]
Prestw-15	1.02459	0	Bacteroides vulgatus (NT5001)	human	proto	weak	Heptaminol hydrochloride	C8H20ClNO	181.708	Cardiovascular	Analeptic
Prestw-150	0.944456	0	Bacteroides vulgatus (NT5001)	human	proto	weak	Dihydroergotamine tartrate	C70H80N10O16	1317.48	Central Nervous System	Antimigraine
Prestw-1500	1.01048	0	Bacteroides vulgatus (NT5001)	fungi	proto	weak	Voriconazole	C16H14F3N5O	349.318	Infectiology	Antifungal
Prestw-1501	1.05186	0	Bacteroides vulgatus (NT5001)	human	proto	weak	Fenipentol	C11H16O	164.25	Metabolism	Choleretic
Prestw-1502	0.969743	0	Bacteroides vulgatus (NT5001)	human	proto	weak	Acamprosate calcium	C10H20CaN2O8S2	400.488	Central Nervous System	NA
Prestw-1503	1.03888	0	Bacteroides vulgatus (NT5001)	human	proto	weak	Diosmin	C28H32O15	608.558	Cardiovascular	[Prolongs vasoconstriction, prolongs norepinephrin effect]
Prestw-1505	0.998	0	Bacteroides vulgatus (NT5001)	viruses	proto	weak	Valacyclovir hydrochloride	C13H21ClN6O4	360.803	Infectiology	Antiviral
Prestw-1506	0.970472	0	Bacteroides vulgatus (NT5001)	human	proto	weak	Mizolastine	C24H25FN6O	432.505	Allergology	[Antihistamine]
Prestw-1507	0.96782	0	Bacteroides vulgatus (NT5001)	human	proto	weak	Acefylline	C9H10N4O4	238.204	Central Nervous System	CNS Stimulant
Prestw-1508	0.995809	0	Bacteroides vulgatus (NT5001)	human	proto	weak	Ibutilide fumarate	C44H76N4O10S2	885.245	Cardiovascular	Antiarrhythmic
Prestw-1509	1.00113	0	Bacteroides vulgatus (NT5001)	human	proto	weak	Deflazacort	C25H31NO6	441.529	Immunology	Anti-inflammatory
Prestw-151	0.0881184	0	Bacteroides vulgatus (NT5001)	bacteria	proto	strong	Erythromycin	C37H67NO13	733.945	Infectiology	Antibacterial
Prestw-1510	1.03826	0	Bacteroides vulgatus (NT5001)	human	proto	weak	Dolasetron mesilate	C20H26N2O7S	438.503	Central Nervous System	Antiemetic
Prestw-1511	1.014	0	Bacteroides vulgatus (NT5001)	human	proto	weak	Aceclidine Hydrochloride	C9H16ClNO2	205.686	Ophthalmology	Antiglaucoma
Prestw-1512	1.02665	0	Bacteroides vulgatus (NT5001)	viruses	proto	weak	Abacavir Sulfate	C28H38N12O6S	670.756	Infectiology	Antiviral
Prestw-1514	0.950414	0	Bacteroides vulgatus (NT5001)	human	proto	weak	Darifenacin hydrobromide	C28H31BrN2O2	507.475	Neuromuscular	NA
Prestw-1515	1.01505	0	Bacteroides vulgatus (NT5001)	human	proto	weak	Fadrozole hydrochloride	C14H14ClN3	259.741	Oncology	Antineoplastic
Prestw-1516	0.968805	0	Bacteroides vulgatus (NT5001)	human	proto	weak	Levalbuterol hydrochloride	C13H22ClNO3	275.778	Respiratory	Antiasthmatic
Prestw-153	1.02707	0	Bacteroides vulgatus (NT5001)	viruses	proto	weak	Didanosine	C10H12N4O3	236.232	Infectiology	Antiviral
Prestw-154	0.0559071	0	Bacteroides vulgatus (NT5001)	bacteria	proto	strong	Josamycin	C42H69NO15	828.016	Infectiology	Antibacterial
Prestw-155	0.941123	0	Bacteroides vulgatus (NT5001)	human	proto	weak	Paclitaxel	C47H51NO14	853.929	Oncology	Antineoplastic
Prestw-156	0.820648	0	Bacteroides vulgatus (NT5001)	metazoan parasites	proto	medium	Ivermectin	C48H74O14	875.117	Infectiology	Antihelmintic
Prestw-157	1.01968	0	Bacteroides vulgatus (NT5001)	human	proto	weak	Gallamine triethiodide	C30H60I3N3O3	891.544	Neuromuscular	Muscle relaxant
Prestw-158	0.948401	0	Bacteroides vulgatus (NT5001)	bacteria	proto	weak	Neomycin sulfate	C23H48N6O17S	712.733	Infectiology	Antibacterial
Prestw-159	0.906084	0	Bacteroides vulgatus (NT5001)	bacteria	proto	weak	Dihydrostreptomycin sulfate	C42H88N14O36S3	1461.43	Infectiology	Antibacterial
Prestw-16	1.01729	0	Bacteroides vulgatus (NT5001)	bacteria	proto	weak	Sulfathiazole	C9H9N3O2S2	255.319	Infectiology	Antibacterial
Prestw-160	0.931499	0	Bacteroides vulgatus (NT5001)	bacteria	proto	weak	Gentamicine sulfate	C60H125N15O25S	1488.81	Infectiology	Antibacterial
Prestw-1600	0.187148	0	Bacteroides vulgatus (NT5001)	human	proto	strong	Aprepitant	C23H21F7N4O3	534.438	Metabolism	Antiemetic
Prestw-1601	0.247095	0	Bacteroides vulgatus (NT5001)	human	proto	medium	Pinaverium bromide	C26H41Br2NO4	591.429	Neuromuscular	Antispastic
Prestw-1602	0.954062	0	Bacteroides vulgatus (NT5001)	not a drug	proto	weak	Indatraline hydrochloride	C16H16Cl3N	328.672	Central Nervous System	Antidepressant
Prestw-1603	0.927451	0	Bacteroides vulgatus (NT5001)	human	proto	weak	Pemirolast potassium	C10H7KN6O	266.309	Ophthalmology	[Antiallergenic]
Prestw-1604	1.00407	0	Bacteroides vulgatus (NT5001)	viruses	proto	weak	(-)-Emtricitabine	C8H10FN3O3S	247.25	Infectiology	Antiviral
Prestw-161	1.09007	0	Bacteroides vulgatus (NT5001)	bacteria	proto	weak	Isoniazid	C6H7N3O	137.142	Infectiology	Antibacterial
Prestw-162	1.05933	0	Bacteroides vulgatus (NT5001)	human	proto	weak	Pentylenetetrazole	C6H10N4	138.173	Central Nervous System	Analeptic
Prestw-163	1.04712	0	Bacteroides vulgatus (NT5001)	human	proto	weak	Chlorzoxazone	C7H4ClNO2	169.568	Central Nervous System	Anticonvulsant
Prestw-164	0.210656	0	Bacteroides vulgatus (NT5001)	bacteria	proto	medium	Ornidazole	C7H10ClN3O3	219.629	Infectiology	Antibacterial
Prestw-165	1.0774	0	Bacteroides vulgatus (NT5001)	human	proto	weak	Ethosuximide	C7H11NO2	141.171	Central Nervous System	Anticonvulsant
Prestw-166	0.493347	0	Bacteroides vulgatus (NT5001)	bacteria	proto	medium	Mafenide hydrochloride	C7H11ClN2O2S	222.695	Infectiology	Antibacterial
Prestw-167	1.02565	0	Bacteroides vulgatus (NT5001)	human	proto	weak	Riluzole hydrochloride	C8H6ClF3N2OS	270.662	Central Nervous System	Antispastic
Prestw-168	0.447167	0	Bacteroides vulgatus (NT5001)	bacteria	proto	medium	Nitrofurantoin	C8H6N4O5	238.161	Infectiology	Antibacterial
Prestw-169	1.04109	0	Bacteroides vulgatus (NT5001)	human	proto	weak	Hydralazine hydrochloride	C8H9ClN4	196.641	Cardiovascular	Antihypertensive
Prestw-17	1.01377	0	Bacteroides vulgatus (NT5001)	human	proto	weak	Levodopa	C9H11NO4	197.192	Central Nervous System	Antiparkinsonian
Prestw-170	0.990529	0	Bacteroides vulgatus (NT5001)	human	proto	weak	Phenelzine sulfate	C8H14N2O4S	234.276	Central Nervous System	Antidepressant
Prestw-171	1.1017	0	Bacteroides vulgatus (NT5001)	human	proto	weak	Tranexamic acid	C8H15NO2	157.214	Hematology	Hemostatic
Prestw-172	1.06387	0	Bacteroides vulgatus (NT5001)	human	proto	weak	Etofylline	C9H12N4O3	224.221	Cardiovascular	Antispastic
Prestw-173	1.06335	0	Bacteroides vulgatus (NT5001)	human	proto	weak	Tranylcypromine hydrochloride	C9H12ClN	169.656	Central Nervous System	Antidepressant
Prestw-174	0.997634	0	Bacteroides vulgatus (NT5001)	human	proto	weak	Alverine citrate salt	C26H35NO7	473.571	Neuromuscular	Antispastic
Prestw-175	1.02277	0	Bacteroides vulgatus (NT5001)	human	proto	weak	Aceclofenac	C16H13Cl2NO4	354.192	Central Nervous System	Analgesic
Prestw-176	1.04032	0	Bacteroides vulgatus (NT5001)	human	proto	weak	Iproniazide phosphate	C9H16N3O5P	277.219	Cardiovascular	Antidepressant
Prestw-177	0.990246	0	Bacteroides vulgatus (NT5001)	bacteria	proto	weak	Sulfamethoxazole	C10H11N3O3S	253.281	Infectiology	Antibacterial
Prestw-178	1.00898	0	Bacteroides vulgatus (NT5001)	human	proto	weak	Mephenesin	C10H14O3	182.221	Central Nervous System	Anticonvulsant
Prestw-179	0.963921	0	Bacteroides vulgatus (NT5001)	human	proto	weak	Phenformin hydrochloride	C10H16ClN5	241.726	Endocrinology	Antidiabetic
Prestw-18	0.987845	0	Bacteroides vulgatus (NT5001)	viruses	proto	weak	Idoxuridine	C9H11IN2O5	354.103	Infectiology	Antiviral
Prestw-180	0.978202	0	Bacteroides vulgatus (NT5001)	human	proto	weak	Flutamide	C11H11F3N2O3	276.217	Oncology	Antineoplastic
Prestw-181	1.08113	0	Bacteroides vulgatus (NT5001)	not a drug	proto	weak	Ampyrone	C11H13N3O	203.246	Central Nervous System	Analgesic
Prestw-182	1.06808	0	Bacteroides vulgatus (NT5001)	metazoan parasites	proto	weak	Levamisole hydrochloride	C11H13ClN2S	240.757	Immunology	Antihelmintic
Prestw-183	1.02188	0	Bacteroides vulgatus (NT5001)	human	proto	weak	Pargyline hydrochloride	C11H14ClN	195.694	Cardiovascular	Antidepressant
Prestw-184	1.03351	0	Bacteroides vulgatus (NT5001)	human	proto	weak	Methocarbamol	C11H15NO5	241.246	Central Nervous System	Analgesic
Prestw-185	0.912125	0	Bacteroides vulgatus (NT5001)	bacteria	proto	weak	Aztreonam	C13H17N5O8S2	435.437	Infectiology	Antibacterial
Prestw-186	0.436923	0	Bacteroides vulgatus (NT5001)	bacteria	proto	medium	Cloxacillin sodium salt	C19H17ClN3NaO5S	457.871	Infectiology	Antibacterial
Prestw-187	0.978831	0	Bacteroides vulgatus (NT5001)	human	proto	weak	Catharanthine	C21H24N2O2	336.438	Oncology	Antineoplastic
Prestw-188	0.973321	0	Bacteroides vulgatus (NT5001)	human	proto	weak	Pentolinium bitartrate	C23H42N2O12	538.597	Cardiovascular	Antihypertensive
Prestw-189	1.00217	0	Bacteroides vulgatus (NT5001)	not a drug	proto	weak	Aminopurine, 6-benzyl	C12H11N5	225.255	Endocrinology	[Synthetic cytokinin]
Prestw-19	0.994111	0	Bacteroides vulgatus (NT5001)	human	proto	weak	Captopril	C9H15NO3S	217.289	Cardiovascular	Antihypertensive
Prestw-190	0.968794	0	Bacteroides vulgatus (NT5001)	human	proto	weak	Tolbutamide	C12H18N2O3S	270.353	Endocrinology	Antidiabetic
Prestw-191	1.08297	0	Bacteroides vulgatus (NT5001)	human	proto	weak	Midodrine hydrochloride	C12H19ClN2O4	290.749	Cardiovascular	Antihypertensive
Prestw-192	1.05728	0	Bacteroides vulgatus (NT5001)	human	proto	weak	Thalidomide	C13H10N2O4	258.236	Central Nervous System	Hypnotic
Prestw-193	0.905169	0	Bacteroides vulgatus (NT5001)	bacteria	proto	weak	Oxolinic acid	C13H11NO5	261.236	Metabolism	Antibacterial
Prestw-194	0.966734	0	Bacteroides vulgatus (NT5001)	human	proto	weak	Nimesulide	C13H12N2O5S	308.315	Metabolism	Anti-inflammatory
Prestw-196	0.981837	0	Bacteroides vulgatus (NT5001)	human	proto	weak	Pentoxifylline	C13H18N4O3	278.313	Cardiovascular	Bronchodilator
Prestw-197	1.00986	0	Bacteroides vulgatus (NT5001)	human	proto	weak	Metaraminol bitartrate	C17H25NO14	467.387	Cardiovascular	Antihypotensive
Prestw-198	0.958675	0	Bacteroides vulgatus (NT5001)	human	proto	weak	Salbutamol	C13H21NO3	239.317	Neuromuscular	Bronchodilator
Prestw-199	0.959341	0	Bacteroides vulgatus (NT5001)	human	proto	weak	Prilocaine hydrochloride	C13H21ClN2O	256.778	Neuromuscular	Local anesthetic
Prestw-2	1.1014	0	Bacteroides vulgatus (NT5001)	not a drug	proto	weak	Allantoin	C4H6N4O3	158.117	Dermatology	Antipsoriatic
Prestw-20	1.01265	0	Bacteroides vulgatus (NT5001)	human	proto	weak	Minoxidil	C9H15N5O	209.253	Cardiovascular	Anti-alopecia
Prestw-200	0.947541	0	Bacteroides vulgatus (NT5001)	not a drug	proto	weak	Camptothecine (S,+)	C20H16N2O4	348.362	Oncology	Antineoplastic
Prestw-201	0.989648	0	Bacteroides vulgatus (NT5001)	human	proto	weak	Ranitidine hydrochloride	C13H23ClN4O3S	350.87	Gastroenterology	Antiulcer
Prestw-202	0.915279	0	Bacteroides vulgatus (NT5001)	human	proto	weak	Tiratricol, 3,3',5-triiodothyroacetic acid	C14H9I3O4	621.939	Endocrinology	Antihypothyroid
Prestw-203	0.918677	0	Bacteroides vulgatus (NT5001)	human	proto	weak	Flufenamic acid	C14H10F3NO2	281.236	Central Nervous System	Analgesic
Prestw-204	0.524642	0	Bacteroides vulgatus (NT5001)	bacteria	proto	medium	Flumequine	C14H12FNO3	261.255	Infectiology	Antibacterial
Prestw-205	0.796961	0	Bacteroides vulgatus (NT5001)	human	proto	medium	Tolfenamic acid	C14H12ClNO2	261.71	Central Nervous System	Analgesic
Prestw-206	0.812904	0	Bacteroides vulgatus (NT5001)	human	proto	medium	Meclofenamic acid sodium salt monohydrate	C14H12Cl2NNaO3	336.152	Central Nervous System	Anti-inflammatory
Prestw-208	0.47865	0	Bacteroides vulgatus (NT5001)	bacteria	proto	medium	Trimethoprim	C14H18N4O3	290.325	Infectiology	Antibacterial
Prestw-209	0.9526	0	Bacteroides vulgatus (NT5001)	human	proto	weak	Metoclopramide monohydrochloride	C14H23Cl2N3O2	336.264	Central Nervous System	Antiemetic
Prestw-21	1.04354	0	Bacteroides vulgatus (NT5001)	bacteria	proto	weak	Sulfaphenazole	C15H14N4O2S	314.368	Infectiology	Antibacterial
Prestw-210	0.947631	0	Bacteroides vulgatus (NT5001)	metazoan parasites	proto	weak	Fenbendazole	C15H13N3O2S	299.354	Infectiology	Antihelmintic
Prestw-211	1.07215	0	Bacteroides vulgatus (NT5001)	human	proto	weak	Piroxicam	C15H13N3O4S	331.353	Central Nervous System	Analgesic
Prestw-212	1.04907	0	Bacteroides vulgatus (NT5001)	metazoan parasites	proto	weak	Pyrantel tartrate	C15H20N2O6S	356.4	Infectiology	Antihelmintic
Prestw-213	0.992734	0	Bacteroides vulgatus (NT5001)	human	proto	weak	Fenspiride hydrochloride	C15H21ClN2O2	296.8	Respiratory	Antitussive
Prestw-214	1.03875	0	Bacteroides vulgatus (NT5001)	human	proto	weak	Gemfibrozil	C15H22O3	250.341	Metabolism	Hypocholesterolemic
Prestw-215	1.01848	0	Bacteroides vulgatus (NT5001)	human	proto	weak	Mefexamide hydrochloride	C15H25ClN2O3	316.831	Central Nervous System	CNS Stimulant
Prestw-216	0.999535	0	Bacteroides vulgatus (NT5001)	human	proto	weak	Tiapride hydrochloride	C15H25ClN2O4S	364.894	Central Nervous System	Antiemetic
Prestw-217	0.932766	0	Bacteroides vulgatus (NT5001)	metazoan parasites	proto	weak	Mebendazole	C16H13N3O3	295.3	Infectiology	Antihelmintic
Prestw-218	0.949483	0	Bacteroides vulgatus (NT5001)	human	proto	weak	Fenbufen	C16H14O3	254.288	Central Nervous System	Analgesic
Prestw-219	0.939517	0	Bacteroides vulgatus (NT5001)	human	proto	weak	Ketoprofen	C16H14O3	254.288	Central Nervous System	Analgesic
Prestw-22	1.02352	0	Bacteroides vulgatus (NT5001)	human	proto	weak	Panthenol (D)	C9H19NO4	205.256	Metabolism	Anti-alopecia
Prestw-220	0.962804	0	Bacteroides vulgatus (NT5001)	human	proto	weak	Indapamide	C16H16ClN3O3S	365.841	Metabolism	Antihypertensive
Prestw-221	0.91092	0	Bacteroides vulgatus (NT5001)	bacteria	proto	weak	Norfloxacin	C16H18FN3O3	319.339	Infectiology	Antibacterial
Prestw-222	1.01089	0	Bacteroides vulgatus (NT5001)	veterinary: infections	proto	weak	Antimycin A	C28H40N2O9	548.639	Infectiology	Antibacterial
Prestw-223	1.04401	0	Bacteroides vulgatus (NT5001)	human	proto	weak	Xylometazoline hydrochloride	C16H25ClN2	280.844	Cardiovascular	Nasal Decongestant
Prestw-224	0.958411	0	Bacteroides vulgatus (NT5001)	human	proto	weak	Oxymetazoline hydrochloride	C16H25ClN2O	296.843	Respiratory	Nasal Decongestant
Prestw-225	0.986591	0	Bacteroides vulgatus (NT5001)	human	proto	weak	Nifenazone	C17H16N4O2	308.343	Central Nervous System	Analgesic
Prestw-226	0.999332	0	Bacteroides vulgatus (NT5001)	fungi	proto	weak	Griseofulvin	C17H17ClO6	352.774	Infectiology	Antifungal
Prestw-227	0.755145	0	Bacteroides vulgatus (NT5001)	human	proto	medium	Clemizole hydrochloride	C19H21Cl2N3	362.305	Allergology	Antibacterial
Prestw-228	1.00728	0	Bacteroides vulgatus (NT5001)	human	proto	weak	Tropicamide	C17H20N2O2	284.361	Neuromuscular	Mydriatic
Prestw-229	0.951604	0	Bacteroides vulgatus (NT5001)	human	proto	weak	Nefopam hydrochloride	C17H20ClNO	289.808	Central Nervous System	Analgesic
Prestw-23	1.03449	0	Bacteroides vulgatus (NT5001)	bacteria	proto	weak	Sulfadiazine	C10H10N4O2S	250.281	Infectiology	Antibacterial
Prestw-230	0.918993	0	Bacteroides vulgatus (NT5001)	human	proto	weak	Phentolamine hydrochloride	C17H20ClN3O	317.821	Cardiovascular	Antihypertensive
Prestw-231	1.09723	0	Bacteroides vulgatus (NT5001)	human	proto	weak	Etodolac	C17H21NO3	287.362	Central Nervous System	Analgesic
Prestw-232	1.05417	0	Bacteroides vulgatus (NT5001)	human	proto	weak	Scopolamin-N-oxide hydrobromide	C17H22BrNO5	400.273	Neuromuscular	Antispastic
Prestw-233	1.04802	0	Bacteroides vulgatus (NT5001)	human	proto	weak	Hyoscyamine (L)	C17H23NO3	289.378	Central Nervous System	Antiemetic
Prestw-234	1.05924	0	Bacteroides vulgatus (NT5001)	fungi	proto	weak	Chlorphensin carbamate	C10H12ClNO4	245.664	Central Nervous System	Muscle relaxant
Prestw-236	1.02353	0	Bacteroides vulgatus (NT5001)	human	proto	weak	Dilazep dihydrochloride	C31H46Cl2N2O10	677.626	Cardiovascular	Antiplatelet
Prestw-237	0.266681	0	Bacteroides vulgatus (NT5001)	bacteria	proto	medium	Ofloxacin	C18H20FN3O4	361.376	Infectiology	Antibacterial
Prestw-238	0.252682	0	Bacteroides vulgatus (NT5001)	bacteria	proto	medium	Lomefloxacin hydrochloride	C17H20ClF2N3O3	387.817	Infectiology	Antibacterial
Prestw-239	0.932399	0	Bacteroides vulgatus (NT5001)	human	proto	weak	Orphenadrine hydrochloride	C18H24ClNO	305.851	Allergology	Antihistaminic
Prestw-24	0.989625	0	Bacteroides vulgatus (NT5001)	human	proto	weak	Norethynodrel	C20H26O2	298.429	Endocrinology	Contraceptive
Prestw-240	0.999497	0	Bacteroides vulgatus (NT5001)	human	proto	weak	Proglumide	C18H26N2O4	334.419	Gastroenterology	Antiulcer
Prestw-241	1.10504	0	Bacteroides vulgatus (NT5001)	human	proto	weak	Mexiletine hydrochloride	C11H18ClNO	215.725	Cardiovascular	Antiarrhythmic
Prestw-242	1.05552	0	Bacteroides vulgatus (NT5001)	human	proto	weak	Flavoxate hydrochloride	C24H26ClNO4	427.932	Metabolism	Antispastic
Prestw-243	1.01237	0	Bacteroides vulgatus (NT5001)	human	proto	weak	Bufexamac	C12H17NO3	223.274	Central Nervous System	Analgesic
Prestw-244	1.01135	0	Bacteroides vulgatus (NT5001)	human	proto	weak	Glutethimide, para-amino	C13H16N2O2	232.285	Oncology	Antineoplastic
Prestw-245	1.0413	0	Bacteroides vulgatus (NT5001)	human	proto	weak	Dropropizine (R,S)	C13H20N2O2	236.317	Respiratory	Antitussive
Prestw-246	1.04122	0	Bacteroides vulgatus (NT5001)	human	proto	weak	Pinacidil	C13H19N5	245.33	Cardiovascular	Antihypertensive
Prestw-247	1.02765	0	Bacteroides vulgatus (NT5001)	metazoan parasites	proto	weak	Albendazole	C12H15N3O2S	265.336	Metabolism	Antihelmintic
Prestw-248	0.987083	0	Bacteroides vulgatus (NT5001)	human	proto	weak	Clonidine hydrochloride	C9H10Cl3N3	266.559	Cardiovascular	Analgesic
Prestw-249	1.01346	0	Bacteroides vulgatus (NT5001)	human	proto	weak	Bupropion hydrochloride	C13H19Cl2NO	276.208	Central Nervous System	Antidepressant
Prestw-25	0.108843	0	Bacteroides vulgatus (NT5001)	bacteria	proto	strong	Thiamphenicol	C12H15Cl2NO5S	356.227	Infectiology	Antibacterial
Prestw-250	1.0366	0	Bacteroides vulgatus (NT5001)	human	proto	weak	Alprenolol hydrochloride	C15H24ClNO2	285.817	Cardiovascular	Antianginal
Prestw-251	1.06032	0	Bacteroides vulgatus (NT5001)	human	proto	weak	Chlorothiazide	C7H6ClN3O4S2	295.725	Metabolism	Antihypertensive
Prestw-252	0.975445	0	Bacteroides vulgatus (NT5001)	human	proto	weak	Diphenidol hydrochloride	C21H28ClNO	345.916	Central Nervous System	Antiemetic
Prestw-253	1.0454	0	Bacteroides vulgatus (NT5001)	human	proto	weak	Norethindrone	C20H26O2	298.429	Endocrinology	Contraceptive
Prestw-254	0.96914	0	Bacteroides vulgatus (NT5001)	human	proto	weak	Nortriptyline hydrochloride	C19H22ClN	299.847	Central Nervous System	Antidepressant
Prestw-255	0.985265	0	Bacteroides vulgatus (NT5001)	human	proto	weak	Niflumic acid	C13H9F3N2O2	282.224	Central Nervous System	Analgesic
Prestw-256	1.02874	0	Bacteroides vulgatus (NT5001)	human	proto	weak	Isotretinoin	C20H28O2	300.445	Dermatology	Keratolytic
Prestw-257	1.00023	0	Bacteroides vulgatus (NT5001)	human	proto	weak	Retinoic acid	C20H28O2	300.445	Dermatology	Keratolytic
Prestw-258	0.963844	0	Bacteroides vulgatus (NT5001)	human	proto	weak	Antazoline hydrochloride	C17H20ClN3	301.822	Allergology	Antihistaminic
Prestw-259	0.652705	0	Bacteroides vulgatus (NT5001)	human	proto	medium	Ethacrynic acid	C13H12Cl2O4	303.144	Metabolism	Diuretic
Prestw-26	0.973005	0	Bacteroides vulgatus (NT5001)	human	proto	weak	Cimetidine	C10H16N6S	252.343	Gastroenterology	Antiulcer
Prestw-260	0.990392	0	Bacteroides vulgatus (NT5001)	metazoan parasites	proto	weak	Praziquantel	C19H24N2O2	312.415	Infectiology	Antihelmintic
Prestw-261	1.03999	0	Bacteroides vulgatus (NT5001)	human	proto	weak	Ethisterone	C21H28O2	312.456	Endocrinology	Contraceptive
Prestw-262	0.865395	0	Bacteroides vulgatus (NT5001)	human	proto	medium	Triprolidine hydrochloride	C19H23ClN2	314.862	Allergology	Antihistaminic
Prestw-263	0.861404	0	Bacteroides vulgatus (NT5001)	human	proto	medium	Doxepin hydrochloride	C19H22ClNO	315.846	Allergology	Anticonvulsant
Prestw-264	0.990123	0	Bacteroides vulgatus (NT5001)	human	proto	weak	Dyclonine hydrochloride	C18H28ClNO2	325.882	Neuromuscular	Local anesthetic
Prestw-265	0.995997	0	Bacteroides vulgatus (NT5001)	human	proto	weak	Dimenhydrinate	C24H28ClN5O3	469.975	Allergology	Antiemetic
Prestw-266	1.01402	0	Bacteroides vulgatus (NT5001)	human	proto	weak	Disopyramide	C21H29N3O	339.485	Cardiovascular	Antiarrhythmic
Prestw-267	0.39749	0	Bacteroides vulgatus (NT5001)	fungi	proto	medium	Clotrimazole	C22H17ClN2	344.847	Infectiology	Antibacterial
Prestw-268	0.866505	0	Bacteroides vulgatus (NT5001)	human	proto	medium	Vinpocetine	C22H26N2O2	350.465	Cardiovascular	CNS Stimulant
Prestw-269	0.731987	0	Bacteroides vulgatus (NT5001)	human	proto	medium	Clomipramine hydrochloride	C19H24Cl2N2	351.323	Central Nervous System	Antidepressant
Prestw-27	0.987685	0	Bacteroides vulgatus (NT5001)	human	proto	weak	Doxylamine succinate	C21H28N2O5	388.468	Allergology	Anti-anorectic
Prestw-270	0.436015	0	Bacteroides vulgatus (NT5001)	human	proto	medium	Fendiline hydrochloride	C23H26ClN	351.923	Cardiovascular	Antianginal
Prestw-271	1.06339	0	Bacteroides vulgatus (NT5001)	human	proto	weak	Vincamine	C21H26N2O3	354.453	Central Nervous System	CNS Stimulant
Prestw-272	0.990902	0	Bacteroides vulgatus (NT5001)	human	proto	weak	Indomethacin	C19H16ClNO4	357.797	Central Nervous System	Analgesic
Prestw-273	1.0185	0	Bacteroides vulgatus (NT5001)	human	proto	weak	Cortisone	C21H28O5	360.454	Endocrinology	Anti-inflammatory
Prestw-274	1.03287	0	Bacteroides vulgatus (NT5001)	human	proto	weak	Prednisolone	C21H28O5	360.454	Endocrinology	Anti-inflammatory
Prestw-275	0.970234	0	Bacteroides vulgatus (NT5001)	human	proto	weak	Fenofibrate	C20H21ClO4	360.841	Metabolism	Hypocholesterolemic
Prestw-276	0.982414	0	Bacteroides vulgatus (NT5001)	human	proto	weak	Bumetanide	C17H20N2O5S	364.423	Metabolism	Diuretic
Prestw-277	0.971292	0	Bacteroides vulgatus (NT5001)	human	proto	weak	Labetalol hydrochloride	C19H25ClN2O3	364.876	Cardiovascular	Antihypotensive
Prestw-278	0.714335	0	Bacteroides vulgatus (NT5001)	human	proto	medium	Cinnarizine	C26H28N2	368.526	Allergology	Antihistaminic
Prestw-279	0.938234	0	Bacteroides vulgatus (NT5001)	human	proto	weak	Methylprednisolone, 6-alpha	C22H30O5	374.481	Endocrinology	Anti-inflammatory
Prestw-28	0.985284	0	Bacteroides vulgatus (NT5001)	bacteria	proto	weak	Ethambutol dihydrochloride	C10H26Cl2N2O2	277.237	Infectiology	Antibacterial
Prestw-280	0.951224	0	Bacteroides vulgatus (NT5001)	protozoa	proto	weak	Quinidine hydrochloride monohydrate	C20H27ClN2O3	378.903	Cardiovascular	Antiarrhythmic
Prestw-281	1.07164	0	Bacteroides vulgatus (NT5001)	human	proto	weak	Fludrocortisone acetate	C23H31FO6	422.498	Dermatology	Anti-inflammatory
Prestw-282	1.06399	0	Bacteroides vulgatus (NT5001)	human	proto	weak	Fenoterol hydrobromide	C17H22BrNO4	384.273	Neuromuscular	Bronchodilator
Prestw-283	0.870618	0	Bacteroides vulgatus (NT5001)	human	proto	medium	Homochlorcyclizine dihydrochloride	C19H25Cl3N2	387.784	Allergology	Antihistaminic
Prestw-284	1.00614	0	Bacteroides vulgatus (NT5001)	metazoan parasites	proto	weak	Diethylcarbamazine citrate	C16H29N3O8	391.425	Infectiology	Antihelmintic
Prestw-285	0.995881	0	Bacteroides vulgatus (NT5001)	human	proto	weak	Chenodiol	C24H40O4	392.584	Gastroenterology	Cholagogue
Prestw-286	0.719784	0	Bacteroides vulgatus (NT5001)	human	proto	medium	Perhexiline maleate	C23H39NO4	393.572	Cardiovascular	Antianginal
Prestw-287	0.892514	0	Bacteroides vulgatus (NT5001)	human	proto	medium	Oxybutynin chloride	C22H32ClNO3	393.958	Neuromuscular	Antispastic
Prestw-288	0.904505	0	Bacteroides vulgatus (NT5001)	human	proto	weak	Spiperone	C23H26FN3O2	395.481	Central Nervous System	Antipsychotic
Prestw-289	0.952024	0	Bacteroides vulgatus (NT5001)	human	proto	weak	Pyrilamine maleate	C21H27N3O5	401.466	Allergology	Antihistaminic
Prestw-29	0.968818	0	Bacteroides vulgatus (NT5001)	human	proto	weak	Antipyrine	C11H12N2O	188.231	Central Nervous System	Analgesic
Prestw-290	0.943118	0	Bacteroides vulgatus (NT5001)	human	proto	weak	Sulfinpyrazone	C23H20N2O3S	404.491	Hematology	Antiplatelet
Prestw-291	1.00339	0	Bacteroides vulgatus (NT5001)	human	proto	weak	Dantrolene sodium salt	C14H9N4NaO5	336.241	Neuromuscular	Muscle relaxant
Prestw-292	0.994479	0	Bacteroides vulgatus (NT5001)	human	proto	weak	Trazodone hydrochloride	C19H23Cl2N5O	408.334	Central Nervous System	Antidepressant
Prestw-293	0.986651	0	Bacteroides vulgatus (NT5001)	human	proto	weak	Glafenine hydrochloride	C19H18Cl2N2O4	409.272	Metabolism	Analgesic
Prestw-294	0.350766	0	Bacteroides vulgatus (NT5001)	human	proto	medium	Pimethixene maleate	C23H23NO4S	409.508	Allergology	Antihistaminic
Prestw-295	0.980599	0	Bacteroides vulgatus (NT5001)	human	proto	weak	Pergolide mesylate	C20H30N2O3S2	410.602	Central Nervous System	Antiparkinsonian
Prestw-296	0.975322	0	Bacteroides vulgatus (NT5001)	human	proto	weak	Acemetacin	C21H18ClNO6	415.834	Metabolism	Anti-inflammatory
Prestw-297	0.984302	0	Bacteroides vulgatus (NT5001)	human	proto	weak	Benzydamine hydrochloride	C19H24ClN3O	345.876	Central Nervous System	Analgesic
Prestw-298	0.894573	0	Bacteroides vulgatus (NT5001)	human	proto	medium	Fipexide hydrochloride	C20H22Cl2N2O4	425.315	Central Nervous System	Anti-fatigue
Prestw-299	0.760593	0	Bacteroides vulgatus (NT5001)	human	proto	medium	Mifepristone	C29H35NO2	429.608	Endocrinology	Abortifacient
Prestw-3	1.07629	0	Bacteroides vulgatus (NT5001)	human	proto	weak	Acetazolamide	C4H6N4O3S2	222.245	Metabolism	Anticonvulsant
Prestw-30	0.969383	0	Bacteroides vulgatus (NT5001)	not a drug	proto	weak	Antipyrine, 4-hydroxy	C11H12N2O2	204.23	Metabolism	[Tests hepatic excretion]
Prestw-300	0.923874	0	Bacteroides vulgatus (NT5001)	not a drug	proto	weak	Diperodon hydrochloride	C22H28ClN3O4	433.939	Neuromuscular	Local anesthetic
Prestw-301	1.06744	0	Bacteroides vulgatus (NT5001)	human	proto	weak	Lisinopril	C21H35N3O7	441.529	Cardiovascular	Antihypertensive
Prestw-302	0.0941787	0	Bacteroides vulgatus (NT5001)	bacteria	proto	strong	Lincomycin hydrochloride	C18H35ClN2O6S	443.006	Infectiology	Antibacterial
Prestw-303	0.986889	0	Bacteroides vulgatus (NT5001)	human	proto	weak	Telenzepine dihydrochloride	C19H24Cl2N4O2S	443.399	Gastroenterology	Antiulcer
Prestw-304	0.462433	0	Bacteroides vulgatus (NT5001)	fungi	proto	medium	Econazole nitrate	C18H16Cl3N3O4	444.705	Infectiology	Antifungal
Prestw-305	0.991973	0	Bacteroides vulgatus (NT5001)	human	proto	weak	Bupivacaine hydrochloride	C18H29ClN2O	324.898	Neuromuscular	Local anesthetic
Prestw-306	0.851482	0	Bacteroides vulgatus (NT5001)	human	proto	medium	Clemastine fumarate	C25H30ClNO5	459.975	Allergology	Antiemetic
Prestw-307	0.10065	0	Bacteroides vulgatus (NT5001)	bacteria	proto	strong	Oxytetracycline dihydrate	C22H28N2O11	496.475	Infectiology	Antibacterial
Prestw-308	0.697254	0	Bacteroides vulgatus (NT5001)	human	proto	medium	Pimozide	C28H29F2N3O	461.56	Central Nervous System	Antipsychotic
Prestw-309	0.769816	0	Bacteroides vulgatus (NT5001)	protozoa	proto	medium	Amodiaquin dihydrochloride dihydrate	C20H28Cl3N3O3	464.823	Infectiology	Anti-inflammatory
Prestw-31	0.114317	0	Bacteroides vulgatus (NT5001)	bacteria	proto	strong	Chloramphenicol	C11H12Cl2N2O5	323.135	Infectiology	Antibacterial
Prestw-310	0.930579	0	Bacteroides vulgatus (NT5001)	human	proto	weak	Mebeverine hydrochloride	C25H36ClNO5	466.022	Neuromuscular	Antispastic
Prestw-311	1.06065	0	Bacteroides vulgatus (NT5001)	human	proto	weak	Ifenprodil tartrate	C25H33NO8	475.544	Cardiovascular	Vasodilator
Prestw-312	0.74518	0	Bacteroides vulgatus (NT5001)	human	proto	medium	Flunarizine dihydrochloride	C26H28Cl2F2N2	477.429	Central Nervous System	Anticonvulsant
Prestw-313	0.725367	0	Bacteroides vulgatus (NT5001)	human	proto	medium	Trifluoperazine dihydrochloride	C21H26Cl2F3N3S	480.427	Central Nervous System	Antiemetic
Prestw-314	1.02509	0	Bacteroides vulgatus (NT5001)	human	proto	weak	Enalapril maleate	C24H32N2O9	492.531	Cardiovascular	Antihypertensive
Prestw-315	0.0778713	0	Bacteroides vulgatus (NT5001)	bacteria	proto	strong	Minocycline hydrochloride	C23H28ClN3O7	493.949	Infectiology	Antibacterial
Prestw-316	1.00007	0	Bacteroides vulgatus (NT5001)	human	proto	weak	Glibenclamide	C23H28ClN3O5S	494.014	Endocrinology	Antidiabetic
Prestw-317	0.997061	0	Bacteroides vulgatus (NT5001)	human	proto	weak	Guanethidine sulfate	C20H46N8O4S	494.705	Central Nervous System	Antihypertensive
Prestw-318	0.925463	0	Bacteroides vulgatus (NT5001)	protozoa	proto	weak	Quinacrine dihydrochloride dihydrate	C23H36Cl3N3O3	508.921	Infectiology	Antihelmintic
Prestw-319	0.898163	0	Bacteroides vulgatus (NT5001)	human	proto	medium	Clofilium tosylate	C28H44ClNO3S	510.185	Cardiovascular	Antiarrhythmic
Prestw-32	1.01181	0	Bacteroides vulgatus (NT5001)	human	proto	weak	Epirizole	C11H14N4O2	234.26	Central Nervous System	Analgesic
Prestw-320	0.803904	0	Bacteroides vulgatus (NT5001)	human	proto	medium	Fluphenazine dihydrochloride	C22H28Cl2F3N3OS	510.453	Central Nervous System	Antipsychotic
Prestw-321	1.15354	0	Bacteroides vulgatus (NT5001)	bacteria	proto	weak	Streptomycin sulfate	C42H84N14O36S3	1457.4	Infectiology	Antibacterial
Prestw-322	1.10364	0	Bacteroides vulgatus (NT5001)	human	proto	weak	Alfuzosin hydrochloride	C19H28ClN5O4	425.919	Cardiovascular	Vasodilator
Prestw-323	1.04753	0	Bacteroides vulgatus (NT5001)	human	proto	weak	Chlorpropamide	C10H13ClN2O3S	276.744	Endocrinology	Antidiabetic
Prestw-324	1.07368	0	Bacteroides vulgatus (NT5001)	human	proto	weak	Phenylpropanolamine hydrochloride	C9H14ClNO	187.671	Respiratory	Antihypotensive
Prestw-325	1.04722	0	Bacteroides vulgatus (NT5001)	human	proto	weak	Ascorbic acid	C6H8O6	176.127	Metabolism	Anti-oxidant
Prestw-326	1.05611	0	Bacteroides vulgatus (NT5001)	human	proto	weak	Methyldopa (L,-)	C10H13NO4	211.219	Cardiovascular	Antihypertensive
Prestw-327	0.0593432	0	Bacteroides vulgatus (NT5001)	bacteria	proto	strong	Cefoperazone dihydrate	C25H31N9O10S2	681.708	Infectiology	Antibacterial
Prestw-328	0.998686	0	Bacteroides vulgatus (NT5001)	not a drug	proto	weak	Zoxazolamine	C7H5ClN2O	168.584	Metabolism	Antigout
Prestw-329	0.910899	0	Bacteroides vulgatus (NT5001)	human	proto	weak	Tacrine hydrochloride	C13H15ClN2	234.731	Central Nervous System	CNS Stimulant
Prestw-33	1.00212	0	Bacteroides vulgatus (NT5001)	human	proto	weak	Diprophylline	C10H14N4O4	254.247	Cardiovascular	Analeptic
Prestw-330	0.945115	0	Bacteroides vulgatus (NT5001)	human	proto	weak	Bisoprolol fumarate	C40H66N2O12	766.978	Cardiovascular	Antianginal
Prestw-331	1.10964	0	Bacteroides vulgatus (NT5001)	not a drug	proto	weak	Tremorine dihydrochloride	C12H22Cl2N2	265.229	Central Nervous System	CNS Stimulant
Prestw-332	1.06901	0	Bacteroides vulgatus (NT5001)	human	proto	weak	Practolol	C14H22N2O3	266.343	Cardiovascular	Antianginal
Prestw-333	0.582666	0	Bacteroides vulgatus (NT5001)	viruses	proto	medium	Zidovudine, AZT	C10H13N5O4	267.246	Infectiology	Antiviral
Prestw-334	0.876539	0	Bacteroides vulgatus (NT5001)	bacteria	proto	medium	Sulfisoxazole	C11H13N3O3S	267.309	Infectiology	Antibacterial
Prestw-335	1.0179	0	Bacteroides vulgatus (NT5001)	not a drug	proto	weak	Zaprinast	C13H13N5O2	271.281	Cardiovascular	Erectile dysfunction treatment
Prestw-336	0.994099	0	Bacteroides vulgatus (NT5001)	human	proto	weak	Chlormezanone	C11H12ClNO3S	273.74	Central Nervous System	Anxiolytic
Prestw-337	0.990301	0	Bacteroides vulgatus (NT5001)	human	proto	weak	Procainamide hydrochloride	C13H22ClN3O	271.793	Cardiovascular	Antiarrhythmic
Prestw-338	1.02824	0	Bacteroides vulgatus (NT5001)	not a drug	proto	weak	N6-methyladenosine	C11H15N5O4	281.273	Oncology	Antineoplastic
Prestw-339	0.96717	0	Bacteroides vulgatus (NT5001)	human	proto	weak	Guanfacine hydrochloride	C9H10Cl3N3O	282.559	Cardiovascular	Antihypertensive
Prestw-34	0.950829	0	Bacteroides vulgatus (NT5001)	human	proto	weak	Triamterene	C12H11N7	253.268	Metabolism	Antihypertensive
Prestw-340	1.01519	0	Bacteroides vulgatus (NT5001)	human	proto	weak	Domperidone	C22H24ClN5O2	425.922	Central Nervous System	Antiemetic
Prestw-341	1.10755	0	Bacteroides vulgatus (NT5001)	human	proto	weak	Furosemide	C12H11ClN2O5S	330.749	Metabolism	Antihypertensive
Prestw-342	1.07503	0	Bacteroides vulgatus (NT5001)	human	proto	weak	Methapyrilene hydrochloride	C14H20ClN3S	297.853	Allergology	Antihistaminic
Prestw-343	0.928888	0	Bacteroides vulgatus (NT5001)	human	proto	weak	Desipramine hydrochloride	C18H23ClN2	302.85	Central Nervous System	Antidepressant
Prestw-344	0.958347	0	Bacteroides vulgatus (NT5001)	human	proto	weak	Clorgyline hydrochloride	C13H16Cl3NO	308.638	Central Nervous System	Antidepressant
Prestw-345	0.986484	0	Bacteroides vulgatus (NT5001)	human	proto	weak	Clenbuterol hydrochloride	C12H19Cl3N2O	313.657	Neuromuscular	Antiasthmatic
Prestw-346	0.936203	0	Bacteroides vulgatus (NT5001)	human	proto	weak	Maprotiline hydrochloride	C20H24ClN	313.874	Central Nervous System	Antidepressant
Prestw-347	1.0697	0	Bacteroides vulgatus (NT5001)	human	proto	weak	Thioguanosine	C10H13N5O4S	299.31	Metabolism	Antineoplastic
Prestw-348	0.501857	0	Bacteroides vulgatus (NT5001)	human	proto	medium	Chlorprothixene hydrochloride	C18H19Cl2NS	352.329	Central Nervous System	Antiemetic
Prestw-349	1.01218	0	Bacteroides vulgatus (NT5001)	human	proto	weak	Ritodrine hydrochloride	C17H22ClNO3	323.823	Neuromuscular	Tocolytic
Prestw-35	1.01154	0	Bacteroides vulgatus (NT5001)	bacteria	proto	weak	Dapsone	C12H12N2O2S	248.306	Infectiology	Antibacterial
Prestw-350	1.03968	0	Bacteroides vulgatus (NT5001)	human	proto	weak	Clozapine	C18H19ClN4	326.832	Central Nervous System	Antiparkinsonian
Prestw-351	1.11499	0	Bacteroides vulgatus (NT5001)	human	proto	weak	Chlorthalidone	C14H11ClN2O4S	338.772	Metabolism	Antihypertensive
Prestw-352	1.02584	0	Bacteroides vulgatus (NT5001)	human	proto	weak	Dobutamine hydrochloride	C18H24ClNO3	337.85	Cardiovascular	Analeptic
Prestw-353	1.02659	0	Bacteroides vulgatus (NT5001)	human	proto	weak	Moclobemide	C13H17ClN2O2	268.746	Central Nervous System	Antidepressant
Prestw-354	1.01498	0	Bacteroides vulgatus (NT5001)	human	proto	weak	Clopamide	C14H20ClN3O3S	345.851	Metabolism	Antihypertensive
Prestw-355	0.950303	0	Bacteroides vulgatus (NT5001)	metazoan parasites	proto	weak	Hycanthone	C20H24N2O2S	356.49	Infectiology	Antihelmintic
Prestw-356	0.944988	0	Bacteroides vulgatus (NT5001)	not a drug	proto	weak	Adenosine 5'-monophosphate monohydrate	C10H16N5O8P	365.242	Cardiovascular	Antiarrhythmic
Prestw-357	0.0443214	0	Bacteroides vulgatus (NT5001)	bacteria	proto	strong	Amoxicillin	C16H19N3O5S	365.411	Metabolism	Antibacterial
Prestw-359	0.911416	0	Bacteroides vulgatus (NT5001)	human	proto	weak	Dextromethorphan hydrobromide monohydrate	C18H28BrNO2	370.333	Central Nervous System	Antitussive
Prestw-36	0.122397	0	Bacteroides vulgatus (NT5001)	bacteria	proto	strong	Troleandomycin	C41H67NO15	813.989	Infectiology	Antibacterial
Prestw-360	0.904244	0	Bacteroides vulgatus (NT5001)	human	proto	weak	Droperidol	C22H22FN3O2	379.438	Central Nervous System	Antipsychotic
Prestw-361	1.08923	0	Bacteroides vulgatus (NT5001)	human	proto	weak	Bambuterol hydrochloride	C18H30ClN3O5	403.91	Neuromuscular	Bronchodilator
Prestw-362	1.01656	0	Bacteroides vulgatus (NT5001)	human	proto	weak	Betamethasone	C22H29FO5	392.472	Endocrinology	Anti-inflammatory
Prestw-363	0.938121	0	Bacteroides vulgatus (NT5001)	human	proto	weak	Colchicine	C22H25NO6	399.448	Metabolism	Antigout
Prestw-364	0.866804	0	Bacteroides vulgatus (NT5001)	human	proto	medium	Metergoline	C25H29N3O2	403.529	Central Nervous System	Antiprolactin
Prestw-365	1.00561	0	Bacteroides vulgatus (NT5001)	human	proto	weak	Brinzolamide	C12H21N3O5S3	383.51	Metabolism	Antiglaucoma
Prestw-366	1.01754	0	Bacteroides vulgatus (NT5001)	human	proto	weak	Ambroxol hydrochloride	C13H19Br2ClN2O	414.57	Respiratory	Expectorant
Prestw-367	0.684276	0	Bacteroides vulgatus (NT5001)	human	proto	medium	Benfluorex hydrochloride	C19H21ClF3NO2	387.833	Central Nervous System	Anorectic
Prestw-368	0.672549	0	Bacteroides vulgatus (NT5001)	human	proto	medium	Bepridil hydrochloride	C24H35ClN2O	403.012	Cardiovascular	Antianginal
Prestw-369	0.970148	0	Bacteroides vulgatus (NT5001)	human	proto	weak	Meloxicam	C14H13N3O4S2	351.405	Metabolism	Anti-inflammatory
Prestw-37	0.662581	0	Bacteroides vulgatus (NT5001)	protozoa	proto	medium	Pyrimethamine	C12H13ClN4	248.717	Infectiology	Antimalarial
Prestw-370	0.506756	0	Bacteroides vulgatus (NT5001)	human	proto	medium	Benzbromarone	C17H12Br2O3	424.091	Cardiovascular	Antianginal
Prestw-371	0.669126	0	Bacteroides vulgatus (NT5001)	human	proto	medium	Ketotifen fumarate	C23H23NO5S	425.507	Allergology	Antihistaminic
Prestw-372	0.791404	0	Bacteroides vulgatus (NT5001)	human	proto	medium	Debrisoquin sulfate	C20H28N6O4S	448.548	Cardiovascular	Antihypertensive
Prestw-373	0.43292	0	Bacteroides vulgatus (NT5001)	human	proto	medium	Amethopterin (R,S)	C20H22N8O5	454.449	Immunology	Anti-inflammatory
Prestw-374	0.999303	0	Bacteroides vulgatus (NT5001)	human	proto	weak	Methylergometrine maleate	C24H29N3O6	455.515	Neuromuscular	Hemostatic
Prestw-375	0.717733	0	Bacteroides vulgatus (NT5001)	human	proto	medium	Methiothepin maleate	C24H28N2O4S2	472.63	Central Nervous System	Antipsychotic
Prestw-376	0.478488	0	Bacteroides vulgatus (NT5001)	bacteria	proto	medium	Clofazimine	C27H22Cl2N4	473.409	Infectiology	Antibacterial
Prestw-377	0.963798	0	Bacteroides vulgatus (NT5001)	human	proto	weak	Nafronyl oxalate	C26H35NO7	473.571	Cardiovascular	Anti-ischemic
Prestw-378	0.958767	0	Bacteroides vulgatus (NT5001)	human	proto	weak	Bezafibrate	C19H20ClNO4	361.829	Metabolism	Antilipemic
Prestw-38	0.946612	0	Bacteroides vulgatus (NT5001)	not a drug	proto	weak	Hexamethonium dibromide dihydrate	C12H34Br2N2O2	398.225	Cardiovascular	Antihypertensive
Prestw-380	0.901658	0	Bacteroides vulgatus (NT5001)	human	proto	weak	Clebopride maleate	C24H28ClN3O6	489.96	Central Nervous System	Antiemetic
Prestw-381	0.760085	0	Bacteroides vulgatus (NT5001)	human	proto	medium	Lidoflazine	C30H35F2N3O	491.63	Cardiovascular	Antianginal
Prestw-382	1.04236	0	Bacteroides vulgatus (NT5001)	human	proto	weak	Betaxolol hydrochloride	C18H30ClNO3	343.898	Cardiovascular	Antiglaucoma
Prestw-383	0.719214	0	Bacteroides vulgatus (NT5001)	human	proto	medium	Nicardipine hydrochloride	C26H30ClN3O6	515.999	Cardiovascular	Antianginal
Prestw-384	1.01166	0	Bacteroides vulgatus (NT5001)	human	proto	weak	Probucol	C31H48O2S2	516.855	Metabolism	Antilipemic
Prestw-386	0.772154	0	Bacteroides vulgatus (NT5001)	human	proto	medium	GBR 12909 dihydrochloride	C28H34Cl2F2N2O	523.499	Central Nervous System	Antidepressant
Prestw-387	0.991439	0	Bacteroides vulgatus (NT5001)	human	proto	weak	Carbetapentane citrate	C26H39NO10	525.601	Central Nervous System	Antispastic
Prestw-388	0.466228	0	Bacteroides vulgatus (NT5001)	antiseptic	proto	medium	Dequalinium dichloride	C30H40Cl2N4	527.586	Infectiology	Antibacterial
Prestw-389	0.836423	0	Bacteroides vulgatus (NT5001)	fungi	proto	medium	Ketoconazole	C26H28Cl2N4O4	531.443	Infectiology	Antifungal
Prestw-39	0.99294	0	Bacteroides vulgatus (NT5001)	human	proto	weak	Diflunisal	C13H8F2O3	250.204	Central Nervous System	Analgesic
Prestw-390	0.0771221	0	Bacteroides vulgatus (NT5001)	bacteria	proto	strong	Fusidic acid sodium salt	C31H47NaO6	538.706	Infectiology	Antibacterial
Prestw-391	1.08015	0	Bacteroides vulgatus (NT5001)	human	proto	weak	Terbutaline hemisulfate	C24H40N2O10S	548.658	Respiratory	Antiasthmatic
Prestw-392	1.05725	0	Bacteroides vulgatus (NT5001)	human	proto	weak	Ketanserin tartrate hydrate	C26H30FN3O10	563.542	Cardiovascular	Antihypertensive
Prestw-393	0.98874	0	Bacteroides vulgatus (NT5001)	not a drug	proto	weak	Hemicholinium bromide	C24H34Br2N2O4	574.358	Neuromuscular	Curarizing
Prestw-394	1.06074	0	Bacteroides vulgatus (NT5001)	bacteria	proto	weak	Kanamycin A sulfate	C18H38N4O15S	582.585	Infectiology	Antibacterial
Prestw-395	1.01916	0	Bacteroides vulgatus (NT5001)	bacteria	proto	weak	Amikacin hydrate	C22H47N5O15	621.644	Infectiology	Antibacterial
Prestw-396	0.829137	0	Bacteroides vulgatus (NT5001)	human	proto	medium	Etoposide	C29H32O13	588.571	Oncology	Antineoplastic
Prestw-397	0.622387	0	Bacteroides vulgatus (NT5001)	human	proto	medium	Clomiphene citrate (Z,E)	C32H36ClNO8	598.099	Endocrinology	[Ovulation stimulant]
Prestw-398	0.958595	0	Bacteroides vulgatus (NT5001)	metazoan parasites	proto	weak	Oxantel pamoate	C49H48N4O8	820.951	Infectiology	Antihelmintic
Prestw-399	0.631897	0	Bacteroides vulgatus (NT5001)	human	proto	medium	Prochlorperazine dimaleate	C28H32ClN3O8S	606.1	Central Nervous System	Antiemetic
Prestw-4	1.09678	0	Bacteroides vulgatus (NT5001)	human	proto	weak	Metformin hydrochloride	C4H12ClN5	165.627	Endocrinology	Anorectic
Prestw-40	0.0483516	0	Bacteroides vulgatus (NT5001)	metazoan parasites	proto	strong	Niclosamide	C13H8Cl2N2O4	327.126	Infectiology	Antihelmintic
Prestw-400	0.942485	0	Bacteroides vulgatus (NT5001)	not a drug	proto	weak	Hesperidin	C28H34O15	610.574	Oncology	Anti-haemorrhoids
Prestw-401	0.975268	0	Bacteroides vulgatus (NT5001)	human	proto	weak	Testosterone propionate	C22H32O3	344.499	Endocrinology	Anabolic
Prestw-403	1.01321	0	Bacteroides vulgatus (NT5001)	human	proto	weak	Thyroxine (L)	C15H11I4NO4	776.877	Endocrinology	Antihypothyroid
Prestw-405	1.0583	0	Bacteroides vulgatus (NT5001)	not a drug	proto	weak	Pepstatin A	C34H63N5O9	685.909	Infectiology	Antiviral
Prestw-406	0.97421	0	Bacteroides vulgatus (NT5001)	not a drug	proto	weak	Morpholinoethylamino-3-benzocyclohepta-(5,6-c)-pyridazine dihydrochloride	C19H26Cl2N4O	397.351	NA	[Antidepressant, Muscarinic agonist]
Prestw-407	1.02091	0	Bacteroides vulgatus (NT5001)	human	proto	weak	Adamantamine fumarate	C24H38N2O4	418.581	Infectiology	Antiviral
Prestw-408	0.577849	0	Bacteroides vulgatus (NT5001)	fungi	proto	medium	Butoconazole nitrate	C19H18Cl3N3O3S	474.797	Infectiology	Antibacterial
Prestw-409	0.661878	0	Bacteroides vulgatus (NT5001)	human	proto	medium	Amiodarone hydrochloride	C25H30ClI2NO3	681.785	Cardiovascular	Antianginal
Prestw-41	1.06039	0	Bacteroides vulgatus (NT5001)	human	proto	weak	Procaine hydrochloride	C13H21ClN2O2	272.778	Neuromuscular	Local anesthetic
Prestw-410	0.973454	0	Bacteroides vulgatus (NT5001)	fungi	proto	weak	Amphotericin B	C47H73NO17	924.102	Infectiology	Antibacterial
Prestw-411	1.04475	0	Bacteroides vulgatus (NT5001)	human	proto	weak	Androsterone	C19H30O2	290.45	Endocrinology	Anabolic
Prestw-413	1.00202	0	Bacteroides vulgatus (NT5001)	not a drug	proto	weak	Carbarsone	C7H9AsN2O4	260.082	Infectiology	Antiamebic
Prestw-416	0.122862	0	Bacteroides vulgatus (NT5001)	bacteria	proto	strong	Bacampicillin hydrochloride	C21H28ClN3O7S	501.99	Infectiology	Antibacterial
Prestw-418	0.951099	0	Bacteroides vulgatus (NT5001)	human	proto	weak	Biotin	C10H16N2O3S	244.315	Metabolism	[Vitamin B7]
Prestw-419	1.01384	0	Bacteroides vulgatus (NT5001)	human	proto	weak	Bisacodyl	C22H19NO4	361.401	Gastroenterology	Laxative
Prestw-42	1.04358	0	Bacteroides vulgatus (NT5001)	human	proto	weak	Moxisylyte hydrochoride	C16H26ClNO3	315.844	Cardiovascular	Erectile dysfunction treatment
Prestw-421	0.929812	0	Bacteroides vulgatus (NT5001)	human	proto	weak	Suloctidil	C20H35NOS	337.572	Neuromuscular	Antiplatelet
Prestw-423	1.00577	0	Bacteroides vulgatus (NT5001)	human	proto	weak	Carisoprodol	C12H24N2O4	260.336	Central Nervous System	Analgesic
Prestw-424	0.0380123	0	Bacteroides vulgatus (NT5001)	bacteria	proto	strong	Cephalosporanic acid, 7-amino	C10H12N2O5S	272.282	Infectiology	Antibacterial
Prestw-426	1.01233	0	Bacteroides vulgatus (NT5001)	human	proto	weak	Buflomedil hydrochloride	C17H26ClNO4	343.854	Cardiovascular	Vasodilator
Prestw-428	0.949314	0	Bacteroides vulgatus (NT5001)	human	proto	weak	Roxatidine Acetate HCl	C19H29ClN2O4	384.907	Gastroenterology	Antiulcer
Prestw-43	1.02233	0	Bacteroides vulgatus (NT5001)	human	proto	weak	Betazole hydrochloride	C5H11Cl2N3	184.07	Gastroenterology	Diagnostic
Prestw-430	0.878955	0	Bacteroides vulgatus (NT5001)	human	proto	medium	Cisapride	C23H29ClFN3O4	465.957	Gastroenterology	Gastroprokinetic
Prestw-432	1.03689	0	Bacteroides vulgatus (NT5001)	not a drug	proto	weak	Corticosterone	C21H30O4	346.471	Endocrinology	Anti-inflammatory
Prestw-433	1.0966	0	Bacteroides vulgatus (NT5001)	human	proto	weak	Cyanocobalamin	C63H88CoN14O14P	1355.4	Metabolism	Analgesic
Prestw-434	0.996525	0	Bacteroides vulgatus (NT5001)	bacteria	proto	weak	Cefadroxil	C16H17N3O5S	363.395	Infectiology	Antibacterial
Prestw-435	0.988843	0	Bacteroides vulgatus (NT5001)	human	proto	weak	Cyclosporin A	C62H111N11O12	1202.64	Immunology	Immunosuppressant
Prestw-436	0.95982	0	Bacteroides vulgatus (NT5001)	human	proto	weak	Digitoxigenin	C23H34O4	374.525	Cardiovascular	Cardiotonic
Prestw-437	0.955617	0	Bacteroides vulgatus (NT5001)	human	proto	weak	Digoxin	C41H64O14	780.959	Cardiovascular	Cardiotonic
Prestw-438	0.861452	0	Bacteroides vulgatus (NT5001)	human	proto	medium	Doxorubicin hydrochloride	C27H30ClNO11	579.993	Infectiology	Antibacterial
Prestw-439	0.972162	0	Bacteroides vulgatus (NT5001)	human	proto	weak	Carbimazole	C7H10N2O2S	186.234	Metabolism	Antihyperthyroid
Prestw-44	0.990361	0	Bacteroides vulgatus (NT5001)	human	proto	weak	Isoxicam	C14H13N3O5S	335.341	Central Nervous System	Analgesic
Prestw-440	0.961469	0	Bacteroides vulgatus (NT5001)	human	proto	weak	Epiandrosterone	C19H30O2	290.45	Endocrinology	Anabolic
Prestw-441	1.02006	0	Bacteroides vulgatus (NT5001)	human	proto	weak	Estradiol-17 beta	C18H24O2	272.391	Endocrinology	Antigonadotropin
Prestw-443	1.02725	0	Bacteroides vulgatus (NT5001)	not a drug	proto	weak	Gabazine bromide	C15H18BrN3O3	368.233	Central Nervous System	CNS Stimulant
Prestw-445	0.740024	0	Bacteroides vulgatus (NT5001)	human	proto	medium	Cyclobenzaprine hydrochloride	C20H22ClN	311.858	Neuromuscular	Muscle relaxant
Prestw-446	0.990264	0	Bacteroides vulgatus (NT5001)	human	proto	weak	Carteolol hydrochloride	C16H25ClN2O3	328.842	Cardiovascular	Antiglaucoma
Prestw-447	0.945671	0	Bacteroides vulgatus (NT5001)	human	proto	weak	Hydrocortisone base	C21H30O5	362.47	Endocrinology	Anti-inflammatory
Prestw-448	0.963743	0	Bacteroides vulgatus (NT5001)	human	proto	weak	Hydroxytacrine maleate (R,S)	C17H18N2O5	330.343	Central Nervous System	Anti-Alzheimer
Prestw-449	0.938212	0	Bacteroides vulgatus (NT5001)	human	proto	weak	Pilocarpine nitrate	C11H17N3O5	271.275	Ophthalmology	Antiglaucoma
Prestw-45	0.959818	0	Bacteroides vulgatus (NT5001)	human	proto	weak	Naproxen	C14H14O3	230.266	Central Nervous System	Analgesic
Prestw-450	0.111765	0	Bacteroides vulgatus (NT5001)	bacteria	proto	strong	Dicloxacillin sodium salt hydrate	C19H18Cl2N3NaO6S	510.332	Infectiology	Antibacterial
Prestw-451	1.04353	0	Bacteroides vulgatus (NT5001)	human	proto	weak	Alizapride HCl	C16H22ClN5O2	351.839	Central Nervous System	Antiemetic
Prestw-455	0.956419	0	Bacteroides vulgatus (NT5001)	human	proto	weak	Mebhydroline 1,5-naphtalenedisulfonate	C48H48N4O6S2	841.069	Allergology	Antihistaminic
Prestw-456	0.0699995	0	Bacteroides vulgatus (NT5001)	bacteria	proto	strong	Meclocycline sulfosalicylate	C29H27ClN2O14S	695.061	Infectiology	Antibacterial
Prestw-457	0.682824	0	Bacteroides vulgatus (NT5001)	human	proto	medium	Meclozine dihydrochloride	C25H29Cl3N2	463.882	Allergology	Antiemetic
Prestw-458	0.986316	0	Bacteroides vulgatus (NT5001)	human	proto	weak	Melatonin	C13H16N2O2	232.285	Central Nervous System	Anticonvulsant
Prestw-46	0.986713	0	Bacteroides vulgatus (NT5001)	human	proto	weak	Naphazoline hydrochloride	C14H15ClN2	246.742	Cardiovascular	Nasal Decongestant
Prestw-460	0.953906	0	Bacteroides vulgatus (NT5001)	human	proto	weak	Dinoprost trometamol	C24H45NO8	475.628	Endocrinology	Oxytocic
Prestw-461	1.03657	0	Bacteroides vulgatus (NT5001)	human	proto	weak	Tropisetron HCl	C17H21ClN2O2	320.822	Central Nervous System	Antiemetic
Prestw-462	0.0329066	0	Bacteroides vulgatus (NT5001)	bacteria	proto	strong	Cefixime	C16H15N5O7S2	453.455	Infectiology	Antibacterial
Prestw-463	1.01305	0	Bacteroides vulgatus (NT5001)	human	proto	weak	Metrizamide	C18H22I3N3O8	789.105	Diagnostic	Contrastant
Prestw-468	0.921273	0	Bacteroides vulgatus (NT5001)	human	proto	weak	Neostigmine bromide	C12H19BrN2O2	303.201	Diagnostic	Anti-fatigue
Prestw-469	0.0908092	0	Bacteroides vulgatus (NT5001)	metazoan parasites	proto	strong	Niridazole	C6H6N4O3S	214.204	Infectiology	Antihelmintic
Prestw-47	0.911545	0	Bacteroides vulgatus (NT5001)	human	proto	weak	Ticlopidine hydrochloride	C14H15Cl2NS	300.252	Hematology	Anticoagulant
Prestw-470	0.0360149	0	Bacteroides vulgatus (NT5001)	bacteria	proto	strong	Ceforanide	C20H21N7O6S2	519.562	Infectiology	Antibacterial
Prestw-473	0.0243047	0	Bacteroides vulgatus (NT5001)	bacteria	proto	strong	Cefotetan	C17H17N7O8S4	575.623	Infectiology	[Antibacterial]
Prestw-475	0.905526	0	Bacteroides vulgatus (NT5001)	human	proto	weak	Brompheniramine maleate	C20H23BrN2O4	435.321	Allergology	Antihistaminic
Prestw-476	1.05048	0	Bacteroides vulgatus (NT5001)	protozoa	proto	weak	Primaquine diphosphate	C15H27N3O9P2	455.345	Infectiology	Antimalarial
Prestw-477	0.990345	0	Bacteroides vulgatus (NT5001)	human	proto	weak	Progesterone	C21H30O2	314.472	Endocrinology	Progestogen
Prestw-478	0.705614	0	Bacteroides vulgatus (NT5001)	human	proto	medium	Felodipine	C18H19Cl2NO4	384.262	Neuromuscular	Antianginal
Prestw-48	0.857703	0	Bacteroides vulgatus (NT5001)	human	proto	medium	Dicyclomine hydrochloride	C19H36ClNO2	345.957	Gastroenterology	Antispastic
Prestw-481	1.13702	0	Bacteroides vulgatus (NT5001)	not a drug	proto	weak	Serotonin hydrochloride	C10H13ClN2O	212.681	Central Nervous System	CNS Stimulant
Prestw-482	0.0846895	0	Bacteroides vulgatus (NT5001)	bacteria	proto	strong	Cefotiam hydrochloride	C18H24ClN9O4S3	562.095	Infectiology	Antibacterial
Prestw-484	0.994836	0	Bacteroides vulgatus (NT5001)	human	proto	weak	Benperidol	C22H24FN3O2	381.454	Central Nervous System	Antipsychotic
Prestw-485	0.206686	0	Bacteroides vulgatus (NT5001)	bacteria	proto	medium	Cefaclor hydrate	C15H16ClN3O5S	385.829	Infectiology	Antibacterial
Prestw-486	0.627674	0	Bacteroides vulgatus (NT5001)	bacteria	proto	medium	Colistin sulfate	C52H100N16O17S	1253.54	Infectiology	Antibacterial
Prestw-487	0.612843	0	Bacteroides vulgatus (NT5001)	human	proto	medium	Daunorubicin hydrochloride	C27H30ClNO10	563.994	Infectiology	Antibacterial
Prestw-488	0.926877	0	Bacteroides vulgatus (NT5001)	human	proto	weak	Dosulepin hydrochloride	C19H22ClNS	331.911	Central Nervous System	Antidepressant
Prestw-489	0.178173	0	Bacteroides vulgatus (NT5001)	bacteria	proto	strong	Ceftazidime pentahydrate	C22H32N6O12S2	636.661	Infectiology	Antibacterial
Prestw-49	0.950899	0	Bacteroides vulgatus (NT5001)	human	proto	weak	Amyleine hydrochloride	C14H22ClNO2	271.79	Neuromuscular	Local anesthetic
Prestw-490	1.00862	0	Bacteroides vulgatus (NT5001)	human	proto	weak	Iobenguane sulfate	C8H12IN3O4S	373.171	Oncology	Antineoplastic
Prestw-491	0.188251	0	Bacteroides vulgatus (NT5001)	human	proto	strong	Metixene hydrochloride	C20H24ClNS	345.938	Central Nervous System	Antiparkinsonian
Prestw-492	0.391939	0	Bacteroides vulgatus (NT5001)	protozoa	proto	medium	Nitrofural	C6H6N4O4	198.139	Infectiology	Antibacterial
Prestw-493	1.04448	0	Bacteroides vulgatus (NT5001)	human	proto	weak	Omeprazole	C17H19N3O3S	345.423	Gastroenterology	Antiulcer
Prestw-494	1.09392	0	Bacteroides vulgatus (NT5001)	human	proto	weak	Propylthiouracil	C7H10N2OS	170.235	Metabolism	Antihyperthyroid
Prestw-495	1.00599	0	Bacteroides vulgatus (NT5001)	fungi	proto	weak	Terconazole	C26H31Cl2N5O3	532.475	Infectiology	Antifungal
Prestw-496	1.04277	0	Bacteroides vulgatus (NT5001)	human	proto	weak	Tiaprofenic acid	C14H12O3S	260.314	Central Nervous System	Analgesic
Prestw-497	0.0676592	0	Bacteroides vulgatus (NT5001)	bacteria	proto	strong	Vancomycin hydrochloride	C66H76Cl3N9O24	1485.75	Infectiology	Antibacterial
Prestw-498	0.856866	0	Bacteroides vulgatus (NT5001)	protozoa	proto	medium	Artemisinin	C15H22O5	282.34	Infectiology	Antimalarial
Prestw-499	1.00019	0	Bacteroides vulgatus (NT5001)	human	proto	weak	Propafenone hydrochloride	C21H28ClNO3	377.915	Cardiovascular	Antiarrhythmic
Prestw-5	1.07706	0	Bacteroides vulgatus (NT5001)	human	proto	weak	Atracurium besylate	C65H82N2O18S2	1243.51	Neuromuscular	Curarizing
Prestw-50	0.936678	0	Bacteroides vulgatus (NT5001)	human	proto	weak	Lidocaine hydrochloride	C14H23ClN2O	270.805	Cardiovascular	Antiarrhythmic
Prestw-500	1.02244	0	Bacteroides vulgatus (NT5001)	human	proto	weak	Ethamivan	C12H17NO3	223.274	Central Nervous System	Analeptic
Prestw-501	1.06061	0	Bacteroides vulgatus (NT5001)	human	proto	weak	Vigabatrin	C6H11NO2	129.16	Central Nervous System	Anticonvulsant
Prestw-502	0.992033	0	Bacteroides vulgatus (NT5001)	human	proto	weak	Biperiden hydrochloride	C21H30ClNO	347.932	Central Nervous System	Antiparkinsonian
Prestw-503	1.01867	0	Bacteroides vulgatus (NT5001)	human	proto	weak	Cetirizine dihydrochloride	C21H27Cl3N2O3	461.82	Allergology	Antihistaminic
Prestw-504	1.00158	0	Bacteroides vulgatus (NT5001)	human	proto	weak	Etifenin	C16H22N2O5	322.364	Diagnostic	Chemosensitizer
Prestw-505	1.01965	0	Bacteroides vulgatus (NT5001)	human	proto	weak	Metaproterenol sulfate, orciprenaline sulfate	C22H36N2O10S	520.604	Respiratory	Bronchodilator
Prestw-506	1.00401	0	Bacteroides vulgatus (NT5001)	bacteria	proto	weak	Sisomicin sulfate	C19H39N5O11S	545.614	Infectiology	Antibacterial
Prestw-509	0.867651	0	Bacteroides vulgatus (NT5001)	human	proto	medium	Bromperidol	C21H23BrFNO2	420.325	Central Nervous System	Antipsychotic
Prestw-51	0.909077	0	Bacteroides vulgatus (NT5001)	metazoan parasites	proto	weak	Trichlorfon	C4H8Cl3O4P	257.439	Infectiology	Antiparasitic
Prestw-510	0.88875	0	Bacteroides vulgatus (NT5001)	human	proto	medium	Cyclizine hydrochloride	C18H23ClN2	302.85	Allergology	Antiemetic
Prestw-511	1.05621	0	Bacteroides vulgatus (NT5001)	human	proto	weak	Fluoxetine hydrochloride	C17H19ClF3NO	345.795	Central Nervous System	Antidepressant
Prestw-512	1.08208	0	Bacteroides vulgatus (NT5001)	human	proto	weak	Iohexol	C19H26I3N3O9	821.147	Diagnostic	Contrastant
Prestw-513	0.752041	0	Bacteroides vulgatus (NT5001)	human	proto	medium	Norcyclobenzaprine	C19H19N	261.37	Gastroenterology	Antiulcer
Prestw-514	1.04673	0	Bacteroides vulgatus (NT5001)	bacteria	proto	weak	Pyrazinamide	C5H5N3O	123.115	Infectiology	Antibacterial
Prestw-515	1.04316	0	Bacteroides vulgatus (NT5001)	human	proto	weak	Trimethadione	C6H9NO3	143.144	Central Nervous System	Anticonvulsant
Prestw-516	0.990176	0	Bacteroides vulgatus (NT5001)	human	proto	weak	Lovastatin	C24H36O5	404.552	Metabolism	Hypocholesterolemic
Prestw-517	1.02415	0	Bacteroides vulgatus (NT5001)	fungi	proto	weak	Nystatine	C47H75NO17	926.118	Infectiology	Antifungal
Prestw-518	0.966296	0	Bacteroides vulgatus (NT5001)	human	proto	weak	Budesonide	C25H34O6	430.546	Endocrinology	Anti-inflammatory
Prestw-519	0.272558	0	Bacteroides vulgatus (NT5001)	bacteria	proto	medium	Imipenem	C12H17N3O4S	299.351	Infectiology	Antibacterial
Prestw-52	1.02792	0	Bacteroides vulgatus (NT5001)	human	proto	weak	Carbamazepine	C15H12N2O	236.276	Central Nervous System	Analgesic
Prestw-520	0.994647	0	Bacteroides vulgatus (NT5001)	human	proto	weak	Sulfasalazine	C18H14N4O5S	398.4	Infectiology	Antibacterial
Prestw-522	0.115849	0	Bacteroides vulgatus (NT5001)	veterinary: infections	proto	strong	Thiostrepton	C72H85N19O18S5	1664.92	Infectiology	Antibacterial
Prestw-524	0.984757	0	Bacteroides vulgatus (NT5001)	fungi	proto	weak	Tiabendazole	C10H7N3S	201.251	Infectiology	Antifungal
Prestw-525	0.0750282	0	Bacteroides vulgatus (NT5001)	bacteria	proto	strong	Rifampicin	C43H58N4O12	822.961	Infectiology	Antibacterial
Prestw-526	1.00302	0	Bacteroides vulgatus (NT5001)	bacteria	proto	weak	Ethionamide	C8H10N2S	166.246	Infectiology	Antibacterial
Prestw-527	0.998826	0	Bacteroides vulgatus (NT5001)	human	proto	weak	Tenoxicam	C13H11N3O4S2	337.378	Central Nervous System	Analgesic
Prestw-528	0.980653	0	Bacteroides vulgatus (NT5001)	human	proto	weak	Triflusal	C10H7F3O4	248.16	Hematology	Anticoagulant
Prestw-529	0.559823	0	Bacteroides vulgatus (NT5001)	human	proto	medium	Mesoridazine besylate	C27H32N2O4S3	544.759	Central Nervous System	Antipsychotic
Prestw-53	0.663769	0	Bacteroides vulgatus (NT5001)	human	proto	medium	Triflupromazine hydrochloride	C18H20ClF3N2S	388.886	Central Nervous System	Antiemetic
Prestw-530	0.95325	0	Bacteroides vulgatus (NT5001)	not a drug	proto	weak	Trolox	C14H18O4	250.297	Metabolism	Anti-oxidant
Prestw-531	1.03224	0	Bacteroides vulgatus (NT5001)	not a drug	proto	weak	Pirenperone	C23H24FN3O2	393.465	Central Nervous System	NA
Prestw-532	1.05852	0	Bacteroides vulgatus (NT5001)	not a drug	proto	weak	Isoquinoline, 6,7-dimethoxy-1-methyl-1,2,3,4-tetrahydro, hydrochloride	C12H18ClNO2	243.736	NA	[Nervous system agent]
Prestw-533	1.05045	0	Bacteroides vulgatus (NT5001)	human	proto	weak	Phenacetin	C10H13NO2	179.221	Central Nervous System	Analgesic
Prestw-534	1.03973	0	Bacteroides vulgatus (NT5001)	protozoa	proto	weak	Atovaquone	C22H19ClO3	366.848	Infectiology	Antimalarial
Prestw-535	1.00977	0	Bacteroides vulgatus (NT5001)	human	proto	weak	Methoxamine hydrochloride	C11H18ClNO3	247.724	Cardiovascular	Antihypotensive
Prestw-536	1.02962	0	Bacteroides vulgatus (NT5001)	human	proto	weak	(R)-(+)-Atenolol	C14H22N2O3	266.343	Cardiovascular	Antianginal
Prestw-537	0.970689	0	Bacteroides vulgatus (NT5001)	human	proto	weak	Piracetam	C6H10N2O2	142.159	Central Nervous System	CNS Stimulant
Prestw-538	0.975217	0	Bacteroides vulgatus (NT5001)	human	proto	weak	Phenindione	C15H10O2	222.246	Hematology	Anticoagulant
Prestw-539	0.968487	0	Bacteroides vulgatus (NT5001)	human	proto	weak	Thiocolchicoside	C27H33NO10S	563.629	Central Nervous System	Antispastic
Prestw-54	0.995541	0	Bacteroides vulgatus (NT5001)	human	proto	weak	Mefenamic acid	C15H15NO2	241.292	Central Nervous System	Analgesic
Prestw-540	0.916996	0	Bacteroides vulgatus (NT5001)	veterinary: metazoan parasites	proto	weak	Clorsulon	C8H8Cl3N3O4S2	380.658	Infectiology	Antihelmintic
Prestw-541	1.06554	0	Bacteroides vulgatus (NT5001)	fungi	proto	weak	Ciclopirox ethanolamine	C14H24N2O3	268.359	Infectiology	Antibacterial
Prestw-542	1.07934	0	Bacteroides vulgatus (NT5001)	human	proto	weak	Probenecid	C13H19NO4S	285.365	Metabolism	Antigout
Prestw-543	1.03945	0	Bacteroides vulgatus (NT5001)	human	proto	weak	Betahistine mesylate	C10H20N2O6S2	328.409	Allergology	Vasodilator
Prestw-544	1.08369	0	Bacteroides vulgatus (NT5001)	bacteria	proto	weak	Tobramycin	C18H37N5O9	467.524	Infectiology	Antibacterial
Prestw-545	0.981311	0	Bacteroides vulgatus (NT5001)	metazoan parasites	proto	weak	Tetramisole hydrochloride	C11H13ClN2S	240.757	Immunology	Antihelmintic
Prestw-546	0.978423	0	Bacteroides vulgatus (NT5001)	not a drug	proto	weak	Pregnenolone	C21H32O2	316.488	Endocrinology	Anabolic
Prestw-547	0.981138	0	Bacteroides vulgatus (NT5001)	human	proto	weak	Molsidomine	C9H14N4O4	242.236	Cardiovascular	Antianginal
Prestw-548	0.96459	0	Bacteroides vulgatus (NT5001)	protozoa	proto	weak	Chloroquine diphosphate	C18H32ClN3O8P2	515.872	Metabolism	Anti-inflammatory
Prestw-549	0.958797	0	Bacteroides vulgatus (NT5001)	human	proto	weak	Trimetazidine dihydrochloride	C14H24Cl2N2O3	339.265	Cardiovascular	Antianginal
Prestw-55	0.982181	0	Bacteroides vulgatus (NT5001)	human	proto	weak	Acetohexamide	C15H20N2O4S	324.402	Endocrinology	Antidiabetic
Prestw-550	0.902594	0	Bacteroides vulgatus (NT5001)	not a drug	proto	weak	Parthenolide	C15H20O3	248.325	Metabolism	Anti-inflammatory
Prestw-551	1.01944	0	Bacteroides vulgatus (NT5001)	antiseptic	proto	weak	Hexetidine	C21H45N3	339.613	Infectiology	Antifungal
Prestw-552	1.07399	0	Bacteroides vulgatus (NT5001)	human	proto	weak	Selegiline hydrochloride	C13H18ClN	223.748	Central Nervous System	Antiparkinsonian
Prestw-553	0.244311	0	Bacteroides vulgatus (NT5001)	protozoa	proto	medium	Pentamidine isethionate	C23H36N4O10S2	592.692	Infectiology	Antifungal
Prestw-554	1.0444	0	Bacteroides vulgatus (NT5001)	human	proto	weak	Tolazamide	C14H21N3O3S	311.406	Metabolism	Antidiabetic
Prestw-555	0.250951	0	Bacteroides vulgatus (NT5001)	bacteria	proto	medium	Nifuroxazide	C12H9N3O5	275.223	Infectiology	Antibacterial
Prestw-557	0.095455	0	Bacteroides vulgatus (NT5001)	bacteria	proto	strong	Dirithromycin	C42H78N2O14	835.095	Infectiology	Antibacterial
Prestw-558	0.987544	0	Bacteroides vulgatus (NT5001)	human	proto	weak	Gliclazide	C15H21N3O3S	323.417	Metabolism	Anticoagulant
Prestw-559	0.995811	0	Bacteroides vulgatus (NT5001)	not a drug	proto	weak	DO 897/99	C26H33Cl2N3O2	490.478	Central Nervous System	Antidepressant
Prestw-56	0.963063	0	Bacteroides vulgatus (NT5001)	human	proto	weak	Sulpiride	C15H23N3O4S	341.432	Central Nervous System	Antidepressant
Prestw-560	0.586245	0	Bacteroides vulgatus (NT5001)	human	proto	medium	Prenylamine lactate	C27H33NO3	419.569	Cardiovascular	Antianginal
Prestw-565	0.997353	0	Bacteroides vulgatus (NT5001)	human	proto	weak	Atropine sulfate monohydrate	C34H50N2O11S	694.848	Ophthalmology	Antispastic
Prestw-566	1.00148	0	Bacteroides vulgatus (NT5001)	human	proto	weak	Eserine hemisulfate salt	C30H44N6O8S	648.785	Central Nervous System	Antiglaucoma
Prestw-57	0.930486	0	Bacteroides vulgatus (NT5001)	human	proto	weak	Benoxinate hydrochloride	C17H29ClN2O3	344.885	Neuromuscular	Local anesthetic
Prestw-571	1.10537	0	Bacteroides vulgatus (NT5001)	human	proto	weak	Tetracaine hydrochloride	C15H25ClN2O2	300.832	Neuromuscular	[Local anesthetic]
Prestw-572	1.04663	0	Bacteroides vulgatus (NT5001)	human	proto	weak	Mometasone furoate	C27H30Cl2O6	521.443	Endocrinology	Anti-inflammatory
Prestw-574	0.993219	0	Bacteroides vulgatus (NT5001)	human	proto	weak	Dacarbazine	C6H10N6O	182.186	Oncology	Antineoplastic
Prestw-576	0.654059	0	Bacteroides vulgatus (NT5001)	human	proto	medium	Acetopromazine maleate salt	C23H26N2O5S	442.538	Central Nervous System	Antiemetic
Prestw-58	0.281638	0	Bacteroides vulgatus (NT5001)	human	proto	medium	Oxethazaine	C28H41N3O3	467.657	Neuromuscular	Local anesthetic
Prestw-583	1.00212	0	Bacteroides vulgatus (NT5001)	human	proto	weak	Papaverine hydrochloride	C20H22ClNO4	375.856	Cardiovascular	Antispastic
Prestw-584	1.01456	0	Bacteroides vulgatus (NT5001)	human	proto	weak	Yohimbine hydrochloride	C21H27ClN2O3	390.914	Cardiovascular	Erectile dysfunction treatment
Prestw-587	1.00271	0	Bacteroides vulgatus (NT5001)	human	proto	weak	Cilostazol	C20H27N5O2	369.47	Hematology	Anticoagulant
Prestw-588	1.02203	0	Bacteroides vulgatus (NT5001)	human	proto	weak	Galanthamine hydrobromide	C17H22BrNO3	368.274	Central Nervous System	Analgesic
Prestw-59	0.86234	0	Bacteroides vulgatus (NT5001)	human	proto	medium	Pheniramine maleate	C20H24N2O4	356.425	Allergology	Antihistaminic
Prestw-594	1.02598	0	Bacteroides vulgatus (NT5001)	human	proto	weak	Diclofenac sodium	C14H10Cl2NNaO2	318.137	Central Nervous System	Anti-inflammatory
Prestw-598	0.960591	0	Bacteroides vulgatus (NT5001)	veterinary: host animal	proto	weak	Xylazine	C12H16N2S	220.339	Central Nervous System	Analgesic
Prestw-6	1.06398	0	Bacteroides vulgatus (NT5001)	veterinary: host animal	proto	weak	Isoflupredone acetate	C23H29FO6	420.482	Endocrinology	Anti-inflammatory
Prestw-60	0.917774	0	Bacteroides vulgatus (NT5001)	human	proto	weak	Tolazoline hydrochloride	C10H13ClN2	196.682	Cardiovascular	Vasodilator
Prestw-607	0.96613	0	Bacteroides vulgatus (NT5001)	human	proto	weak	Eburnamonine (-)	C19H22N2O	294.4	Central Nervous System	Vasodilator
Prestw-61	1.0778	0	Bacteroides vulgatus (NT5001)	veterinary: metazoan parasites	proto	weak	Morantel tartrate	C16H22N2O6S	370.428	Infectiology	Antihelmintic
Prestw-616	1.01534	0	Bacteroides vulgatus (NT5001)	human	proto	weak	Demecarium bromide	C32H52Br2N4O4	716.604	Ophthalmology	Antiglaucoma
Prestw-617	0.975435	0	Bacteroides vulgatus (NT5001)	not a drug	proto	weak	Quipazine dimaleate salt	C21H23N3O8	445.433	Central Nervous System	Antiemetic
Prestw-619	0.966491	0	Bacteroides vulgatus (NT5001)	human	proto	weak	Diflorasone Diacetate	C26H32F2O7	494.538	Endocrinology	Anti-inflammatory
Prestw-62	1.03595	0	Bacteroides vulgatus (NT5001)	human	proto	weak	Homatropine hydrobromide (R,S)	C16H22BrNO3	356.263	Diagnostic	Antispastic
Prestw-623	1.03863	0	Bacteroides vulgatus (NT5001)	human	proto	weak	Pyridoxine hydrochloride	C8H12ClNO3	205.643	Metabolism	[Vitamin B6]
Prestw-626	0.989168	0	Bacteroides vulgatus (NT5001)	human	proto	weak	Racecadotril	C21H23NO4S	385.486	Gastroenterology	Antidiarrheal
Prestw-627	0.990776	0	Bacteroides vulgatus (NT5001)	human	proto	weak	Folic acid	C19H19N7O6	441.407	Metabolism	[Vitamin B9]
Prestw-63	0.97584	0	Bacteroides vulgatus (NT5001)	human	proto	weak	Nifedipine	C17H18N2O6	346.343	Cardiovascular	Antianginal
Prestw-630	0.789282	0	Bacteroides vulgatus (NT5001)	human	proto	medium	Dimethisoquin hydrochloride	C17H25ClN2O	308.855	Neuromuscular	Antipruritic
Prestw-631	0.976787	0	Bacteroides vulgatus (NT5001)	human	proto	weak	Thiamine hydrochloride	C12H18Cl2N4OS	337.273	Immunology	Immunostimulant
Prestw-632	1.0662	0	Bacteroides vulgatus (NT5001)	human	proto	weak	Dipivefrin hydrochloride	C19H30ClNO5	387.908	Ophthalmology	Antiglaucoma
Prestw-633	1.05138	0	Bacteroides vulgatus (NT5001)	human	proto	weak	Thiorphan	C12H15NO3S	253.322	Gastroenterology	Antidiarrheal
Prestw-64	0.457457	0	Bacteroides vulgatus (NT5001)	human	proto	medium	Chlorpromazine hydrochloride	C17H20Cl2N2S	355.332	Cardiovascular	Antiemetic
Prestw-641	1.07771	0	Bacteroides vulgatus (NT5001)	not a drug	proto	weak	Sulmazole	C14H13N3O2S	287.343	Cardiovascular	Cardiotonic
Prestw-643	1.04078	0	Bacteroides vulgatus (NT5001)	human	proto	weak	Flunisolide	C24H31FO6	434.509	Endocrinology	Anti-inflammatory
Prestw-644	1.05657	0	Bacteroides vulgatus (NT5001)	human	proto	weak	N-Acetyl-DL-homocysteine Thiolactone	C6H9NO2S	159.208	Respiratory	Expectorant
Prestw-645	1.02452	0	Bacteroides vulgatus (NT5001)	human	proto	weak	Flurandrenolide	C24H33FO6	436.525	Dermatology	Anti-inflammatory
Prestw-649	0.85328	0	Bacteroides vulgatus (NT5001)	protozoa	proto	medium	Etanidazole	C7H10N4O4	214.182	Oncology	Antineoplastic
Prestw-65	0.918791	0	Bacteroides vulgatus (NT5001)	human	proto	weak	Diphenhydramine hydrochloride	C17H22ClNO	291.824	Allergology	Antiemetic
Prestw-651	1.05687	0	Bacteroides vulgatus (NT5001)	human	proto	weak	Glimepiride	C24H34N4O5S	490.626	Endocrinology	Antidiabetic
Prestw-652	1.0535	0	Bacteroides vulgatus (NT5001)	not a drug	proto	weak	Picrotoxinin	C15H16O6	292.291	Central Nervous System	Analeptic
Prestw-653	1.0533	0	Bacteroides vulgatus (NT5001)	human	proto	weak	Mepenzolate bromide	C21H26BrNO3	420.35	Neuromuscular	Antispastic
Prestw-654	1.02039	0	Bacteroides vulgatus (NT5001)	human	proto	weak	Benfotiamine	C19H23N4O6PS	466.456	Metabolism	[Metabolizes into Vitamin B1]
Prestw-655	1.0367	0	Bacteroides vulgatus (NT5001)	human	proto	weak	Halcinonide	C24H32ClFO5	454.971	Dermatology	Anti-inflammatory
Prestw-656	1.02349	0	Bacteroides vulgatus (NT5001)	human	proto	weak	Lanatoside C	C49H76O20	985.14	Cardiovascular	Cardiotonic
Prestw-657	0.829798	0	Bacteroides vulgatus (NT5001)	human	proto	medium	Benzamil hydrochloride	C13H15Cl2N7O	356.217	Metabolism	Antihypertensive
Prestw-658	0.982957	0	Bacteroides vulgatus (NT5001)	human	proto	weak	Suxibuzone	C24H26N2O6	438.485	Central Nervous System	Analgesic
Prestw-659	0.996931	0	Bacteroides vulgatus (NT5001)	not a drug	proto	weak	6-Furfurylaminopurine	C10H9N5O	215.216	Dermatology	[Skin care agent]
Prestw-66	0.934524	0	Bacteroides vulgatus (NT5001)	human	proto	weak	Minaprine dihydrochloride	C17H24Cl2N4O	371.313	Central Nervous System	Anti-Alzheimer
Prestw-660	0.977351	0	Bacteroides vulgatus (NT5001)	metazoan parasites	proto	weak	Avermectin B1a	C48H72O14	873.101	Infectiology	Antihelmintic
Prestw-666	0.932476	0	Bacteroides vulgatus (NT5001)	human	proto	weak	Nisoldipine	C20H24N2O6	388.424	Cardiovascular	Antianginal
Prestw-67	0.600189	0	Bacteroides vulgatus (NT5001)	fungi	proto	medium	Miconazole	C18H14Cl4N2O	416.137	Infectiology	Antifungal
Prestw-671	0.994168	0	Bacteroides vulgatus (NT5001)	human	proto	weak	Dydrogesterone	C21H28O2	312.456	Endocrinology	Progestogen
Prestw-676	0.989546	0	Bacteroides vulgatus (NT5001)	not a drug	proto	weak	Beta-Escin	C54H84O25	1133.26	Metabolism	Antineoplastic
Prestw-68	0.902477	0	Bacteroides vulgatus (NT5001)	human	proto	weak	Isoxsuprine hydrochloride	C18H24ClNO3	337.85	Cardiovascular	Vasodilator
Prestw-683	0.986205	0	Bacteroides vulgatus (NT5001)	human	proto	weak	Pempidine tartrate	C14H27NO6	305.374	Cardiovascular	Antihypotensive
Prestw-688	1.0021	0	Bacteroides vulgatus (NT5001)	human	proto	weak	Estropipate	C22H32N2O5S	436.575	Endocrinology	[Estrogen replacement]
Prestw-69	0.884764	0	Bacteroides vulgatus (NT5001)	human	proto	medium	Acebutolol hydrochloride	C18H29ClN2O4	372.896	Cardiovascular	Antianginal
Prestw-692	0.904012	0	Bacteroides vulgatus (NT5001)	human	proto	weak	Citalopram Hydrobromide	C20H22BrFN2O	405.314	Central Nervous System	Antidepressant
Prestw-693	0.265337	0	Bacteroides vulgatus (NT5001)	human	proto	medium	Promazine hydrochloride	C17H21ClN2S	320.887	Central Nervous System	Antipsychotic
Prestw-694	0.983096	0	Bacteroides vulgatus (NT5001)	bacteria	proto	weak	Sulfamerazine	C11H12N4O2S	264.308	Infectiology	Antibacterial
Prestw-696	0.978428	0	Bacteroides vulgatus (NT5001)	human	proto	weak	Ethotoin	C11H12N2O2	204.23	Central Nervous System	Anticonvulsant
Prestw-697	0.953744	0	Bacteroides vulgatus (NT5001)	human	proto	weak	3-alpha-Hydroxy-5-beta-androstan-17-one	C19H30O2	290.45	Endocrinology	[Testosterone replacement]
Prestw-698	0.963146	0	Bacteroides vulgatus (NT5001)	human	proto	weak	Tetrahydrozoline hydrochloride	C13H17ClN2	236.747	Cardiovascular	Nasal Decongestant
Prestw-699	0.694317	0	Bacteroides vulgatus (NT5001)	human	proto	medium	Hexestrol	C18H22O2	270.375	Endocrinology	Antineoplastic
Prestw-7	1.05156	0	Bacteroides vulgatus (NT5001)	human	proto	weak	Amiloride hydrochloride dihydrate	C6H13Cl2N7O3	302.122	Metabolism	Antihypertensive
Prestw-70	0.846386	0	Bacteroides vulgatus (NT5001)	fungi	proto	medium	Tolnaftate	C19H17NOS	307.417	Infectiology	Antifungal
Prestw-700	0.0493363	0	Bacteroides vulgatus (NT5001)	bacteria	proto	strong	Cefmetazole sodium salt	C15H16N7NaO5S3	493.52	Infectiology	Antibacterial
Prestw-701	0.895252	0	Bacteroides vulgatus (NT5001)	human	proto	medium	Trihexyphenidyl-D,L Hydrochloride	C20H32ClNO	337.937	Central Nervous System	Antiparkinsonian
Prestw-702	1.04042	0	Bacteroides vulgatus (NT5001)	bacteria	proto	weak	Succinylsulfathiazole	C13H13N3O5S2	355.394	Infectiology	Antibacterial
Prestw-703	0.934728	0	Bacteroides vulgatus (NT5001)	human	proto	weak	Famprofazone	C24H31N3O	377.534	Central Nervous System	Analgesic
Prestw-704	0.985192	0	Bacteroides vulgatus (NT5001)	human	proto	weak	Bromopride	C14H22BrN3O2	344.254	Central Nervous System	Antiemetic
Prestw-705	0.217037	0	Bacteroides vulgatus (NT5001)	antiseptic	proto	medium	Methyl benzethonium chloride	C28H44ClNO2	462.121	Infectiology	Antibacterial
Prestw-706	0.884564	0	Bacteroides vulgatus (NT5001)	human	proto	medium	Chlorcyclizine hydrochloride	C18H22Cl2N2	337.295	Allergology	Antiemetic
Prestw-707	0.922131	0	Bacteroides vulgatus (NT5001)	human	proto	weak	Diphenylpyraline hydrochloride	C19H24ClNO	317.862	Allergology	Antihistaminic
Prestw-708	0.216811	0	Bacteroides vulgatus (NT5001)	antiseptic	proto	medium	Benzethonium chloride	C27H42ClNO2	448.094	Infectiology	Antibacterial
Prestw-709	0.993985	0	Bacteroides vulgatus (NT5001)	human	proto	weak	Trioxsalen	C14H12O3	228.25	Dermatology	[Treatment of skin diseases, causes photosensitivity]
Prestw-71	1.10075	0	Bacteroides vulgatus (NT5001)	not a drug	proto	weak	Todralazine hydrochloride	C11H13ClN4O2	268.705	Cardiovascular	Antihypertensive
Prestw-711	1.09842	0	Bacteroides vulgatus (NT5001)	antiseptic	proto	weak	Sulfabenzamide	C13H12N2O3S	276.316	Infectiology	Antibacterial
Prestw-712	1.03665	0	Bacteroides vulgatus (NT5001)	human	proto	weak	Benzocaine	C9H11NO2	165.194	Neuromuscular	Local anesthetic
Prestw-713	1.04412	0	Bacteroides vulgatus (NT5001)	human	proto	weak	Dipyrone	C13H16N3NaO4S	333.344	Central Nervous System	Analgesic
Prestw-714	0.740415	0	Bacteroides vulgatus (NT5001)	human	proto	medium	Isosorbide dinitrate	C6H8N2O8	236.139	Cardiovascular	Antianginal
Prestw-715	1.00996	0	Bacteroides vulgatus (NT5001)	veterinary: infections	proto	weak	Sulfachloropyridazine	C10H9ClN4O2S	284.726	Infectiology	Antibacterial
Prestw-716	1.00891	0	Bacteroides vulgatus (NT5001)	human	proto	weak	Pramoxine hydrochloride	C17H28ClNO3	329.871	Neuromuscular	Local anesthetic
Prestw-717	1.01563	0	Bacteroides vulgatus (NT5001)	human	proto	weak	Finasteride	C23H36N2O2	372.556	Endocrinology	Anti-alopecia
Prestw-718	0.957884	0	Bacteroides vulgatus (NT5001)	human	proto	weak	Fluorometholone	C22H29FO4	376.472	Endocrinology	Anti-inflammatory
Prestw-719	0.0312798	0	Bacteroides vulgatus (NT5001)	bacteria	proto	strong	Cephalothin sodium salt	C16H15N2NaO6S2	418.426	Infectiology	Antibacterial
Prestw-72	0.942068	0	Bacteroides vulgatus (NT5001)	human	proto	weak	Imipramine hydrochloride	C19H25ClN2	316.877	Central Nervous System	Antidepressant
Prestw-720	0.149362	0	Bacteroides vulgatus (NT5001)	bacteria	proto	strong	Cefuroxime sodium salt	C16H15N4NaO8S	446.374	Infectiology	Antibacterial
Prestw-721	0.822048	0	Bacteroides vulgatus (NT5001)	human	proto	medium	Althiazide	C11H14ClN3O4S3	383.897	Metabolism	Antihypertensive
Prestw-722	1.01745	0	Bacteroides vulgatus (NT5001)	not a drug	proto	weak	Isopyrin hydrochloride	C14H20ClN3O	281.788	Central Nervous System	Analgesic
Prestw-723	0.0132631	0	Bacteroides vulgatus (NT5001)	bacteria	proto	strong	Phenethicillin potassium salt	C17H19KN2O5S	402.517	Infectiology	Antibacterial
Prestw-724	0.983048	0	Bacteroides vulgatus (NT5001)	bacteria	proto	weak	Sulfamethoxypyridazine	C11H12N4O3S	280.307	Infectiology	Antibacterial
Prestw-725	0.984137	0	Bacteroides vulgatus (NT5001)	human	proto	weak	Deferoxamine mesylate	C26H52N6O11S	656.802	Diagnostic	Chelating
Prestw-726	1.00705	0	Bacteroides vulgatus (NT5001)	human	proto	weak	Mephentermine hemisulfate	C22H36N2O4S	424.607	Cardiovascular	Antihypotensive
Prestw-728	0.916946	0	Bacteroides vulgatus (NT5001)	bacteria	proto	weak	Sulfadimethoxine	C12H14N4O4S	310.334	Infectiology	Antibacterial
Prestw-729	0.966568	0	Bacteroides vulgatus (NT5001)	bacteria	proto	weak	Sulfanilamide	C6H8N2O2S	172.207	Infectiology	Antibacterial
Prestw-73	1.00922	0	Bacteroides vulgatus (NT5001)	human	proto	weak	Sulindac	C20H17FO3S	356.419	Central Nervous System	Analgesic
Prestw-730	1.00004	0	Bacteroides vulgatus (NT5001)	human	proto	weak	Balsalazide Sodium	C17H13N3Na2O6	401.289	Gastroenterology	Anti-inflammatory
Prestw-731	1.01453	0	Bacteroides vulgatus (NT5001)	veterinary: metazoan parasites	proto	weak	Sulfaquinoxaline sodium salt	C14H11N4NaO2S	322.323	Infectiology	Antibacterial
Prestw-732	0.129181	0	Bacteroides vulgatus (NT5001)	human	proto	strong	Streptozotocin	C8H15N3O7	265.225	Oncology	Antineoplastic
Prestw-733	1.03886	0	Bacteroides vulgatus (NT5001)	human	proto	weak	Metoprolol-(+,-) (+)-tartrate salt	C34H56N2O12	684.832	Cardiovascular	Antiarrhythmic
Prestw-734	1.01008	0	Bacteroides vulgatus (NT5001)	human	proto	weak	Flumethasone	C22H28F2O5	410.462	Metabolism	Anti-inflammatory
Prestw-735	0.980663	0	Bacteroides vulgatus (NT5001)	human	proto	weak	Flecainide acetate	C19H24F6N2O5	474.404	Cardiovascular	Antiarrhythmic
Prestw-736	0.0193573	0	Bacteroides vulgatus (NT5001)	bacteria	proto	strong	Cefazolin sodium salt	C14H13N8NaO4S3	476.493	Metabolism	Antibacterial
Prestw-737	0.985552	0	Bacteroides vulgatus (NT5001)	not a drug	proto	weak	Atractyloside potassium salt	C30H44K2O16S2	803.008	Oncology	Antineoplastic
Prestw-738	0.973157	0	Bacteroides vulgatus (NT5001)	human	proto	weak	Folinic acid calcium salt	C20H21CaN7O7	511.513	Hematology	Antianemic
Prestw-739	0.998578	0	Bacteroides vulgatus (NT5001)	human	proto	weak	Levonordefrin	C9H13NO3	183.209	Cardiovascular	Vasoconstrictor
Prestw-74	0.925555	0	Bacteroides vulgatus (NT5001)	human	proto	weak	Amitryptiline hydrochloride	C20H24ClN	313.874	Central Nervous System	Antidepressant
Prestw-740	0.35755	0	Bacteroides vulgatus (NT5001)	not a drug	proto	medium	Ebselen	C13H9NOSe	274.183	Metabolism	Anti-inflammatory
Prestw-741	1.04217	0	Bacteroides vulgatus (NT5001)	not a drug	proto	weak	Nadide	C21H27N7O14P2	663.435	Metabolism	[NAD Coenzyme]
Prestw-742	0.99003	0	Bacteroides vulgatus (NT5001)	bacteria	proto	weak	Sulfamethizole	C9H10N4O2S2	270.334	Metabolism	Antibacterial
Prestw-743	0.999915	0	Bacteroides vulgatus (NT5001)	human	proto	weak	Medrysone	C22H32O3	344.499	Metabolism	Anti-inflammatory
Prestw-744	0.917578	0	Bacteroides vulgatus (NT5001)	veterinary: host animal	proto	weak	Flunixin meglumine	C21H28F3N3O7	491.468	Central Nervous System	Analgesic
Prestw-745	0.0792652	0	Bacteroides vulgatus (NT5001)	bacteria	proto	strong	Spiramycin	C43H73N2O14R	842.066	Metabolism	Antibacterial
Prestw-746	1.00684	0	Bacteroides vulgatus (NT5001)	human	proto	weak	Glycopyrrolate	C19H28BrNO3	398.344	Gastroenterology	Antispastic
Prestw-748	0.140384	0	Bacteroides vulgatus (NT5001)	veterinary: infections	proto	strong	Monensin sodium salt	C36H61NaO11	692.871	Infectiology	Antibacterial
Prestw-749	0.964676	0	Bacteroides vulgatus (NT5001)	human	proto	weak	Isoetharine mesylate salt	C14H25NO6S	335.422	Respiratory	Bronchodilator
Prestw-75	0.906247	0	Bacteroides vulgatus (NT5001)	human	proto	weak	Adiphenine hydrochloride	C20H26ClNO2	347.889	Neuromuscular	Antispastic
Prestw-750	0.929531	0	Bacteroides vulgatus (NT5001)	not a drug	proto	weak	Mevalonic-D, L acid lactone	C6H10O3	130.145	Cardiovascular	Antilipemic
Prestw-751	1.04437	0	Bacteroides vulgatus (NT5001)	human	proto	weak	Terazosin hydrochloride	C19H26ClN5O4	423.903	Cardiovascular	Antihypertensive
Prestw-752	1.01426	0	Bacteroides vulgatus (NT5001)	human	proto	weak	Phenazopyridine hydrochloride	C11H12ClN5	249.705	Central Nervous System	Analgesic
Prestw-753	0.0503349	0	Bacteroides vulgatus (NT5001)	bacteria	proto	strong	Demeclocycline hydrochloride	C21H22Cl2N2O8	501.324	Metabolism	Antibacterial
Prestw-754	1.00784	0	Bacteroides vulgatus (NT5001)	human	proto	weak	Fenoprofen calcium salt dihydrate	C30H30CaO8	558.649	Metabolism	Anti-inflammatory
Prestw-755	0.0143229	0	Bacteroides vulgatus (NT5001)	bacteria	proto	strong	Piperacillin sodium salt	C23H26N5NaO7S	539.547	Metabolism	Antibacterial
Prestw-756	0.71876	0	Bacteroides vulgatus (NT5001)	human	proto	medium	Diethylstilbestrol	C18H20O2	268.359	Endocrinology	[Synthetic, nonsteroidal Estrogen]
Prestw-757	0.901802	0	Bacteroides vulgatus (NT5001)	human	proto	weak	Chlorotrianisene	C23H21ClO3	380.875	Endocrinology	Antineoplastic
Prestw-758	0.965406	0	Bacteroides vulgatus (NT5001)	bacteria	proto	weak	Ribostamycin sulfate salt	C17H36N4O14S	552.559	Metabolism	Antibacterial
Prestw-759	0.975259	0	Bacteroides vulgatus (NT5001)	human	proto	weak	Methacholine chloride	C8H18ClNO2	195.691	Diagnostic	[Muscarinic receptor agonist]
Prestw-76	0.949154	0	Bacteroides vulgatus (NT5001)	human	proto	weak	Dibucaine	C20H29N3O2	343.473	Neuromuscular	Local anesthetic
Prestw-760	0.94031	0	Bacteroides vulgatus (NT5001)	human	proto	weak	Pipenzolate bromide	C22H28BrNO3	434.377	Gastroenterology	Antispastic
Prestw-761	1.04746	0	Bacteroides vulgatus (NT5001)	human	proto	weak	Butamben	C11H15NO2	193.248	Central Nervous System	Anesthetic
Prestw-762	0.980026	0	Bacteroides vulgatus (NT5001)	bacteria	proto	weak	Sulfapyridine	C11H11N3O2S	249.293	Metabolism	Antibacterial
Prestw-763	1.02498	0	Bacteroides vulgatus (NT5001)	human	proto	weak	Meclofenoxate hydrochloride	C12H17Cl2NO3	294.18	Central Nervous System	CNS Stimulant
Prestw-764	0.0860643	0	Bacteroides vulgatus (NT5001)	veterinary: infections	proto	strong	Furaltadone hydrochloride	C13H17ClN4O6	360.757	Infectiology	Antibacterial
Prestw-765	0.937972	0	Bacteroides vulgatus (NT5001)	not a drug	proto	weak	Ethoxyquin	C14H19NO	217.314	Metabolism	Antifungal
Prestw-766	0.105091	0	Bacteroides vulgatus (NT5001)	bacteria	proto	strong	Tinidazole	C8H13N3O4S	247.275	Infectiology	Antiamebic
Prestw-767	0.969938	0	Bacteroides vulgatus (NT5001)	human	proto	weak	Guanadrel sulfate	C20H40N6O8S	524.641	Cardiovascular	Antihypertensive
Prestw-768	0.964006	0	Bacteroides vulgatus (NT5001)	viruses	proto	weak	Vidarabine	C10H13N5O4	267.246	Metabolism	Antiviral
Prestw-769	0.960556	0	Bacteroides vulgatus (NT5001)	bacteria	proto	weak	Sulfameter	C11H12N4O3S	280.307	Metabolism	Antibacterial
Prestw-77	0.948542	0	Bacteroides vulgatus (NT5001)	human	proto	weak	Prednisone	C21H26O5	358.438	Dermatology	Anti-inflammatory
Prestw-770	0.949233	0	Bacteroides vulgatus (NT5001)	human	proto	weak	Isopropamide iodide	C23H33IN2O	480.437	Metabolism	Antiulcer
Prestw-771	1.02205	0	Bacteroides vulgatus (NT5001)	human	proto	weak	Alclometasone dipropionate	C28H37ClO7	521.056	Metabolism	Anti-inflammatory
Prestw-772	0.891358	0	Bacteroides vulgatus (NT5001)	human	proto	medium	Leflunomide	C12H9F3N2O2	270.213	Immunology	Immunosuppressant
Prestw-773	1.00498	0	Bacteroides vulgatus (NT5001)	human	proto	weak	Norgestrel-(-)-D	C21H28O2	312.456	Endocrinology	Contraceptive
Prestw-774	0.999048	0	Bacteroides vulgatus (NT5001)	human	proto	weak	Fluocinonide	C26H32F2O7	494.538	Metabolism	Anti-inflammatory
Prestw-775	1.01118	0	Bacteroides vulgatus (NT5001)	bacteria	proto	weak	Sulfamethazine sodium salt	C12H13N4NaO2S	300.317	Metabolism	Antibacterial
Prestw-776	1.00952	0	Bacteroides vulgatus (NT5001)	human	proto	weak	Guaifenesin	C10H14O4	198.221	Respiratory	Bronchodilator
Prestw-777	0.00804051	0	Bacteroides vulgatus (NT5001)	antiseptic	proto	strong	Alexidine dihydrochloride	C26H58Cl2N10	581.725	Infectiology	Antibacterial
Prestw-778	0.68697	0	Bacteroides vulgatus (NT5001)	not a drug	proto	medium	Proadifen hydrochloride	C23H32ClNO2	389.97	Neuromuscular	Local anesthetic
Prestw-779	0.956071	0	Bacteroides vulgatus (NT5001)	human	proto	weak	Zomepirac sodium salt	C15H13ClNNaO3	313.719	Metabolism	Anti-inflammatory
Prestw-78	0.326948	0	Bacteroides vulgatus (NT5001)	human	proto	medium	Thioridazine hydrochloride	C21H27ClN2S2	407.044	Central Nervous System	Antipsychotic
Prestw-780	0.918003	0	Bacteroides vulgatus (NT5001)	bacteria	proto	weak	Cinoxacin	C12H10N2O5	262.224	Metabolism	Antibacterial
Prestw-781	0.965578	0	Bacteroides vulgatus (NT5001)	human	proto	weak	Clobetasol propionate	C25H32ClFO5	466.982	Metabolism	Anti-inflammatory
Prestw-782	1.00594	0	Bacteroides vulgatus (NT5001)	viruses	proto	weak	Podophyllotoxin	C22H22O8	414.416	Metabolism	Antiviral
Prestw-783	0.993054	0	Bacteroides vulgatus (NT5001)	not a drug	proto	weak	Clofibric acid	C10H11ClO3	214.65	Metabolism	Antilipemic
Prestw-784	0.9621	0	Bacteroides vulgatus (NT5001)	human	proto	weak	Bendroflumethiazide	C15H14F3N3O4S2	421.42	Cardiovascular	Antihypertensive
Prestw-785	0.824528	0	Bacteroides vulgatus (NT5001)	human	proto	medium	Dicumarol	C19H12O6	336.304	Hematology	Anticoagulant
Prestw-786	0.986705	0	Bacteroides vulgatus (NT5001)	human	proto	weak	Methimazole	C4H6N2S	114.17	Endocrinology	[Antithyroid]
Prestw-787	0.460375	0	Bacteroides vulgatus (NT5001)	antiseptic	proto	medium	Merbromin	C20H8Br2HgNa2O6	750.661	Infectiology	Antibacterial
Prestw-788	0.958667	0	Bacteroides vulgatus (NT5001)	human	proto	weak	Hexylcaine hydrochloride	C16H24ClNO2	297.828	Dermatology	Anesthetic
Prestw-789	0.8702	0	Bacteroides vulgatus (NT5001)	human	proto	medium	Drofenine hydrochloride	C20H32ClNO2	353.937	Neuromuscular	Antispastic
Prestw-79	0.899746	0	Bacteroides vulgatus (NT5001)	human	proto	medium	Diphemanil methylsulfate	C21H27NO4S	389.518	Gastroenterology	Antispastic
Prestw-790	0.975876	0	Bacteroides vulgatus (NT5001)	not a drug	proto	weak	Cycloheximide	C15H23NO4	281.355	Infectiology	Antibacterial
Prestw-791	1.07959	0	Bacteroides vulgatus (NT5001)	human	proto	weak	(R) -Naproxen sodium salt	C14H13NaO3	252.248	Metabolism	Anti-inflammatory
Prestw-792	1.03728	0	Bacteroides vulgatus (NT5001)	not a drug	proto	weak	Propidium iodide	C27H34I2N4	668.408	Infectiology	Antibacterial
Prestw-793	0.72695	0	Bacteroides vulgatus (NT5001)	human	proto	medium	Cloperastine hydrochloride	C20H25Cl2NO	366.334	Respiratory	Antitussive
Prestw-794	1.0067	0	Bacteroides vulgatus (NT5001)	not a drug	proto	weak	Eucatropine hydrochloride	C17H26ClNO3	327.855	Neuromuscular	Antiglaucoma
Prestw-795	1.01985	0	Bacteroides vulgatus (NT5001)	human	proto	weak	Isocarboxazid	C12H13N3O2	231.256	Central Nervous System	Antidepressant
Prestw-796	1.00053	0	Bacteroides vulgatus (NT5001)	not a drug	proto	weak	Lithocholic acid	C24H40O3	376.585	Metabolism	Cholagogue
Prestw-797	0.701096	0	Bacteroides vulgatus (NT5001)	human	proto	medium	Methotrimeprazine maleat salt	C23H28N2O5S	444.554	Central Nervous System	Analgesic
Prestw-798	0.286968	0	Bacteroides vulgatus (NT5001)	human	proto	medium	Dienestrol	C18H18O2	266.343	Endocrinology	[Synthetic, nonsteroidal Estrogen]
Prestw-799	0.545014	0	Bacteroides vulgatus (NT5001)	human	proto	medium	Pridinol methanesulfonate salt	C21H29NO4S	391.534	Central Nervous System	Antiparkinsonian
Prestw-8	1.07695	0	Bacteroides vulgatus (NT5001)	veterinary: metazoan parasites	proto	weak	Amprolium hydrochloride	C14H20Cl2N4	315.248	Infectiology	Anticoccidial
Prestw-80	0.910879	0	Bacteroides vulgatus (NT5001)	human	proto	weak	Trimethobenzamide hydrochloride	C21H29ClN2O5	424.929	Central Nervous System	Antiemetic
Prestw-800	0.952763	0	Bacteroides vulgatus (NT5001)	human	proto	weak	Amrinone	C10H9N3O	187.203	Cardiovascular	[Cardiac contractility agent]
Prestw-801	1.01062	0	Bacteroides vulgatus (NT5001)	human	proto	weak	Carbinoxamine maleate salt	C20H23ClN2O5	406.87	Allergology	Antihistaminic
Prestw-802	1.01739	0	Bacteroides vulgatus (NT5001)	human	proto	weak	Methazolamide	C5H8N4O3S2	236.273	Metabolism	Antiglaucoma
Prestw-803	1.04293	0	Bacteroides vulgatus (NT5001)	human	proto	weak	Pyrithyldione	C9H13NO2	167.209	Central Nervous System	Hypnotic
Prestw-804	1.0535	0	Bacteroides vulgatus (NT5001)	bacteria	proto	weak	Spectinomycin dihydrochloride	C14H26Cl2N2O7	405.279	Metabolism	Antibacterial
Prestw-805	1.00628	0	Bacteroides vulgatus (NT5001)	bacteria	proto	weak	Piromidic acid	C14H16N4O3	288.309	Metabolism	Antibacterial
Prestw-806	0.897532	0	Bacteroides vulgatus (NT5001)	human	proto	medium	Trimipramine maleate salt	C24H30N2O4	410.518	Central Nervous System	Antidepressant
Prestw-807	0.955221	0	Bacteroides vulgatus (NT5001)	human	proto	weak	Chloropyramine hydrochloride	C16H21Cl2N3	326.272	Allergology	Antihistaminic
Prestw-808	0.172645	0	Bacteroides vulgatus (NT5001)	bacteria	proto	strong	Furazolidone	C8H7N3O5	225.162	Metabolism	[Antibacterial]
Prestw-809	1.03161	0	Bacteroides vulgatus (NT5001)	human	proto	weak	Dichlorphenamide	C6H6Cl2N2O4S2	305.16	Ophthalmology	Antiglaucoma
Prestw-81	0.151831	0	Bacteroides vulgatus (NT5001)	bacteria	proto	strong	Metronidazole	C6H9N3O3	171.157	Infectiology	Antiamebic
Prestw-810	0.842711	0	Bacteroides vulgatus (NT5001)	fungi	proto	medium	Sulconazole nitrate	C18H16Cl3N3O3S	460.77	Metabolism	Antifungal
Prestw-812	1.06361	0	Bacteroides vulgatus (NT5001)	human	proto	weak	Cromolyn disodium salt	C23H14Na2O11	512.341	Allergology	Antiasthmatic
Prestw-813	1.06525	0	Bacteroides vulgatus (NT5001)	human	proto	weak	Bucladesine sodium salt	C18H23N5NaO8P	491.376	Cardiovascular	[Phosphodiesterase inhibitor]
Prestw-814	0.796974	0	Bacteroides vulgatus (NT5001)	bacteria	proto	medium	Cefsulodin sodium salt	C22H19N4NaO8S2	554.537	Metabolism	Antibacterial
Prestw-815	1.0128	0	Bacteroides vulgatus (NT5001)	human	proto	weak	Fosfosal	C7H7O6P	218.104	Central Nervous System	Analgesic
Prestw-816	0.995907	0	Bacteroides vulgatus (NT5001)	human	proto	weak	Suprofen	C14H12O3S	260.314	Central Nervous System	Analgesic
Prestw-818	1.00289	0	Bacteroides vulgatus (NT5001)	human	proto	weak	Nadolol	C17H27NO4	309.409	Cardiovascular	Antianginal
Prestw-819	0.22711	0	Bacteroides vulgatus (NT5001)	bacteria	proto	medium	Moxalactam disodium salt	C20H18N6Na2O9S	564.445	Metabolism	Antibacterial
Prestw-820	1.02089	0	Bacteroides vulgatus (NT5001)	human	proto	weak	Aminophylline	C16H24N10O4	420.434	Cardiovascular	Bronchodilator
Prestw-821	0.25817	0	Bacteroides vulgatus (NT5001)	bacteria	proto	medium	Azlocillin sodium salt	C20H22N5NaO6S	483.482	Metabolism	Antibacterial
Prestw-822	1.06514	0	Bacteroides vulgatus (NT5001)	human	proto	weak	Clidinium bromide	C22H26BrNO3	432.361	Neuromuscular	Antispastic
Prestw-823	0.993296	0	Bacteroides vulgatus (NT5001)	veterinary: infections	proto	weak	Sulfamonomethoxine	C11H12N4O3S	280.307	Metabolism	Antibacterial
Prestw-824	1.03416	0	Bacteroides vulgatus (NT5001)	human	proto	weak	Benzthiazide	C15H14ClN3O4S3	431.942	Cardiovascular	Antihypertensive
Prestw-825	0.997025	0	Bacteroides vulgatus (NT5001)	human	proto	weak	Trichlormethiazide	C8H8Cl3N3O4S2	380.658	Cardiovascular	Antihypertensive
Prestw-826	0.978974	0	Bacteroides vulgatus (NT5001)	human	proto	weak	Oxalamine citrate salt	C20H27N3O8	437.453	Central Nervous System	Anti-inflammatory
Prestw-827	0.93192	0	Bacteroides vulgatus (NT5001)	human	proto	weak	Propantheline bromide	C23H30BrNO3	448.404	Neuromuscular	Antispastic
Prestw-829	0.989486	0	Bacteroides vulgatus (NT5001)	human	proto	weak	Dimethadione	C5H7NO3	129.116	Central Nervous System	Anticonvulsant
Prestw-83	1.07433	0	Bacteroides vulgatus (NT5001)	human	proto	weak	Edrophonium chloride	C10H16ClNO	201.698	Diagnostic	Anti-fatigue
Prestw-830	0.800538	0	Bacteroides vulgatus (NT5001)	human	proto	medium	Ethaverine hydrochloride	C24H30ClNO4	431.964	Central Nervous System	Antispastic
Prestw-831	1.06641	0	Bacteroides vulgatus (NT5001)	human	proto	weak	Butacaine	C18H30N2O2	306.452	Dermatology	Anesthetic
Prestw-832	0.0143219	0	Bacteroides vulgatus (NT5001)	bacteria	proto	strong	Cefoxitin sodium salt	C16H16N3NaO7S2	449.44	Metabolism	Antibacterial
Prestw-833	1.04314	0	Bacteroides vulgatus (NT5001)	human	proto	weak	Ifosfamide	C7H15Cl2N2O2P	261.09	Oncology	Antineoplastic
Prestw-834	0.0986029	0	Bacteroides vulgatus (NT5001)	veterinary: infections	proto	strong	Novobiocin sodium salt	C31H35N2NaO11	634.621	Metabolism	Antibacterial
Prestw-835	1.02538	0	Bacteroides vulgatus (NT5001)	not a drug	proto	weak	Tetrahydroxy-1,4-quinone monohydrate	C6H6O7	190.111	Dermatology	Keratolytic
Prestw-836	0.995002	0	Bacteroides vulgatus (NT5001)	human	proto	weak	Indoprofen	C17H15NO3	281.314	Central Nervous System	Analgesic
Prestw-837	1.0091	0	Bacteroides vulgatus (NT5001)	human	proto	weak	Carbenoxolone disodium salt	C34H48Na2O7	614.737	Metabolism	Antiulcer
Prestw-838	0.989555	0	Bacteroides vulgatus (NT5001)	human	proto	weak	Iocetamic acid	C12H13I3N2O3	613.962	Diagnostic	Contrastant
Prestw-839	0.952592	0	Bacteroides vulgatus (NT5001)	viruses	proto	weak	Ganciclovir	C9H13N5O4	255.235	Metabolism	Antiviral
Prestw-84	1.10306	0	Bacteroides vulgatus (NT5001)	viruses	proto	weak	Moroxidine hydrochloride	C6H14ClN5O	207.664	Infectiology	Antiviral
Prestw-840	0.0970935	0	Bacteroides vulgatus (NT5001)	human	proto	strong	Ethopropazine hydrochloride	C19H25ClN2S	348.942	Central Nervous System	Antiparkinsonian
Prestw-842	0.347025	0	Bacteroides vulgatus (NT5001)	human	proto	medium	Trimeprazine tartrate	C40H50N4O6S2	746.996	Allergology	Antihistaminic
Prestw-843	0.960296	0	Bacteroides vulgatus (NT5001)	bacteria	proto	weak	Nafcillin sodium salt monohydrate	C21H23N2NaO6S	454.481	Metabolism	Antibacterial
Prestw-844	0.989899	0	Bacteroides vulgatus (NT5001)	human	proto	weak	Procyclidine hydrochloride	C19H30ClNO	323.91	Central Nervous System	Antiparkinsonian
Prestw-845	1.00618	0	Bacteroides vulgatus (NT5001)	not a drug	proto	weak	Amiprilose hydrochloride	C14H28ClNO6	341.835	Immunology	Immunomodulator
Prestw-846	1.01187	0	Bacteroides vulgatus (NT5001)	human	proto	weak	Ethynylestradiol 3-methyl ether	C21H26O2	310.44	Endocrinology	[Estrogen replacement]
Prestw-847	0.96533	0	Bacteroides vulgatus (NT5001)	human	proto	weak	(-) -Levobunolol hydrochloride	C17H26ClNO3	327.855	Ophthalmology	Antiglaucoma
Prestw-848	0.992445	0	Bacteroides vulgatus (NT5001)	human	proto	weak	Iodixanol	C35H44I6N6O15	1550.2	Diagnostic	Contrastant
Prestw-85	1.06534	0	Bacteroides vulgatus (NT5001)	human	proto	weak	Baclofen (R,S)	C10H12ClNO2	213.666	Central Nervous System	Antispastic
Prestw-850	0.977272	0	Bacteroides vulgatus (NT5001)	human	proto	weak	Equilin	C18H20O2	268.359	Endocrinology	[Estrogen replacement]
Prestw-851	1.06862	0	Bacteroides vulgatus (NT5001)	human	proto	weak	Paroxetine Hydrochloride	C19H21ClFNO3	365.836	Central Nervous System	Antidepressant
Prestw-853	1.03095	0	Bacteroides vulgatus (NT5001)	human	proto	weak	Liothyronine	C15H12I3NO4	650.98	Endocrinology	[Thyroid hormone]
Prestw-854	0.0667121	0	Bacteroides vulgatus (NT5001)	bacteria	proto	strong	Roxithromycin	C41H76N2O15	837.067	Metabolism	Antibacterial
Prestw-855	0.865186	0	Bacteroides vulgatus (NT5001)	human	proto	medium	Beclomethasone dipropionate	C28H37ClO7	521.056	Metabolism	Anti-inflammatory
Prestw-856	0.974099	0	Bacteroides vulgatus (NT5001)	human	proto	weak	Tolmetin sodium salt dihydrate	C15H18NNaO5	315.304	Metabolism	Anti-inflammatory
Prestw-857	0.987905	0	Bacteroides vulgatus (NT5001)	human	proto	weak	(+) -Levobunolol hydrochloride	C17H26ClNO3	327.855	Ophthalmology	Antiglaucoma
Prestw-858	0.878022	0	Bacteroides vulgatus (NT5001)	human	proto	medium	Doxazosin mesylate	C24H29N5O8S	547.591	Cardiovascular	Antihypertensive
Prestw-859	0.977282	0	Bacteroides vulgatus (NT5001)	human	proto	weak	Fluvastatin sodium salt	C24H25FNNaO4	433.459	Cardiovascular	Antilipemic
Prestw-86	1.06571	0	Bacteroides vulgatus (NT5001)	viruses	proto	weak	Acyclovir	C8H11N5O3	225.209	Metabolism	Antiviral
Prestw-860	1.02576	0	Bacteroides vulgatus (NT5001)	not a drug	proto	weak	Methylhydantoin-5-(L)	C4H6N2O2	114.105	Central Nervous System	Anticonvulsant
Prestw-861	1.07721	0	Bacteroides vulgatus (NT5001)	human	proto	weak	Gabapentin	C9H17NO2	171.241	Central Nervous System	Anticonvulsant
Prestw-862	0.999122	0	Bacteroides vulgatus (NT5001)	human	proto	weak	Raloxifene hydrochloride	C28H28ClNO4S	510.057	Endocrinology	[SERM ligand]
Prestw-863	1.02914	0	Bacteroides vulgatus (NT5001)	human	proto	weak	Etidronic acid, disodium salt	C2H6Na2O7P2	249.993	Metabolism	Antiosteoporetic
Prestw-864	1.0375	0	Bacteroides vulgatus (NT5001)	not a drug	proto	weak	Methylhydantoin-5-(D)	C4H6N2O2	114.105	Central Nervous System	Anticonvulsant
Prestw-865	0.955135	0	Bacteroides vulgatus (NT5001)	human	proto	weak	Simvastatin	C25H38O5	418.579	Cardiovascular	Antilipemic
Prestw-866	0.994777	0	Bacteroides vulgatus (NT5001)	human	proto	weak	Azacytidine-5	C8H12N4O5	244.209	Oncology	Antineoplastic
Prestw-867	0.97442	0	Bacteroides vulgatus (NT5001)	bacteria	proto	weak	Paromomycin sulfate	C23H47N5O18S	713.718	Metabolism	Antiamebic
Prestw-868	0.979161	0	Bacteroides vulgatus (NT5001)	human	proto	weak	Acetaminophen	C8H9NO2	151.166	Central Nervous System	Analgesic
Prestw-869	1.00471	0	Bacteroides vulgatus (NT5001)	bacteria	proto	weak	Phthalylsulfathiazole	C17H13N3O5S2	403.438	Metabolism	Antibacterial
Prestw-87	1.04563	0	Bacteroides vulgatus (NT5001)	human	proto	weak	Diazoxide	C8H7ClN2O2S	230.674	Cardiovascular	Antidiuretic
Prestw-870	0.99046	0	Bacteroides vulgatus (NT5001)	not a drug	proto	weak	Luteolin	C15H10O6	286.243	Respiratory	Expectorant
Prestw-871	1.0855	0	Bacteroides vulgatus (NT5001)	human	proto	weak	Iopamidol	C17H22I3N3O8	777.093	Diagnostic	Contrastant
Prestw-872	1.01485	0	Bacteroides vulgatus (NT5001)	human	proto	weak	Iopromide	C18H24I3N3O8	791.12	Diagnostic	Contrastant
Prestw-873	1.0141	0	Bacteroides vulgatus (NT5001)	human	proto	weak	Theophylline monohydrate	C7H10N4O3	198.183	Cardiovascular	Bronchodilator
Prestw-874	1.06227	0	Bacteroides vulgatus (NT5001)	human	proto	weak	Theobromine	C7H8N4O2	180.167	Cardiovascular	Bronchodilator
Prestw-875	0.9923	0	Bacteroides vulgatus (NT5001)	human	proto	weak	Reserpine	C33H40N2O9	608.695	Central Nervous System	Antipsychotic
Prestw-877	1.04804	0	Bacteroides vulgatus (NT5001)	human	proto	weak	Scopolamine hydrochloride	C17H22ClNO4	339.822	Central Nervous System	Antiemetic
Prestw-878	1.00253	0	Bacteroides vulgatus (NT5001)	human	proto	weak	Ioversol	C18H24I3N3O9	807.12	Diagnostic	Contrastant
Prestw-88	1.00707	0	Bacteroides vulgatus (NT5001)	human	proto	weak	Amidopyrine	C13H17N3O	231.3	Central Nervous System	Analgesic
Prestw-880	1.01078	0	Bacteroides vulgatus (NT5001)	human	proto	weak	Carbachol	C6H15ClN2O2	182.652	Cardiovascular	Antihypertensive
Prestw-881	1.06437	0	Bacteroides vulgatus (NT5001)	human	proto	weak	Niacin	C6H5NO2	123.112	Cardiovascular	Antilipemic
Prestw-882	1.03695	0	Bacteroides vulgatus (NT5001)	human	proto	weak	Bemegride	C8H13NO2	155.198	Central Nervous System	CNS stimulant
Prestw-883	1.05001	0	Bacteroides vulgatus (NT5001)	not a drug	proto	weak	Digoxigenin	C23H34O5	390.524	Diagnostic	NA
Prestw-884	1.04906	0	Bacteroides vulgatus (NT5001)	protozoa	proto	weak	Meglumine	C7H17NO5	195.217	Metabolism	Antileishmanial
Prestw-886	0.137267	0	Bacteroides vulgatus (NT5001)	protozoa	proto	strong	Clioquinol	C9H5ClINO	305.504	Metabolism	Antiamebic
Prestw-887	1.00142	0	Bacteroides vulgatus (NT5001)	not a drug	proto	weak	Oxybenzone	C14H12O3	228.25	Dermatology	NA
Prestw-888	0.177655	0	Bacteroides vulgatus (NT5001)	human	proto	strong	Promethazine hydrochloride	C17H21ClN2S	320.887	Allergology	Antihistaminic
Prestw-893	1.03305	0	Bacteroides vulgatus (NT5001)	human	proto	weak	Felbinac	C14H12O2	212.251	Central Nervous System	Analgesic
Prestw-894	1.01971	0	Bacteroides vulgatus (NT5001)	not a drug	proto	weak	Butylparaben	C11H14O3	194.232	Metabolism	Antifungal
Prestw-895	1.01269	0	Bacteroides vulgatus (NT5001)	human	proto	weak	Aminohippuric acid	C9H10N2O3	194.192	Diagnostic	NA
Prestw-896	0.998189	0	Bacteroides vulgatus (NT5001)	human	proto	weak	N-Acetyl-L-leucine	C8H15NO3	173.214	Central Nervous System	Antivertigo
Prestw-897	0.853576	0	Bacteroides vulgatus (NT5001)	bacteria	proto	medium	Pipemidic acid	C14H17N5O3	303.323	Metabolism	Antibacterial
Prestw-898	1.00877	0	Bacteroides vulgatus (NT5001)	not a drug	proto	weak	Dioxybenzone	C14H12O4	244.249	Dermatology	NA
Prestw-899	0.979236	0	Bacteroides vulgatus (NT5001)	human	proto	weak	Adrenosterone	C19H24O3	300.401	Endocrinology	NA
Prestw-9	1.07276	0	Bacteroides vulgatus (NT5001)	human	proto	weak	Hydrochlorothiazide	C7H8ClN3O4S2	297.741	Metabolism	Antihypertensive
Prestw-90	1.05702	0	Bacteroides vulgatus (NT5001)	human	proto	weak	Pindolol	C14H20N2O2	248.328	Cardiovascular	Antianginal
Prestw-900	1.0526	0	Bacteroides vulgatus (NT5001)	human	proto	weak	Methylatropine nitrate	C18H26N2O6	366.418	Neuromuscular	Antispastic
Prestw-901	1.03382	0	Bacteroides vulgatus (NT5001)	human	proto	weak	Hymecromone	C10H8O3	176.173	Metabolism	Muscle relaxant
Prestw-903	0.980598	0	Bacteroides vulgatus (NT5001)	protozoa	proto	weak	Diloxanide furoate	C14H11Cl2NO4	328.154	Metabolism	Antiamebic
Prestw-904	0.9788	0	Bacteroides vulgatus (NT5001)	human	proto	weak	Metyrapone	C14H14N2O	226.28	Endocrinology	NA
Prestw-905	0.999899	0	Bacteroides vulgatus (NT5001)	human	proto	weak	Urapidil hydrochloride	C20H30ClN5O3	423.947	Cardiovascular	Antihypertensive
Prestw-906	0.911344	0	Bacteroides vulgatus (NT5001)	human	proto	weak	Fluspirilen	C29H31F2N3O	475.587	Central Nervous System	Antipsychotic
Prestw-907	0.964928	0	Bacteroides vulgatus (NT5001)	human	proto	weak	S-(+)-ibuprofen	C13H18O2	206.287	Central Nervous System	Analgesic
Prestw-908	0.883585	0	Bacteroides vulgatus (NT5001)	human	proto	medium	Ethynodiol diacetate	C24H32O4	384.52	Endocrinology	Contraceptive
Prestw-909	0.974813	0	Bacteroides vulgatus (NT5001)	human	proto	weak	Nabumetone	C15H16O2	228.294	Central Nervous System	Analgesic
Prestw-91	1.11124	0	Bacteroides vulgatus (NT5001)	not a drug	proto	weak	Khellin	C14H12O5	260.249	Cardiovascular	Antispastic
Prestw-910	0.878484	0	Bacteroides vulgatus (NT5001)	not a drug	proto	medium	Nisoxetine hydrochloride	C17H22ClNO2	307.823	Central Nervous System	Antidepressant
Prestw-911	1.02684	0	Bacteroides vulgatus (NT5001)	human	proto	weak	(+)-Isoproterenol (+)-bitartrate salt	C15H23NO9	361.352	Respiratory	Antiasthmatic
Prestw-912	1.03118	0	Bacteroides vulgatus (NT5001)	human	proto	weak	Monobenzone	C13H12O2	200.239	Dermatology	NA
Prestw-913	0.991561	0	Bacteroides vulgatus (NT5001)	bacteria	proto	weak	2-Aminobenzenesulfonamide	C6H8N2O2S	172.207	Metabolism	Diuretic
Prestw-914	0.998592	0	Bacteroides vulgatus (NT5001)	human	proto	weak	Estrone	C18H22O2	270.375	Endocrinology	NA
Prestw-915	0.982263	0	Bacteroides vulgatus (NT5001)	not a drug	proto	weak	Lorglumide sodium salt	C22H31Cl2N2NaO4	481.399	Metabolism	Antiulcer
Prestw-916	0.90594	0	Bacteroides vulgatus (NT5001)	human	proto	weak	Nitrendipine	C18H20N2O6	360.37	Cardiovascular	Antihypertensive
Prestw-917	0.957856	0	Bacteroides vulgatus (NT5001)	human	proto	weak	Flurbiprofen	C15H13FO2	244.268	Central Nervous System	Analgesic
Prestw-918	0.937302	0	Bacteroides vulgatus (NT5001)	human	proto	weak	Nimodipine	C21H26N2O7	418.451	Cardiovascular	Vasodilator
Prestw-919	0.246631	0	Bacteroides vulgatus (NT5001)	bacteria	proto	medium	Bacitracin	C66H103N17O16S	1422.73	Metabolism	Antibacterial
Prestw-92	1.10995	0	Bacteroides vulgatus (NT5001)	human	proto	weak	Zimelidine dihydrochloride monohydrate	C16H21BrCl2N2O	408.169	Central Nervous System	Antidepressant
Prestw-920	0.980007	0	Bacteroides vulgatus (NT5001)	not a drug	proto	weak	L(-)-vesamicol hydrochloride	C17H26ClNO	295.856	Neuromuscular	NA
Prestw-921	0.997879	0	Bacteroides vulgatus (NT5001)	human	proto	weak	Nizatidine	C12H21N5O2S2	331.461	Metabolism	Antiulcer
Prestw-922	1.00685	0	Bacteroides vulgatus (NT5001)	not a drug	proto	weak	Thioperamide maleate	C19H28N4O4S	408.523	Central Nervous System	Antiemetic
Prestw-923	1.00076	0	Bacteroides vulgatus (NT5001)	human	proto	weak	Xamoterol hemifumarate	C36H54N6O14	794.864	Cardiovascular	NA
Prestw-924	1.01808	0	Bacteroides vulgatus (NT5001)	not a drug	proto	weak	Rolipram	C16H21NO3	275.351	Central Nervous System	Antidepressant
Prestw-925	0.0224915	0	Bacteroides vulgatus (NT5001)	antiseptic	proto	strong	Thonzonium bromide	C32H55BrN4O	591.725	Dermatology	Antiseptic
Prestw-926	0.988888	0	Bacteroides vulgatus (NT5001)	not a drug	proto	weak	Idazoxan hydrochloride	C11H13ClN2O2	240.691	Central Nervous System	Antiparkinsonian
Prestw-927	0.966171	0	Bacteroides vulgatus (NT5001)	human	proto	weak	Quinapril HCl	C25H31ClN2O5	474.989	Cardiovascular	Antihypertensive
Prestw-928	0.914806	0	Bacteroides vulgatus (NT5001)	human	proto	weak	Nilutamide	C12H10F3N3O4	317.226	Oncology	Antineoplastic
Prestw-929	0.945182	0	Bacteroides vulgatus (NT5001)	human	proto	weak	Ketorolac tromethamine	C19H24N2O6	376.413	Central Nervous System	Analgesic
Prestw-93	1.05412	0	Bacteroides vulgatus (NT5001)	human	proto	weak	Azacyclonol	C18H21NO	267.374	Central Nervous System	Antipsychotic
Prestw-930	0.45925	0	Bacteroides vulgatus (NT5001)	human	proto	medium	Protriptyline hydrochloride	C19H22ClN	299.847	Central Nervous System	Antidepressant
Prestw-931	1.01281	0	Bacteroides vulgatus (NT5001)	human	proto	weak	Propofol	C12H18O	178.277	Central Nervous System	Anesthetic
Prestw-932	0.968403	0	Bacteroides vulgatus (NT5001)	not a drug	proto	weak	S(-)Eticlopride hydrochloride	C17H26Cl2N2O3	377.314	Central Nervous System	NA
Prestw-933	1.00115	0	Bacteroides vulgatus (NT5001)	human	proto	weak	Primidone	C12H14N2O2	218.258	Central Nervous System	Anticonvulsant
Prestw-934	0.998323	0	Bacteroides vulgatus (NT5001)	fungi	proto	weak	Flucytosine	C4H4FN3O	129.094	Metabolism	Antifungal
Prestw-935	0.973909	0	Bacteroides vulgatus (NT5001)	human	proto	weak	(-)-MK 801 hydrogen maleate	C20H19NO4	337.379	Central Nervous System	Anticonvulsant
Prestw-936	1.0005	0	Bacteroides vulgatus (NT5001)	metazoan parasites	proto	weak	Bephenium hydroxynaphthoate	C28H29NO4	443.548	Metabolism	NA
Prestw-937	0.903398	0	Bacteroides vulgatus (NT5001)	human	proto	weak	Dehydroisoandosterone 3-acetate	C21H30O3	330.471	Endocrinology	NA
Prestw-938	0.93589	0	Bacteroides vulgatus (NT5001)	not a drug	proto	weak	Benserazide hydrochloride	C10H16ClN3O5	293.709	Central Nervous System	Antiparkinsonian
Prestw-939	0.996789	0	Bacteroides vulgatus (NT5001)	human	proto	weak	Iodipamide	C20H14I6N2O6	1139.77	Diagnostic	Contrastant
Prestw-94	0.992252	0	Bacteroides vulgatus (NT5001)	human	proto	weak	Azathioprine	C9H7N7O2S	277.266	Oncology	Antineoplastic
Prestw-941	1.05588	0	Bacteroides vulgatus (NT5001)	not a drug	proto	weak	Pentetic acid	C14H23N3O10	393.354	Oncology	Chelating
Prestw-942	1.01159	0	Bacteroides vulgatus (NT5001)	human	proto	weak	Bretylium tosylate	C18H24BrNO3S	414.365	Cardiovascular	Anesthetic
Prestw-943	0.978363	0	Bacteroides vulgatus (NT5001)	human	proto	weak	Pralidoxime chloride	C7H9ClN2O	172.616	Neuromuscular	NA
Prestw-944	1.06104	0	Bacteroides vulgatus (NT5001)	human	proto	weak	Phenoxybenzamine hydrochloride	C18H23Cl2NO	340.296	Cardiovascular	Antihypertensive
Prestw-945	1.01211	0	Bacteroides vulgatus (NT5001)	human	proto	weak	Salmeterol	C25H37NO4	415.578	Respiratory	Bronchodilator
Prestw-946	0.953258	0	Bacteroides vulgatus (NT5001)	human	proto	weak	Altretamine	C9H18N6	210.284	Oncology	Antineoplastic
Prestw-947	0.965148	0	Bacteroides vulgatus (NT5001)	human	proto	weak	Prazosin hydrochloride	C19H22ClN5O4	419.871	Cardiovascular	Antihypertensive
Prestw-948	0.982945	0	Bacteroides vulgatus (NT5001)	human	proto	weak	Timolol maleate salt	C17H28N4O7S	432.499	Cardiovascular	Antianginal
Prestw-949	0.98821	0	Bacteroides vulgatus (NT5001)	human	proto	weak	(+,-)-Octopamine hydrochloride	C8H12ClNO2	189.643	Cardiovascular	NA
Prestw-95	0.914629	0	Bacteroides vulgatus (NT5001)	human	proto	weak	Lynestrenol	C20H28O	284.446	Endocrinology	Contraceptive
Prestw-951	1.0726	0	Bacteroides vulgatus (NT5001)	veterinary: metazoan parasites	proto	weak	Crotamiton	C13H17NO	203.287	Dermatology	Antipruritic
Prestw-953	0.989443	0	Bacteroides vulgatus (NT5001)	human	proto	weak	(S)-(-)-Atenolol	C14H22N2O3	266.343	Cardiovascular	Antianginal
Prestw-954	1.06426	0	Bacteroides vulgatus (NT5001)	human	proto	weak	Tyloxapol	C59H96O12	997.416	Respiratory	Mucolytic
Prestw-955	0.0538265	0	Bacteroides vulgatus (NT5001)	veterinary: infections	proto	strong	Florfenicol	C12H14Cl2FNO4S	358.218	Metabolism	Antibacterial
Prestw-956	0.972756	0	Bacteroides vulgatus (NT5001)	human	proto	weak	Megestrol acetate	C24H32O4	384.52	Endocrinology	Antineoplastic
Prestw-957	1.01384	0	Bacteroides vulgatus (NT5001)	human	proto	weak	Deoxycorticosterone	C21H30O3	330.471	Endocrinology	Anti-inflammatory
Prestw-958	0.981469	0	Bacteroides vulgatus (NT5001)	human	proto	weak	Urosiol	C24H40O4	392.584	Metabolism	NA
Prestw-959	1.005	0	Bacteroides vulgatus (NT5001)	human	proto	weak	Proparacaine hydrochloride	C16H27ClN2O3	330.858	Central Nervous System	Anesthetic
Prestw-96	0.796024	0	Bacteroides vulgatus (NT5001)	human	proto	medium	Guanabenz acetate	C10H12Cl2N4O2	291.139	Central Nervous System	Antihypertensive
Prestw-960	1.02336	0	Bacteroides vulgatus (NT5001)	human	proto	weak	Aminocaproic acid	C6H13NO2	131.176	Allergology	Antifibrinolytic
Prestw-961	1.0303	0	Bacteroides vulgatus (NT5001)	not a drug	proto	weak	Denatonium benzoate	C28H34N2O3	446.595	Neuromuscular	NA
Prestw-963	0.846986	0	Bacteroides vulgatus (NT5001)	veterinary: host animal	proto	medium	Enilconazole	C14H14Cl2N2O	297.186	Metabolism	Antifungal
Prestw-964	0.0642639	0	Bacteroides vulgatus (NT5001)	bacteria	proto	strong	Methacycline hydrochloride	C22H23ClN2O8	478.89	Metabolism	Antibacterial
Prestw-966	1.00295	0	Bacteroides vulgatus (NT5001)	human	proto	weak	Sotalol hydrochloride	C12H21ClN2O3S	308.83	Cardiovascular	Antianginal
Prestw-968	0.978209	0	Bacteroides vulgatus (NT5001)	human	proto	weak	Decamethonium bromide	C16H38Br2N2	418.303	Neuromuscular	Muscle relaxant
Prestw-97	0.761872	0	Bacteroides vulgatus (NT5001)	metazoan parasites	proto	medium	Disulfiram	C10H20N2S4	296.54	Metabolism	Antabuse effect
Prestw-971	1.08949	0	Bacteroides vulgatus (NT5001)	human	proto	weak	Remoxipride Hydrochloride	C16H24BrClN2O3	407.738	Central Nervous System	Antipsychotic
Prestw-972	1.05135	0	Bacteroides vulgatus (NT5001)	not a drug	proto	weak	THIP Hydrochloride	C6H9ClN2O2	176.604	Central Nervous System	Sedative
Prestw-973	1.05776	0	Bacteroides vulgatus (NT5001)	human	proto	weak	Pirlindole mesylate	C16H22N2O3S	322.429	Central Nervous System	Antidepressant
Prestw-974	1.04221	0	Bacteroides vulgatus (NT5001)	not a drug	proto	weak	Pronethalol hydrochloride	C15H20ClNO	265.786	Cardiovascular	Antianginal
Prestw-975	0.92273	0	Bacteroides vulgatus (NT5001)	human	proto	weak	Naftopidil dihydrochloride	C24H30Cl2N2O3	465.424	Cardiovascular	Antihypertensive
Prestw-976	0.941702	0	Bacteroides vulgatus (NT5001)	not a drug	proto	weak	Tracazolate hydrochloride	C16H25ClN4O2	340.856	Central Nervous System	Anticonvulsant
Prestw-977	0.995209	0	Bacteroides vulgatus (NT5001)	not a drug	proto	weak	Zardaverine	C12H10F2N2O3	268.222	Respiratory	Bronchodilator
Prestw-978	1.01419	0	Bacteroides vulgatus (NT5001)	human	proto	weak	Memantine Hydrochloride	C12H22ClN	215.769	Central Nervous System	Anti-Alzheimer
Prestw-979	0.962462	0	Bacteroides vulgatus (NT5001)	human	proto	weak	Ozagrel hydrochloride	C13H13ClN2O2	264.714	Cardiovascular	Antianginal
Prestw-98	1.01741	0	Bacteroides vulgatus (NT5001)	not a drug	proto	weak	Acetylsalicylsalicylic acid	C16H12O6	300.27	Central Nervous System	Analgesic
Prestw-980	1.01623	0	Bacteroides vulgatus (NT5001)	human	proto	weak	Piribedil hydrochloride	C16H19ClN4O2	334.808	Cardiovascular	Antiparkinsonian
Prestw-981	1.01736	0	Bacteroides vulgatus (NT5001)	not a drug	proto	weak	Nitrocaramiphen hydrochloride	C18H27ClN2O4	370.88	Central Nervous System	NA
Prestw-982	1.0539	0	Bacteroides vulgatus (NT5001)	human	proto	weak	Nandrolone	C18H26O2	274.407	Endocrinology	Antianemic
Prestw-983	1.05979	0	Bacteroides vulgatus (NT5001)	not a drug	proto	weak	Dimaprit dihydrochloride	C6H17Cl2N3S	234.192	Metabolism	NA
Prestw-986	0.97422	0	Bacteroides vulgatus (NT5001)	human	proto	weak	Proscillaridin A	C30H42O8	530.664	Cardiovascular	NA
Prestw-99	0.963614	0	Bacteroides vulgatus (NT5001)	human	proto	weak	Mianserine hydrochloride	C18H21ClN2	300.834	Cardiovascular	Antidepressant
Prestw-991	1.01414	0	Bacteroides vulgatus (NT5001)	human	proto	weak	Gliquidone	C27H33N3O6S	527.645	Endocrinology	Antidiabetic
Prestw-992	0.920122	0	Bacteroides vulgatus (NT5001)	human	proto	weak	Pizotifen malate	C23H27NO5S	429.539	Allergology	Antihistaminic
Prestw-993	1.0302	0	Bacteroides vulgatus (NT5001)	viruses	proto	weak	Ribavirin	C8H12N4O5	244.209	Metabolism	Antiviral
Prestw-994	1.02955	0	Bacteroides vulgatus (NT5001)	human	proto	weak	Cyclopenthiazide	C13H18ClN3O4S2	379.887	Cardiovascular	Antihypertensive
Prestw-995	1.01481	0	Bacteroides vulgatus (NT5001)	human	proto	weak	Fluvoxamine maleate	C19H25F3N2O6	434.416	Central Nervous System	Antidepressant
Prestw-997	0.998594	0	Bacteroides vulgatus (NT5001)	human	proto	weak	Fluticasone propionate	C25H31F3O5S	500.582	Cardiovascular	Anti-inflammatory
Prestw-998	0.644661	0	Bacteroides vulgatus (NT5001)	human	proto	medium	Zuclopenthixol dihydrochloride	C22H27Cl3N2OS	473.896	Central Nervous System	Antipsychotic
Prestw-999	0.843391	0	Bacteroides vulgatus (NT5001)	protozoa	proto	medium	Proguanil hydrochloride	C11H17Cl2N5	290.198	Metabolism	Antimalarial
Prestw-1	0.761708	0	Bacteroides uniformis (NT5002)	human	proto	medium	Azaguanine-8	C4H4N6O	152.116	Oncology	Antineoplastic
Prestw-10	1.07035	0	Bacteroides uniformis (NT5002)	bacteria	proto	weak	Sulfaguanidine	C7H10N4O2S	214.247	Infectiology	Antibacterial
Prestw-100	0.967174	0	Bacteroides uniformis (NT5002)	human	proto	weak	Nocodazole	C14H11N3O3S	301.326	Oncology	Antineoplastic
Prestw-1000	0.194924	0	Bacteroides uniformis (NT5002)	bacteria	proto	strong	Lymecycline	C29H38N4O10	602.647	Metabolism	Antibacterial
Prestw-1001	1.05457	0	Bacteroides uniformis (NT5002)	human	proto	weak	Alfadolone acetate	C23H34O5	390.524	Central Nervous System	Anesthetic
Prestw-1002	1.01241	0	Bacteroides uniformis (NT5002)	human	proto	weak	Alfaxalone	C21H32O3	332.487	Central Nervous System	Anesthetic
Prestw-1003	1.02399	0	Bacteroides uniformis (NT5002)	human	proto	weak	Azapropazone	C16H20N4O2	300.363	Central Nervous System	Analgesic
Prestw-1004	1.04324	0	Bacteroides uniformis (NT5002)	human	proto	weak	Meptazinol hydrochloride	C15H24ClNO	269.818	Central Nervous System	Analgesic
Prestw-1005	1.01139	0	Bacteroides uniformis (NT5002)	veterinary: infections	proto	weak	Apramycin	C21H41N5O11	539.588	Metabolism	Antibacterial
Prestw-1006	0.985017	0	Bacteroides uniformis (NT5002)	human	proto	weak	Epitiostanol	C19H30OS	306.514	Oncology	Antineoplastic
Prestw-1007	0.953351	0	Bacteroides uniformis (NT5002)	not a drug	proto	weak	Fursultiamine Hydrochloride	C17H27ClN4O3S2	435.011	Metabolism	Anti-Alzheimer
Prestw-1008	0.958826	0	Bacteroides uniformis (NT5002)	not a drug	proto	weak	Gabexate mesilate	C17H27N3O7S	417.485	Hematology	Anticoagulant
Prestw-1009	0.945493	0	Bacteroides uniformis (NT5002)	bacteria	proto	weak	Pivampicillin	C22H29N3O6S	463.557	Metabolism	Antibacterial
Prestw-101	0.966361	0	Bacteroides uniformis (NT5002)	human	proto	weak	R(-) Apomorphine hydrochloride hemihydrate	C34H38Cl2N2O5	625.598	Central Nervous System	Antiparkinsonian
Prestw-1010	0.252644	0	Bacteroides uniformis (NT5002)	bacteria	proto	medium	Talampicillin hydrochloride	C24H24ClN3O6S	517.992	Metabolism	Antibacterial
Prestw-1011	0.381052	0	Bacteroides uniformis (NT5002)	bacteria	proto	medium	Flucloxacillin sodium	C19H16ClFN3NaO5S	475.862	Metabolism	Antibacterial
Prestw-1012	1.03187	0	Bacteroides uniformis (NT5002)	human	proto	weak	Trapidil	C10H15N5	205.265	Cardiovascular	Vasodilator
Prestw-1013	0.82603	0	Bacteroides uniformis (NT5002)	human	proto	medium	Deptropine citrate	C29H35NO8	525.604	Allergology	Antihistaminic
Prestw-1014	0.940857	0	Bacteroides uniformis (NT5002)	human	proto	weak	Sertraline	C17H17Cl2N	306.238	Central Nervous System	Antidepressant
Prestw-1015	0.996839	0	Bacteroides uniformis (NT5002)	human	proto	weak	Ethamsylate	C10H17NO5S	263.315	Cardiovascular	Antiplatelet
Prestw-1016	0.978455	0	Bacteroides uniformis (NT5002)	human	proto	weak	Moxonidine	C9H12ClN5O	241.682	Cardiovascular	Antihypertensive
Prestw-1017	1.01391	0	Bacteroides uniformis (NT5002)	human	proto	weak	Etilefrine hydrochloride	C10H16ClNO2	217.698	Cardiovascular	Vasoconstrictor
Prestw-1018	0.923468	0	Bacteroides uniformis (NT5002)	human	proto	weak	Alprostadil	C20H34O5	354.491	Cardiovascular	Erectile dysfunction treatment
Prestw-1019	0.962248	0	Bacteroides uniformis (NT5002)	human	proto	weak	Tribenoside	C29H34O6	478.591	Cardiovascular	NA
Prestw-102	0.850645	0	Bacteroides uniformis (NT5002)	human	proto	medium	Amoxapine	C17H16ClN3O	313.79	Central Nervous System	Antidepressant
Prestw-1020	0.941118	0	Bacteroides uniformis (NT5002)	human	proto	weak	Rimexolone	C24H34O3	370.537	Metabolism	Anti-inflammatory
Prestw-1021	0.948054	0	Bacteroides uniformis (NT5002)	human	proto	weak	Isradipine	C19H21N3O5	371.396	Cardiovascular	Antianginal
Prestw-1022	1.07351	0	Bacteroides uniformis (NT5002)	veterinary: host animal	proto	weak	Tiletamine hydrochloride	C12H18ClNOS	259.8	Central Nervous System	Anesthetic
Prestw-1023	1.02661	0	Bacteroides uniformis (NT5002)	human	proto	weak	Isometheptene mucate	C24H48N2O8	492.659	Cardiovascular	Antimigraine
Prestw-1024	0.380175	0	Bacteroides uniformis (NT5002)	protozoa	proto	medium	Nifurtimox	C10H13N3O5S	287.296	Metabolism	NA
Prestw-1025	0.983851	0	Bacteroides uniformis (NT5002)	human	proto	weak	Letrozole	C17H11N5	285.311	Oncology	Antineoplastic
Prestw-1026	0.998021	0	Bacteroides uniformis (NT5002)	not a drug	proto	weak	Arbutin	C12H16O7	272.257	Metabolism	Antibacterial
Prestw-1027	0.985034	0	Bacteroides uniformis (NT5002)	human	proto	weak	Tocainide hydrochloride	C11H17ClN2O	228.724	Cardiovascular	Anesthetic
Prestw-1028	0.0313848	0	Bacteroides uniformis (NT5002)	bacteria	proto	strong	Benzathine benzylpenicillin	C48H56N6O10S2	941.144	Metabolism	Antibacterial
Prestw-1029	0.921873	0	Bacteroides uniformis (NT5002)	human	proto	weak	Risperidone	C23H27FN4O2	410.496	Central Nervous System	Antipsychotic
Prestw-103	0.54056	0	Bacteroides uniformis (NT5002)	human	proto	medium	Cyproheptadine hydrochloride	C21H22ClN	323.869	Allergology	Antihistaminic
Prestw-1030	0.881556	0	Bacteroides uniformis (NT5002)	human	proto	medium	Torsemide	C16H20N4O3S	348.427	Cardiovascular	Antihypertensive
Prestw-1031	1.05351	0	Bacteroides uniformis (NT5002)	protozoa	proto	weak	Halofantrine hydrochloride	C26H31Cl3F3NO	536.897	Metabolism	Antimalarial
Prestw-1032	1.00709	0	Bacteroides uniformis (NT5002)	human	proto	weak	Articaine hydrochloride	C13H21ClN2O3S	320.841	Central Nervous System	Anesthetic
Prestw-1033	1.0294	0	Bacteroides uniformis (NT5002)	human	proto	weak	Nomegestrol acetate	C23H30O4	370.493	Endocrinology	Contraceptive
Prestw-1034	1.0608	0	Bacteroides uniformis (NT5002)	human	proto	weak	Pancuronium bromide	C35H60Br2N2O4	732.687	Neuromuscular	Muscle relaxant
Prestw-1035	0.988459	0	Bacteroides uniformis (NT5002)	human	proto	weak	Molindone hydrochloride	C16H25ClN2O2	312.843	Central Nervous System	Antipsychotic
Prestw-1036	1.00881	0	Bacteroides uniformis (NT5002)	human	proto	weak	Alcuronium chloride	C44H50Cl2N4O2	737.821	Neuromuscular	Muscle relaxant
Prestw-1037	1.03595	0	Bacteroides uniformis (NT5002)	viruses	proto	weak	Zalcitabine	C9H13N3O3	211.222	Metabolism	Antiviral
Prestw-1038	0.952267	0	Bacteroides uniformis (NT5002)	human	proto	weak	Methyldopate hydrochloride	C12H18ClNO4	275.735	Cardiovascular	Antihypertensive
Prestw-1039	0.951535	0	Bacteroides uniformis (NT5002)	human	proto	weak	Levocabastine hydrochloride	C26H30ClFN2O2	456.993	Allergology	Antihistaminic
Prestw-104	1.01726	0	Bacteroides uniformis (NT5002)	human	proto	weak	Famotidine	C8H15N7O2S3	337.446	Gastroenterology	Antiulcer
Prestw-1040	0.423346	0	Bacteroides uniformis (NT5002)	metazoan parasites	proto	medium	Pyrvinium pamoate	C75H70N6O6	1151.43	Metabolism	NA
Prestw-1041	1.29268	0	Bacteroides uniformis (NT5002)	human	proto	weak	Etomidate	C14H16N2O2	244.296	Central Nervous System	Anesthetic
Prestw-1042	0.99154	0	Bacteroides uniformis (NT5002)	human	proto	weak	Tridihexethyl chloride	C21H36ClNO	353.98	Neuromuscular	Antispastic
Prestw-1043	1.03938	0	Bacteroides uniformis (NT5002)	human	proto	weak	Penbutolol sulfate	C36H60N2O8S	680.952	Cardiovascular	Antianginal
Prestw-1044	1.01134	0	Bacteroides uniformis (NT5002)	human	proto	weak	Prednicarbate	C27H36O8	488.583	Metabolism	Anti-inflammatory
Prestw-1045	0.915299	0	Bacteroides uniformis (NT5002)	fungi	proto	weak	Sertaconazole nitrate	C20H16Cl3N3O4S	500.791	Metabolism	Antibacterial
Prestw-1046	1.00542	0	Bacteroides uniformis (NT5002)	human	proto	weak	Repaglinide	C27H36N2O4	452.599	Endocrinology	Antidiabetic
Prestw-1047	1.1533	0	Bacteroides uniformis (NT5002)	human	proto	weak	Piretanide	C17H18N2O5S	362.407	Cardiovascular	Antihypertensive
Prestw-1048	0.988948	0	Bacteroides uniformis (NT5002)	not a drug	proto	weak	Piperacetazine	C24H30N2O2S	410.583	Central Nervous System	Antipsychotic
Prestw-1049	1.21633	0	Bacteroides uniformis (NT5002)	human	proto	weak	Oxyphenbutazone	C19H20N2O3	324.383	Metabolism	Anti-inflammatory
Prestw-105	0.934261	0	Bacteroides uniformis (NT5002)	human	proto	weak	Danazol	C22H27NO2	337.466	Endocrinology	Anabolic
Prestw-1050	1.12662	0	Bacteroides uniformis (NT5002)	human	proto	weak	Quinethazone	C10H12ClN3O3S	289.742	Cardiovascular	Antihypertensive
Prestw-1051	0.64491	0	Bacteroides uniformis (NT5002)	human	proto	medium	Moricizine hydrochloride	C22H26ClN3O4S	463.987	Cardiovascular	Antiarrhythmic
Prestw-1052	0.899304	0	Bacteroides uniformis (NT5002)	human	proto	medium	Iopanoic acid	C11H12I3NO2	570.937	Diagnostic	Contrastant
Prestw-1053	1.11151	0	Bacteroides uniformis (NT5002)	bacteria	proto	weak	Pivmecillinam hydrochloride	C21H34ClN3O5S	476.039	Metabolism	Antibacterial
Prestw-1054	1.08826	0	Bacteroides uniformis (NT5002)	not a drug	proto	weak	Levopropoxyphene napsylate	C32H37NO5S	547.719	Central Nervous System	Analgesic
Prestw-1055	1.15892	0	Bacteroides uniformis (NT5002)	human	proto	weak	Piperidolate hydrochloride	C21H26ClNO2	359.9	Neuromuscular	Antispastic
Prestw-1056	0.790276	0	Bacteroides uniformis (NT5002)	viruses	proto	medium	Trifluridine	C10H11F3N2O5	296.205	Metabolism	Antiviral
Prestw-1057	1.09742	0	Bacteroides uniformis (NT5002)	human	proto	weak	Oxprenolol hydrochloride	C15H24ClNO3	301.816	Cardiovascular	Antianginal
Prestw-1058	0.996974	0	Bacteroides uniformis (NT5002)	human	proto	weak	Ondansetron Hydrochloride	C18H20ClN3O	329.833	Central Nervous System	Antianemic
Prestw-1059	1.09987	0	Bacteroides uniformis (NT5002)	human	proto	weak	Propoxycaine hydrochloride	C16H27ClN2O3	330.858	Central Nervous System	Anesthetic
Prestw-106	0.983827	0	Bacteroides uniformis (NT5002)	human	proto	weak	Nicorandil	C8H9N3O4	211.179	Cardiovascular	Antianginal
Prestw-1060	1.02564	0	Bacteroides uniformis (NT5002)	human	proto	weak	Oxaprozin	C18H15NO3	293.325	Central Nervous System	Analgesic
Prestw-1061	1.13761	0	Bacteroides uniformis (NT5002)	human	proto	weak	Phensuximide	C11H11NO2	189.216	Central Nervous System	Anticonvulsant
Prestw-1062	0.986611	0	Bacteroides uniformis (NT5002)	human	proto	weak	Ioxaglic acid	C24H21I6N5O8	1268.89	Diagnostic	Contrastant
Prestw-1063	1.0699	0	Bacteroides uniformis (NT5002)	fungi	proto	weak	Naftifine hydrochloride	C21H22ClN	323.869	Infectiology	Antifungal
Prestw-1064	1.05216	0	Bacteroides uniformis (NT5002)	human	proto	weak	Meprylcaine hydrochloride	C14H22ClNO2	271.79	Neuromuscular	Local anesthetic
Prestw-1065	1.21707	0	Bacteroides uniformis (NT5002)	human	proto	weak	Milrinone	C12H9N3O	211.225	Cardiovascular	Vasodilator
Prestw-1066	0.992949	0	Bacteroides uniformis (NT5002)	human	proto	weak	Methantheline bromide	C21H26BrNO3	420.35	Neuromuscular	Antispastic
Prestw-1067	0.0370653	0	Bacteroides uniformis (NT5002)	bacteria	proto	strong	Ticarcillin sodium	C15H15N2NaO6S2	406.414	Infectiology	Antibacterial
Prestw-1068	0.826669	0	Bacteroides uniformis (NT5002)	human	proto	medium	Thiethylperazine dimalate	C30H41N3O10S2	667.803	Central Nervous System	Antiemetic
Prestw-1069	1.16337	0	Bacteroides uniformis (NT5002)	human	proto	weak	Mesalamine	C7H7NO3	153.139	Metabolism	Anti-inflammatory
Prestw-1071	1.17822	0	Bacteroides uniformis (NT5002)	not a drug	proto	weak	Imidurea	C11H16N8O8	388.299	Infectiology	Antifungal
Prestw-1072	0.856799	0	Bacteroides uniformis (NT5002)	human	proto	medium	Lansoprazole	C16H14F3N3O2S	369.368	Metabolism	Antiulcer
Prestw-1073	1.10061	0	Bacteroides uniformis (NT5002)	human	proto	weak	Bethanechol chloride	C7H17ClN2O2	196.679	Metabolism	[Cholinergic agent, related to Acetylcholine]
Prestw-1074	1.01424	0	Bacteroides uniformis (NT5002)	human	proto	weak	Cyproterone acetate	C24H29ClO4	416.949	Endocrinology	Antineoplastic
Prestw-1075	1.15686	0	Bacteroides uniformis (NT5002)	human	proto	weak	(R)-Propranolol hydrochloride	C16H22ClNO2	295.812	Cardiovascular	Antianginal
Prestw-1076	0.950237	0	Bacteroides uniformis (NT5002)	human	proto	weak	Ciprofibrate	C13H14Cl2O3	289.161	Metabolism	Hypocholesterolemic
Prestw-1078	0.0290257	0	Bacteroides uniformis (NT5002)	bacteria	proto	strong	Benzylpenicillin sodium	C16H17N2NaO4S	356.379	Infectiology	Antibacterial
Prestw-1079	1.09851	0	Bacteroides uniformis (NT5002)	human	proto	weak	Chlorambucil	C14H19Cl2NO2	304.219	Oncology	Antineoplastic
Prestw-108	1.01735	0	Bacteroides uniformis (NT5002)	human	proto	weak	Nomifensine maleate	C20H22N2O4	354.409	Central Nervous System	Antidepressant
Prestw-1080	0.924294	0	Bacteroides uniformis (NT5002)	human	proto	weak	Methiazole	C12H15N3O2S	265.336	Infectiology	Antihelmintic
Prestw-1081	1.19124	0	Bacteroides uniformis (NT5002)	human	proto	weak	(S)-propranolol hydrochloride	C16H22ClNO2	295.812	Cardiovascular	Antianginal
Prestw-1082	0.948769	0	Bacteroides uniformis (NT5002)	human	proto	weak	(-)-Eseroline fumarate salt	C17H22N2O5	334.375	Central Nervous System	Analgesic
Prestw-1086	0.957555	0	Bacteroides uniformis (NT5002)	bacteria	proto	weak	D-cycloserine	C3H6N2O2	102.093	Infectiology	Antibacterial
Prestw-1087	1.09439	0	Bacteroides uniformis (NT5002)	not a drug	proto	weak	2-Chloropyrazine	C4H3ClN2	114.535	Cardiovascular	[Antiarrythmetic]
Prestw-1088	0.972571	0	Bacteroides uniformis (NT5002)	human	proto	weak	(+,-)-Synephrine	C9H13NO2	167.209	Cardiovascular	Vasoconstrictor
Prestw-1089	1.12826	0	Bacteroides uniformis (NT5002)	bacteria	proto	weak	(S)-(-)-Cycloserine	C3H6N2O2	102.093	Infectiology	Antibacterial
Prestw-109	0.998774	0	Bacteroides uniformis (NT5002)	human	proto	weak	Dizocilpine maleate	C20H19NO4	337.379	Central Nervous System	Anticonvulsant
Prestw-1090	0.962962	0	Bacteroides uniformis (NT5002)	not a drug	proto	weak	Homosalate	C16H22O3	262.352	Dermatology	Radioprotectant
Prestw-1091	1.24575	0	Bacteroides uniformis (NT5002)	human	proto	weak	Spaglumic acid	C11H16N2O8	304.259	Allergology	Antiallergic
Prestw-1092	0.98019	0	Bacteroides uniformis (NT5002)	human	proto	weak	Ranolazine	C24H33N3O4	427.548	Cardiovascular	Antianginal
Prestw-1094	0.989205	0	Bacteroides uniformis (NT5002)	veterinary: infections	proto	weak	Sulfadoxine	C12H14N4O4S	310.334	Infectiology	Antibacterial
Prestw-1095	1.13786	0	Bacteroides uniformis (NT5002)	human	proto	weak	Cyclopentolate hydrochloride	C17H26ClNO3	327.855	Metabolism	[Anticholenergic (of the eye)]
Prestw-1096	0.963366	0	Bacteroides uniformis (NT5002)	human	proto	weak	Estriol	C18H24O3	288.39	Endocrinology	[Estrogen]
Prestw-1097	1.06835	0	Bacteroides uniformis (NT5002)	human	proto	weak	(-)-Isoproterenol hydrochloride	C11H18ClNO3	247.724	Cardiovascular	Bronchodilator
Prestw-1099	1.16379	0	Bacteroides uniformis (NT5002)	human	proto	weak	Nialamide	C16H18N4O2	298.347	Central Nervous System	Antidepressant
Prestw-11	1.10999	0	Bacteroides uniformis (NT5002)	human	proto	weak	Meticrane	C10H13NO4S2	275.347	Metabolism	Antihypertensive
Prestw-110	0.906086	0	Bacteroides uniformis (NT5002)	human	proto	weak	Acenocoumarol	C19H15NO6	353.334	Hematology	Anticoagulant
Prestw-1101	1.129	0	Bacteroides uniformis (NT5002)	human	proto	weak	Perindopril	C19H32N2O5	368.477	Cardiovascular	Antihypertensive
Prestw-1102	0.918876	0	Bacteroides uniformis (NT5002)	human	proto	weak	Fexofenadine HCl	C32H40ClNO4	538.133	Allergology	Antihistaminic
Prestw-1104	0.901136	0	Bacteroides uniformis (NT5002)	human	proto	weak	Clonixin Lysinate	C19H25ClN4O4	408.889	Central Nervous System	Analgesic
Prestw-1106	0.0383736	0	Bacteroides uniformis (NT5002)	bacteria	proto	strong	Meropenem	C17H25N3O5S	383.47	Infectiology	Antibacterial
Prestw-1107	0.986118	0	Bacteroides uniformis (NT5002)	human	proto	weak	Ramipril	C23H32N2O5	416.522	Cardiovascular	Antihypertensive
Prestw-1108	0.954239	0	Bacteroides uniformis (NT5002)	human	proto	weak	Mephenytoin	C12H14N2O2	218.258	Central Nervous System	Anticonvulsant
Prestw-1109	0.132884	0	Bacteroides uniformis (NT5002)	bacteria	proto	strong	Rifabutin	C46H62N4O11	847.027	Infectiology	Antibacterial
Prestw-111	1.03191	0	Bacteroides uniformis (NT5002)	human	proto	weak	Naloxone hydrochloride	C19H22ClNO4	363.844	Central Nervous System	Opioate antidote
Prestw-1110	0.971682	0	Bacteroides uniformis (NT5002)	veterinary: metazoan parasites	proto	weak	Parbendazole	C13H17N3O2	247.299	Infectiology	[Antihelmintic]
Prestw-1111	1.20249	0	Bacteroides uniformis (NT5002)	human	proto	weak	Mecamylamine hydrochloride	C11H22ClN	203.758	Cardiovascular	Antihypertensive
Prestw-1112	0.86556	0	Bacteroides uniformis (NT5002)	human	proto	medium	Procarbazine hydrochloride	C12H20ClN3O	257.766	Oncology	Antineoplastic
Prestw-1113	1.04985	0	Bacteroides uniformis (NT5002)	bacteria	proto	weak	Viomycin sulfate	C25H45N13O14S	783.78	Infectiology	Antibacterial
Prestw-1114	0.892859	0	Bacteroides uniformis (NT5002)	viruses	proto	medium	Saquinavir mesylate	C39H54N6O8S	766.965	Immunology	Antiviral
Prestw-1115	0.0928179	0	Bacteroides uniformis (NT5002)	veterinary: metazoan parasites	proto	strong	Ronidazole	C6H8N4O4	200.155	Infectiology	Antibacterial
Prestw-1116	0.968351	0	Bacteroides uniformis (NT5002)	human	proto	weak	Dorzolamide hydrochloride	C10H17ClN2O4S3	360.903	Cardiovascular	Antiglaucoma
Prestw-1117	1.0991	0	Bacteroides uniformis (NT5002)	veterinary: host animal	proto	weak	Azaperone	C19H22FN3O	327.405	Central Nervous System	Antipsychotic
Prestw-1118	0.712204	0	Bacteroides uniformis (NT5002)	bacteria	proto	medium	Cefepime hydrochloride	C19H25ClN6O5S2	517.029	Infectiology	Antibacterial
Prestw-1119	1.1719	0	Bacteroides uniformis (NT5002)	human	proto	weak	Clocortolone pivalate	C27H36ClFO5	495.036	Endocrinology	Anti-inflammatory
Prestw-112	1.04909	0	Bacteroides uniformis (NT5002)	human	proto	weak	Metolazone	C16H16ClN3O3S	365.841	Cardiovascular	Antihypertensive
Prestw-1120	0.09916	0	Bacteroides uniformis (NT5002)	bacteria	proto	strong	Nadifloxacin	C19H21FN2O4	360.389	Infectiology	Antibacterial
Prestw-1121	0.0474982	0	Bacteroides uniformis (NT5002)	veterinary: infections	proto	strong	Carbadox	C11H10N4O4	262.227	Infectiology	Antibacterial
Prestw-1125	0.769397	0	Bacteroides uniformis (NT5002)	fungi	proto	medium	Oxiconazole Nitrate	C18H14Cl4N4O4	492.149	Infectiology	Antifungal
Prestw-1127	0.977915	0	Bacteroides uniformis (NT5002)	human	proto	weak	Acipimox	C6H6N2O3	154.126	Metabolism	Antilipemic
Prestw-1129	0.945207	0	Bacteroides uniformis (NT5002)	human	proto	weak	Benazepril HCl	C24H29ClN2O5	460.962	Cardiovascular	Antihypertensive
Prestw-113	0.460695	0	Bacteroides uniformis (NT5002)	bacteria	proto	medium	Ciprofloxacin hydrochloride monohydrate	C17H21ClFN3O4	385.826	Infectiology	Antibacterial
Prestw-1130	0.958032	0	Bacteroides uniformis (NT5002)	human	proto	weak	Azelastine HCl	C22H25Cl2N3O	418.37	Immunology	Antihistaminic
Prestw-1132	0.94409	0	Bacteroides uniformis (NT5002)	human	proto	weak	Celiprolol HCl	C20H34ClN3O4	415.965	Cardiovascular	Antianginal
Prestw-1134	0.985406	0	Bacteroides uniformis (NT5002)	human	proto	weak	Cytarabine	C9H13N3O5	243.221	Oncology	Antineoplastic
Prestw-1136	0.924667	0	Bacteroides uniformis (NT5002)	human	proto	weak	Doxofylline	C11H14N4O4	266.259	Respiratory	Bronchodilator
Prestw-1137	1.03094	0	Bacteroides uniformis (NT5002)	human	proto	weak	Esmolol hydrochloride	C16H26ClNO4	331.843	Cardiovascular	Antiarrhythmic
Prestw-1139	1.12154	0	Bacteroides uniformis (NT5002)	fungi	proto	weak	Itraconazole	C35H38Cl2N8O4	705.65	Infectiology	Antifungal
Prestw-114	0.266572	0	Bacteroides uniformis (NT5002)	bacteria	proto	medium	Ampicillin trihydrate	C16H25N3O7S	403.458	Infectiology	Antibacterial
Prestw-1140	0.930306	0	Bacteroides uniformis (NT5002)	fungi	proto	weak	Liranaftate	C18H20N2O2S	328.436	Infectiology	Antifungal
Prestw-1144	0.983635	0	Bacteroides uniformis (NT5002)	human	proto	weak	Mirtazapine	C17H19N3	265.361	Central Nervous System	Antidepressant
Prestw-1147	1.01176	0	Bacteroides uniformis (NT5002)	human	proto	weak	Modafinil	C15H15NO2S	273.356	Central Nervous System	CNS Stimulant
Prestw-115	0.975054	0	Bacteroides uniformis (NT5002)	human	proto	weak	Haloperidol	C21H23ClFNO2	375.874	Central Nervous System	Antiemetic
Prestw-1152	0.79676	0	Bacteroides uniformis (NT5002)	human	proto	medium	Nefazodone HCl	C25H33Cl2N5O2	506.48	Central Nervous System	Antidepressant
Prestw-1154	0.905151	0	Bacteroides uniformis (NT5002)	human	proto	weak	Nilvadipine	C19H19N3O6	385.38	Cardiovascular	Antianginal
Prestw-1156	0.938469	0	Bacteroides uniformis (NT5002)	human	proto	weak	Oxcarbazepine	C15H12N2O2	252.275	Central Nervous System	Anticonvulsant
Prestw-1157	0.180576	0	Bacteroides uniformis (NT5002)	bacteria	proto	strong	Rifapentine	C47H64N4O12	877.054	Infectiology	Antibacterial
Prestw-1158	1.00186	0	Bacteroides uniformis (NT5002)	human	proto	weak	Ropinirole HCl	C16H25ClN2O	296.843	Central Nervous System	Antiparkinsonian
Prestw-1159	1.0019	0	Bacteroides uniformis (NT5002)	human	proto	weak	Sibutramine HCl	C17H27Cl2N	316.317	Central Nervous System	NA
Prestw-116	0.986079	0	Bacteroides uniformis (NT5002)	human	proto	weak	Naltrexone hydrochloride dihydrate	C20H28ClNO6	413.902	Central Nervous System	Analgesic
Prestw-1161	1.02583	0	Bacteroides uniformis (NT5002)	human	proto	weak	Stanozolol	C21H32N2O	328.502	Endocrinology	NA
Prestw-1162	0.9648	0	Bacteroides uniformis (NT5002)	human	proto	weak	Zonisamide	C8H8N2O3S	212.229	Central Nervous System	Anticonvulsant
Prestw-1165	0.984293	0	Bacteroides uniformis (NT5002)	human	proto	weak	Acitretin	C21H26O3	326.44	Dermatology	Antipsoriatic
Prestw-1166	1.03349	0	Bacteroides uniformis (NT5002)	human	proto	weak	Rebamipide	C19H15ClN2O4	370.795	Metabolism	Antiulcer
Prestw-1167	0.205705	0	Bacteroides uniformis (NT5002)	human	proto	medium	Diacerein	C19H12O8	368.303	Immunology	Antiarthritic
Prestw-1169	1.06093	0	Bacteroides uniformis (NT5002)	human	proto	weak	Miglitol	C8H17NO5	207.228	Endocrinology	Antidiabetic
Prestw-117	0.956552	0	Bacteroides uniformis (NT5002)	human	proto	weak	Chlorpheniramine maleate	C20H23ClN2O4	390.87	Allergology	Antihistaminic
Prestw-1170	1.00298	0	Bacteroides uniformis (NT5002)	human	proto	weak	Venlafaxine	C17H27NO2	277.41	Central Nervous System	Antidepressant
Prestw-1173	0.961991	0	Bacteroides uniformis (NT5002)	human	proto	weak	Irsogladine maleate	C13H11Cl2N5O4	372.17	Metabolism	Antiulcer
Prestw-1174	0.731484	0	Bacteroides uniformis (NT5002)	human	proto	medium	Acarbose	C25H43NO18	645.617	Endocrinology	Antidiabetic
Prestw-1177	1.00019	0	Bacteroides uniformis (NT5002)	not a drug	proto	weak	Carbidopa	C10H14N2O4	226.234	Central Nervous System	Antiparkinsonian
Prestw-1178	0.929879	0	Bacteroides uniformis (NT5002)	human	proto	weak	Aniracetam	C12H13NO3	219.242	Central Nervous System	Anti-Alzheimer
Prestw-1179	1.06435	0	Bacteroides uniformis (NT5002)	human	proto	weak	Busulfan	C6H14O6S2	246.303	Oncology	Antineoplastic
Prestw-118	0.990447	0	Bacteroides uniformis (NT5002)	human	proto	weak	Nalbuphine hydrochloride	C21H28ClNO4	393.915	Central Nervous System	Analgesic
Prestw-1180	1.11879	0	Bacteroides uniformis (NT5002)	human	proto	weak	Docetaxel	C43H53NO14	807.9	Oncology	Antineoplastic
Prestw-1181	0.911169	0	Bacteroides uniformis (NT5002)	human	proto	weak	Tibolone	C21H28O2	312.456	Endocrinology	[Female hormone replacement]
Prestw-1182	1.03169	0	Bacteroides uniformis (NT5002)	human	proto	weak	Tizanidine HCl	C9H9Cl2N5S	290.176	Metabolism	Muscle relaxant
Prestw-1183	0.982909	0	Bacteroides uniformis (NT5002)	human	proto	weak	Temozolomide	C6H6N6O2	194.154	Oncology	Antineoplastic
Prestw-1184	0.616739	0	Bacteroides uniformis (NT5002)	fungi	proto	medium	Tioconazole	C16H13Cl3N2OS	387.718	Infectiology	Antifungal
Prestw-1187	0.982943	0	Bacteroides uniformis (NT5002)	human	proto	weak	Granisetron	C18H24N4O	312.418	Endocrinology	Antiemetic
Prestw-1188	1.00919	0	Bacteroides uniformis (NT5002)	human	proto	weak	Ziprasidone Hydrochloride	C21H22Cl2N4OS	449.406	Central Nervous System	Antipsychotic
Prestw-1189	0.991645	0	Bacteroides uniformis (NT5002)	human	proto	weak	Montelukast	C35H36ClNO3S	586.199	Respiratory	Antiasthmatic
Prestw-119	0.978322	0	Bacteroides uniformis (NT5002)	human	proto	weak	Picotamide monohydrate	C21H22N4O4	394.434	Hematology	Anticoagulant
Prestw-1190	0.938105	0	Bacteroides uniformis (NT5002)	human	proto	weak	Olmesartan	C29H30N6O6	558.599	Cardiovascular	Antihypertensive
Prestw-1192	0.980901	0	Bacteroides uniformis (NT5002)	human	proto	weak	Oxandrolone	C19H30O3	306.449	Endocrinology	[Anabolic steroid]
Prestw-1194	0.14312	0	Bacteroides uniformis (NT5002)	antiseptic	proto	strong	Thimerosal	C9H9HgNaO2S	404.815	Infectiology	Antiseptic
Prestw-1195	0.874779	0	Bacteroides uniformis (NT5002)	not a drug	proto	medium	Toltrazuril	C18H14F3N3O4S	425.389	Infectiology	Anticoccidial
Prestw-1196	1.08527	0	Bacteroides uniformis (NT5002)	human	proto	weak	Topotecan	C23H23N3O5	421.457	Oncology	Antineoplastic
Prestw-1197	0.722138	0	Bacteroides uniformis (NT5002)	human	proto	medium	Toremifene	C26H28ClNO	405.972	Endocrinology	Antineoplastic
Prestw-1198	1.03858	0	Bacteroides uniformis (NT5002)	human	proto	weak	Tranilast	C18H17NO5	327.34	Allergology	Antiallergic
Prestw-1199	1.11477	0	Bacteroides uniformis (NT5002)	human	proto	weak	Tripelennamine hydrochloride	C16H22ClN3	291.827	Allergology	Antihistaminic
Prestw-12	1.07955	0	Bacteroides uniformis (NT5002)	human	proto	weak	Benzonatate	C30H53NO11	603.757	Neuromuscular	Antitussive
Prestw-120	0.978227	0	Bacteroides uniformis (NT5002)	human	proto	weak	Triamcinolone	C21H27FO6	394.444	Endocrinology	Anti-inflammatory
Prestw-1202	1.07553	0	Bacteroides uniformis (NT5002)	bacteria	proto	weak	4-aminosalicylic acid	C7H7NO3	153.139	Infectiology	Antibacterial
Prestw-1203	0.927031	0	Bacteroides uniformis (NT5002)	human	proto	weak	5-fluorouracil	C4H3FN2O2	130.079	Oncology	Antineoplastic
Prestw-1206	1.068	0	Bacteroides uniformis (NT5002)	human	proto	weak	Acetylcysteine	C5H9NO3S	163.196	Metabolism	Mucolytic
Prestw-1207	1.06065	0	Bacteroides uniformis (NT5002)	human	proto	weak	Acetylsalicylic acid	C9H8O4	180.162	Central Nervous System	Analgesic
Prestw-121	1.0196	0	Bacteroides uniformis (NT5002)	human	proto	weak	Bromocryptine mesylate	C33H44BrN5O8S	750.715	Central Nervous System	Antiparkinsonian
Prestw-1210	1.04514	0	Bacteroides uniformis (NT5002)	human	proto	weak	Alendronate sodium	C4H12NNaO7P2	271.08	Metabolism	Antiosteoporetic
Prestw-1211	0.931044	0	Bacteroides uniformis (NT5002)	human	proto	weak	Alfacalcidol	C27H44O2	400.651	Metabolism	Antiosteoporetic
Prestw-1213	0.921719	0	Bacteroides uniformis (NT5002)	human	proto	weak	Allopurinol	C5H4N4O	136.114	Metabolism	NA
Prestw-1217	1.06925	0	Bacteroides uniformis (NT5002)	human	proto	weak	Amisulpride	C17H27N3O4S	369.486	Central Nervous System	Antipsychotic
Prestw-1219	0.940763	0	Bacteroides uniformis (NT5002)	human	proto	weak	Amlodipine	C20H25ClN2O5	408.886	Cardiovascular	Antihypertensive
Prestw-1222	1.00701	0	Bacteroides uniformis (NT5002)	human	proto	weak	Anastrozole	C17H19N5	293.374	Oncology	Antineoplastic
Prestw-1223	0.976354	0	Bacteroides uniformis (NT5002)	human	proto	weak	Anethole-trithione	C10H8OS3	240.367	Metabolism	Choleretic
Prestw-1224	0.91712	0	Bacteroides uniformis (NT5002)	human	proto	weak	Anthralin	C14H10O3	226.234	Dermatology	Antipsoriatic
Prestw-1228	1.02052	0	Bacteroides uniformis (NT5002)	human	proto	weak	Argatroban	C23H36N6O5S	508.645	Hematology	Anticoagulant
Prestw-1229	1.0016	0	Bacteroides uniformis (NT5002)	human	proto	weak	Aripiprazole	C23H27Cl2N3O2	448.397	Central Nervous System	Antipsychotic
Prestw-123	1.02633	0	Bacteroides uniformis (NT5002)	not a drug	proto	weak	Dehydrocholic acid	C24H34O5	402.536	Gastroenterology	Choleretic
Prestw-1231	0.9588	0	Bacteroides uniformis (NT5002)	human	proto	weak	Asenapine maleate	C21H20ClNO5	401.85	Central Nervous System	Antipsychotic
Prestw-1232	0.976525	0	Bacteroides uniformis (NT5002)	human	proto	weak	Atorvastatin	C33H35FN2O5	558.656	Metabolism	[Cardiovascular, HMG CoA inhibitor]
Prestw-1233	0.155245	0	Bacteroides uniformis (NT5002)	human	proto	strong	Auranofin	C20H34AuO9PS	678.493	Metabolism	Analgesic
Prestw-1234	0.249874	0	Bacteroides uniformis (NT5002)	bacteria	proto	medium	Azithromycin	C38H72N2O12	749.004	Infectiology	Antibacterial
Prestw-1236	0.84206	0	Bacteroides uniformis (NT5002)	human	proto	medium	Benztropine mesylate	C22H29NO4S	403.54	Central Nervous System	Antiparkinsonian
Prestw-1239	0.99077	0	Bacteroides uniformis (NT5002)	human	proto	weak	Bicalutamide	C18H14F4N2O4S	430.381	Endocrinology	Antineoplastic
Prestw-1241	0.698443	0	Bacteroides uniformis (NT5002)	fungi	proto	medium	Bifonazole	C22H18N2	310.402	Infectiology	Antifungal
Prestw-1242	0.94321	0	Bacteroides uniformis (NT5002)	human	proto	weak	Erlotinib	C22H23N3O4	393.446	Oncology	Antineoplastic
Prestw-1244	0.962201	0	Bacteroides uniformis (NT5002)	human	proto	weak	Bosentan	C27H29N5O6S	551.626	Cardiovascular	Vasodilator
Prestw-1246	1.08332	0	Bacteroides uniformis (NT5002)	human	proto	weak	Bromhexine hydrochloride	C14H21Br2ClN2	412.598	Respiratory	Expectorant
Prestw-1249	1.09233	0	Bacteroides uniformis (NT5002)	viruses	proto	weak	Famciclovir	C14H19N5O4	321.339	Infectiology	Antiviral
Prestw-125	0.910377	0	Bacteroides uniformis (NT5002)	human	proto	weak	Perphenazine	C21H26ClN3OS	403.978	Central Nervous System	Antiemetic
Prestw-1251	0.942317	0	Bacteroides uniformis (NT5002)	human	proto	weak	Butalbital	C11H16N2O3	224.262	Central Nervous System	Hypnotic
Prestw-1252	0.96486	0	Bacteroides uniformis (NT5002)	fungi	proto	weak	Butenafine Hydrochloride	C23H28ClN	353.939	Infectiology	Antifungal
Prestw-1253	0.989927	0	Bacteroides uniformis (NT5002)	human	proto	weak	Butylscopolammonium (n-) bromide	C21H30BrNO4	440.382	Central Nervous System	Antispastic
Prestw-1254	0.908602	0	Bacteroides uniformis (NT5002)	human	proto	weak	Fentiazac	C17H12ClNO2S	329.808	Metabolism	Anti-inflammatory
Prestw-1256	1.06668	0	Bacteroides uniformis (NT5002)	human	proto	weak	Caffeine	C8H10N4O2	194.19	Central Nervous System	CNS Stimulant
Prestw-1257	0.975608	0	Bacteroides uniformis (NT5002)	human	proto	weak	Calcipotriene	C27H40O3	412.618	Dermatology	Antipsoriatic
Prestw-1258	1.05028	0	Bacteroides uniformis (NT5002)	human	proto	weak	Candesartan	C24H20N6O3	440.465	Cardiovascular	Antihypertensive
Prestw-1259	1.19453	0	Bacteroides uniformis (NT5002)	human	proto	weak	Canrenone	C22H28O3	340.467	Endocrinology	Diuretic
Prestw-126	0.715064	0	Bacteroides uniformis (NT5002)	protozoa	proto	medium	Mefloquine hydrochloride	C17H17ClF6N2O	414.781	Infectiology	Antimalarial
Prestw-1261	0.911141	0	Bacteroides uniformis (NT5002)	veterinary: host animal	proto	weak	Carprofen	C15H12ClNO2	273.721	Metabolism	Anti-inflammatory
Prestw-1262	1.11553	0	Bacteroides uniformis (NT5002)	human	proto	weak	Carvedilol	C24H26N2O4	406.486	Cardiovascular	Antihypertensive
Prestw-1263	0.0594329	0	Bacteroides uniformis (NT5002)	bacteria	proto	strong	Cefdinir	C14H13N5O5S2	395.418	Infectiology	Antibacterial
Prestw-1265	0.0425601	0	Bacteroides uniformis (NT5002)	bacteria	proto	strong	Gatifloxacin	C19H22FN3O4	375.403	Infectiology	Antibacterial
Prestw-1266	1.168	0	Bacteroides uniformis (NT5002)	human	proto	weak	Gemcitabine	C9H11F2N3O4	263.203	Oncology	Antineoplastic
Prestw-1267	0.918582	0	Bacteroides uniformis (NT5002)	human	proto	weak	Gestrinone	C21H24O2	308.424	Endocrinology	Contraceptive
Prestw-1268	1.01169	0	Bacteroides uniformis (NT5002)	human	proto	weak	Guaiacol	C7H8O2	124.141	Respiratory	Expectorant
Prestw-1269	0.514039	0	Bacteroides uniformis (NT5002)	fungi	proto	medium	Haloprogin	C9H4Cl3IO	361.395	Central Nervous System	Anesthetic
Prestw-127	0.620193	0	Bacteroides uniformis (NT5002)	fungi	proto	medium	Isoconazole	C18H14Cl4N2O	416.137	Infectiology	Antibacterial
Prestw-1270	0.926332	0	Bacteroides uniformis (NT5002)	human	proto	weak	Gefitinib	C22H24ClFN4O3	446.913	Oncology	Antineoplastic
Prestw-1271	0.940533	0	Bacteroides uniformis (NT5002)	human	proto	weak	Escitalopram	C22H23FN2O5	414.437	Central Nervous System	Antidepressant
Prestw-1274	1.08261	0	Bacteroides uniformis (NT5002)	human	proto	weak	Emedastine	C25H34N4O9	534.571	Allergology	Antihistaminic
Prestw-1279	0.946019	0	Bacteroides uniformis (NT5002)	viruses	proto	weak	Stavudine	C10H12N2O4	224.218	Infectiology	Antiviral
Prestw-128	0.950532	0	Bacteroides uniformis (NT5002)	human	proto	weak	Spironolactone	C24H32O4S	416.584	Endocrinology	Diuretic
Prestw-1280	1.02005	0	Bacteroides uniformis (NT5002)	human	proto	weak	Mepivacaine hydrochloride	C15H23ClN2O	282.816	Neuromuscular	Local anesthetic
Prestw-1282	1.04196	0	Bacteroides uniformis (NT5002)	bacteria	proto	weak	Methenamine	C6H12N4	140.189	Infectiology	Antibacterial
Prestw-1283	1.07864	0	Bacteroides uniformis (NT5002)	human	proto	weak	Buspirone hydrochloride	C21H32ClN5O2	421.974	Central Nervous System	NA
Prestw-1284	0.960841	0	Bacteroides uniformis (NT5002)	protozoa	proto	weak	Hydroxychloroquine sulfate	C18H28ClN3O5S	433.958	Metabolism	Antimalarial
Prestw-1285	0.8978	0	Bacteroides uniformis (NT5002)	human	proto	medium	Ibandronate sodium	C9H22NNaO7P2	341.216	Metabolism	Antiosteoporetic
Prestw-1286	0.929565	0	Bacteroides uniformis (NT5002)	human	proto	weak	Ibudilast	C14H18N2O	230.312	Metabolism	Anti-inflammatory
Prestw-1288	0.954	0	Bacteroides uniformis (NT5002)	human	proto	weak	Idebenone	C19H30O5	338.448	Oncology	Antineoplastic
Prestw-129	0.957086	0	Bacteroides uniformis (NT5002)	human	proto	weak	Pirenzepine dihydrochloride	C19H23Cl2N5O2	424.333	Gastroenterology	Antiulcer
Prestw-1290	1.09509	0	Bacteroides uniformis (NT5002)	human	proto	weak	Imatinib	C29H31N7O	493.617	Oncology	Antineoplastic
Prestw-1291	0.953836	0	Bacteroides uniformis (NT5002)	viruses	proto	weak	Imiquimod	C14H16N4	240.31	Dermatology	Antiviral
Prestw-1292	0.973199	0	Bacteroides uniformis (NT5002)	not a drug	proto	weak	Ipsapirone	C19H23N5O3S	401.491	Central Nervous System	NA
Prestw-1294	1.08353	0	Bacteroides uniformis (NT5002)	human	proto	weak	Isosorbide mononitrate	C6H9NO6	191.142	Cardiovascular	Antianginal
Prestw-1295	1.05117	0	Bacteroides uniformis (NT5002)	human	proto	weak	Itopride	C20H26N2O4	358.441	Metabolism	Antibacterial
Prestw-1297	1.01149	0	Bacteroides uniformis (NT5002)	human	proto	weak	Lacidipine	C26H33NO6	455.556	Cardiovascular	Antihypertensive
Prestw-1298	0.931967	0	Bacteroides uniformis (NT5002)	viruses	proto	weak	Lamivudine	C8H11N3O3S	229.259	Infectiology	Antiviral
Prestw-13	1.0848	0	Bacteroides uniformis (NT5002)	human	proto	weak	Hydroflumethiazide	C8H8F3N3O4S2	331.294	Metabolism	Antihypertensive
Prestw-130	0.914163	0	Bacteroides uniformis (NT5002)	human	proto	weak	Dexamethasone acetate	C24H31FO6	434.509	Endocrinology	Anti-inflammatory
Prestw-1303	0.607536	0	Bacteroides uniformis (NT5002)	bacteria	proto	medium	Pefloxacine	C17H20FN3O3	333.366	Infectiology	Antibacterial
Prestw-1307	1.17886	0	Bacteroides uniformis (NT5002)	human	proto	weak	Olopatadine hydrochloride	C21H24ClNO3	373.883	Allergology	Antihistaminic
Prestw-1308	0.90288	0	Bacteroides uniformis (NT5002)	human	proto	weak	Phentermine hydrochloride	C10H16ClN	185.699	Central Nervous System	[TAAR inhibitor, suppresses appetite]
Prestw-131	1.07407	0	Bacteroides uniformis (NT5002)	human	proto	weak	Glipizide	C21H27N5O4S	445.544	Endocrinology	Antidiabetic
Prestw-1310	1.00783	0	Bacteroides uniformis (NT5002)	human	proto	weak	Phenylbutazone	C19H20N2O2	308.383	Metabolism	Anti-inflammatory
Prestw-1314	0.872553	0	Bacteroides uniformis (NT5002)	human	proto	medium	Pioglitazone	C19H20N2O3S	356.447	Endocrinology	[Blood glucose lowering drug]
Prestw-1315	1.0951	0	Bacteroides uniformis (NT5002)	bacteria	proto	weak	Clavulanate potassium salt	C8H8KNO5	237.259	Infectiology	Antibacterial
Prestw-1316	1.05107	0	Bacteroides uniformis (NT5002)	human	proto	weak	Pramipexole	C10H17N3S	211.331	Central Nervous System	Antiparkinsonian
Prestw-1317	1.0698	0	Bacteroides uniformis (NT5002)	human	proto	weak	Pranlukast	C27H23N5O4	481.515	Respiratory	Antiasthmatic
Prestw-1318	1.0297	0	Bacteroides uniformis (NT5002)	human	proto	weak	Pranoprofen	C15H13NO3	255.276	Metabolism	Anti-inflammatory
Prestw-1319	1.05856	0	Bacteroides uniformis (NT5002)	human	proto	weak	Pravastatin	C23H36O7	424.539	Metabolism	Antilipemic
Prestw-132	0.530897	0	Bacteroides uniformis (NT5002)	human	proto	medium	Loxapine succinate	C22H24ClN3O5	445.907	Central Nervous System	Antipsychotic
Prestw-1321	1.00557	0	Bacteroides uniformis (NT5002)	bacteria	proto	weak	Prothionamide	C9H12N2S	180.273	Infectiology	Antibacterial
Prestw-1322	1.06711	0	Bacteroides uniformis (NT5002)	human	proto	weak	Pyridostigmine iodide	C9H13IN2O2	308.121	Central Nervous System	[Acetylcholine inhibitor]
Prestw-1323	0.894822	0	Bacteroides uniformis (NT5002)	human	proto	medium	Quetiapine hemifumarate	C46H54N6O8S2	883.107	Central Nervous System	Antipsychotic
Prestw-1325	0.903508	0	Bacteroides uniformis (NT5002)	not a drug	proto	weak	Raclopride	C15H20Cl2N2O3	347.244	Central Nervous System	NA
Prestw-1328	1.02061	0	Bacteroides uniformis (NT5002)	human	proto	weak	Reboxetine mesylate	C20H27NO6S	409.505	Central Nervous System	Antidepressant
Prestw-133	0.965884	0	Bacteroides uniformis (NT5002)	human	proto	weak	Hydroxyzine dihydrochloride	C21H29Cl3N2O2	447.836	Allergology	Antiemetic
Prestw-1331	0.965605	0	Bacteroides uniformis (NT5002)	viruses	proto	weak	Rimantadine Hydrochloride	C12H22ClN	215.769	Infectiology	Antiviral
Prestw-1334	1.18168	0	Bacteroides uniformis (NT5002)	human	proto	weak	Rivastigmine	C14H22N2O2	250.344	Central Nervous System	[Antidementia]
Prestw-1336	1.12846	0	Bacteroides uniformis (NT5002)	human	proto	weak	Rofecoxib	C17H14O4S	314.363	Metabolism	Anti-inflammatory
Prestw-1337	0.915208	0	Bacteroides uniformis (NT5002)	human	proto	weak	Rosiglitazone Hydrochloride	C18H20ClN3O3S	393.895	Metabolism	Antidiabetic
Prestw-1338	0.387508	0	Bacteroides uniformis (NT5002)	bacteria	proto	medium	Rufloxacin	C17H18FN3O3S	363.414	Infectiology	Antibacterial
Prestw-1339	0.158534	0	Bacteroides uniformis (NT5002)	bacteria	proto	strong	Sarafloxacin	C20H17F2N3O3	385.374	Infectiology	Antibacterial
Prestw-134	0.943959	0	Bacteroides uniformis (NT5002)	human	proto	weak	Diltiazem hydrochloride	C22H27ClN2O4S	450.988	Cardiovascular	Antianginal
Prestw-1340	0.33408	0	Bacteroides uniformis (NT5002)	protozoa	proto	medium	Secnidazole	C7H11N3O3	185.184	Infectiology	Antiamebic
Prestw-1341	0.604407	0	Bacteroides uniformis (NT5002)	human	proto	medium	Sertindole	C24H26ClFN4O	440.952	Central Nervous System	Antipsychotic
Prestw-1342	0.938763	0	Bacteroides uniformis (NT5002)	human	proto	weak	Sildenafil	C22H30N6O4S	474.586	Cardiovascular	Antihypertensive
Prestw-1343	0.100075	0	Bacteroides uniformis (NT5002)	bacteria	proto	strong	Sparfloxacin	C19H22F2N4O3	392.409	Infectiology	Antibacterial
Prestw-1345	0.977558	0	Bacteroides uniformis (NT5002)	bacteria	proto	weak	Sulbactam	C8H11NO5S	233.245	Infectiology	Antibacterial
Prestw-1346	1.04612	0	Bacteroides uniformis (NT5002)	human	proto	weak	Sumatriptan succinate	C18H27N3O6S	413.496	Central Nervous System	Antimigraine
Prestw-1349	0.647204	0	Bacteroides uniformis (NT5002)	bacteria	proto	medium	Tazobactam	C10H12N4O5S	300.295	Infectiology	Antibacterial
Prestw-135	0.293937	0	Bacteroides uniformis (NT5002)	human	proto	medium	Methotrexate	C20H22N8O5	454.449	Oncology	Antineoplastic
Prestw-1350	0.919465	0	Bacteroides uniformis (NT5002)	human	proto	weak	Telmisartan	C33H30N4O2	514.633	Cardiovascular	Antihypertensive
Prestw-1351	0.99461	0	Bacteroides uniformis (NT5002)	not a drug	proto	weak	Tenatoprazole	C16H18N4O3S	346.411	Metabolism	Antiulcer
Prestw-1352	0.961696	0	Bacteroides uniformis (NT5002)	human	proto	weak	Tulobuterol	C12H18ClNO	227.736	Respiratory	Bronchodilator
Prestw-1353	0.158198	0	Bacteroides uniformis (NT5002)	veterinary: infections	proto	strong	Tylosin	C46H77NO17	916.123	Infectiology	Antibacterial
Prestw-1356	1.06636	0	Bacteroides uniformis (NT5002)	human	proto	weak	Vardenafil	C23H32N6O4S	488.613	Cardiovascular	Erectile dysfunction treatment
Prestw-1358	0.90305	0	Bacteroides uniformis (NT5002)	human	proto	weak	Vatalanib	C20H15ClN4	346.822	Oncology	Antineoplastic [Angiogenesis inhibitor]
Prestw-1359	1.10804	0	Bacteroides uniformis (NT5002)	human	proto	weak	Vecuronium bromide	C34H57BrN2O4	637.748	Metabolism	Muscle relaxant
Prestw-136	0.8994	0	Bacteroides uniformis (NT5002)	human	proto	medium	Astemizole	C28H31FN4O	458.584	Allergology	Antihistaminic
Prestw-1361	1.03012	0	Bacteroides uniformis (NT5002)	human	proto	weak	Viloxazine hydrochloride	C13H20ClNO3	273.762	Central Nervous System	Antidepressant
Prestw-1362	1.04197	0	Bacteroides uniformis (NT5002)	human	proto	weak	Vorinostat	C14H20N2O3	264.327	Oncology	Antineoplastic
Prestw-1363	0.962043	0	Bacteroides uniformis (NT5002)	human	proto	weak	Warfarin	C19H16O4	308.337	Hematology	Anticoagulant
Prestw-1364	0.781338	0	Bacteroides uniformis (NT5002)	human	proto	medium	Zafirlukast	C31H33N3O6S	575.689	Respiratory	Antiasthmatic
Prestw-1365	1.02751	0	Bacteroides uniformis (NT5002)	human	proto	weak	Zileuton	C11H12N2O2S	236.294	Respiratory	Antiasthmatic
Prestw-1367	1.00561	0	Bacteroides uniformis (NT5002)	human	proto	weak	Zopiclone	C17H17ClN6O3	388.816	Central Nervous System	Hypnotic
Prestw-1368	0.602565	0	Bacteroides uniformis (NT5002)	human	proto	medium	Zotepine	C18H18ClNOS	331.867	Central Nervous System	Antipsychotic
Prestw-1369	1.02784	0	Bacteroides uniformis (NT5002)	human	proto	weak	Zaleplon	C17H15N5O	305.342	Central Nervous System	Hypnotic
Prestw-137	0.110033	0	Bacteroides uniformis (NT5002)	bacteria	proto	strong	Clindamycin hydrochloride	C18H34Cl2N2O5S	461.452	Infectiology	Antibacterial
Prestw-1371	0.943116	0	Bacteroides uniformis (NT5002)	human	proto	weak	Celecoxib	C17H14F3N3O2S	381.379	Metabolism	Anti-inflammatory
Prestw-1374	0.939954	0	Bacteroides uniformis (NT5002)	human	proto	weak	Chlormadinone acetate	C23H29ClO4	404.938	Endocrinology	Antineoplastic
Prestw-1376	0.931787	0	Bacteroides uniformis (NT5002)	human	proto	weak	Cilnidipine	C27H28N2O7	492.533	Cardiovascular	Antihypertensive
Prestw-1378	0.155169	0	Bacteroides uniformis (NT5002)	bacteria	proto	strong	Clarithromycin	C38H69NO13	747.973	Infectiology	Antibacterial
Prestw-1379	0.102477	0	Bacteroides uniformis (NT5002)	bacteria	proto	strong	Clinafloxacin	C17H17ClFN3O3	365.795	Infectiology	Antibacterial
Prestw-138	0.741335	0	Bacteroides uniformis (NT5002)	human	proto	medium	Terfenadine	C32H41NO2	471.689	Allergology	Antihistaminic
Prestw-1380	1.0731	0	Bacteroides uniformis (NT5002)	human	proto	weak	Clobutinol hydrochloride	C14H23Cl2NO	292.252	Central Nervous System	Antitussive
Prestw-1381	0.992548	0	Bacteroides uniformis (NT5002)	human	proto	weak	Clodronate	CH2Cl2Na2O6P2	288.857	Metabolism	[Antiosteoporosis]
Prestw-1383	1.09623	0	Bacteroides uniformis (NT5002)	human	proto	weak	Clofibrate	C12H15ClO3	242.705	Metabolism	Antilipemic
Prestw-1385	0.0219875	0	Bacteroides uniformis (NT5002)	veterinary: metazoan parasites	proto	strong	Closantel	C22H14Cl2I2N2O2	663.084	Infectiology	[Antihelmintic]
Prestw-1387	1.01689	0	Bacteroides uniformis (NT5002)	not a drug	proto	weak	Tetraethylenepentamine pentahydrochloride	C8H28Cl5N5	371.611	Metabolism	Antilipemic
Prestw-139	0.0481222	0	Bacteroides uniformis (NT5002)	bacteria	proto	strong	Cefotaxime sodium salt	C16H16N5NaO7S2	477.453	Infectiology	Antibacterial
Prestw-1390	1.06869	0	Bacteroides uniformis (NT5002)	human	proto	weak	Desloratadine	C19H19ClN2	310.83	Allergology	Antihistaminic
Prestw-1392	0.973987	0	Bacteroides uniformis (NT5002)	human	proto	weak	Dexfenfluramine hydrochloride	C12H17ClF3N	267.724	Central Nervous System	Anorectic
Prestw-1393	0.943384	0	Bacteroides uniformis (NT5002)	human	proto	weak	Dibenzepine hydrochloride	C18H22ClN3O	331.849	Central Nervous System	Antidepressant
Prestw-1394	0.852822	0	Bacteroides uniformis (NT5002)	veterinary: metazoan parasites	proto	medium	Diclazuril	C17H9Cl3N4O2	407.646	Metabolism	[Antiprotozoal]
Prestw-1398	0.961588	0	Bacteroides uniformis (NT5002)	human	proto	weak	Dopamine hydrochloride	C8H12ClNO2	189.643	Cardiovascular	Antihypertensive
Prestw-1399	0.146876	0	Bacteroides uniformis (NT5002)	bacteria	proto	strong	Doxycycline hydrochloride	C22H25ClN2O8	480.906	Metabolism	Antibacterial
Prestw-14	1.0676	0	Bacteroides uniformis (NT5002)	bacteria	proto	weak	Sulfacetamide sodic hydrate	C8H11N2NaO4S	254.242	Dermatology	Antibacterial
Prestw-140	0.181946	0	Bacteroides uniformis (NT5002)	bacteria	proto	strong	Tetracycline hydrochloride	C22H25ClN2O8	480.906	Infectiology	Antibacterial
Prestw-1400	0.749811	0	Bacteroides uniformis (NT5002)	viruses	proto	medium	Efavirenz	C14H9ClF3NO2	315.682	Infectiology	Antiviral
Prestw-1401	0.332699	0	Bacteroides uniformis (NT5002)	bacteria	proto	medium	Enoxacin	C15H17FN4O3	320.326	Infectiology	Antibacterial
Prestw-1403	0.870823	0	Bacteroides uniformis (NT5002)	human	proto	medium	Entacapone	C14H15N3O5	305.293	Central Nervous System	Antiparkinsonian
Prestw-1405	0.852563	0	Bacteroides uniformis (NT5002)	human	proto	medium	Ethinylestradiol	C20H24O2	296.413	Endocrinology	Contraceptive
Prestw-1407	0.976088	0	Bacteroides uniformis (NT5002)	human	proto	weak	Etofenamate	C18H18F3NO4	369.344	Metabolism	Anti-inflammatory
Prestw-1408	0.957708	0	Bacteroides uniformis (NT5002)	human	proto	weak	Etoricoxib	C18H15ClN2O2S	358.849	Central Nervous System	Analgesic
Prestw-1409	0.959551	0	Bacteroides uniformis (NT5002)	human	proto	weak	Etretinate	C23H30O3	354.494	Dermatology	Antipsoriatic
Prestw-141	1.02002	0	Bacteroides uniformis (NT5002)	human	proto	weak	Verapamil hydrochloride	C27H39ClN2O4	491.076	Cardiovascular	Antihypertensive
Prestw-1410	0.960573	0	Bacteroides uniformis (NT5002)	human	proto	weak	Exemestane	C20H24O2	296.413	Endocrinology	Antineoplastic
Prestw-1414	0.713302	0	Bacteroides uniformis (NT5002)	bacteria	proto	medium	Fleroxacin	C17H18F3N3O3	369.347	Infectiology	Antibacterial
Prestw-1415	0.314578	0	Bacteroides uniformis (NT5002)	human	proto	medium	Floxuridine	C9H11FN2O5	246.197	Oncology	Antineoplastic
Prestw-1416	0.993052	0	Bacteroides uniformis (NT5002)	metazoan parasites	proto	weak	Flubendazol	C16H12FN3O3	313.291	Metabolism	NA
Prestw-1417	1.00889	0	Bacteroides uniformis (NT5002)	fungi	proto	weak	Fluconazole	C13H12F2N6O	306.277	Metabolism	Antifungal
Prestw-1419	1.05363	0	Bacteroides uniformis (NT5002)	human	proto	weak	Fluocinolone acetonide	C24H30F2O6	452.5	Metabolism	Anti-inflammatory
Prestw-142	0.975423	0	Bacteroides uniformis (NT5002)	human	proto	weak	Dipyridamole	C24H40N8O4	504.638	Cardiovascular	Anticoagulant
Prestw-1420	1.05451	0	Bacteroides uniformis (NT5002)	human	proto	weak	Formestane	C19H26O3	302.417	Endocrinology	Antineoplastic
Prestw-1421	1.2058	0	Bacteroides uniformis (NT5002)	human	proto	weak	Formoterol fumarate	C42H52N4O12	804.902	Respiratory	Antiasthmatic
Prestw-1423	0.914026	0	Bacteroides uniformis (NT5002)	human	proto	weak	Fosinopril	C30H46NO7P	563.677	Cardiovascular	Antihypertensive
Prestw-1424	1.09722	0	Bacteroides uniformis (NT5002)	human	proto	weak	Fulvestrant	C32H47F5O3S	606.786	Endocrinology	Antineoplastic
Prestw-1427	1.00559	0	Bacteroides uniformis (NT5002)	human	proto	weak	Levetiracetam	C8H14N2O2	170.213	Central Nervous System	Anticonvulsant
Prestw-1429	0.14121	0	Bacteroides uniformis (NT5002)	bacteria	proto	strong	Linezolid	C16H20FN3O4	337.354	Infectiology	Antibacterial
Prestw-143	0.0391864	0	Bacteroides uniformis (NT5002)	antiseptic	proto	strong	Chlorhexidine	C22H30Cl2N10	505.457	Infectiology	Antibacterial
Prestw-1430	1.10165	0	Bacteroides uniformis (NT5002)	human	proto	weak	Lofexidine	C11H12Cl2N2O	259.137	Cardiovascular	Antihypertensive
Prestw-1431	0.633953	0	Bacteroides uniformis (NT5002)	bacteria	proto	medium	Loracarbef	C16H16ClN3O4	349.777	Infectiology	Antibacterial
Prestw-1432	0.877429	0	Bacteroides uniformis (NT5002)	human	proto	medium	Loratadine	C22H23ClN2O2	382.894	Allergology	Antihistaminic
Prestw-1433	1.07686	0	Bacteroides uniformis (NT5002)	human	proto	weak	Losartan	C22H23ClN6O	422.921	Cardiovascular	Antihypertensive
Prestw-1435	1.03322	0	Bacteroides uniformis (NT5002)	not a drug	proto	weak	Melengestrol acetate	C25H32O4	396.531	Endocrinology	Antiviral
Prestw-144	0.792138	0	Bacteroides uniformis (NT5002)	human	proto	medium	Loperamide hydrochloride	C29H34Cl2N2O2	513.513	Gastroenterology	Antidiarrheal
Prestw-1441	1.04116	0	Bacteroides uniformis (NT5002)	human	proto	weak	Mevastatin	C23H34O5	390.524	Cardiovascular	Hypocholesterolemic
Prestw-1443	1.10929	0	Bacteroides uniformis (NT5002)	human	proto	weak	Misoprostol	C22H38O5	382.545	Metabolism	Antiulcer
Prestw-1444	0.929586	0	Bacteroides uniformis (NT5002)	human	proto	weak	Mitotane	C14H10Cl4	320.048	Endocrinology	Antineoplastic
Prestw-1446	0.0811991	0	Bacteroides uniformis (NT5002)	bacteria	proto	strong	Moxifloxacin	C21H24FN3O4	401.442	Infectiology	Antibacterial
Prestw-1447	1.00455	0	Bacteroides uniformis (NT5002)	bacteria	proto	weak	Nalidixic acid sodium salt	C12H11N2NaO3	254.223	Infectiology	Antibacterial
Prestw-1449	1.10158	0	Bacteroides uniformis (NT5002)	human	proto	weak	Nicotinamide	C6H6N2O	122.128	Dermatology	[Skin anti-inflammatory]
Prestw-145	0.14318	0	Bacteroides uniformis (NT5002)	bacteria	proto	strong	Chlortetracycline hydrochloride	C22H24Cl2N2O8	515.351	Infectiology	Antiamebic
Prestw-1452	0.825795	0	Bacteroides uniformis (NT5002)	human	proto	medium	Norgestimate	C23H31NO3	369.508	Endocrinology	NA
Prestw-1454	1.04268	0	Bacteroides uniformis (NT5002)	human	proto	weak	Nylidrin	C19H25NO2	299.417	Cardiovascular	Vasodilator
Prestw-1455	1.03791	0	Bacteroides uniformis (NT5002)	human	proto	weak	Olanzapine	C17H20N4S	312.44	Central Nervous System	Antipsychotic
Prestw-1456	1.01173	0	Bacteroides uniformis (NT5002)	human	proto	weak	Opipramol dihydrochloride	C23H31Cl2N3O	436.429	Central Nervous System	Antidepressant
Prestw-1459	1.02574	0	Bacteroides uniformis (NT5002)	veterinary: metazoan parasites	proto	weak	Oxfendazol	C15H13N3O3S	315.353	Metabolism	NA
Prestw-146	0.748191	0	Bacteroides uniformis (NT5002)	human	proto	medium	Tamoxifen citrate	C32H37NO8	563.654	Endocrinology	Antineoplastic
Prestw-1460	1.01414	0	Bacteroides uniformis (NT5002)	veterinary: metazoan parasites	proto	weak	Oxibendazol	C12H15N3O3	249.272	Metabolism	[Antihelmintic]
Prestw-1463	0.985259	0	Bacteroides uniformis (NT5002)	human	proto	weak	Tomoxetine hydrochloride	C17H22ClNO	291.824	Central Nervous System	NA
Prestw-1464	0.10817	0	Bacteroides uniformis (NT5002)	bacteria	proto	strong	Tosufloxacin hydrochloride	C19H16ClF3N4O3	440.813	Infectiology	Antibacterial
Prestw-1465	0.970008	0	Bacteroides uniformis (NT5002)	human	proto	weak	Tramadol hydrochloride	C16H26ClNO2	299.844	Central Nervous System	Analgesic
Prestw-1467	0.899092	0	Bacteroides uniformis (NT5002)	human	proto	medium	Troglitazone	C24H27NO5S	441.55	Metabolism	Antidiabetic
Prestw-1469	1.02558	0	Bacteroides uniformis (NT5002)	human	proto	weak	Mercaptopurine	C5H4N4S	152.178	Immunology	Immunosuppressant
Prestw-147	0.883571	0	Bacteroides uniformis (NT5002)	human	proto	medium	Nicergoline	C24H26BrN3O3	484.397	Cardiovascular	Anti-ischemic
Prestw-1471	1.03826	0	Bacteroides uniformis (NT5002)	human	proto	weak	Amfepramone hydrochloride	C13H20ClNO	241.763	Central Nervous System	NA
Prestw-1472	0.0177428	0	Bacteroides uniformis (NT5002)	antiseptic	proto	strong	Hexachlorophene	C13H6Cl6O2	406.91	Infectiology	Antiseptic
Prestw-1473	0.852654	0	Bacteroides uniformis (NT5002)	human	proto	medium	Estradiol Valerate	C23H32O3	356.51	Endocrinology	Contraceptive
Prestw-1474	0.620428	0	Bacteroides uniformis (NT5002)	bacteria	proto	medium	Chloroxine	C9H5Cl2NO	214.052	Dermatology	[Antibacterial]
Prestw-1475	0.677868	0	Bacteroides uniformis (NT5002)	bacteria	proto	medium	Oxacillin sodium	C19H18N3NaO5S	423.426	Infectiology	Antibacterial
Prestw-1476	1.084	0	Bacteroides uniformis (NT5002)	human	proto	weak	Amcinonide	C28H35FO7	502.585	Metabolism	Anti-inflammatory
Prestw-1477	1.06422	0	Bacteroides uniformis (NT5002)	human	proto	weak	Penicillamine	C5H11NO2S	149.213	Central Nervous System	Analgesic
Prestw-1478	0.134665	0	Bacteroides uniformis (NT5002)	bacteria	proto	strong	Rifaximin	C43H51N3O11	785.899	Infectiology	Antibacterial
Prestw-1479	0.373362	0	Bacteroides uniformis (NT5002)	antiseptic	proto	medium	Triclosan	C12H7Cl3O2	289.547	Infectiology	Antibacterial
Prestw-148	0.934772	0	Bacteroides uniformis (NT5002)	human	proto	weak	Canrenoic acid potassium salt	C22H29KO4	396.576	Endocrinology	Antihypertensive
Prestw-1480	1.00994	0	Bacteroides uniformis (NT5002)	human	proto	weak	Racepinephrine HCl	C9H14ClNO3	219.67	Cardiovascular	Bronchodilator
Prestw-1481	0.966962	0	Bacteroides uniformis (NT5002)	human	proto	weak	Cyclophosphamide	C7H15Cl2N2O2P	261.09	Immunology	Antineoplastic
Prestw-1482	1.19326	0	Bacteroides uniformis (NT5002)	human	proto	weak	Valproic acid	C8H16O2	144.216	Central Nervous System	Anticonvulsant
Prestw-1483	1.17217	0	Bacteroides uniformis (NT5002)	human	proto	weak	Fludarabine	C10H12FN5O4	285.237	Oncology	Antineoplastic
Prestw-1484	1.04239	0	Bacteroides uniformis (NT5002)	human	proto	weak	Cladribine	C10H12ClN5O3	285.692	Oncology	Antineoplastic
Prestw-1486	1.01438	0	Bacteroides uniformis (NT5002)	human	proto	weak	Cortisol acetate	C23H32O6	404.508	Metabolism	Anti-inflammatory
Prestw-1487	0.973454	0	Bacteroides uniformis (NT5002)	human	proto	weak	Mesna	C2H5NaO3S2	164.178	Oncology	Chemoprotectant
Prestw-1488	1.0214	0	Bacteroides uniformis (NT5002)	viruses	proto	weak	Penciclovir	C10H15N5O3	253.263	Infectiology	Antiviral
Prestw-1489	1.00591	0	Bacteroides uniformis (NT5002)	human	proto	weak	Amifostine	C5H15N2O3PS	214.225	Diagnostic	[Detoxifying agent, antineoplastic treatment]
Prestw-149	0.869522	0	Bacteroides uniformis (NT5002)	human	proto	medium	Thioproperazine dimesylate	C24H38N4O8S4	638.848	Central Nervous System	Antiemetic
Prestw-1490	1.10667	0	Bacteroides uniformis (NT5002)	human	proto	weak	Nalmefene hydrochloride	C21H26ClNO3	375.899	Central Nervous System	NA
Prestw-1491	1.09575	0	Bacteroides uniformis (NT5002)	human	proto	weak	Pentobarbital	C11H18N2O3	226.278	Central Nervous System	Anesthetic
Prestw-1492	1.00333	0	Bacteroides uniformis (NT5002)	human	proto	weak	Lamotrigine	C9H7Cl2N5	256.096	Central Nervous System	Anticonvulsant
Prestw-1493	1.19736	0	Bacteroides uniformis (NT5002)	human	proto	weak	Topiramate	C12H21NO8S	339.367	Central Nervous System	Anticonvulsant
Prestw-1494	1.00809	0	Bacteroides uniformis (NT5002)	human	proto	weak	Irinotecan hydrochloride trihydrate	C33H45ClN4O9	677.201	Oncology	Antineoplastic
Prestw-1495	0.976195	0	Bacteroides uniformis (NT5002)	human	proto	weak	Rabeprazole Sodium salt	C18H21N3NaO3S	382.44	Metabolism	Antiulcer
Prestw-1497	0.976539	0	Bacteroides uniformis (NT5002)	human	proto	weak	Ambrisentan	C22H22N2O4	378.432	Cardiovascular	Antihypertensive
Prestw-1498	1.02702	0	Bacteroides uniformis (NT5002)	human	proto	weak	Camylofine chlorhydrate	C19H34Cl2N2O2	393.401	NA	[Acetylcholine inhibitor]
Prestw-1499	1.03427	0	Bacteroides uniformis (NT5002)	human	proto	weak	Fomepizole	C4H6N2	82.1058	Metabolism	[Antidote for methanol or ethylene glycol poisoning, inhibits alcohol dehydrogenase]
Prestw-15	1.07122	0	Bacteroides uniformis (NT5002)	human	proto	weak	Heptaminol hydrochloride	C8H20ClNO	181.708	Cardiovascular	Analeptic
Prestw-150	0.935373	0	Bacteroides uniformis (NT5002)	human	proto	weak	Dihydroergotamine tartrate	C70H80N10O16	1317.48	Central Nervous System	Antimigraine
Prestw-1500	0.96863	0	Bacteroides uniformis (NT5002)	fungi	proto	weak	Voriconazole	C16H14F3N5O	349.318	Infectiology	Antifungal
Prestw-1501	1.06611	0	Bacteroides uniformis (NT5002)	human	proto	weak	Fenipentol	C11H16O	164.25	Metabolism	Choleretic
Prestw-1502	0.939304	0	Bacteroides uniformis (NT5002)	human	proto	weak	Acamprosate calcium	C10H20CaN2O8S2	400.488	Central Nervous System	NA
Prestw-1503	1.06313	0	Bacteroides uniformis (NT5002)	human	proto	weak	Diosmin	C28H32O15	608.558	Cardiovascular	[Prolongs vasoconstriction, prolongs norepinephrin effect]
Prestw-1505	0.973352	0	Bacteroides uniformis (NT5002)	viruses	proto	weak	Valacyclovir hydrochloride	C13H21ClN6O4	360.803	Infectiology	Antiviral
Prestw-1506	0.968772	0	Bacteroides uniformis (NT5002)	human	proto	weak	Mizolastine	C24H25FN6O	432.505	Allergology	[Antihistamine]
Prestw-1507	1.01672	0	Bacteroides uniformis (NT5002)	human	proto	weak	Acefylline	C9H10N4O4	238.204	Central Nervous System	CNS Stimulant
Prestw-1508	0.924311	0	Bacteroides uniformis (NT5002)	human	proto	weak	Ibutilide fumarate	C44H76N4O10S2	885.245	Cardiovascular	Antiarrhythmic
Prestw-1509	1.0338	0	Bacteroides uniformis (NT5002)	human	proto	weak	Deflazacort	C25H31NO6	441.529	Immunology	Anti-inflammatory
Prestw-151	0.182009	0	Bacteroides uniformis (NT5002)	bacteria	proto	strong	Erythromycin	C37H67NO13	733.945	Infectiology	Antibacterial
Prestw-1510	1.0372	0	Bacteroides uniformis (NT5002)	human	proto	weak	Dolasetron mesilate	C20H26N2O7S	438.503	Central Nervous System	Antiemetic
Prestw-1511	1.04321	0	Bacteroides uniformis (NT5002)	human	proto	weak	Aceclidine Hydrochloride	C9H16ClNO2	205.686	Ophthalmology	Antiglaucoma
Prestw-1512	1.02392	0	Bacteroides uniformis (NT5002)	viruses	proto	weak	Abacavir Sulfate	C28H38N12O6S	670.756	Infectiology	Antiviral
Prestw-1514	1.017	0	Bacteroides uniformis (NT5002)	human	proto	weak	Darifenacin hydrobromide	C28H31BrN2O2	507.475	Neuromuscular	NA
Prestw-1515	1.01231	0	Bacteroides uniformis (NT5002)	human	proto	weak	Fadrozole hydrochloride	C14H14ClN3	259.741	Oncology	Antineoplastic
Prestw-1516	1.03899	0	Bacteroides uniformis (NT5002)	human	proto	weak	Levalbuterol hydrochloride	C13H22ClNO3	275.778	Respiratory	Antiasthmatic
Prestw-153	1.00225	0	Bacteroides uniformis (NT5002)	viruses	proto	weak	Didanosine	C10H12N4O3	236.232	Infectiology	Antiviral
Prestw-154	0.110463	0	Bacteroides uniformis (NT5002)	bacteria	proto	strong	Josamycin	C42H69NO15	828.016	Infectiology	Antibacterial
Prestw-155	0.976259	0	Bacteroides uniformis (NT5002)	human	proto	weak	Paclitaxel	C47H51NO14	853.929	Oncology	Antineoplastic
Prestw-156	0.922079	0	Bacteroides uniformis (NT5002)	metazoan parasites	proto	weak	Ivermectin	C48H74O14	875.117	Infectiology	Antihelmintic
Prestw-157	0.940272	0	Bacteroides uniformis (NT5002)	human	proto	weak	Gallamine triethiodide	C30H60I3N3O3	891.544	Neuromuscular	Muscle relaxant
Prestw-158	0.876521	0	Bacteroides uniformis (NT5002)	bacteria	proto	medium	Neomycin sulfate	C23H48N6O17S	712.733	Infectiology	Antibacterial
Prestw-159	0.904681	0	Bacteroides uniformis (NT5002)	bacteria	proto	weak	Dihydrostreptomycin sulfate	C42H88N14O36S3	1461.43	Infectiology	Antibacterial
Prestw-16	1.02958	0	Bacteroides uniformis (NT5002)	bacteria	proto	weak	Sulfathiazole	C9H9N3O2S2	255.319	Infectiology	Antibacterial
Prestw-160	0.89494	0	Bacteroides uniformis (NT5002)	bacteria	proto	medium	Gentamicine sulfate	C60H125N15O25S	1488.81	Infectiology	Antibacterial
Prestw-1600	0.793775	0	Bacteroides uniformis (NT5002)	human	proto	medium	Aprepitant	C23H21F7N4O3	534.438	Metabolism	Antiemetic
Prestw-1601	0.874426	0	Bacteroides uniformis (NT5002)	human	proto	medium	Pinaverium bromide	C26H41Br2NO4	591.429	Neuromuscular	Antispastic
Prestw-1602	0.97243	0	Bacteroides uniformis (NT5002)	not a drug	proto	weak	Indatraline hydrochloride	C16H16Cl3N	328.672	Central Nervous System	Antidepressant
Prestw-1603	0.957159	0	Bacteroides uniformis (NT5002)	human	proto	weak	Pemirolast potassium	C10H7KN6O	266.309	Ophthalmology	[Antiallergenic]
Prestw-1604	0.985665	0	Bacteroides uniformis (NT5002)	viruses	proto	weak	(-)-Emtricitabine	C8H10FN3O3S	247.25	Infectiology	Antiviral
Prestw-161	1.14188	0	Bacteroides uniformis (NT5002)	bacteria	proto	weak	Isoniazid	C6H7N3O	137.142	Infectiology	Antibacterial
Prestw-162	1.07448	0	Bacteroides uniformis (NT5002)	human	proto	weak	Pentylenetetrazole	C6H10N4	138.173	Central Nervous System	Analeptic
Prestw-163	1.05514	0	Bacteroides uniformis (NT5002)	human	proto	weak	Chlorzoxazone	C7H4ClNO2	169.568	Central Nervous System	Anticonvulsant
Prestw-164	0.302853	0	Bacteroides uniformis (NT5002)	bacteria	proto	medium	Ornidazole	C7H10ClN3O3	219.629	Infectiology	Antibacterial
Prestw-165	1.08373	0	Bacteroides uniformis (NT5002)	human	proto	weak	Ethosuximide	C7H11NO2	141.171	Central Nervous System	Anticonvulsant
Prestw-166	0.644249	0	Bacteroides uniformis (NT5002)	bacteria	proto	medium	Mafenide hydrochloride	C7H11ClN2O2S	222.695	Infectiology	Antibacterial
Prestw-167	1.02088	0	Bacteroides uniformis (NT5002)	human	proto	weak	Riluzole hydrochloride	C8H6ClF3N2OS	270.662	Central Nervous System	Antispastic
Prestw-168	0.587784	0	Bacteroides uniformis (NT5002)	bacteria	proto	medium	Nitrofurantoin	C8H6N4O5	238.161	Infectiology	Antibacterial
Prestw-169	1.04718	0	Bacteroides uniformis (NT5002)	human	proto	weak	Hydralazine hydrochloride	C8H9ClN4	196.641	Cardiovascular	Antihypertensive
Prestw-17	1.03218	0	Bacteroides uniformis (NT5002)	human	proto	weak	Levodopa	C9H11NO4	197.192	Central Nervous System	Antiparkinsonian
Prestw-170	1.02396	0	Bacteroides uniformis (NT5002)	human	proto	weak	Phenelzine sulfate	C8H14N2O4S	234.276	Central Nervous System	Antidepressant
Prestw-171	1.08789	0	Bacteroides uniformis (NT5002)	human	proto	weak	Tranexamic acid	C8H15NO2	157.214	Hematology	Hemostatic
Prestw-172	1.06743	0	Bacteroides uniformis (NT5002)	human	proto	weak	Etofylline	C9H12N4O3	224.221	Cardiovascular	Antispastic
Prestw-173	1.07269	0	Bacteroides uniformis (NT5002)	human	proto	weak	Tranylcypromine hydrochloride	C9H12ClN	169.656	Central Nervous System	Antidepressant
Prestw-174	1.05443	0	Bacteroides uniformis (NT5002)	human	proto	weak	Alverine citrate salt	C26H35NO7	473.571	Neuromuscular	Antispastic
Prestw-175	1.0161	0	Bacteroides uniformis (NT5002)	human	proto	weak	Aceclofenac	C16H13Cl2NO4	354.192	Central Nervous System	Analgesic
Prestw-176	1.04263	0	Bacteroides uniformis (NT5002)	human	proto	weak	Iproniazide phosphate	C9H16N3O5P	277.219	Cardiovascular	Antidepressant
Prestw-177	0.958538	0	Bacteroides uniformis (NT5002)	bacteria	proto	weak	Sulfamethoxazole	C10H11N3O3S	253.281	Infectiology	Antibacterial
Prestw-178	1.0036	0	Bacteroides uniformis (NT5002)	human	proto	weak	Mephenesin	C10H14O3	182.221	Central Nervous System	Anticonvulsant
Prestw-179	1.00532	0	Bacteroides uniformis (NT5002)	human	proto	weak	Phenformin hydrochloride	C10H16ClN5	241.726	Endocrinology	Antidiabetic
Prestw-18	0.942381	0	Bacteroides uniformis (NT5002)	viruses	proto	weak	Idoxuridine	C9H11IN2O5	354.103	Infectiology	Antiviral
Prestw-180	1.01308	0	Bacteroides uniformis (NT5002)	human	proto	weak	Flutamide	C11H11F3N2O3	276.217	Oncology	Antineoplastic
Prestw-181	1.08699	0	Bacteroides uniformis (NT5002)	not a drug	proto	weak	Ampyrone	C11H13N3O	203.246	Central Nervous System	Analgesic
Prestw-182	1.03084	0	Bacteroides uniformis (NT5002)	metazoan parasites	proto	weak	Levamisole hydrochloride	C11H13ClN2S	240.757	Immunology	Antihelmintic
Prestw-183	1.05774	0	Bacteroides uniformis (NT5002)	human	proto	weak	Pargyline hydrochloride	C11H14ClN	195.694	Cardiovascular	Antidepressant
Prestw-184	1.04428	0	Bacteroides uniformis (NT5002)	human	proto	weak	Methocarbamol	C11H15NO5	241.246	Central Nervous System	Analgesic
Prestw-185	1.0388	0	Bacteroides uniformis (NT5002)	bacteria	proto	weak	Aztreonam	C13H17N5O8S2	435.437	Infectiology	Antibacterial
Prestw-186	0.439397	0	Bacteroides uniformis (NT5002)	bacteria	proto	medium	Cloxacillin sodium salt	C19H17ClN3NaO5S	457.871	Infectiology	Antibacterial
Prestw-187	0.987914	0	Bacteroides uniformis (NT5002)	human	proto	weak	Catharanthine	C21H24N2O2	336.438	Oncology	Antineoplastic
Prestw-188	1.01163	0	Bacteroides uniformis (NT5002)	human	proto	weak	Pentolinium bitartrate	C23H42N2O12	538.597	Cardiovascular	Antihypertensive
Prestw-189	1.01842	0	Bacteroides uniformis (NT5002)	not a drug	proto	weak	Aminopurine, 6-benzyl	C12H11N5	225.255	Endocrinology	[Synthetic cytokinin]
Prestw-19	0.985908	0	Bacteroides uniformis (NT5002)	human	proto	weak	Captopril	C9H15NO3S	217.289	Cardiovascular	Antihypertensive
Prestw-190	0.978289	0	Bacteroides uniformis (NT5002)	human	proto	weak	Tolbutamide	C12H18N2O3S	270.353	Endocrinology	Antidiabetic
Prestw-191	1.05334	0	Bacteroides uniformis (NT5002)	human	proto	weak	Midodrine hydrochloride	C12H19ClN2O4	290.749	Cardiovascular	Antihypertensive
Prestw-192	1.05586	0	Bacteroides uniformis (NT5002)	human	proto	weak	Thalidomide	C13H10N2O4	258.236	Central Nervous System	Hypnotic
Prestw-193	0.962456	0	Bacteroides uniformis (NT5002)	bacteria	proto	weak	Oxolinic acid	C13H11NO5	261.236	Metabolism	Antibacterial
Prestw-194	0.914545	0	Bacteroides uniformis (NT5002)	human	proto	weak	Nimesulide	C13H12N2O5S	308.315	Metabolism	Anti-inflammatory
Prestw-196	1.0065	0	Bacteroides uniformis (NT5002)	human	proto	weak	Pentoxifylline	C13H18N4O3	278.313	Cardiovascular	Bronchodilator
Prestw-197	1.00134	0	Bacteroides uniformis (NT5002)	human	proto	weak	Metaraminol bitartrate	C17H25NO14	467.387	Cardiovascular	Antihypotensive
Prestw-198	1.00556	0	Bacteroides uniformis (NT5002)	human	proto	weak	Salbutamol	C13H21NO3	239.317	Neuromuscular	Bronchodilator
Prestw-199	0.970162	0	Bacteroides uniformis (NT5002)	human	proto	weak	Prilocaine hydrochloride	C13H21ClN2O	256.778	Neuromuscular	Local anesthetic
Prestw-2	1.13322	0	Bacteroides uniformis (NT5002)	not a drug	proto	weak	Allantoin	C4H6N4O3	158.117	Dermatology	Antipsoriatic
Prestw-20	1.0416	0	Bacteroides uniformis (NT5002)	human	proto	weak	Minoxidil	C9H15N5O	209.253	Cardiovascular	Anti-alopecia
Prestw-200	0.95888	0	Bacteroides uniformis (NT5002)	not a drug	proto	weak	Camptothecine (S,+)	C20H16N2O4	348.362	Oncology	Antineoplastic
Prestw-201	1.01432	0	Bacteroides uniformis (NT5002)	human	proto	weak	Ranitidine hydrochloride	C13H23ClN4O3S	350.87	Gastroenterology	Antiulcer
Prestw-202	0.936489	0	Bacteroides uniformis (NT5002)	human	proto	weak	Tiratricol, 3,3',5-triiodothyroacetic acid	C14H9I3O4	621.939	Endocrinology	Antihypothyroid
Prestw-203	0.89619	0	Bacteroides uniformis (NT5002)	human	proto	medium	Flufenamic acid	C14H10F3NO2	281.236	Central Nervous System	Analgesic
Prestw-204	0.659304	0	Bacteroides uniformis (NT5002)	bacteria	proto	medium	Flumequine	C14H12FNO3	261.255	Infectiology	Antibacterial
Prestw-205	0.779737	0	Bacteroides uniformis (NT5002)	human	proto	medium	Tolfenamic acid	C14H12ClNO2	261.71	Central Nervous System	Analgesic
Prestw-206	0.777192	0	Bacteroides uniformis (NT5002)	human	proto	medium	Meclofenamic acid sodium salt monohydrate	C14H12Cl2NNaO3	336.152	Central Nervous System	Anti-inflammatory
Prestw-208	0.531954	0	Bacteroides uniformis (NT5002)	bacteria	proto	medium	Trimethoprim	C14H18N4O3	290.325	Infectiology	Antibacterial
Prestw-209	0.939377	0	Bacteroides uniformis (NT5002)	human	proto	weak	Metoclopramide monohydrochloride	C14H23Cl2N3O2	336.264	Central Nervous System	Antiemetic
Prestw-21	0.997581	0	Bacteroides uniformis (NT5002)	bacteria	proto	weak	Sulfaphenazole	C15H14N4O2S	314.368	Infectiology	Antibacterial
Prestw-210	0.952787	0	Bacteroides uniformis (NT5002)	metazoan parasites	proto	weak	Fenbendazole	C15H13N3O2S	299.354	Infectiology	Antihelmintic
Prestw-211	1.03486	0	Bacteroides uniformis (NT5002)	human	proto	weak	Piroxicam	C15H13N3O4S	331.353	Central Nervous System	Analgesic
Prestw-212	1.01164	0	Bacteroides uniformis (NT5002)	metazoan parasites	proto	weak	Pyrantel tartrate	C15H20N2O6S	356.4	Infectiology	Antihelmintic
Prestw-213	0.973122	0	Bacteroides uniformis (NT5002)	human	proto	weak	Fenspiride hydrochloride	C15H21ClN2O2	296.8	Respiratory	Antitussive
Prestw-214	0.955389	0	Bacteroides uniformis (NT5002)	human	proto	weak	Gemfibrozil	C15H22O3	250.341	Metabolism	Hypocholesterolemic
Prestw-215	0.953206	0	Bacteroides uniformis (NT5002)	human	proto	weak	Mefexamide hydrochloride	C15H25ClN2O3	316.831	Central Nervous System	CNS Stimulant
Prestw-216	0.938818	0	Bacteroides uniformis (NT5002)	human	proto	weak	Tiapride hydrochloride	C15H25ClN2O4S	364.894	Central Nervous System	Antiemetic
Prestw-217	0.917862	0	Bacteroides uniformis (NT5002)	metazoan parasites	proto	weak	Mebendazole	C16H13N3O3	295.3	Infectiology	Antihelmintic
Prestw-218	0.954398	0	Bacteroides uniformis (NT5002)	human	proto	weak	Fenbufen	C16H14O3	254.288	Central Nervous System	Analgesic
Prestw-219	0.957222	0	Bacteroides uniformis (NT5002)	human	proto	weak	Ketoprofen	C16H14O3	254.288	Central Nervous System	Analgesic
Prestw-22	1.09518	0	Bacteroides uniformis (NT5002)	human	proto	weak	Panthenol (D)	C9H19NO4	205.256	Metabolism	Anti-alopecia
Prestw-220	0.964552	0	Bacteroides uniformis (NT5002)	human	proto	weak	Indapamide	C16H16ClN3O3S	365.841	Metabolism	Antihypertensive
Prestw-221	0.709837	0	Bacteroides uniformis (NT5002)	bacteria	proto	medium	Norfloxacin	C16H18FN3O3	319.339	Infectiology	Antibacterial
Prestw-222	0.955887	0	Bacteroides uniformis (NT5002)	veterinary: infections	proto	weak	Antimycin A	C28H40N2O9	548.639	Infectiology	Antibacterial
Prestw-223	0.996858	0	Bacteroides uniformis (NT5002)	human	proto	weak	Xylometazoline hydrochloride	C16H25ClN2	280.844	Cardiovascular	Nasal Decongestant
Prestw-224	1.00851	0	Bacteroides uniformis (NT5002)	human	proto	weak	Oxymetazoline hydrochloride	C16H25ClN2O	296.843	Respiratory	Nasal Decongestant
Prestw-225	0.959762	0	Bacteroides uniformis (NT5002)	human	proto	weak	Nifenazone	C17H16N4O2	308.343	Central Nervous System	Analgesic
Prestw-226	0.959173	0	Bacteroides uniformis (NT5002)	fungi	proto	weak	Griseofulvin	C17H17ClO6	352.774	Infectiology	Antifungal
Prestw-227	0.87641	0	Bacteroides uniformis (NT5002)	human	proto	medium	Clemizole hydrochloride	C19H21Cl2N3	362.305	Allergology	Antibacterial
Prestw-228	0.916369	0	Bacteroides uniformis (NT5002)	human	proto	weak	Tropicamide	C17H20N2O2	284.361	Neuromuscular	Mydriatic
Prestw-229	0.918528	0	Bacteroides uniformis (NT5002)	human	proto	weak	Nefopam hydrochloride	C17H20ClNO	289.808	Central Nervous System	Analgesic
Prestw-23	1.04696	0	Bacteroides uniformis (NT5002)	bacteria	proto	weak	Sulfadiazine	C10H10N4O2S	250.281	Infectiology	Antibacterial
Prestw-230	0.934445	0	Bacteroides uniformis (NT5002)	human	proto	weak	Phentolamine hydrochloride	C17H20ClN3O	317.821	Cardiovascular	Antihypertensive
Prestw-231	1.04022	0	Bacteroides uniformis (NT5002)	human	proto	weak	Etodolac	C17H21NO3	287.362	Central Nervous System	Analgesic
Prestw-232	1.03864	0	Bacteroides uniformis (NT5002)	human	proto	weak	Scopolamin-N-oxide hydrobromide	C17H22BrNO5	400.273	Neuromuscular	Antispastic
Prestw-233	1.0433	0	Bacteroides uniformis (NT5002)	human	proto	weak	Hyoscyamine (L)	C17H23NO3	289.378	Central Nervous System	Antiemetic
Prestw-234	1.04286	0	Bacteroides uniformis (NT5002)	fungi	proto	weak	Chlorphensin carbamate	C10H12ClNO4	245.664	Central Nervous System	Muscle relaxant
Prestw-236	0.981441	0	Bacteroides uniformis (NT5002)	human	proto	weak	Dilazep dihydrochloride	C31H46Cl2N2O10	677.626	Cardiovascular	Antiplatelet
Prestw-237	0.647582	0	Bacteroides uniformis (NT5002)	bacteria	proto	medium	Ofloxacin	C18H20FN3O4	361.376	Infectiology	Antibacterial
Prestw-238	0.533948	0	Bacteroides uniformis (NT5002)	bacteria	proto	medium	Lomefloxacin hydrochloride	C17H20ClF2N3O3	387.817	Infectiology	Antibacterial
Prestw-239	0.97097	0	Bacteroides uniformis (NT5002)	human	proto	weak	Orphenadrine hydrochloride	C18H24ClNO	305.851	Allergology	Antihistaminic
Prestw-24	0.998459	0	Bacteroides uniformis (NT5002)	human	proto	weak	Norethynodrel	C20H26O2	298.429	Endocrinology	Contraceptive
Prestw-240	0.939402	0	Bacteroides uniformis (NT5002)	human	proto	weak	Proglumide	C18H26N2O4	334.419	Gastroenterology	Antiulcer
Prestw-241	1.08123	0	Bacteroides uniformis (NT5002)	human	proto	weak	Mexiletine hydrochloride	C11H18ClNO	215.725	Cardiovascular	Antiarrhythmic
Prestw-242	1.07169	0	Bacteroides uniformis (NT5002)	human	proto	weak	Flavoxate hydrochloride	C24H26ClNO4	427.932	Metabolism	Antispastic
Prestw-243	1.05547	0	Bacteroides uniformis (NT5002)	human	proto	weak	Bufexamac	C12H17NO3	223.274	Central Nervous System	Analgesic
Prestw-244	1.07673	0	Bacteroides uniformis (NT5002)	human	proto	weak	Glutethimide, para-amino	C13H16N2O2	232.285	Oncology	Antineoplastic
Prestw-245	1.03535	0	Bacteroides uniformis (NT5002)	human	proto	weak	Dropropizine (R,S)	C13H20N2O2	236.317	Respiratory	Antitussive
Prestw-246	1.04457	0	Bacteroides uniformis (NT5002)	human	proto	weak	Pinacidil	C13H19N5	245.33	Cardiovascular	Antihypertensive
Prestw-247	1.0408	0	Bacteroides uniformis (NT5002)	metazoan parasites	proto	weak	Albendazole	C12H15N3O2S	265.336	Metabolism	Antihelmintic
Prestw-248	1.00597	0	Bacteroides uniformis (NT5002)	human	proto	weak	Clonidine hydrochloride	C9H10Cl3N3	266.559	Cardiovascular	Analgesic
Prestw-249	1.03966	0	Bacteroides uniformis (NT5002)	human	proto	weak	Bupropion hydrochloride	C13H19Cl2NO	276.208	Central Nervous System	Antidepressant
Prestw-25	0.249124	0	Bacteroides uniformis (NT5002)	bacteria	proto	medium	Thiamphenicol	C12H15Cl2NO5S	356.227	Infectiology	Antibacterial
Prestw-250	1.03088	0	Bacteroides uniformis (NT5002)	human	proto	weak	Alprenolol hydrochloride	C15H24ClNO2	285.817	Cardiovascular	Antianginal
Prestw-251	1.04566	0	Bacteroides uniformis (NT5002)	human	proto	weak	Chlorothiazide	C7H6ClN3O4S2	295.725	Metabolism	Antihypertensive
Prestw-252	0.984068	0	Bacteroides uniformis (NT5002)	human	proto	weak	Diphenidol hydrochloride	C21H28ClNO	345.916	Central Nervous System	Antiemetic
Prestw-253	1.02882	0	Bacteroides uniformis (NT5002)	human	proto	weak	Norethindrone	C20H26O2	298.429	Endocrinology	Contraceptive
Prestw-254	0.962809	0	Bacteroides uniformis (NT5002)	human	proto	weak	Nortriptyline hydrochloride	C19H22ClN	299.847	Central Nervous System	Antidepressant
Prestw-255	0.926646	0	Bacteroides uniformis (NT5002)	human	proto	weak	Niflumic acid	C13H9F3N2O2	282.224	Central Nervous System	Analgesic
Prestw-256	0.997339	0	Bacteroides uniformis (NT5002)	human	proto	weak	Isotretinoin	C20H28O2	300.445	Dermatology	Keratolytic
Prestw-257	1.00021	0	Bacteroides uniformis (NT5002)	human	proto	weak	Retinoic acid	C20H28O2	300.445	Dermatology	Keratolytic
Prestw-258	1.0003	0	Bacteroides uniformis (NT5002)	human	proto	weak	Antazoline hydrochloride	C17H20ClN3	301.822	Allergology	Antihistaminic
Prestw-259	0.490235	0	Bacteroides uniformis (NT5002)	human	proto	medium	Ethacrynic acid	C13H12Cl2O4	303.144	Metabolism	Diuretic
Prestw-26	1.00523	0	Bacteroides uniformis (NT5002)	human	proto	weak	Cimetidine	C10H16N6S	252.343	Gastroenterology	Antiulcer
Prestw-260	0.983525	0	Bacteroides uniformis (NT5002)	metazoan parasites	proto	weak	Praziquantel	C19H24N2O2	312.415	Infectiology	Antihelmintic
Prestw-261	1.03179	0	Bacteroides uniformis (NT5002)	human	proto	weak	Ethisterone	C21H28O2	312.456	Endocrinology	Contraceptive
Prestw-262	0.960997	0	Bacteroides uniformis (NT5002)	human	proto	weak	Triprolidine hydrochloride	C19H23ClN2	314.862	Allergology	Antihistaminic
Prestw-263	0.971115	0	Bacteroides uniformis (NT5002)	human	proto	weak	Doxepin hydrochloride	C19H22ClNO	315.846	Allergology	Anticonvulsant
Prestw-264	0.963312	0	Bacteroides uniformis (NT5002)	human	proto	weak	Dyclonine hydrochloride	C18H28ClNO2	325.882	Neuromuscular	Local anesthetic
Prestw-265	1.0221	0	Bacteroides uniformis (NT5002)	human	proto	weak	Dimenhydrinate	C24H28ClN5O3	469.975	Allergology	Antiemetic
Prestw-266	1.01454	0	Bacteroides uniformis (NT5002)	human	proto	weak	Disopyramide	C21H29N3O	339.485	Cardiovascular	Antiarrhythmic
Prestw-267	0.491264	0	Bacteroides uniformis (NT5002)	fungi	proto	medium	Clotrimazole	C22H17ClN2	344.847	Infectiology	Antibacterial
Prestw-268	0.901441	0	Bacteroides uniformis (NT5002)	human	proto	weak	Vinpocetine	C22H26N2O2	350.465	Cardiovascular	CNS Stimulant
Prestw-269	0.846502	0	Bacteroides uniformis (NT5002)	human	proto	medium	Clomipramine hydrochloride	C19H24Cl2N2	351.323	Central Nervous System	Antidepressant
Prestw-27	1.00614	0	Bacteroides uniformis (NT5002)	human	proto	weak	Doxylamine succinate	C21H28N2O5	388.468	Allergology	Anti-anorectic
Prestw-270	0.656562	0	Bacteroides uniformis (NT5002)	human	proto	medium	Fendiline hydrochloride	C23H26ClN	351.923	Cardiovascular	Antianginal
Prestw-271	1.0609	0	Bacteroides uniformis (NT5002)	human	proto	weak	Vincamine	C21H26N2O3	354.453	Central Nervous System	CNS Stimulant
Prestw-272	0.921779	0	Bacteroides uniformis (NT5002)	human	proto	weak	Indomethacin	C19H16ClNO4	357.797	Central Nervous System	Analgesic
Prestw-273	1.00141	0	Bacteroides uniformis (NT5002)	human	proto	weak	Cortisone	C21H28O5	360.454	Endocrinology	Anti-inflammatory
Prestw-274	0.97634	0	Bacteroides uniformis (NT5002)	human	proto	weak	Prednisolone	C21H28O5	360.454	Endocrinology	Anti-inflammatory
Prestw-275	0.972202	0	Bacteroides uniformis (NT5002)	human	proto	weak	Fenofibrate	C20H21ClO4	360.841	Metabolism	Hypocholesterolemic
Prestw-276	0.953672	0	Bacteroides uniformis (NT5002)	human	proto	weak	Bumetanide	C17H20N2O5S	364.423	Metabolism	Diuretic
Prestw-277	0.960055	0	Bacteroides uniformis (NT5002)	human	proto	weak	Labetalol hydrochloride	C19H25ClN2O3	364.876	Cardiovascular	Antihypotensive
Prestw-278	0.903883	0	Bacteroides uniformis (NT5002)	human	proto	weak	Cinnarizine	C26H28N2	368.526	Allergology	Antihistaminic
Prestw-279	0.972402	0	Bacteroides uniformis (NT5002)	human	proto	weak	Methylprednisolone, 6-alpha	C22H30O5	374.481	Endocrinology	Anti-inflammatory
Prestw-28	1.01074	0	Bacteroides uniformis (NT5002)	bacteria	proto	weak	Ethambutol dihydrochloride	C10H26Cl2N2O2	277.237	Infectiology	Antibacterial
Prestw-280	1.00788	0	Bacteroides uniformis (NT5002)	protozoa	proto	weak	Quinidine hydrochloride monohydrate	C20H27ClN2O3	378.903	Cardiovascular	Antiarrhythmic
Prestw-281	1.08723	0	Bacteroides uniformis (NT5002)	human	proto	weak	Fludrocortisone acetate	C23H31FO6	422.498	Dermatology	Anti-inflammatory
Prestw-282	1.03764	0	Bacteroides uniformis (NT5002)	human	proto	weak	Fenoterol hydrobromide	C17H22BrNO4	384.273	Neuromuscular	Bronchodilator
Prestw-283	0.946352	0	Bacteroides uniformis (NT5002)	human	proto	weak	Homochlorcyclizine dihydrochloride	C19H25Cl3N2	387.784	Allergology	Antihistaminic
Prestw-284	1.03497	0	Bacteroides uniformis (NT5002)	metazoan parasites	proto	weak	Diethylcarbamazine citrate	C16H29N3O8	391.425	Infectiology	Antihelmintic
Prestw-285	0.966999	0	Bacteroides uniformis (NT5002)	human	proto	weak	Chenodiol	C24H40O4	392.584	Gastroenterology	Cholagogue
Prestw-286	0.773827	0	Bacteroides uniformis (NT5002)	human	proto	medium	Perhexiline maleate	C23H39NO4	393.572	Cardiovascular	Antianginal
Prestw-287	0.884396	0	Bacteroides uniformis (NT5002)	human	proto	medium	Oxybutynin chloride	C22H32ClNO3	393.958	Neuromuscular	Antispastic
Prestw-288	0.909812	0	Bacteroides uniformis (NT5002)	human	proto	weak	Spiperone	C23H26FN3O2	395.481	Central Nervous System	Antipsychotic
Prestw-289	0.951017	0	Bacteroides uniformis (NT5002)	human	proto	weak	Pyrilamine maleate	C21H27N3O5	401.466	Allergology	Antihistaminic
Prestw-29	0.968584	0	Bacteroides uniformis (NT5002)	human	proto	weak	Antipyrine	C11H12N2O	188.231	Central Nervous System	Analgesic
Prestw-290	0.92891	0	Bacteroides uniformis (NT5002)	human	proto	weak	Sulfinpyrazone	C23H20N2O3S	404.491	Hematology	Antiplatelet
Prestw-291	0.988771	0	Bacteroides uniformis (NT5002)	human	proto	weak	Dantrolene sodium salt	C14H9N4NaO5	336.241	Neuromuscular	Muscle relaxant
Prestw-292	0.970233	0	Bacteroides uniformis (NT5002)	human	proto	weak	Trazodone hydrochloride	C19H23Cl2N5O	408.334	Central Nervous System	Antidepressant
Prestw-293	0.966164	0	Bacteroides uniformis (NT5002)	human	proto	weak	Glafenine hydrochloride	C19H18Cl2N2O4	409.272	Metabolism	Analgesic
Prestw-294	0.630545	0	Bacteroides uniformis (NT5002)	human	proto	medium	Pimethixene maleate	C23H23NO4S	409.508	Allergology	Antihistaminic
Prestw-295	0.971717	0	Bacteroides uniformis (NT5002)	human	proto	weak	Pergolide mesylate	C20H30N2O3S2	410.602	Central Nervous System	Antiparkinsonian
Prestw-296	0.893892	0	Bacteroides uniformis (NT5002)	human	proto	medium	Acemetacin	C21H18ClNO6	415.834	Metabolism	Anti-inflammatory
Prestw-297	0.945838	0	Bacteroides uniformis (NT5002)	human	proto	weak	Benzydamine hydrochloride	C19H24ClN3O	345.876	Central Nervous System	Analgesic
Prestw-298	0.916904	0	Bacteroides uniformis (NT5002)	human	proto	weak	Fipexide hydrochloride	C20H22Cl2N2O4	425.315	Central Nervous System	Anti-fatigue
Prestw-299	0.76103	0	Bacteroides uniformis (NT5002)	human	proto	medium	Mifepristone	C29H35NO2	429.608	Endocrinology	Abortifacient
Prestw-3	1.08769	0	Bacteroides uniformis (NT5002)	human	proto	weak	Acetazolamide	C4H6N4O3S2	222.245	Metabolism	Anticonvulsant
Prestw-30	1.00093	0	Bacteroides uniformis (NT5002)	not a drug	proto	weak	Antipyrine, 4-hydroxy	C11H12N2O2	204.23	Metabolism	[Tests hepatic excretion]
Prestw-300	0.876934	0	Bacteroides uniformis (NT5002)	not a drug	proto	medium	Diperodon hydrochloride	C22H28ClN3O4	433.939	Neuromuscular	Local anesthetic
Prestw-301	1.04481	0	Bacteroides uniformis (NT5002)	human	proto	weak	Lisinopril	C21H35N3O7	441.529	Cardiovascular	Antihypertensive
Prestw-302	0.179464	0	Bacteroides uniformis (NT5002)	bacteria	proto	strong	Lincomycin hydrochloride	C18H35ClN2O6S	443.006	Infectiology	Antibacterial
Prestw-303	0.922499	0	Bacteroides uniformis (NT5002)	human	proto	weak	Telenzepine dihydrochloride	C19H24Cl2N4O2S	443.399	Gastroenterology	Antiulcer
Prestw-304	0.580847	0	Bacteroides uniformis (NT5002)	fungi	proto	medium	Econazole nitrate	C18H16Cl3N3O4	444.705	Infectiology	Antifungal
Prestw-305	0.959618	0	Bacteroides uniformis (NT5002)	human	proto	weak	Bupivacaine hydrochloride	C18H29ClN2O	324.898	Neuromuscular	Local anesthetic
Prestw-306	0.860169	0	Bacteroides uniformis (NT5002)	human	proto	medium	Clemastine fumarate	C25H30ClNO5	459.975	Allergology	Antiemetic
Prestw-307	0.12838	0	Bacteroides uniformis (NT5002)	bacteria	proto	strong	Oxytetracycline dihydrate	C22H28N2O11	496.475	Infectiology	Antibacterial
Prestw-308	0.764484	0	Bacteroides uniformis (NT5002)	human	proto	medium	Pimozide	C28H29F2N3O	461.56	Central Nervous System	Antipsychotic
Prestw-309	0.774195	0	Bacteroides uniformis (NT5002)	protozoa	proto	medium	Amodiaquin dihydrochloride dihydrate	C20H28Cl3N3O3	464.823	Infectiology	Anti-inflammatory
Prestw-31	0.233346	0	Bacteroides uniformis (NT5002)	bacteria	proto	medium	Chloramphenicol	C11H12Cl2N2O5	323.135	Infectiology	Antibacterial
Prestw-310	0.901328	0	Bacteroides uniformis (NT5002)	human	proto	weak	Mebeverine hydrochloride	C25H36ClNO5	466.022	Neuromuscular	Antispastic
Prestw-311	1.01923	0	Bacteroides uniformis (NT5002)	human	proto	weak	Ifenprodil tartrate	C25H33NO8	475.544	Cardiovascular	Vasodilator
Prestw-312	0.831859	0	Bacteroides uniformis (NT5002)	human	proto	medium	Flunarizine dihydrochloride	C26H28Cl2F2N2	477.429	Central Nervous System	Anticonvulsant
Prestw-313	0.843858	0	Bacteroides uniformis (NT5002)	human	proto	medium	Trifluoperazine dihydrochloride	C21H26Cl2F3N3S	480.427	Central Nervous System	Antiemetic
Prestw-314	1.0283	0	Bacteroides uniformis (NT5002)	human	proto	weak	Enalapril maleate	C24H32N2O9	492.531	Cardiovascular	Antihypertensive
Prestw-315	0.119957	0	Bacteroides uniformis (NT5002)	bacteria	proto	strong	Minocycline hydrochloride	C23H28ClN3O7	493.949	Infectiology	Antibacterial
Prestw-316	0.968408	0	Bacteroides uniformis (NT5002)	human	proto	weak	Glibenclamide	C23H28ClN3O5S	494.014	Endocrinology	Antidiabetic
Prestw-317	1.00074	0	Bacteroides uniformis (NT5002)	human	proto	weak	Guanethidine sulfate	C20H46N8O4S	494.705	Central Nervous System	Antihypertensive
Prestw-318	0.870615	0	Bacteroides uniformis (NT5002)	protozoa	proto	medium	Quinacrine dihydrochloride dihydrate	C23H36Cl3N3O3	508.921	Infectiology	Antihelmintic
Prestw-319	0.881976	0	Bacteroides uniformis (NT5002)	human	proto	medium	Clofilium tosylate	C28H44ClNO3S	510.185	Cardiovascular	Antiarrhythmic
Prestw-32	1.06492	0	Bacteroides uniformis (NT5002)	human	proto	weak	Epirizole	C11H14N4O2	234.26	Central Nervous System	Analgesic
Prestw-320	0.866911	0	Bacteroides uniformis (NT5002)	human	proto	medium	Fluphenazine dihydrochloride	C22H28Cl2F3N3OS	510.453	Central Nervous System	Antipsychotic
Prestw-321	1.12401	0	Bacteroides uniformis (NT5002)	bacteria	proto	weak	Streptomycin sulfate	C42H84N14O36S3	1457.4	Infectiology	Antibacterial
Prestw-322	1.13597	0	Bacteroides uniformis (NT5002)	human	proto	weak	Alfuzosin hydrochloride	C19H28ClN5O4	425.919	Cardiovascular	Vasodilator
Prestw-323	1.09881	0	Bacteroides uniformis (NT5002)	human	proto	weak	Chlorpropamide	C10H13ClN2O3S	276.744	Endocrinology	Antidiabetic
Prestw-324	1.13256	0	Bacteroides uniformis (NT5002)	human	proto	weak	Phenylpropanolamine hydrochloride	C9H14ClNO	187.671	Respiratory	Antihypotensive
Prestw-325	1.07386	0	Bacteroides uniformis (NT5002)	human	proto	weak	Ascorbic acid	C6H8O6	176.127	Metabolism	Anti-oxidant
Prestw-326	1.09291	0	Bacteroides uniformis (NT5002)	human	proto	weak	Methyldopa (L,-)	C10H13NO4	211.219	Cardiovascular	Antihypertensive
Prestw-327	0.139689	0	Bacteroides uniformis (NT5002)	bacteria	proto	strong	Cefoperazone dihydrate	C25H31N9O10S2	681.708	Infectiology	Antibacterial
Prestw-328	1.1211	0	Bacteroides uniformis (NT5002)	not a drug	proto	weak	Zoxazolamine	C7H5ClN2O	168.584	Metabolism	Antigout
Prestw-329	1.0454	0	Bacteroides uniformis (NT5002)	human	proto	weak	Tacrine hydrochloride	C13H15ClN2	234.731	Central Nervous System	CNS Stimulant
Prestw-33	1.03331	0	Bacteroides uniformis (NT5002)	human	proto	weak	Diprophylline	C10H14N4O4	254.247	Cardiovascular	Analeptic
Prestw-330	1.11556	0	Bacteroides uniformis (NT5002)	human	proto	weak	Bisoprolol fumarate	C40H66N2O12	766.978	Cardiovascular	Antianginal
Prestw-331	1.05753	0	Bacteroides uniformis (NT5002)	not a drug	proto	weak	Tremorine dihydrochloride	C12H22Cl2N2	265.229	Central Nervous System	CNS Stimulant
Prestw-332	1.04841	0	Bacteroides uniformis (NT5002)	human	proto	weak	Practolol	C14H22N2O3	266.343	Cardiovascular	Antianginal
Prestw-333	0.886784	0	Bacteroides uniformis (NT5002)	viruses	proto	medium	Zidovudine, AZT	C10H13N5O4	267.246	Infectiology	Antiviral
Prestw-334	0.95188	0	Bacteroides uniformis (NT5002)	bacteria	proto	weak	Sulfisoxazole	C11H13N3O3S	267.309	Infectiology	Antibacterial
Prestw-335	1.01783	0	Bacteroides uniformis (NT5002)	not a drug	proto	weak	Zaprinast	C13H13N5O2	271.281	Cardiovascular	Erectile dysfunction treatment
Prestw-336	1.0033	0	Bacteroides uniformis (NT5002)	human	proto	weak	Chlormezanone	C11H12ClNO3S	273.74	Central Nervous System	Anxiolytic
Prestw-337	0.995834	0	Bacteroides uniformis (NT5002)	human	proto	weak	Procainamide hydrochloride	C13H22ClN3O	271.793	Cardiovascular	Antiarrhythmic
Prestw-338	0.968233	0	Bacteroides uniformis (NT5002)	not a drug	proto	weak	N6-methyladenosine	C11H15N5O4	281.273	Oncology	Antineoplastic
Prestw-339	0.9712	0	Bacteroides uniformis (NT5002)	human	proto	weak	Guanfacine hydrochloride	C9H10Cl3N3O	282.559	Cardiovascular	Antihypertensive
Prestw-34	0.995943	0	Bacteroides uniformis (NT5002)	human	proto	weak	Triamterene	C12H11N7	253.268	Metabolism	Antihypertensive
Prestw-340	1.02247	0	Bacteroides uniformis (NT5002)	human	proto	weak	Domperidone	C22H24ClN5O2	425.922	Central Nervous System	Antiemetic
Prestw-341	1.04473	0	Bacteroides uniformis (NT5002)	human	proto	weak	Furosemide	C12H11ClN2O5S	330.749	Metabolism	Antihypertensive
Prestw-342	1.07508	0	Bacteroides uniformis (NT5002)	human	proto	weak	Methapyrilene hydrochloride	C14H20ClN3S	297.853	Allergology	Antihistaminic
Prestw-343	1.02643	0	Bacteroides uniformis (NT5002)	human	proto	weak	Desipramine hydrochloride	C18H23ClN2	302.85	Central Nervous System	Antidepressant
Prestw-344	0.985831	0	Bacteroides uniformis (NT5002)	human	proto	weak	Clorgyline hydrochloride	C13H16Cl3NO	308.638	Central Nervous System	Antidepressant
Prestw-345	0.96602	0	Bacteroides uniformis (NT5002)	human	proto	weak	Clenbuterol hydrochloride	C12H19Cl3N2O	313.657	Neuromuscular	Antiasthmatic
Prestw-346	0.982886	0	Bacteroides uniformis (NT5002)	human	proto	weak	Maprotiline hydrochloride	C20H24ClN	313.874	Central Nervous System	Antidepressant
Prestw-347	0.985121	0	Bacteroides uniformis (NT5002)	human	proto	weak	Thioguanosine	C10H13N5O4S	299.31	Metabolism	Antineoplastic
Prestw-348	0.766173	0	Bacteroides uniformis (NT5002)	human	proto	medium	Chlorprothixene hydrochloride	C18H19Cl2NS	352.329	Central Nervous System	Antiemetic
Prestw-349	0.984494	0	Bacteroides uniformis (NT5002)	human	proto	weak	Ritodrine hydrochloride	C17H22ClNO3	323.823	Neuromuscular	Tocolytic
Prestw-35	1.04708	0	Bacteroides uniformis (NT5002)	bacteria	proto	weak	Dapsone	C12H12N2O2S	248.306	Infectiology	Antibacterial
Prestw-350	0.9993	0	Bacteroides uniformis (NT5002)	human	proto	weak	Clozapine	C18H19ClN4	326.832	Central Nervous System	Antiparkinsonian
Prestw-351	1.09722	0	Bacteroides uniformis (NT5002)	human	proto	weak	Chlorthalidone	C14H11ClN2O4S	338.772	Metabolism	Antihypertensive
Prestw-352	1.04148	0	Bacteroides uniformis (NT5002)	human	proto	weak	Dobutamine hydrochloride	C18H24ClNO3	337.85	Cardiovascular	Analeptic
Prestw-353	1.01724	0	Bacteroides uniformis (NT5002)	human	proto	weak	Moclobemide	C13H17ClN2O2	268.746	Central Nervous System	Antidepressant
Prestw-354	1.00596	0	Bacteroides uniformis (NT5002)	human	proto	weak	Clopamide	C14H20ClN3O3S	345.851	Metabolism	Antihypertensive
Prestw-355	0.909431	0	Bacteroides uniformis (NT5002)	metazoan parasites	proto	weak	Hycanthone	C20H24N2O2S	356.49	Infectiology	Antihelmintic
Prestw-356	0.934387	0	Bacteroides uniformis (NT5002)	not a drug	proto	weak	Adenosine 5'-monophosphate monohydrate	C10H16N5O8P	365.242	Cardiovascular	Antiarrhythmic
Prestw-357	0.515093	0	Bacteroides uniformis (NT5002)	bacteria	proto	medium	Amoxicillin	C16H19N3O5S	365.411	Metabolism	Antibacterial
Prestw-359	0.959816	0	Bacteroides uniformis (NT5002)	human	proto	weak	Dextromethorphan hydrobromide monohydrate	C18H28BrNO2	370.333	Central Nervous System	Antitussive
Prestw-36	0.173862	0	Bacteroides uniformis (NT5002)	bacteria	proto	strong	Troleandomycin	C41H67NO15	813.989	Infectiology	Antibacterial
Prestw-360	0.960923	0	Bacteroides uniformis (NT5002)	human	proto	weak	Droperidol	C22H22FN3O2	379.438	Central Nervous System	Antipsychotic
Prestw-361	1.0966	0	Bacteroides uniformis (NT5002)	human	proto	weak	Bambuterol hydrochloride	C18H30ClN3O5	403.91	Neuromuscular	Bronchodilator
Prestw-362	1.05838	0	Bacteroides uniformis (NT5002)	human	proto	weak	Betamethasone	C22H29FO5	392.472	Endocrinology	Anti-inflammatory
Prestw-363	0.98875	0	Bacteroides uniformis (NT5002)	human	proto	weak	Colchicine	C22H25NO6	399.448	Metabolism	Antigout
Prestw-364	1.01324	0	Bacteroides uniformis (NT5002)	human	proto	weak	Metergoline	C25H29N3O2	403.529	Central Nervous System	Antiprolactin
Prestw-365	1.00688	0	Bacteroides uniformis (NT5002)	human	proto	weak	Brinzolamide	C12H21N3O5S3	383.51	Metabolism	Antiglaucoma
Prestw-366	0.941104	0	Bacteroides uniformis (NT5002)	human	proto	weak	Ambroxol hydrochloride	C13H19Br2ClN2O	414.57	Respiratory	Expectorant
Prestw-367	0.889657	0	Bacteroides uniformis (NT5002)	human	proto	medium	Benfluorex hydrochloride	C19H21ClF3NO2	387.833	Central Nervous System	Anorectic
Prestw-368	0.840197	0	Bacteroides uniformis (NT5002)	human	proto	medium	Bepridil hydrochloride	C24H35ClN2O	403.012	Cardiovascular	Antianginal
Prestw-369	0.904164	0	Bacteroides uniformis (NT5002)	human	proto	weak	Meloxicam	C14H13N3O4S2	351.405	Metabolism	Anti-inflammatory
Prestw-37	0.601407	0	Bacteroides uniformis (NT5002)	protozoa	proto	medium	Pyrimethamine	C12H13ClN4	248.717	Infectiology	Antimalarial
Prestw-370	0.680561	0	Bacteroides uniformis (NT5002)	human	proto	medium	Benzbromarone	C17H12Br2O3	424.091	Cardiovascular	Antianginal
Prestw-371	1.01177	0	Bacteroides uniformis (NT5002)	human	proto	weak	Ketotifen fumarate	C23H23NO5S	425.507	Allergology	Antihistaminic
Prestw-372	1.03226	0	Bacteroides uniformis (NT5002)	human	proto	weak	Debrisoquin sulfate	C20H28N6O4S	448.548	Cardiovascular	Antihypertensive
Prestw-373	0.338291	0	Bacteroides uniformis (NT5002)	human	proto	medium	Amethopterin (R,S)	C20H22N8O5	454.449	Immunology	Anti-inflammatory
Prestw-374	1.06361	0	Bacteroides uniformis (NT5002)	human	proto	weak	Methylergometrine maleate	C24H29N3O6	455.515	Neuromuscular	Hemostatic
Prestw-375	0.897668	0	Bacteroides uniformis (NT5002)	human	proto	medium	Methiothepin maleate	C24H28N2O4S2	472.63	Central Nervous System	Antipsychotic
Prestw-376	0.634369	0	Bacteroides uniformis (NT5002)	bacteria	proto	medium	Clofazimine	C27H22Cl2N4	473.409	Infectiology	Antibacterial
Prestw-377	0.953974	0	Bacteroides uniformis (NT5002)	human	proto	weak	Nafronyl oxalate	C26H35NO7	473.571	Cardiovascular	Anti-ischemic
Prestw-378	0.975069	0	Bacteroides uniformis (NT5002)	human	proto	weak	Bezafibrate	C19H20ClNO4	361.829	Metabolism	Antilipemic
Prestw-38	1.00798	0	Bacteroides uniformis (NT5002)	not a drug	proto	weak	Hexamethonium dibromide dihydrate	C12H34Br2N2O2	398.225	Cardiovascular	Antihypertensive
Prestw-380	0.913129	0	Bacteroides uniformis (NT5002)	human	proto	weak	Clebopride maleate	C24H28ClN3O6	489.96	Central Nervous System	Antiemetic
Prestw-381	0.935346	0	Bacteroides uniformis (NT5002)	human	proto	weak	Lidoflazine	C30H35F2N3O	491.63	Cardiovascular	Antianginal
Prestw-382	1.05441	0	Bacteroides uniformis (NT5002)	human	proto	weak	Betaxolol hydrochloride	C18H30ClNO3	343.898	Cardiovascular	Antiglaucoma
Prestw-383	0.888373	0	Bacteroides uniformis (NT5002)	human	proto	medium	Nicardipine hydrochloride	C26H30ClN3O6	515.999	Cardiovascular	Antianginal
Prestw-384	0.986384	0	Bacteroides uniformis (NT5002)	human	proto	weak	Probucol	C31H48O2S2	516.855	Metabolism	Antilipemic
Prestw-386	0.88768	0	Bacteroides uniformis (NT5002)	human	proto	medium	GBR 12909 dihydrochloride	C28H34Cl2F2N2O	523.499	Central Nervous System	Antidepressant
Prestw-387	0.9663	0	Bacteroides uniformis (NT5002)	human	proto	weak	Carbetapentane citrate	C26H39NO10	525.601	Central Nervous System	Antispastic
Prestw-388	0.529747	0	Bacteroides uniformis (NT5002)	antiseptic	proto	medium	Dequalinium dichloride	C30H40Cl2N4	527.586	Infectiology	Antibacterial
Prestw-389	0.830352	0	Bacteroides uniformis (NT5002)	fungi	proto	medium	Ketoconazole	C26H28Cl2N4O4	531.443	Infectiology	Antifungal
Prestw-39	0.92677	0	Bacteroides uniformis (NT5002)	human	proto	weak	Diflunisal	C13H8F2O3	250.204	Central Nervous System	Analgesic
Prestw-390	0.115319	0	Bacteroides uniformis (NT5002)	bacteria	proto	strong	Fusidic acid sodium salt	C31H47NaO6	538.706	Infectiology	Antibacterial
Prestw-391	1.09503	0	Bacteroides uniformis (NT5002)	human	proto	weak	Terbutaline hemisulfate	C24H40N2O10S	548.658	Respiratory	Antiasthmatic
Prestw-392	1.06119	0	Bacteroides uniformis (NT5002)	human	proto	weak	Ketanserin tartrate hydrate	C26H30FN3O10	563.542	Cardiovascular	Antihypertensive
Prestw-393	0.955191	0	Bacteroides uniformis (NT5002)	not a drug	proto	weak	Hemicholinium bromide	C24H34Br2N2O4	574.358	Neuromuscular	Curarizing
Prestw-394	1.03443	0	Bacteroides uniformis (NT5002)	bacteria	proto	weak	Kanamycin A sulfate	C18H38N4O15S	582.585	Infectiology	Antibacterial
Prestw-395	0.960516	0	Bacteroides uniformis (NT5002)	bacteria	proto	weak	Amikacin hydrate	C22H47N5O15	621.644	Infectiology	Antibacterial
Prestw-396	0.964923	0	Bacteroides uniformis (NT5002)	human	proto	weak	Etoposide	C29H32O13	588.571	Oncology	Antineoplastic
Prestw-397	0.826999	0	Bacteroides uniformis (NT5002)	human	proto	medium	Clomiphene citrate (Z,E)	C32H36ClNO8	598.099	Endocrinology	[Ovulation stimulant]
Prestw-398	0.924444	0	Bacteroides uniformis (NT5002)	metazoan parasites	proto	weak	Oxantel pamoate	C49H48N4O8	820.951	Infectiology	Antihelmintic
Prestw-399	0.780453	0	Bacteroides uniformis (NT5002)	human	proto	medium	Prochlorperazine dimaleate	C28H32ClN3O8S	606.1	Central Nervous System	Antiemetic
Prestw-4	1.11228	0	Bacteroides uniformis (NT5002)	human	proto	weak	Metformin hydrochloride	C4H12ClN5	165.627	Endocrinology	Anorectic
Prestw-40	0.0365718	0	Bacteroides uniformis (NT5002)	metazoan parasites	proto	strong	Niclosamide	C13H8Cl2N2O4	327.126	Infectiology	Antihelmintic
Prestw-400	0.887	0	Bacteroides uniformis (NT5002)	not a drug	proto	medium	Hesperidin	C28H34O15	610.574	Oncology	Anti-haemorrhoids
Prestw-401	0.976119	0	Bacteroides uniformis (NT5002)	human	proto	weak	Testosterone propionate	C22H32O3	344.499	Endocrinology	Anabolic
Prestw-403	0.974278	0	Bacteroides uniformis (NT5002)	human	proto	weak	Thyroxine (L)	C15H11I4NO4	776.877	Endocrinology	Antihypothyroid
Prestw-405	1.05602	0	Bacteroides uniformis (NT5002)	not a drug	proto	weak	Pepstatin A	C34H63N5O9	685.909	Infectiology	Antiviral
Prestw-406	1.0619	0	Bacteroides uniformis (NT5002)	not a drug	proto	weak	Morpholinoethylamino-3-benzocyclohepta-(5,6-c)-pyridazine dihydrochloride	C19H26Cl2N4O	397.351	NA	[Antidepressant, Muscarinic agonist]
Prestw-407	1.05883	0	Bacteroides uniformis (NT5002)	human	proto	weak	Adamantamine fumarate	C24H38N2O4	418.581	Infectiology	Antiviral
Prestw-408	0.674565	0	Bacteroides uniformis (NT5002)	fungi	proto	medium	Butoconazole nitrate	C19H18Cl3N3O3S	474.797	Infectiology	Antibacterial
Prestw-409	0.981215	0	Bacteroides uniformis (NT5002)	human	proto	weak	Amiodarone hydrochloride	C25H30ClI2NO3	681.785	Cardiovascular	Antianginal
Prestw-41	1.1395	0	Bacteroides uniformis (NT5002)	human	proto	weak	Procaine hydrochloride	C13H21ClN2O2	272.778	Neuromuscular	Local anesthetic
Prestw-410	1.02805	0	Bacteroides uniformis (NT5002)	fungi	proto	weak	Amphotericin B	C47H73NO17	924.102	Infectiology	Antibacterial
Prestw-411	0.99133	0	Bacteroides uniformis (NT5002)	human	proto	weak	Androsterone	C19H30O2	290.45	Endocrinology	Anabolic
Prestw-413	1.01188	0	Bacteroides uniformis (NT5002)	not a drug	proto	weak	Carbarsone	C7H9AsN2O4	260.082	Infectiology	Antiamebic
Prestw-416	0.727827	0	Bacteroides uniformis (NT5002)	bacteria	proto	medium	Bacampicillin hydrochloride	C21H28ClN3O7S	501.99	Infectiology	Antibacterial
Prestw-418	0.971588	0	Bacteroides uniformis (NT5002)	human	proto	weak	Biotin	C10H16N2O3S	244.315	Metabolism	[Vitamin B7]
Prestw-419	0.887933	0	Bacteroides uniformis (NT5002)	human	proto	medium	Bisacodyl	C22H19NO4	361.401	Gastroenterology	Laxative
Prestw-42	1.05746	0	Bacteroides uniformis (NT5002)	human	proto	weak	Moxisylyte hydrochoride	C16H26ClNO3	315.844	Cardiovascular	Erectile dysfunction treatment
Prestw-421	0.961267	0	Bacteroides uniformis (NT5002)	human	proto	weak	Suloctidil	C20H35NOS	337.572	Neuromuscular	Antiplatelet
Prestw-423	1.03247	0	Bacteroides uniformis (NT5002)	human	proto	weak	Carisoprodol	C12H24N2O4	260.336	Central Nervous System	Analgesic
Prestw-424	0.212138	0	Bacteroides uniformis (NT5002)	bacteria	proto	medium	Cephalosporanic acid, 7-amino	C10H12N2O5S	272.282	Infectiology	Antibacterial
Prestw-426	1.00532	0	Bacteroides uniformis (NT5002)	human	proto	weak	Buflomedil hydrochloride	C17H26ClNO4	343.854	Cardiovascular	Vasodilator
Prestw-428	0.937714	0	Bacteroides uniformis (NT5002)	human	proto	weak	Roxatidine Acetate HCl	C19H29ClN2O4	384.907	Gastroenterology	Antiulcer
Prestw-43	1.03151	0	Bacteroides uniformis (NT5002)	human	proto	weak	Betazole hydrochloride	C5H11Cl2N3	184.07	Gastroenterology	Diagnostic
Prestw-430	0.850164	0	Bacteroides uniformis (NT5002)	human	proto	medium	Cisapride	C23H29ClFN3O4	465.957	Gastroenterology	Gastroprokinetic
Prestw-432	1.03296	0	Bacteroides uniformis (NT5002)	not a drug	proto	weak	Corticosterone	C21H30O4	346.471	Endocrinology	Anti-inflammatory
Prestw-433	1.08352	0	Bacteroides uniformis (NT5002)	human	proto	weak	Cyanocobalamin	C63H88CoN14O14P	1355.4	Metabolism	Analgesic
Prestw-434	1.01798	0	Bacteroides uniformis (NT5002)	bacteria	proto	weak	Cefadroxil	C16H17N3O5S	363.395	Infectiology	Antibacterial
Prestw-435	0.994581	0	Bacteroides uniformis (NT5002)	human	proto	weak	Cyclosporin A	C62H111N11O12	1202.64	Immunology	Immunosuppressant
Prestw-436	0.950441	0	Bacteroides uniformis (NT5002)	human	proto	weak	Digitoxigenin	C23H34O4	374.525	Cardiovascular	Cardiotonic
Prestw-437	0.973344	0	Bacteroides uniformis (NT5002)	human	proto	weak	Digoxin	C41H64O14	780.959	Cardiovascular	Cardiotonic
Prestw-438	0.882141	0	Bacteroides uniformis (NT5002)	human	proto	medium	Doxorubicin hydrochloride	C27H30ClNO11	579.993	Infectiology	Antibacterial
Prestw-439	1.00276	0	Bacteroides uniformis (NT5002)	human	proto	weak	Carbimazole	C7H10N2O2S	186.234	Metabolism	Antihyperthyroid
Prestw-44	1.04792	0	Bacteroides uniformis (NT5002)	human	proto	weak	Isoxicam	C14H13N3O5S	335.341	Central Nervous System	Analgesic
Prestw-440	0.924543	0	Bacteroides uniformis (NT5002)	human	proto	weak	Epiandrosterone	C19H30O2	290.45	Endocrinology	Anabolic
Prestw-441	0.966744	0	Bacteroides uniformis (NT5002)	human	proto	weak	Estradiol-17 beta	C18H24O2	272.391	Endocrinology	Antigonadotropin
Prestw-443	1.01698	0	Bacteroides uniformis (NT5002)	not a drug	proto	weak	Gabazine bromide	C15H18BrN3O3	368.233	Central Nervous System	CNS Stimulant
Prestw-445	0.7788	0	Bacteroides uniformis (NT5002)	human	proto	medium	Cyclobenzaprine hydrochloride	C20H22ClN	311.858	Neuromuscular	Muscle relaxant
Prestw-446	0.90655	0	Bacteroides uniformis (NT5002)	human	proto	weak	Carteolol hydrochloride	C16H25ClN2O3	328.842	Cardiovascular	Antiglaucoma
Prestw-447	0.977045	0	Bacteroides uniformis (NT5002)	human	proto	weak	Hydrocortisone base	C21H30O5	362.47	Endocrinology	Anti-inflammatory
Prestw-448	0.949732	0	Bacteroides uniformis (NT5002)	human	proto	weak	Hydroxytacrine maleate (R,S)	C17H18N2O5	330.343	Central Nervous System	Anti-Alzheimer
Prestw-449	0.943566	0	Bacteroides uniformis (NT5002)	human	proto	weak	Pilocarpine nitrate	C11H17N3O5	271.275	Ophthalmology	Antiglaucoma
Prestw-45	1.02084	0	Bacteroides uniformis (NT5002)	human	proto	weak	Naproxen	C14H14O3	230.266	Central Nervous System	Analgesic
Prestw-450	0.0631493	0	Bacteroides uniformis (NT5002)	bacteria	proto	strong	Dicloxacillin sodium salt hydrate	C19H18Cl2N3NaO6S	510.332	Infectiology	Antibacterial
Prestw-451	1.03436	0	Bacteroides uniformis (NT5002)	human	proto	weak	Alizapride HCl	C16H22ClN5O2	351.839	Central Nervous System	Antiemetic
Prestw-455	0.946075	0	Bacteroides uniformis (NT5002)	human	proto	weak	Mebhydroline 1,5-naphtalenedisulfonate	C48H48N4O6S2	841.069	Allergology	Antihistaminic
Prestw-456	0.143036	0	Bacteroides uniformis (NT5002)	bacteria	proto	strong	Meclocycline sulfosalicylate	C29H27ClN2O14S	695.061	Infectiology	Antibacterial
Prestw-457	0.806088	0	Bacteroides uniformis (NT5002)	human	proto	medium	Meclozine dihydrochloride	C25H29Cl3N2	463.882	Allergology	Antiemetic
Prestw-458	0.961071	0	Bacteroides uniformis (NT5002)	human	proto	weak	Melatonin	C13H16N2O2	232.285	Central Nervous System	Anticonvulsant
Prestw-46	1.02476	0	Bacteroides uniformis (NT5002)	human	proto	weak	Naphazoline hydrochloride	C14H15ClN2	246.742	Cardiovascular	Nasal Decongestant
Prestw-460	0.92445	0	Bacteroides uniformis (NT5002)	human	proto	weak	Dinoprost trometamol	C24H45NO8	475.628	Endocrinology	Oxytocic
Prestw-461	0.984971	0	Bacteroides uniformis (NT5002)	human	proto	weak	Tropisetron HCl	C17H21ClN2O2	320.822	Central Nervous System	Antiemetic
Prestw-462	0.415729	0	Bacteroides uniformis (NT5002)	bacteria	proto	medium	Cefixime	C16H15N5O7S2	453.455	Infectiology	Antibacterial
Prestw-463	1.0089	0	Bacteroides uniformis (NT5002)	human	proto	weak	Metrizamide	C18H22I3N3O8	789.105	Diagnostic	Contrastant
Prestw-468	0.939944	0	Bacteroides uniformis (NT5002)	human	proto	weak	Neostigmine bromide	C12H19BrN2O2	303.201	Diagnostic	Anti-fatigue
Prestw-469	0.107134	0	Bacteroides uniformis (NT5002)	metazoan parasites	proto	strong	Niridazole	C6H6N4O3S	214.204	Infectiology	Antihelmintic
Prestw-47	0.97738	0	Bacteroides uniformis (NT5002)	human	proto	weak	Ticlopidine hydrochloride	C14H15Cl2NS	300.252	Hematology	Anticoagulant
Prestw-470	0.218726	0	Bacteroides uniformis (NT5002)	bacteria	proto	medium	Ceforanide	C20H21N7O6S2	519.562	Infectiology	Antibacterial
Prestw-473	0.0311403	0	Bacteroides uniformis (NT5002)	bacteria	proto	strong	Cefotetan	C17H17N7O8S4	575.623	Infectiology	[Antibacterial]
Prestw-475	0.977563	0	Bacteroides uniformis (NT5002)	human	proto	weak	Brompheniramine maleate	C20H23BrN2O4	435.321	Allergology	Antihistaminic
Prestw-476	0.988517	0	Bacteroides uniformis (NT5002)	protozoa	proto	weak	Primaquine diphosphate	C15H27N3O9P2	455.345	Infectiology	Antimalarial
Prestw-477	0.938644	0	Bacteroides uniformis (NT5002)	human	proto	weak	Progesterone	C21H30O2	314.472	Endocrinology	Progestogen
Prestw-478	0.78631	0	Bacteroides uniformis (NT5002)	human	proto	medium	Felodipine	C18H19Cl2NO4	384.262	Neuromuscular	Antianginal
Prestw-48	0.934179	0	Bacteroides uniformis (NT5002)	human	proto	weak	Dicyclomine hydrochloride	C19H36ClNO2	345.957	Gastroenterology	Antispastic
Prestw-481	1.13182	0	Bacteroides uniformis (NT5002)	not a drug	proto	weak	Serotonin hydrochloride	C10H13ClN2O	212.681	Central Nervous System	CNS Stimulant
Prestw-482	0.505808	0	Bacteroides uniformis (NT5002)	bacteria	proto	medium	Cefotiam hydrochloride	C18H24ClN9O4S3	562.095	Infectiology	Antibacterial
Prestw-484	1.03343	0	Bacteroides uniformis (NT5002)	human	proto	weak	Benperidol	C22H24FN3O2	381.454	Central Nervous System	Antipsychotic
Prestw-485	0.991124	0	Bacteroides uniformis (NT5002)	bacteria	proto	weak	Cefaclor hydrate	C15H16ClN3O5S	385.829	Infectiology	Antibacterial
Prestw-486	1.00785	0	Bacteroides uniformis (NT5002)	bacteria	proto	weak	Colistin sulfate	C52H100N16O17S	1253.54	Infectiology	Antibacterial
Prestw-487	0.708969	0	Bacteroides uniformis (NT5002)	human	proto	medium	Daunorubicin hydrochloride	C27H30ClNO10	563.994	Infectiology	Antibacterial
Prestw-488	1.01023	0	Bacteroides uniformis (NT5002)	human	proto	weak	Dosulepin hydrochloride	C19H22ClNS	331.911	Central Nervous System	Antidepressant
Prestw-489	0.973721	0	Bacteroides uniformis (NT5002)	bacteria	proto	weak	Ceftazidime pentahydrate	C22H32N6O12S2	636.661	Infectiology	Antibacterial
Prestw-49	0.975257	0	Bacteroides uniformis (NT5002)	human	proto	weak	Amyleine hydrochloride	C14H22ClNO2	271.79	Neuromuscular	Local anesthetic
Prestw-490	1.02324	0	Bacteroides uniformis (NT5002)	human	proto	weak	Iobenguane sulfate	C8H12IN3O4S	373.171	Oncology	Antineoplastic
Prestw-491	0.519575	0	Bacteroides uniformis (NT5002)	human	proto	medium	Metixene hydrochloride	C20H24ClNS	345.938	Central Nervous System	Antiparkinsonian
Prestw-492	0.644549	0	Bacteroides uniformis (NT5002)	protozoa	proto	medium	Nitrofural	C6H6N4O4	198.139	Infectiology	Antibacterial
Prestw-493	1.04662	0	Bacteroides uniformis (NT5002)	human	proto	weak	Omeprazole	C17H19N3O3S	345.423	Gastroenterology	Antiulcer
Prestw-494	1.06023	0	Bacteroides uniformis (NT5002)	human	proto	weak	Propylthiouracil	C7H10N2OS	170.235	Metabolism	Antihyperthyroid
Prestw-495	0.951747	0	Bacteroides uniformis (NT5002)	fungi	proto	weak	Terconazole	C26H31Cl2N5O3	532.475	Infectiology	Antifungal
Prestw-496	0.976423	0	Bacteroides uniformis (NT5002)	human	proto	weak	Tiaprofenic acid	C14H12O3S	260.314	Central Nervous System	Analgesic
Prestw-497	0.722196	0	Bacteroides uniformis (NT5002)	bacteria	proto	medium	Vancomycin hydrochloride	C66H76Cl3N9O24	1485.75	Infectiology	Antibacterial
Prestw-498	0.739806	0	Bacteroides uniformis (NT5002)	protozoa	proto	medium	Artemisinin	C15H22O5	282.34	Infectiology	Antimalarial
Prestw-499	0.934196	0	Bacteroides uniformis (NT5002)	human	proto	weak	Propafenone hydrochloride	C21H28ClNO3	377.915	Cardiovascular	Antiarrhythmic
Prestw-5	1.05461	0	Bacteroides uniformis (NT5002)	human	proto	weak	Atracurium besylate	C65H82N2O18S2	1243.51	Neuromuscular	Curarizing
Prestw-50	0.972618	0	Bacteroides uniformis (NT5002)	human	proto	weak	Lidocaine hydrochloride	C14H23ClN2O	270.805	Cardiovascular	Antiarrhythmic
Prestw-500	1.0147	0	Bacteroides uniformis (NT5002)	human	proto	weak	Ethamivan	C12H17NO3	223.274	Central Nervous System	Analeptic
Prestw-501	1.06491	0	Bacteroides uniformis (NT5002)	human	proto	weak	Vigabatrin	C6H11NO2	129.16	Central Nervous System	Anticonvulsant
Prestw-502	1.06095	0	Bacteroides uniformis (NT5002)	human	proto	weak	Biperiden hydrochloride	C21H30ClNO	347.932	Central Nervous System	Antiparkinsonian
Prestw-503	1.04098	0	Bacteroides uniformis (NT5002)	human	proto	weak	Cetirizine dihydrochloride	C21H27Cl3N2O3	461.82	Allergology	Antihistaminic
Prestw-504	1.0317	0	Bacteroides uniformis (NT5002)	human	proto	weak	Etifenin	C16H22N2O5	322.364	Diagnostic	Chemosensitizer
Prestw-505	1.05933	0	Bacteroides uniformis (NT5002)	human	proto	weak	Metaproterenol sulfate, orciprenaline sulfate	C22H36N2O10S	520.604	Respiratory	Bronchodilator
Prestw-506	0.995936	0	Bacteroides uniformis (NT5002)	bacteria	proto	weak	Sisomicin sulfate	C19H39N5O11S	545.614	Infectiology	Antibacterial
Prestw-509	0.924799	0	Bacteroides uniformis (NT5002)	human	proto	weak	Bromperidol	C21H23BrFNO2	420.325	Central Nervous System	Antipsychotic
Prestw-51	1.05032	0	Bacteroides uniformis (NT5002)	metazoan parasites	proto	weak	Trichlorfon	C4H8Cl3O4P	257.439	Infectiology	Antiparasitic
Prestw-510	1.00793	0	Bacteroides uniformis (NT5002)	human	proto	weak	Cyclizine hydrochloride	C18H23ClN2	302.85	Allergology	Antiemetic
Prestw-511	1.04806	0	Bacteroides uniformis (NT5002)	human	proto	weak	Fluoxetine hydrochloride	C17H19ClF3NO	345.795	Central Nervous System	Antidepressant
Prestw-512	1.06486	0	Bacteroides uniformis (NT5002)	human	proto	weak	Iohexol	C19H26I3N3O9	821.147	Diagnostic	Contrastant
Prestw-513	0.880033	0	Bacteroides uniformis (NT5002)	human	proto	medium	Norcyclobenzaprine	C19H19N	261.37	Gastroenterology	Antiulcer
Prestw-514	1.03814	0	Bacteroides uniformis (NT5002)	bacteria	proto	weak	Pyrazinamide	C5H5N3O	123.115	Infectiology	Antibacterial
Prestw-515	1.05113	0	Bacteroides uniformis (NT5002)	human	proto	weak	Trimethadione	C6H9NO3	143.144	Central Nervous System	Anticonvulsant
Prestw-516	0.98709	0	Bacteroides uniformis (NT5002)	human	proto	weak	Lovastatin	C24H36O5	404.552	Metabolism	Hypocholesterolemic
Prestw-517	0.968884	0	Bacteroides uniformis (NT5002)	fungi	proto	weak	Nystatine	C47H75NO17	926.118	Infectiology	Antifungal
Prestw-518	0.982812	0	Bacteroides uniformis (NT5002)	human	proto	weak	Budesonide	C25H34O6	430.546	Endocrinology	Anti-inflammatory
Prestw-519	0.222007	0	Bacteroides uniformis (NT5002)	bacteria	proto	medium	Imipenem	C12H17N3O4S	299.351	Infectiology	Antibacterial
Prestw-52	1.06435	0	Bacteroides uniformis (NT5002)	human	proto	weak	Carbamazepine	C15H12N2O	236.276	Central Nervous System	Analgesic
Prestw-520	1.00157	0	Bacteroides uniformis (NT5002)	human	proto	weak	Sulfasalazine	C18H14N4O5S	398.4	Infectiology	Antibacterial
Prestw-522	0.224567	0	Bacteroides uniformis (NT5002)	veterinary: infections	proto	medium	Thiostrepton	C72H85N19O18S5	1664.92	Infectiology	Antibacterial
Prestw-524	1.03627	0	Bacteroides uniformis (NT5002)	fungi	proto	weak	Tiabendazole	C10H7N3S	201.251	Infectiology	Antifungal
Prestw-525	0.165671	0	Bacteroides uniformis (NT5002)	bacteria	proto	strong	Rifampicin	C43H58N4O12	822.961	Infectiology	Antibacterial
Prestw-526	0.982903	0	Bacteroides uniformis (NT5002)	bacteria	proto	weak	Ethionamide	C8H10N2S	166.246	Infectiology	Antibacterial
Prestw-527	1.00214	0	Bacteroides uniformis (NT5002)	human	proto	weak	Tenoxicam	C13H11N3O4S2	337.378	Central Nervous System	Analgesic
Prestw-528	0.927091	0	Bacteroides uniformis (NT5002)	human	proto	weak	Triflusal	C10H7F3O4	248.16	Hematology	Anticoagulant
Prestw-529	0.730812	0	Bacteroides uniformis (NT5002)	human	proto	medium	Mesoridazine besylate	C27H32N2O4S3	544.759	Central Nervous System	Antipsychotic
Prestw-53	0.869255	0	Bacteroides uniformis (NT5002)	human	proto	medium	Triflupromazine hydrochloride	C18H20ClF3N2S	388.886	Central Nervous System	Antiemetic
Prestw-530	1.01355	0	Bacteroides uniformis (NT5002)	not a drug	proto	weak	Trolox	C14H18O4	250.297	Metabolism	Anti-oxidant
[truncated: 45,826 more rows]

## Sheet: 1e
chemical_name	...1	HLM	LUM	HUM	HLU	HLUM	LM	HM	HL	UM	LU	HU	M	L	H	U	Prototroph	cluster	class	sunburst_class	screen_shared.x	Plate	Well	Well Contents	Cat No	Cas No	Annotated Target	Description	Supplier Library	prestwick_ID	AUC	aux_state	species_maier	target_species	state	effect	chemical_formula	molecular_weight	therapeutic_class	therapeutic_effect
Amphotericin B	52	12.55	29.08	75.74	31.28	163.32	-0.85	0.42	8.48	29.38	24.41	10.54	-8.72	-2.03	-5.04	-0.38	-19.9	3	DRUG	Antifungal (non-azole)	No	1	M03	72384	S1636	1397-89-3	Anti-infection	NA	Selleck L1300	Prestw-410	1.03065	0	Bacteroides caccae (NT5050)	fungi	proto	weak	C47H73NO17	924.102	Infectiology	Antibacterial
Amphotericin B	52	12.55	29.08	75.74	31.28	163.32	-0.85	0.42	8.48	29.38	24.41	10.54	-8.72	-2.03	-5.04	-0.38	-19.9	3	DRUG	Antifungal (non-azole)	No	1	M03	72384	S1636	1397-89-3	Anti-infection	NA	Selleck L1300	Prestw-410	1.00046	1	Fusobacterium nucleatum (NT5025)	fungi	auxo	weak	C47H73NO17	924.102	Infectiology	Antibacterial
Amphotericin B	52	12.55	29.08	75.74	31.28	163.32	-0.85	0.42	8.48	29.38	24.41	10.54	-8.72	-2.03	-5.04	-0.38	-19.9	3	DRUG	Antifungal (non-azole)	No	1	M03	72384	S1636	1397-89-3	Anti-infection	NA	Selleck L1300	Prestw-410	1.06098	1	Akkermansia muciniphila (NT5021)	fungi	auxo	weak	C47H73NO17	924.102	Infectiology	Antibacterial
Amphotericin B	52	12.55	29.08	75.74	31.28	163.32	-0.85	0.42	8.48	29.38	24.41	10.54	-8.72	-2.03	-5.04	-0.38	-19.9	3	DRUG	Antifungal (non-azole)	No	1	M03	72384	S1636	1397-89-3	Anti-infection	NA	Selleck L1300	Prestw-410	1.14375	1	Roseburia intestinalis (NT5011)	fungi	auxo	weak	C47H73NO17	924.102	Infectiology	Antibacterial
Amphotericin B	52	12.55	29.08	75.74	31.28	163.32	-0.85	0.42	8.48	29.38	24.41	10.54	-8.72	-2.03	-5.04	-0.38	-19.9	3	DRUG	Antifungal (non-azole)	No	1	M03	72384	S1636	1397-89-3	Anti-infection	NA	Selleck L1300	Prestw-410	1.03546	1	Dorea formicigenerans (NT5076)	fungi	auxo	weak	C47H73NO17	924.102	Infectiology	Antibacterial
Amphotericin B	52	12.55	29.08	75.74	31.28	163.32	-0.85	0.42	8.48	29.38	24.41	10.54	-8.72	-2.03	-5.04	-0.38	-19.9	3	DRUG	Antifungal (non-azole)	No	1	M03	72384	S1636	1397-89-3	Anti-infection	NA	Selleck L1300	Prestw-410	1.1549	1	Bifidobacterium longum (NT5028)	fungi	auxo	weak	C47H73NO17	924.102	Infectiology	Antibacterial
Amphotericin B	52	12.55	29.08	75.74	31.28	163.32	-0.85	0.42	8.48	29.38	24.41	10.54	-8.72	-2.03	-5.04	-0.38	-19.9	3	DRUG	Antifungal (non-azole)	No	1	M03	72384	S1636	1397-89-3	Anti-infection	NA	Selleck L1300	Prestw-410	0.973454	0	Bacteroides vulgatus (NT5001)	fungi	proto	weak	C47H73NO17	924.102	Infectiology	Antibacterial
Amphotericin B	52	12.55	29.08	75.74	31.28	163.32	-0.85	0.42	8.48	29.38	24.41	10.54	-8.72	-2.03	-5.04	-0.38	-19.9	3	DRUG	Antifungal (non-azole)	No	1	M03	72384	S1636	1397-89-3	Anti-infection	NA	Selleck L1300	Prestw-410	1.003	0	Bacteroides fragilis (NT) (NT5003)	fungi	proto	weak	C47H73NO17	924.102	Infectiology	Antibacterial
Amphotericin B	52	12.55	29.08	75.74	31.28	163.32	-0.85	0.42	8.48	29.38	24.41	10.54	-8.72	-2.03	-5.04	-0.38	-19.9	3	DRUG	Antifungal (non-azole)	No	1	M03	72384	S1636	1397-89-3	Anti-infection	NA	Selleck L1300	Prestw-410	1.03049	1	Ruminococcus gnavus (NT5046)	fungi	auxo	weak	C47H73NO17	924.102	Infectiology	Antibacterial
Amphotericin B	52	12.55	29.08	75.74	31.28	163.32	-0.85	0.42	8.48	29.38	24.41	10.54	-8.72	-2.03	-5.04	-0.38	-19.9	3	DRUG	Antifungal (non-azole)	No	1	M03	72384	S1636	1397-89-3	Anti-infection	NA	Selleck L1300	Prestw-410	1.04958	0	Clostridium ramosum (NT5006)	fungi	proto	weak	C47H73NO17	924.102	Infectiology	Antibacterial
Amphotericin B	52	12.55	29.08	75.74	31.28	163.32	-0.85	0.42	8.48	29.38	24.41	10.54	-8.72	-2.03	-5.04	-0.38	-19.9	3	DRUG	Antifungal (non-azole)	No	1	M03	72384	S1636	1397-89-3	Anti-infection	NA	Selleck L1300	Prestw-410	1.13512	0	Blautia obeum (NT5069)	fungi	proto	weak	C47H73NO17	924.102	Infectiology	Antibacterial
Amphotericin B	52	12.55	29.08	75.74	31.28	163.32	-0.85	0.42	8.48	29.38	24.41	10.54	-8.72	-2.03	-5.04	-0.38	-19.9	3	DRUG	Antifungal (non-azole)	No	1	M03	72384	S1636	1397-89-3	Anti-infection	NA	Selleck L1300	Prestw-410	0.940844	1	Lactobacillus paracasei (NT5042)	fungi	auxo	weak	C47H73NO17	924.102	Infectiology	Antibacterial
Amphotericin B	52	12.55	29.08	75.74	31.28	163.32	-0.85	0.42	8.48	29.38	24.41	10.54	-8.72	-2.03	-5.04	-0.38	-19.9	3	DRUG	Antifungal (non-azole)	No	1	M03	72384	S1636	1397-89-3	Anti-infection	NA	Selleck L1300	Prestw-410	1.15402	1	Collinsella aerofaciens (NT5073)	fungi	auxo	weak	C47H73NO17	924.102	Infectiology	Antibacterial
Amphotericin B	52	12.55	29.08	75.74	31.28	163.32	-0.85	0.42	8.48	29.38	24.41	10.54	-8.72	-2.03	-5.04	-0.38	-19.9	3	DRUG	Antifungal (non-azole)	No	1	M03	72384	S1636	1397-89-3	Anti-infection	NA	Selleck L1300	Prestw-410	1.09572	0	Bacteroides thetaiotaomicron (NT5004)	fungi	proto	weak	C47H73NO17	924.102	Infectiology	Antibacterial
Amphotericin B	52	12.55	29.08	75.74	31.28	163.32	-0.85	0.42	8.48	29.38	24.41	10.54	-8.72	-2.03	-5.04	-0.38	-19.9	3	DRUG	Antifungal (non-azole)	No	1	M03	72384	S1636	1397-89-3	Anti-infection	NA	Selleck L1300	Prestw-410	0.955159	1	Streptococcus parasanguinis (NT5072)	fungi	auxo	weak	C47H73NO17	924.102	Infectiology	Antibacterial
Amphotericin B	52	12.55	29.08	75.74	31.28	163.32	-0.85	0.42	8.48	29.38	24.41	10.54	-8.72	-2.03	-5.04	-0.38	-19.9	3	DRUG	Antifungal (non-azole)	No	1	M03	72384	S1636	1397-89-3	Anti-infection	NA	Selleck L1300	Prestw-410	1.01103	0	Coprococcus comes (NT5048)	fungi	proto	weak	C47H73NO17	924.102	Infectiology	Antibacterial
Amphotericin B	52	12.55	29.08	75.74	31.28	163.32	-0.85	0.42	8.48	29.38	24.41	10.54	-8.72	-2.03	-5.04	-0.38	-19.9	3	DRUG	Antifungal (non-azole)	No	1	M03	72384	S1636	1397-89-3	Anti-infection	NA	Selleck L1300	Prestw-410	1.03418	0	Bacteroides fragilis (NT) (NT5003)	fungi	proto	weak	C47H73NO17	924.102	Infectiology	Antibacterial
Amphotericin B	52	12.55	29.08	75.74	31.28	163.32	-0.85	0.42	8.48	29.38	24.41	10.54	-8.72	-2.03	-5.04	-0.38	-19.9	3	DRUG	Antifungal (non-azole)	No	1	M03	72384	S1636	1397-89-3	Anti-infection	NA	Selleck L1300	Prestw-410	1.13866	1	Bifidobacterium adolescentis (NT5022)	fungi	auxo	weak	C47H73NO17	924.102	Infectiology	Antibacterial
Amphotericin B	52	12.55	29.08	75.74	31.28	163.32	-0.85	0.42	8.48	29.38	24.41	10.54	-8.72	-2.03	-5.04	-0.38	-19.9	3	DRUG	Antifungal (non-azole)	No	1	M03	72384	S1636	1397-89-3	Anti-infection	NA	Selleck L1300	Prestw-410	1.14502	0	Prevotella copri (NT5019)	fungi	proto	weak	C47H73NO17	924.102	Infectiology	Antibacterial
Amphotericin B	52	12.55	29.08	75.74	31.28	163.32	-0.85	0.42	8.48	29.38	24.41	10.54	-8.72	-2.03	-5.04	-0.38	-19.9	3	DRUG	Antifungal (non-azole)	No	1	M03	72384	S1636	1397-89-3	Anti-infection	NA	Selleck L1300	Prestw-410	1.03418	0	Bacteroides fragilis (ET) (NT5033)	fungi	proto	weak	C47H73NO17	924.102	Infectiology	Antibacterial
Amphotericin B	52	12.55	29.08	75.74	31.28	163.32	-0.85	0.42	8.48	29.38	24.41	10.54	-8.72	-2.03	-5.04	-0.38	-19.9	3	DRUG	Antifungal (non-azole)	No	1	M03	72384	S1636	1397-89-3	Anti-infection	NA	Selleck L1300	Prestw-410	1.04079	1	Clostridium perfringens (NT5032)	fungi	auxo	weak	C47H73NO17	924.102	Infectiology	Antibacterial
Amphotericin B	52	12.55	29.08	75.74	31.28	163.32	-0.85	0.42	8.48	29.38	24.41	10.54	-8.72	-2.03	-5.04	-0.38	-19.9	3	DRUG	Antifungal (non-azole)	No	1	M03	72384	S1636	1397-89-3	Anti-infection	NA	Selleck L1300	Prestw-410	1.05799	0	Bacteroides ovatus (NT5054)	fungi	proto	weak	C47H73NO17	924.102	Infectiology	Antibacterial
Amphotericin B	52	12.55	29.08	75.74	31.28	163.32	-0.85	0.42	8.48	29.38	24.41	10.54	-8.72	-2.03	-5.04	-0.38	-19.9	3	DRUG	Antifungal (non-azole)	No	1	M03	72384	S1636	1397-89-3	Anti-infection	NA	Selleck L1300	Prestw-410	1.04059	0	Ruminococcus torques (NT5047)	fungi	proto	weak	C47H73NO17	924.102	Infectiology	Antibacterial
Amphotericin B	52	12.55	29.08	75.74	31.28	163.32	-0.85	0.42	8.48	29.38	24.41	10.54	-8.72	-2.03	-5.04	-0.38	-19.9	3	DRUG	Antifungal (non-azole)	No	1	M03	72384	S1636	1397-89-3	Anti-infection	NA	Selleck L1300	Prestw-410	1.05681	1	Clostridium difficile (NT5083)	fungi	auxo	weak	C47H73NO17	924.102	Infectiology	Antibacterial
Amphotericin B	52	12.55	29.08	75.74	31.28	163.32	-0.85	0.42	8.48	29.38	24.41	10.54	-8.72	-2.03	-5.04	-0.38	-19.9	3	DRUG	Antifungal (non-azole)	No	1	M03	72384	S1636	1397-89-3	Anti-infection	NA	Selleck L1300	Prestw-410	1.08236	0	Parabacteroides distasonis (NT5074)	fungi	proto	weak	C47H73NO17	924.102	Infectiology	Antibacterial
Amphotericin B	52	12.55	29.08	75.74	31.28	163.32	-0.85	0.42	8.48	29.38	24.41	10.54	-8.72	-2.03	-5.04	-0.38	-19.9	3	DRUG	Antifungal (non-azole)	No	1	M03	72384	S1636	1397-89-3	Anti-infection	NA	Selleck L1300	Prestw-410	1.04729	0	Eubacterium rectale (NT5009)	fungi	proto	weak	C47H73NO17	924.102	Infectiology	Antibacterial
Amphotericin B	52	12.55	29.08	75.74	31.28	163.32	-0.85	0.42	8.48	29.38	24.41	10.54	-8.72	-2.03	-5.04	-0.38	-19.9	3	DRUG	Antifungal (non-azole)	No	1	M03	72384	S1636	1397-89-3	Anti-infection	NA	Selleck L1300	Prestw-410	1.09158	0	Odoribacter splanchnicus (NT5081)	fungi	proto	weak	C47H73NO17	924.102	Infectiology	Antibacterial
Amphotericin B	52	12.55	29.08	75.74	31.28	163.32	-0.85	0.42	8.48	29.38	24.41	10.54	-8.72	-2.03	-5.04	-0.38	-19.9	3	DRUG	Antifungal (non-azole)	No	1	M03	72384	S1636	1397-89-3	Anti-infection	NA	Selleck L1300	Prestw-410	1.01977	1	Bilophila wadsworthia (NT5036)	fungi	auxo	weak	C47H73NO17	924.102	Infectiology	Antibacterial
Amphotericin B	52	12.55	29.08	75.74	31.28	163.32	-0.85	0.42	8.48	29.38	24.41	10.54	-8.72	-2.03	-5.04	-0.38	-19.9	3	DRUG	Antifungal (non-azole)	No	1	M03	72384	S1636	1397-89-3	Anti-infection	NA	Selleck L1300	Prestw-410	1.04232	0	Ruminococcus bromii (NT5045)	fungi	proto	weak	C47H73NO17	924.102	Infectiology	Antibacterial
Amphotericin B	52	12.55	29.08	75.74	31.28	163.32	-0.85	0.42	8.48	29.38	24.41	10.54	-8.72	-2.03	-5.04	-0.38	-19.9	3	DRUG	Antifungal (non-azole)	No	1	M03	72384	S1636	1397-89-3	Anti-infection	NA	Selleck L1300	Prestw-410	1.003	0	Bacteroides fragilis (ET) (NT5033)	fungi	proto	weak	C47H73NO17	924.102	Infectiology	Antibacterial
Amphotericin B	52	12.55	29.08	75.74	31.28	163.32	-0.85	0.42	8.48	29.38	24.41	10.54	-8.72	-2.03	-5.04	-0.38	-19.9	3	DRUG	Antifungal (non-azole)	No	1	M03	72384	S1636	1397-89-3	Anti-infection	NA	Selleck L1300	Prestw-410	1.10684	0	Clostridium saccharolyticum (NT5037)	fungi	proto	weak	C47H73NO17	924.102	Infectiology	Antibacterial
Amphotericin B	52	12.55	29.08	75.74	31.28	163.32	-0.85	0.42	8.48	29.38	24.41	10.54	-8.72	-2.03	-5.04	-0.38	-19.9	3	DRUG	Antifungal (non-azole)	No	1	M03	72384	S1636	1397-89-3	Anti-infection	NA	Selleck L1300	Prestw-410	1.12144	0	Bacteroides xylanisolvens (NT5064)	fungi	proto	weak	C47H73NO17	924.102	Infectiology	Antibacterial
Amphotericin B	52	12.55	29.08	75.74	31.28	163.32	-0.85	0.42	8.48	29.38	24.41	10.54	-8.72	-2.03	-5.04	-0.38	-19.9	3	DRUG	Antifungal (non-azole)	No	1	M03	72384	S1636	1397-89-3	Anti-infection	NA	Selleck L1300	Prestw-410	0.951368	0	Escherichia coli IAI1 (NT5077)	fungi	proto	weak	C47H73NO17	924.102	Infectiology	Antibacterial
Amphotericin B	52	12.55	29.08	75.74	31.28	163.32	-0.85	0.42	8.48	29.38	24.41	10.54	-8.72	-2.03	-5.04	-0.38	-19.9	3	DRUG	Antifungal (non-azole)	No	1	M03	72384	S1636	1397-89-3	Anti-infection	NA	Selleck L1300	Prestw-410	1.00415	0	Eggerthella lenta (NT5024)	fungi	proto	weak	C47H73NO17	924.102	Infectiology	Antibacterial
Amphotericin B	52	12.55	29.08	75.74	31.28	163.32	-0.85	0.42	8.48	29.38	24.41	10.54	-8.72	-2.03	-5.04	-0.38	-19.9	3	DRUG	Antifungal (non-azole)	No	1	M03	72384	S1636	1397-89-3	Anti-infection	NA	Selleck L1300	Prestw-410	1.02218	0	Parabacteroides merdae (NT5071)	fungi	proto	weak	C47H73NO17	924.102	Infectiology	Antibacterial
Amphotericin B	52	12.55	29.08	75.74	31.28	163.32	-0.85	0.42	8.48	29.38	24.41	10.54	-8.72	-2.03	-5.04	-0.38	-19.9	3	DRUG	Antifungal (non-azole)	No	1	M03	72384	S1636	1397-89-3	Anti-infection	NA	Selleck L1300	Prestw-410	1.02727	0	Clostridium bolteae (NT5026)	fungi	proto	weak	C47H73NO17	924.102	Infectiology	Antibacterial
Amphotericin B	52	12.55	29.08	75.74	31.28	163.32	-0.85	0.42	8.48	29.38	24.41	10.54	-8.72	-2.03	-5.04	-0.38	-19.9	3	DRUG	Antifungal (non-azole)	No	1	M03	72384	S1636	1397-89-3	Anti-infection	NA	Selleck L1300	Prestw-410	1.11492	1	Veillonella parvula (NT5017)	fungi	auxo	weak	C47H73NO17	924.102	Infectiology	Antibacterial
Amphotericin B	52	12.55	29.08	75.74	31.28	163.32	-0.85	0.42	8.48	29.38	24.41	10.54	-8.72	-2.03	-5.04	-0.38	-19.9	3	DRUG	Antifungal (non-azole)	No	1	M03	72384	S1636	1397-89-3	Anti-infection	NA	Selleck L1300	Prestw-410	1.0001	0	Escherichia coli ED1a (NT5078)	fungi	proto	weak	C47H73NO17	924.102	Infectiology	Antibacterial
Amphotericin B	52	12.55	29.08	75.74	31.28	163.32	-0.85	0.42	8.48	29.38	24.41	10.54	-8.72	-2.03	-5.04	-0.38	-19.9	3	DRUG	Antifungal (non-azole)	No	1	M03	72384	S1636	1397-89-3	Anti-infection	NA	Selleck L1300	Prestw-410	1.02334	1	Eubacterium eligens (NT5075)	fungi	auxo	weak	C47H73NO17	924.102	Infectiology	Antibacterial
Amphotericin B	52	12.55	29.08	75.74	31.28	163.32	-0.85	0.42	8.48	29.38	24.41	10.54	-8.72	-2.03	-5.04	-0.38	-19.9	3	DRUG	Antifungal (non-azole)	No	1	M03	72384	S1636	1397-89-3	Anti-infection	NA	Selleck L1300	Prestw-410	1.15297	0	Roseburia hominis (NT5079)	fungi	proto	weak	C47H73NO17	924.102	Infectiology	Antibacterial
Amphotericin B	52	12.55	29.08	75.74	31.28	163.32	-0.85	0.42	8.48	29.38	24.41	10.54	-8.72	-2.03	-5.04	-0.38	-19.9	3	DRUG	Antifungal (non-azole)	No	1	M03	72384	S1636	1397-89-3	Anti-infection	NA	Selleck L1300	Prestw-410	1.02805	0	Bacteroides uniformis (NT5002)	fungi	proto	weak	C47H73NO17	924.102	Infectiology	Antibacterial
Amphotericin B	52	12.55	29.08	75.74	31.28	163.32	-0.85	0.42	8.48	29.38	24.41	10.54	-8.72	-2.03	-5.04	-0.38	-19.9	3	DRUG	Antifungal (non-azole)	No	1	M03	72384	S1636	1397-89-3	Anti-infection	NA	Selleck L1300	Prestw-410	1.02941	0	Streptococcus salivarius (NT5038)	fungi	proto	weak	C47H73NO17	924.102	Infectiology	Antibacterial
Butoconazole nitrate	122	20.25	0.2	5.03	12.48	20.44	-0.84	1.46	14.48	0.67	1.13	13.32	-9.08	-1.91	30.78	1.85	-7.6	2	DRUG	Azole	Yes	1	K08	72349	S1833	64872-77-1	Anti-infection	NA	Selleck L1300	Prestw-408	0.977597	0	Escherichia coli ED1a (NT5078)	fungi	proto	weak	C19H18Cl3N3O3S	474.797	Infectiology	Antibacterial
Butoconazole nitrate	122	20.25	0.2	5.03	12.48	20.44	-0.84	1.46	14.48	0.67	1.13	13.32	-9.08	-1.91	30.78	1.85	-7.6	2	DRUG	Azole	Yes	1	K08	72349	S1833	64872-77-1	Anti-infection	NA	Selleck L1300	Prestw-408	0.892262	0	Bacteroides fragilis (NT) (NT5003)	fungi	proto	medium	C19H18Cl3N3O3S	474.797	Infectiology	Antibacterial
Butoconazole nitrate	122	20.25	0.2	5.03	12.48	20.44	-0.84	1.46	14.48	0.67	1.13	13.32	-9.08	-1.91	30.78	1.85	-7.6	2	DRUG	Azole	Yes	1	K08	72349	S1833	64872-77-1	Anti-infection	NA	Selleck L1300	Prestw-408	0.586434	0	Clostridium saccharolyticum (NT5037)	fungi	proto	medium	C19H18Cl3N3O3S	474.797	Infectiology	Antibacterial
Butoconazole nitrate	122	20.25	0.2	5.03	12.48	20.44	-0.84	1.46	14.48	0.67	1.13	13.32	-9.08	-1.91	30.78	1.85	-7.6	2	DRUG	Azole	Yes	1	K08	72349	S1833	64872-77-1	Anti-infection	NA	Selleck L1300	Prestw-408	0.99584	0	Bacteroides caccae (NT5050)	fungi	proto	weak	C19H18Cl3N3O3S	474.797	Infectiology	Antibacterial
Butoconazole nitrate	122	20.25	0.2	5.03	12.48	20.44	-0.84	1.46	14.48	0.67	1.13	13.32	-9.08	-1.91	30.78	1.85	-7.6	2	DRUG	Azole	Yes	1	K08	72349	S1833	64872-77-1	Anti-infection	NA	Selleck L1300	Prestw-408	0.916276	0	Streptococcus salivarius (NT5038)	fungi	proto	weak	C19H18Cl3N3O3S	474.797	Infectiology	Antibacterial
Butoconazole nitrate	122	20.25	0.2	5.03	12.48	20.44	-0.84	1.46	14.48	0.67	1.13	13.32	-9.08	-1.91	30.78	1.85	-7.6	2	DRUG	Azole	Yes	1	K08	72349	S1833	64872-77-1	Anti-infection	NA	Selleck L1300	Prestw-408	0.892262	0	Bacteroides fragilis (ET) (NT5033)	fungi	proto	medium	C19H18Cl3N3O3S	474.797	Infectiology	Antibacterial
Butoconazole nitrate	122	20.25	0.2	5.03	12.48	20.44	-0.84	1.46	14.48	0.67	1.13	13.32	-9.08	-1.91	30.78	1.85	-7.6	2	DRUG	Azole	Yes	1	K08	72349	S1833	64872-77-1	Anti-infection	NA	Selleck L1300	Prestw-408	0.0133757	0	Coprococcus comes (NT5048)	fungi	proto	strong	C19H18Cl3N3O3S	474.797	Infectiology	Antibacterial
Butoconazole nitrate	122	20.25	0.2	5.03	12.48	20.44	-0.84	1.46	14.48	0.67	1.13	13.32	-9.08	-1.91	30.78	1.85	-7.6	2	DRUG	Azole	Yes	1	K08	72349	S1833	64872-77-1	Anti-infection	NA	Selleck L1300	Prestw-408	0.0387393	0	Roseburia hominis (NT5079)	fungi	proto	strong	C19H18Cl3N3O3S	474.797	Infectiology	Antibacterial
Butoconazole nitrate	122	20.25	0.2	5.03	12.48	20.44	-0.84	1.46	14.48	0.67	1.13	13.32	-9.08	-1.91	30.78	1.85	-7.6	2	DRUG	Azole	Yes	1	K08	72349	S1833	64872-77-1	Anti-infection	NA	Selleck L1300	Prestw-408	0.0574113	1	Dorea formicigenerans (NT5076)	fungi	auxo	strong	C19H18Cl3N3O3S	474.797	Infectiology	Antibacterial
Butoconazole nitrate	122	20.25	0.2	5.03	12.48	20.44	-0.84	1.46	14.48	0.67	1.13	13.32	-9.08	-1.91	30.78	1.85	-7.6	2	DRUG	Azole	Yes	1	K08	72349	S1833	64872-77-1	Anti-infection	NA	Selleck L1300	Prestw-408	0.876345	0	Bacteroides thetaiotaomicron (NT5004)	fungi	proto	medium	C19H18Cl3N3O3S	474.797	Infectiology	Antibacterial
Butoconazole nitrate	122	20.25	0.2	5.03	12.48	20.44	-0.84	1.46	14.48	0.67	1.13	13.32	-9.08	-1.91	30.78	1.85	-7.6	2	DRUG	Azole	Yes	1	K08	72349	S1833	64872-77-1	Anti-infection	NA	Selleck L1300	Prestw-408	1.00561	0	Bacteroides xylanisolvens (NT5064)	fungi	proto	weak	C19H18Cl3N3O3S	474.797	Infectiology	Antibacterial
Butoconazole nitrate	122	20.25	0.2	5.03	12.48	20.44	-0.84	1.46	14.48	0.67	1.13	13.32	-9.08	-1.91	30.78	1.85	-7.6	2	DRUG	Azole	Yes	1	K08	72349	S1833	64872-77-1	Anti-infection	NA	Selleck L1300	Prestw-408	0.674565	0	Bacteroides uniformis (NT5002)	fungi	proto	medium	C19H18Cl3N3O3S	474.797	Infectiology	Antibacterial
Butoconazole nitrate	122	20.25	0.2	5.03	12.48	20.44	-0.84	1.46	14.48	0.67	1.13	13.32	-9.08	-1.91	30.78	1.85	-7.6	2	DRUG	Azole	Yes	1	K08	72349	S1833	64872-77-1	Anti-infection	NA	Selleck L1300	Prestw-408	0.989201	0	Odoribacter splanchnicus (NT5081)	fungi	proto	weak	C19H18Cl3N3O3S	474.797	Infectiology	Antibacterial
Butoconazole nitrate	122	20.25	0.2	5.03	12.48	20.44	-0.84	1.46	14.48	0.67	1.13	13.32	-9.08	-1.91	30.78	1.85	-7.6	2	DRUG	Azole	Yes	1	K08	72349	S1833	64872-77-1	Anti-infection	NA	Selleck L1300	Prestw-408	0.577849	0	Bacteroides vulgatus (NT5001)	fungi	proto	medium	C19H18Cl3N3O3S	474.797	Infectiology	Antibacterial
Butoconazole nitrate	122	20.25	0.2	5.03	12.48	20.44	-0.84	1.46	14.48	0.67	1.13	13.32	-9.08	-1.91	30.78	1.85	-7.6	2	DRUG	Azole	Yes	1	K08	72349	S1833	64872-77-1	Anti-infection	NA	Selleck L1300	Prestw-408	0.994315	1	Bifidobacterium adolescentis (NT5022)	fungi	auxo	weak	C19H18Cl3N3O3S	474.797	Infectiology	Antibacterial
Butoconazole nitrate	122	20.25	0.2	5.03	12.48	20.44	-0.84	1.46	14.48	0.67	1.13	13.32	-9.08	-1.91	30.78	1.85	-7.6	2	DRUG	Azole	Yes	1	K08	72349	S1833	64872-77-1	Anti-infection	NA	Selleck L1300	Prestw-408	0.161358	1	Collinsella aerofaciens (NT5073)	fungi	auxo	strong	C19H18Cl3N3O3S	474.797	Infectiology	Antibacterial
Butoconazole nitrate	122	20.25	0.2	5.03	12.48	20.44	-0.84	1.46	14.48	0.67	1.13	13.32	-9.08	-1.91	30.78	1.85	-7.6	2	DRUG	Azole	Yes	1	K08	72349	S1833	64872-77-1	Anti-infection	NA	Selleck L1300	Prestw-408	0.978209	0	Escherichia coli IAI1 (NT5077)	fungi	proto	weak	C19H18Cl3N3O3S	474.797	Infectiology	Antibacterial
Butoconazole nitrate	122	20.25	0.2	5.03	12.48	20.44	-0.84	1.46	14.48	0.67	1.13	13.32	-9.08	-1.91	30.78	1.85	-7.6	2	DRUG	Azole	Yes	1	K08	72349	S1833	64872-77-1	Anti-infection	NA	Selleck L1300	Prestw-408	0.824155	0	Bacteroides fragilis (ET) (NT5033)	fungi	proto	medium	C19H18Cl3N3O3S	474.797	Infectiology	Antibacterial
Butoconazole nitrate	122	20.25	0.2	5.03	12.48	20.44	-0.84	1.46	14.48	0.67	1.13	13.32	-9.08	-1.91	30.78	1.85	-7.6	2	DRUG	Azole	Yes	1	K08	72349	S1833	64872-77-1	Anti-infection	NA	Selleck L1300	Prestw-408	0.975758	1	Bilophila wadsworthia (NT5036)	fungi	auxo	weak	C19H18Cl3N3O3S	474.797	Infectiology	Antibacterial
Butoconazole nitrate	122	20.25	0.2	5.03	12.48	20.44	-0.84	1.46	14.48	0.67	1.13	13.32	-9.08	-1.91	30.78	1.85	-7.6	2	DRUG	Azole	Yes	1	K08	72349	S1833	64872-77-1	Anti-infection	NA	Selleck L1300	Prestw-408	0.02721	1	Eubacterium eligens (NT5075)	fungi	auxo	strong	C19H18Cl3N3O3S	474.797	Infectiology	Antibacterial
Butoconazole nitrate	122	20.25	0.2	5.03	12.48	20.44	-0.84	1.46	14.48	0.67	1.13	13.32	-9.08	-1.91	30.78	1.85	-7.6	2	DRUG	Azole	Yes	1	K08	72349	S1833	64872-77-1	Anti-infection	NA	Selleck L1300	Prestw-408	1.0148	1	Fusobacterium nucleatum (NT5025)	fungi	auxo	weak	C19H18Cl3N3O3S	474.797	Infectiology	Antibacterial
Butoconazole nitrate	122	20.25	0.2	5.03	12.48	20.44	-0.84	1.46	14.48	0.67	1.13	13.32	-9.08	-1.91	30.78	1.85	-7.6	2	DRUG	Azole	Yes	1	K08	72349	S1833	64872-77-1	Anti-infection	NA	Selleck L1300	Prestw-408	0.980069	1	Bifidobacterium longum (NT5028)	fungi	auxo	weak	C19H18Cl3N3O3S	474.797	Infectiology	Antibacterial
Butoconazole nitrate	122	20.25	0.2	5.03	12.48	20.44	-0.84	1.46	14.48	0.67	1.13	13.32	-9.08	-1.91	30.78	1.85	-7.6	2	DRUG	Azole	Yes	1	K08	72349	S1833	64872-77-1	Anti-infection	NA	Selleck L1300	Prestw-408	0.0309067	0	Eubacterium rectale (NT5009)	fungi	proto	strong	C19H18Cl3N3O3S	474.797	Infectiology	Antibacterial
Butoconazole nitrate	122	20.25	0.2	5.03	12.48	20.44	-0.84	1.46	14.48	0.67	1.13	13.32	-9.08	-1.91	30.78	1.85	-7.6	2	DRUG	Azole	Yes	1	K08	72349	S1833	64872-77-1	Anti-infection	NA	Selleck L1300	Prestw-408	0.997433	0	Bacteroides ovatus (NT5054)	fungi	proto	weak	C19H18Cl3N3O3S	474.797	Infectiology	Antibacterial
Butoconazole nitrate	122	20.25	0.2	5.03	12.48	20.44	-0.84	1.46	14.48	0.67	1.13	13.32	-9.08	-1.91	30.78	1.85	-7.6	2	DRUG	Azole	Yes	1	K08	72349	S1833	64872-77-1	Anti-infection	NA	Selleck L1300	Prestw-408	0.233614	0	Clostridium ramosum (NT5006)	fungi	proto	medium	C19H18Cl3N3O3S	474.797	Infectiology	Antibacterial
Butoconazole nitrate	122	20.25	0.2	5.03	12.48	20.44	-0.84	1.46	14.48	0.67	1.13	13.32	-9.08	-1.91	30.78	1.85	-7.6	2	DRUG	Azole	Yes	1	K08	72349	S1833	64872-77-1	Anti-infection	NA	Selleck L1300	Prestw-408	0.511945	0	Clostridium bolteae (NT5026)	fungi	proto	medium	C19H18Cl3N3O3S	474.797	Infectiology	Antibacterial
Butoconazole nitrate	122	20.25	0.2	5.03	12.48	20.44	-0.84	1.46	14.48	0.67	1.13	13.32	-9.08	-1.91	30.78	1.85	-7.6	2	DRUG	Azole	Yes	1	K08	72349	S1833	64872-77-1	Anti-infection	NA	Selleck L1300	Prestw-408	0.457186	0	Ruminococcus torques (NT5047)	fungi	proto	medium	C19H18Cl3N3O3S	474.797	Infectiology	Antibacterial
Butoconazole nitrate	122	20.25	0.2	5.03	12.48	20.44	-0.84	1.46	14.48	0.67	1.13	13.32	-9.08	-1.91	30.78	1.85	-7.6	2	DRUG	Azole	Yes	1	K08	72349	S1833	64872-77-1	Anti-infection	NA	Selleck L1300	Prestw-408	1.02342	1	Akkermansia muciniphila (NT5021)	fungi	auxo	weak	C19H18Cl3N3O3S	474.797	Infectiology	Antibacterial
Butoconazole nitrate	122	20.25	0.2	5.03	12.48	20.44	-0.84	1.46	14.48	0.67	1.13	13.32	-9.08	-1.91	30.78	1.85	-7.6	2	DRUG	Azole	Yes	1	K08	72349	S1833	64872-77-1	Anti-infection	NA	Selleck L1300	Prestw-408	0.833702	0	Parabacteroides merdae (NT5071)	fungi	proto	medium	C19H18Cl3N3O3S	474.797	Infectiology	Antibacterial
Butoconazole nitrate	122	20.25	0.2	5.03	12.48	20.44	-0.84	1.46	14.48	0.67	1.13	13.32	-9.08	-1.91	30.78	1.85	-7.6	2	DRUG	Azole	Yes	1	K08	72349	S1833	64872-77-1	Anti-infection	NA	Selleck L1300	Prestw-408	0.352519	1	Clostridium perfringens (NT5032)	fungi	auxo	medium	C19H18Cl3N3O3S	474.797	Infectiology	Antibacterial
Butoconazole nitrate	122	20.25	0.2	5.03	12.48	20.44	-0.84	1.46	14.48	0.67	1.13	13.32	-9.08	-1.91	30.78	1.85	-7.6	2	DRUG	Azole	Yes	1	K08	72349	S1833	64872-77-1	Anti-infection	NA	Selleck L1300	Prestw-408	1.07446	1	Veillonella parvula (NT5017)	fungi	auxo	weak	C19H18Cl3N3O3S	474.797	Infectiology	Antibacterial
Butoconazole nitrate	122	20.25	0.2	5.03	12.48	20.44	-0.84	1.46	14.48	0.67	1.13	13.32	-9.08	-1.91	30.78	1.85	-7.6	2	DRUG	Azole	Yes	1	K08	72349	S1833	64872-77-1	Anti-infection	NA	Selleck L1300	Prestw-408	0.128173	1	Roseburia intestinalis (NT5011)	fungi	auxo	strong	C19H18Cl3N3O3S	474.797	Infectiology	Antibacterial
Butoconazole nitrate	122	20.25	0.2	5.03	12.48	20.44	-0.84	1.46	14.48	0.67	1.13	13.32	-9.08	-1.91	30.78	1.85	-7.6	2	DRUG	Azole	Yes	1	K08	72349	S1833	64872-77-1	Anti-infection	NA	Selleck L1300	Prestw-408	0.848274	1	Lactobacillus paracasei (NT5042)	fungi	auxo	medium	C19H18Cl3N3O3S	474.797	Infectiology	Antibacterial
Butoconazole nitrate	122	20.25	0.2	5.03	12.48	20.44	-0.84	1.46	14.48	0.67	1.13	13.32	-9.08	-1.91	30.78	1.85	-7.6	2	DRUG	Azole	Yes	1	K08	72349	S1833	64872-77-1	Anti-infection	NA	Selleck L1300	Prestw-408	0.00645237	0	Ruminococcus bromii (NT5045)	fungi	proto	strong	C19H18Cl3N3O3S	474.797	Infectiology	Antibacterial
Butoconazole nitrate	122	20.25	0.2	5.03	12.48	20.44	-0.84	1.46	14.48	0.67	1.13	13.32	-9.08	-1.91	30.78	1.85	-7.6	2	DRUG	Azole	Yes	1	K08	72349	S1833	64872-77-1	Anti-infection	NA	Selleck L1300	Prestw-408	0.824155	0	Bacteroides fragilis (NT) (NT5003)	fungi	proto	medium	C19H18Cl3N3O3S	474.797	Infectiology	Antibacterial
Butoconazole nitrate	122	20.25	0.2	5.03	12.48	20.44	-0.84	1.46	14.48	0.67	1.13	13.32	-9.08	-1.91	30.78	1.85	-7.6	2	DRUG	Azole	Yes	1	K08	72349	S1833	64872-77-1	Anti-infection	NA	Selleck L1300	Prestw-408	0.96461	1	Clostridium difficile (NT5083)	fungi	auxo	weak	C19H18Cl3N3O3S	474.797	Infectiology	Antibacterial
Butoconazole nitrate	122	20.25	0.2	5.03	12.48	20.44	-0.84	1.46	14.48	0.67	1.13	13.32	-9.08	-1.91	30.78	1.85	-7.6	2	DRUG	Azole	Yes	1	K08	72349	S1833	64872-77-1	Anti-infection	NA	Selleck L1300	Prestw-408	0.00647717	0	Blautia obeum (NT5069)	fungi	proto	strong	C19H18Cl3N3O3S	474.797	Infectiology	Antibacterial
Butoconazole nitrate	122	20.25	0.2	5.03	12.48	20.44	-0.84	1.46	14.48	0.67	1.13	13.32	-9.08	-1.91	30.78	1.85	-7.6	2	DRUG	Azole	Yes	1	K08	72349	S1833	64872-77-1	Anti-infection	NA	Selleck L1300	Prestw-408	0.0181056	1	Ruminococcus gnavus (NT5046)	fungi	auxo	strong	C19H18Cl3N3O3S	474.797	Infectiology	Antibacterial
Butoconazole nitrate	122	20.25	0.2	5.03	12.48	20.44	-0.84	1.46	14.48	0.67	1.13	13.32	-9.08	-1.91	30.78	1.85	-7.6	2	DRUG	Azole	Yes	1	K08	72349	S1833	64872-77-1	Anti-infection	NA	Selleck L1300	Prestw-408	0.834833	0	Parabacteroides distasonis (NT5074)	fungi	proto	medium	C19H18Cl3N3O3S	474.797	Infectiology	Antibacterial
Butoconazole nitrate	122	20.25	0.2	5.03	12.48	20.44	-0.84	1.46	14.48	0.67	1.13	13.32	-9.08	-1.91	30.78	1.85	-7.6	2	DRUG	Azole	Yes	1	K08	72349	S1833	64872-77-1	Anti-infection	NA	Selleck L1300	Prestw-408	0.602301	0	Prevotella copri (NT5019)	fungi	proto	medium	C19H18Cl3N3O3S	474.797	Infectiology	Antibacterial
Butoconazole nitrate	122	20.25	0.2	5.03	12.48	20.44	-0.84	1.46	14.48	0.67	1.13	13.32	-9.08	-1.91	30.78	1.85	-7.6	2	DRUG	Azole	Yes	1	K08	72349	S1833	64872-77-1	Anti-infection	NA	Selleck L1300	Prestw-408	0.921396	0	Eggerthella lenta (NT5024)	fungi	proto	weak	C19H18Cl3N3O3S	474.797	Infectiology	Antibacterial
Butoconazole nitrate	122	20.25	0.2	5.03	12.48	20.44	-0.84	1.46	14.48	0.67	1.13	13.32	-9.08	-1.91	30.78	1.85	-7.6	2	DRUG	Azole	Yes	1	K08	72349	S1833	64872-77-1	Anti-infection	NA	Selleck L1300	Prestw-408	0.969026	1	Streptococcus parasanguinis (NT5072)	fungi	auxo	weak	C19H18Cl3N3O3S	474.797	Infectiology	Antibacterial
Chloroxine	186	45.73	17.06	19.75	33.76	32.55	10.61	28.23	21.66	1.02	11.53	12.67	3.4	-0.75	13.21	-1.29	-16.8	3	DRUG	Antibacterial	Yes	1	M20	72401	S1839	773-76-2	Anti-infection	NA	Selleck L1300	Prestw-1474	0.397897	1	Fusobacterium nucleatum (NT5025)	bacteria	auxo	medium	C9H5Cl2NO	214.052	Dermatology	[Antibacterial]
Chloroxine	186	45.73	17.06	19.75	33.76	32.55	10.61	28.23	21.66	1.02	11.53	12.67	3.4	-0.75	13.21	-1.29	-16.8	3	DRUG	Antibacterial	Yes	1	M20	72401	S1839	773-76-2	Anti-infection	NA	Selleck L1300	Prestw-1474	0.620428	0	Bacteroides uniformis (NT5002)	bacteria	proto	medium	C9H5Cl2NO	214.052	Dermatology	[Antibacterial]
Chloroxine	186	45.73	17.06	19.75	33.76	32.55	10.61	28.23	21.66	1.02	11.53	12.67	3.4	-0.75	13.21	-1.29	-16.8	3	DRUG	Antibacterial	Yes	1	M20	72401	S1839	773-76-2	Anti-infection	NA	Selleck L1300	Prestw-1474	0.934668	0	Escherichia coli ED1a (NT5078)	bacteria	proto	weak	C9H5Cl2NO	214.052	Dermatology	[Antibacterial]
Chloroxine	186	45.73	17.06	19.75	33.76	32.55	10.61	28.23	21.66	1.02	11.53	12.67	3.4	-0.75	13.21	-1.29	-16.8	3	DRUG	Antibacterial	Yes	1	M20	72401	S1839	773-76-2	Anti-infection	NA	Selleck L1300	Prestw-1474	0.580773	0	Bacteroides fragilis (NT) (NT5003)	bacteria	proto	medium	C9H5Cl2NO	214.052	Dermatology	[Antibacterial]
Chloroxine	186	45.73	17.06	19.75	33.76	32.55	10.61	28.23	21.66	1.02	11.53	12.67	3.4	-0.75	13.21	-1.29	-16.8	3	DRUG	Antibacterial	Yes	1	M20	72401	S1839	773-76-2	Anti-infection	NA	Selleck L1300	Prestw-1474	0.0238036	0	Ruminococcus bromii (NT5045)	bacteria	proto	strong	C9H5Cl2NO	214.052	Dermatology	[Antibacterial]
Chloroxine	186	45.73	17.06	19.75	33.76	32.55	10.61	28.23	21.66	1.02	11.53	12.67	3.4	-0.75	13.21	-1.29	-16.8	3	DRUG	Antibacterial	Yes	1	M20	72401	S1839	773-76-2	Anti-infection	NA	Selleck L1300	Prestw-1474	0.930597	0	Streptococcus salivarius (NT5038)	bacteria	proto	weak	C9H5Cl2NO	214.052	Dermatology	[Antibacterial]
Chloroxine	186	45.73	17.06	19.75	33.76	32.55	10.61	28.23	21.66	1.02	11.53	12.67	3.4	-0.75	13.21	-1.29	-16.8	3	DRUG	Antibacterial	Yes	1	M20	72401	S1839	773-76-2	Anti-infection	NA	Selleck L1300	Prestw-1474	0.493782	0	Bacteroides ovatus (NT5054)	bacteria	proto	medium	C9H5Cl2NO	214.052	Dermatology	[Antibacterial]
Chloroxine	186	45.73	17.06	19.75	33.76	32.55	10.61	28.23	21.66	1.02	11.53	12.67	3.4	-0.75	13.21	-1.29	-16.8	3	DRUG	Antibacterial	Yes	1	M20	72401	S1839	773-76-2	Anti-infection	NA	Selleck L1300	Prestw-1474	0.158203	1	Clostridium difficile (NT5083)	bacteria	auxo	strong	C9H5Cl2NO	214.052	Dermatology	[Antibacterial]
Chloroxine	186	45.73	17.06	19.75	33.76	32.55	10.61	28.23	21.66	1.02	11.53	12.67	3.4	-0.75	13.21	-1.29	-16.8	3	DRUG	Antibacterial	Yes	1	M20	72401	S1839	773-76-2	Anti-infection	NA	Selleck L1300	Prestw-1474	0.580773	0	Bacteroides fragilis (ET) (NT5033)	bacteria	proto	medium	C9H5Cl2NO	214.052	Dermatology	[Antibacterial]
Chloroxine	186	45.73	17.06	19.75	33.76	32.55	10.61	28.23	21.66	1.02	11.53	12.67	3.4	-0.75	13.21	-1.29	-16.8	3	DRUG	Antibacterial	Yes	1	M20	72401	S1839	773-76-2	Anti-infection	NA	Selleck L1300	Prestw-1474	0.274442	0	Bacteroides vulgatus (NT5001)	bacteria	proto	medium	C9H5Cl2NO	214.052	Dermatology	[Antibacterial]
Chloroxine	186	45.73	17.06	19.75	33.76	32.55	10.61	28.23	21.66	1.02	11.53	12.67	3.4	-0.75	13.21	-1.29	-16.8	3	DRUG	Antibacterial	Yes	1	M20	72401	S1839	773-76-2	Anti-infection	NA	Selleck L1300	Prestw-1474	0.688499	1	Bilophila wadsworthia (NT5036)	bacteria	auxo	medium	C9H5Cl2NO	214.052	Dermatology	[Antibacterial]
Chloroxine	186	45.73	17.06	19.75	33.76	32.55	10.61	28.23	21.66	1.02	11.53	12.67	3.4	-0.75	13.21	-1.29	-16.8	3	DRUG	Antibacterial	Yes	1	M20	72401	S1839	773-76-2	Anti-infection	NA	Selleck L1300	Prestw-1474	0.503752	0	Ruminococcus torques (NT5047)	bacteria	proto	medium	C9H5Cl2NO	214.052	Dermatology	[Antibacterial]
Chloroxine	186	45.73	17.06	19.75	33.76	32.55	10.61	28.23	21.66	1.02	11.53	12.67	3.4	-0.75	13.21	-1.29	-16.8	3	DRUG	Antibacterial	Yes	1	M20	72401	S1839	773-76-2	Anti-infection	NA	Selleck L1300	Prestw-1474	1.06751	1	Bifidobacterium longum (NT5028)	bacteria	auxo	weak	C9H5Cl2NO	214.052	Dermatology	[Antibacterial]
Chloroxine	186	45.73	17.06	19.75	33.76	32.55	10.61	28.23	21.66	1.02	11.53	12.67	3.4	-0.75	13.21	-1.29	-16.8	3	DRUG	Antibacterial	Yes	1	M20	72401	S1839	773-76-2	Anti-infection	NA	Selleck L1300	Prestw-1474	0.165399	0	Prevotella copri (NT5019)	bacteria	proto	strong	C9H5Cl2NO	214.052	Dermatology	[Antibacterial]
Chloroxine	186	45.73	17.06	19.75	33.76	32.55	10.61	28.23	21.66	1.02	11.53	12.67	3.4	-0.75	13.21	-1.29	-16.8	3	DRUG	Antibacterial	Yes	1	M20	72401	S1839	773-76-2	Anti-infection	NA	Selleck L1300	Prestw-1474	0.104814	0	Odoribacter splanchnicus (NT5081)	bacteria	proto	strong	C9H5Cl2NO	214.052	Dermatology	[Antibacterial]
Chloroxine	186	45.73	17.06	19.75	33.76	32.55	10.61	28.23	21.66	1.02	11.53	12.67	3.4	-0.75	13.21	-1.29	-16.8	3	DRUG	Antibacterial	Yes	1	M20	72401	S1839	773-76-2	Anti-infection	NA	Selleck L1300	Prestw-1474	0.910847	0	Escherichia coli IAI1 (NT5077)	bacteria	proto	weak	C9H5Cl2NO	214.052	Dermatology	[Antibacterial]
Chloroxine	186	45.73	17.06	19.75	33.76	32.55	10.61	28.23	21.66	1.02	11.53	12.67	3.4	-0.75	13.21	-1.29	-16.8	3	DRUG	Antibacterial	Yes	1	M20	72401	S1839	773-76-2	Anti-infection	NA	Selleck L1300	Prestw-1474	0.240487	1	Veillonella parvula (NT5017)	bacteria	auxo	medium	C9H5Cl2NO	214.052	Dermatology	[Antibacterial]
Chloroxine	186	45.73	17.06	19.75	33.76	32.55	10.61	28.23	21.66	1.02	11.53	12.67	3.4	-0.75	13.21	-1.29	-16.8	3	DRUG	Antibacterial	Yes	1	M20	72401	S1839	773-76-2	Anti-infection	NA	Selleck L1300	Prestw-1474	1.02997	1	Bifidobacterium adolescentis (NT5022)	bacteria	auxo	weak	C9H5Cl2NO	214.052	Dermatology	[Antibacterial]
Chloroxine	186	45.73	17.06	19.75	33.76	32.55	10.61	28.23	21.66	1.02	11.53	12.67	3.4	-0.75	13.21	-1.29	-16.8	3	DRUG	Antibacterial	Yes	1	M20	72401	S1839	773-76-2	Anti-infection	NA	Selleck L1300	Prestw-1474	0.592787	0	Bacteroides xylanisolvens (NT5064)	bacteria	proto	medium	C9H5Cl2NO	214.052	Dermatology	[Antibacterial]
Chloroxine	186	45.73	17.06	19.75	33.76	32.55	10.61	28.23	21.66	1.02	11.53	12.67	3.4	-0.75	13.21	-1.29	-16.8	3	DRUG	Antibacterial	Yes	1	M20	72401	S1839	773-76-2	Anti-infection	NA	Selleck L1300	Prestw-1474	0.854221	0	Parabacteroides distasonis (NT5074)	bacteria	proto	medium	C9H5Cl2NO	214.052	Dermatology	[Antibacterial]
Chloroxine	186	45.73	17.06	19.75	33.76	32.55	10.61	28.23	21.66	1.02	11.53	12.67	3.4	-0.75	13.21	-1.29	-16.8	3	DRUG	Antibacterial	Yes	1	M20	72401	S1839	773-76-2	Anti-infection	NA	Selleck L1300	Prestw-1474	0.340829	1	Eubacterium eligens (NT5075)	bacteria	auxo	medium	C9H5Cl2NO	214.052	Dermatology	[Antibacterial]
Chloroxine	186	45.73	17.06	19.75	33.76	32.55	10.61	28.23	21.66	1.02	11.53	12.67	3.4	-0.75	13.21	-1.29	-16.8	3	DRUG	Antibacterial	Yes	1	M20	72401	S1839	773-76-2	Anti-infection	NA	Selleck L1300	Prestw-1474	0.472822	0	Bacteroides thetaiotaomicron (NT5004)	bacteria	proto	medium	C9H5Cl2NO	214.052	Dermatology	[Antibacterial]
Chloroxine	186	45.73	17.06	19.75	33.76	32.55	10.61	28.23	21.66	1.02	11.53	12.67	3.4	-0.75	13.21	-1.29	-16.8	3	DRUG	Antibacterial	Yes	1	M20	72401	S1839	773-76-2	Anti-infection	NA	Selleck L1300	Prestw-1474	0.390691	0	Clostridium saccharolyticum (NT5037)	bacteria	proto	medium	C9H5Cl2NO	214.052	Dermatology	[Antibacterial]
Chloroxine	186	45.73	17.06	19.75	33.76	32.55	10.61	28.23	21.66	1.02	11.53	12.67	3.4	-0.75	13.21	-1.29	-16.8	3	DRUG	Antibacterial	Yes	1	M20	72401	S1839	773-76-2	Anti-infection	NA	Selleck L1300	Prestw-1474	0.486406	1	Dorea formicigenerans (NT5076)	bacteria	auxo	medium	C9H5Cl2NO	214.052	Dermatology	[Antibacterial]
Chloroxine	186	45.73	17.06	19.75	33.76	32.55	10.61	28.23	21.66	1.02	11.53	12.67	3.4	-0.75	13.21	-1.29	-16.8	3	DRUG	Antibacterial	Yes	1	M20	72401	S1839	773-76-2	Anti-infection	NA	Selleck L1300	Prestw-1474	0.0784825	1	Clostridium perfringens (NT5032)	bacteria	auxo	strong	C9H5Cl2NO	214.052	Dermatology	[Antibacterial]
Chloroxine	186	45.73	17.06	19.75	33.76	32.55	10.61	28.23	21.66	1.02	11.53	12.67	3.4	-0.75	13.21	-1.29	-16.8	3	DRUG	Antibacterial	Yes	1	M20	72401	S1839	773-76-2	Anti-infection	NA	Selleck L1300	Prestw-1474	0.117038	0	Coprococcus comes (NT5048)	bacteria	proto	strong	C9H5Cl2NO	214.052	Dermatology	[Antibacterial]
Chloroxine	186	45.73	17.06	19.75	33.76	32.55	10.61	28.23	21.66	1.02	11.53	12.67	3.4	-0.75	13.21	-1.29	-16.8	3	DRUG	Antibacterial	Yes	1	M20	72401	S1839	773-76-2	Anti-infection	NA	Selleck L1300	Prestw-1474	0.0883207	1	Roseburia intestinalis (NT5011)	bacteria	auxo	strong	C9H5Cl2NO	214.052	Dermatology	[Antibacterial]
Chloroxine	186	45.73	17.06	19.75	33.76	32.55	10.61	28.23	21.66	1.02	11.53	12.67	3.4	-0.75	13.21	-1.29	-16.8	3	DRUG	Antibacterial	Yes	1	M20	72401	S1839	773-76-2	Anti-infection	NA	Selleck L1300	Prestw-1474	0.545132	0	Parabacteroides merdae (NT5071)	bacteria	proto	medium	C9H5Cl2NO	214.052	Dermatology	[Antibacterial]
Chloroxine	186	45.73	17.06	19.75	33.76	32.55	10.61	28.23	21.66	1.02	11.53	12.67	3.4	-0.75	13.21	-1.29	-16.8	3	DRUG	Antibacterial	Yes	1	M20	72401	S1839	773-76-2	Anti-infection	NA	Selleck L1300	Prestw-1474	0.101952	1	Ruminococcus gnavus (NT5046)	bacteria	auxo	strong	C9H5Cl2NO	214.052	Dermatology	[Antibacterial]
Chloroxine	186	45.73	17.06	19.75	33.76	32.55	10.61	28.23	21.66	1.02	11.53	12.67	3.4	-0.75	13.21	-1.29	-16.8	3	DRUG	Antibacterial	Yes	1	M20	72401	S1839	773-76-2	Anti-infection	NA	Selleck L1300	Prestw-1474	0.738031	0	Eggerthella lenta (NT5024)	bacteria	proto	medium	C9H5Cl2NO	214.052	Dermatology	[Antibacterial]
Chloroxine	186	45.73	17.06	19.75	33.76	32.55	10.61	28.23	21.66	1.02	11.53	12.67	3.4	-0.75	13.21	-1.29	-16.8	3	DRUG	Antibacterial	Yes	1	M20	72401	S1839	773-76-2	Anti-infection	NA	Selleck L1300	Prestw-1474	0.325744	0	Clostridium ramosum (NT5006)	bacteria	proto	medium	C9H5Cl2NO	214.052	Dermatology	[Antibacterial]
Chloroxine	186	45.73	17.06	19.75	33.76	32.55	10.61	28.23	21.66	1.02	11.53	12.67	3.4	-0.75	13.21	-1.29	-16.8	3	DRUG	Antibacterial	Yes	1	M20	72401	S1839	773-76-2	Anti-infection	NA	Selleck L1300	Prestw-1474	0.941458	1	Streptococcus parasanguinis (NT5072)	bacteria	auxo	weak	C9H5Cl2NO	214.052	Dermatology	[Antibacterial]
Chloroxine	186	45.73	17.06	19.75	33.76	32.55	10.61	28.23	21.66	1.02	11.53	12.67	3.4	-0.75	13.21	-1.29	-16.8	3	DRUG	Antibacterial	Yes	1	M20	72401	S1839	773-76-2	Anti-infection	NA	Selleck L1300	Prestw-1474	0.661792	0	Bacteroides caccae (NT5050)	bacteria	proto	medium	C9H5Cl2NO	214.052	Dermatology	[Antibacterial]
Chloroxine	186	45.73	17.06	19.75	33.76	32.55	10.61	28.23	21.66	1.02	11.53	12.67	3.4	-0.75	13.21	-1.29	-16.8	3	DRUG	Antibacterial	Yes	1	M20	72401	S1839	773-76-2	Anti-infection	NA	Selleck L1300	Prestw-1474	0.698007	1	Lactobacillus paracasei (NT5042)	bacteria	auxo	medium	C9H5Cl2NO	214.052	Dermatology	[Antibacterial]
Chloroxine	186	45.73	17.06	19.75	33.76	32.55	10.61	28.23	21.66	1.02	11.53	12.67	3.4	-0.75	13.21	-1.29	-16.8	3	DRUG	Antibacterial	Yes	1	M20	72401	S1839	773-76-2	Anti-infection	NA	Selleck L1300	Prestw-1474	0.112186	0	Blautia obeum (NT5069)	bacteria	proto	strong	C9H5Cl2NO	214.052	Dermatology	[Antibacterial]
Chloroxine	186	45.73	17.06	19.75	33.76	32.55	10.61	28.23	21.66	1.02	11.53	12.67	3.4	-0.75	13.21	-1.29	-16.8	3	DRUG	Antibacterial	Yes	1	M20	72401	S1839	773-76-2	Anti-infection	NA	Selleck L1300	Prestw-1474	0.643642	0	Bacteroides fragilis (NT) (NT5003)	bacteria	proto	medium	C9H5Cl2NO	214.052	Dermatology	[Antibacterial]
Chloroxine	186	45.73	17.06	19.75	33.76	32.55	10.61	28.23	21.66	1.02	11.53	12.67	3.4	-0.75	13.21	-1.29	-16.8	3	DRUG	Antibacterial	Yes	1	M20	72401	S1839	773-76-2	Anti-infection	NA	Selleck L1300	Prestw-1474	0.925261	1	Akkermansia muciniphila (NT5021)	bacteria	auxo	weak	C9H5Cl2NO	214.052	Dermatology	[Antibacterial]
Chloroxine	186	45.73	17.06	19.75	33.76	32.55	10.61	28.23	21.66	1.02	11.53	12.67	3.4	-0.75	13.21	-1.29	-16.8	3	DRUG	Antibacterial	Yes	1	M20	72401	S1839	773-76-2	Anti-infection	NA	Selleck L1300	Prestw-1474	0.643642	0	Bacteroides fragilis (ET) (NT5033)	bacteria	proto	medium	C9H5Cl2NO	214.052	Dermatology	[Antibacterial]
Chloroxine	186	45.73	17.06	19.75	33.76	32.55	10.61	28.23	21.66	1.02	11.53	12.67	3.4	-0.75	13.21	-1.29	-16.8	3	DRUG	Antibacterial	Yes	1	M20	72401	S1839	773-76-2	Anti-infection	NA	Selleck L1300	Prestw-1474	0.268568	0	Clostridium bolteae (NT5026)	bacteria	proto	medium	C9H5Cl2NO	214.052	Dermatology	[Antibacterial]
Chloroxine	186	45.73	17.06	19.75	33.76	32.55	10.61	28.23	21.66	1.02	11.53	12.67	3.4	-0.75	13.21	-1.29	-16.8	3	DRUG	Antibacterial	Yes	1	M20	72401	S1839	773-76-2	Anti-infection	NA	Selleck L1300	Prestw-1474	0.0163122	0	Eubacterium rectale (NT5009)	bacteria	proto	strong	C9H5Cl2NO	214.052	Dermatology	[Antibacterial]
Chloroxine	186	45.73	17.06	19.75	33.76	32.55	10.61	28.23	21.66	1.02	11.53	12.67	3.4	-0.75	13.21	-1.29	-16.8	3	DRUG	Antibacterial	Yes	1	M20	72401	S1839	773-76-2	Anti-infection	NA	Selleck L1300	Prestw-1474	0.680256	1	Collinsella aerofaciens (NT5073)	bacteria	auxo	medium	C9H5Cl2NO	214.052	Dermatology	[Antibacterial]
Chloroxine	186	45.73	17.06	19.75	33.76	32.55	10.61	28.23	21.66	1.02	11.53	12.67	3.4	-0.75	13.21	-1.29	-16.8	3	DRUG	Antibacterial	Yes	1	M20	72401	S1839	773-76-2	Anti-infection	NA	Selleck L1300	Prestw-1474	0.354674	0	Roseburia hominis (NT5079)	bacteria	proto	medium	C9H5Cl2NO	214.052	Dermatology	[Antibacterial]
Clioquinol	211	118.98	9.68	16.65	41.01	22.73	5.23	37.74	9.34	6.49	10.39	16	-0.87	-0.06	9.23	-1.64	-17.73	3	DRUG	Antifungal (non-azole)	Yes	2	P19	72779	S4601	130-26-7	Anti-infection	NA	Selleck L1300	Prestw-886	0.39811	0	Bacteroides caccae (NT5050)	protozoa	proto	medium	C9H5ClINO	305.504	Metabolism	Antiamebic
Clioquinol	211	118.98	9.68	16.65	41.01	22.73	5.23	37.74	9.34	6.49	10.39	16	-0.87	-0.06	9.23	-1.64	-17.73	3	DRUG	Antifungal (non-azole)	Yes	2	P19	72779	S4601	130-26-7	Anti-infection	NA	Selleck L1300	Prestw-886	0.479163	0	Bacteroides xylanisolvens (NT5064)	protozoa	proto	medium	C9H5ClINO	305.504	Metabolism	Antiamebic
Clioquinol	211	118.98	9.68	16.65	41.01	22.73	5.23	37.74	9.34	6.49	10.39	16	-0.87	-0.06	9.23	-1.64	-17.73	3	DRUG	Antifungal (non-azole)	Yes	2	P19	72779	S4601	130-26-7	Anti-infection	NA	Selleck L1300	Prestw-886	0.448039	0	Bacteroides thetaiotaomicron (NT5004)	protozoa	proto	medium	C9H5ClINO	305.504	Metabolism	Antiamebic
Clioquinol	211	118.98	9.68	16.65	41.01	22.73	5.23	37.74	9.34	6.49	10.39	16	-0.87	-0.06	9.23	-1.64	-17.73	3	DRUG	Antifungal (non-azole)	Yes	2	P19	72779	S4601	130-26-7	Anti-infection	NA	Selleck L1300	Prestw-886	1.16228	1	Bifidobacterium longum (NT5028)	protozoa	auxo	weak	C9H5ClINO	305.504	Metabolism	Antiamebic
Clioquinol	211	118.98	9.68	16.65	41.01	22.73	5.23	37.74	9.34	6.49	10.39	16	-0.87	-0.06	9.23	-1.64	-17.73	3	DRUG	Antifungal (non-azole)	Yes	2	P19	72779	S4601	130-26-7	Anti-infection	NA	Selleck L1300	Prestw-886	0.0579275	1	Clostridium perfringens (NT5032)	protozoa	auxo	strong	C9H5ClINO	305.504	Metabolism	Antiamebic
Clioquinol	211	118.98	9.68	16.65	41.01	22.73	5.23	37.74	9.34	6.49	10.39	16	-0.87	-0.06	9.23	-1.64	-17.73	3	DRUG	Antifungal (non-azole)	Yes	2	P19	72779	S4601	130-26-7	Anti-infection	NA	Selleck L1300	Prestw-886	0.160421	0	Prevotella copri (NT5019)	protozoa	proto	strong	C9H5ClINO	305.504	Metabolism	Antiamebic
Clioquinol	211	118.98	9.68	16.65	41.01	22.73	5.23	37.74	9.34	6.49	10.39	16	-0.87	-0.06	9.23	-1.64	-17.73	3	DRUG	Antifungal (non-azole)	Yes	2	P19	72779	S4601	130-26-7	Anti-infection	NA	Selleck L1300	Prestw-886	0.915027	0	Escherichia coli ED1a (NT5078)	protozoa	proto	weak	C9H5ClINO	305.504	Metabolism	Antiamebic
Clioquinol	211	118.98	9.68	16.65	41.01	22.73	5.23	37.74	9.34	6.49	10.39	16	-0.87	-0.06	9.23	-1.64	-17.73	3	DRUG	Antifungal (non-azole)	Yes	2	P19	72779	S4601	130-26-7	Anti-infection	NA	Selleck L1300	Prestw-886	0.797265	0	Eggerthella lenta (NT5024)	protozoa	proto	medium	C9H5ClINO	305.504	Metabolism	Antiamebic
Clioquinol	211	118.98	9.68	16.65	41.01	22.73	5.23	37.74	9.34	6.49	10.39	16	-0.87	-0.06	9.23	-1.64	-17.73	3	DRUG	Antifungal (non-azole)	Yes	2	P19	72779	S4601	130-26-7	Anti-infection	NA	Selleck L1300	Prestw-886	0.29767	0	Clostridium bolteae (NT5026)	protozoa	proto	medium	C9H5ClINO	305.504	Metabolism	Antiamebic
Clioquinol	211	118.98	9.68	16.65	41.01	22.73	5.23	37.74	9.34	6.49	10.39	16	-0.87	-0.06	9.23	-1.64	-17.73	3	DRUG	Antifungal (non-azole)	Yes	2	P19	72779	S4601	130-26-7	Anti-infection	NA	Selleck L1300	Prestw-886	0.201992	1	Veillonella parvula (NT5017)	protozoa	auxo	medium	C9H5ClINO	305.504	Metabolism	Antiamebic
Clioquinol	211	118.98	9.68	16.65	41.01	22.73	5.23	37.74	9.34	6.49	10.39	16	-0.87	-0.06	9.23	-1.64	-17.73	3	DRUG	Antifungal (non-azole)	Yes	2	P19	72779	S4601	130-26-7	Anti-infection	NA	Selleck L1300	Prestw-886	0.411844	0	Bacteroides fragilis (NT) (NT5003)	protozoa	proto	medium	C9H5ClINO	305.504	Metabolism	Antiamebic
Clioquinol	211	118.98	9.68	16.65	41.01	22.73	5.23	37.74	9.34	6.49	10.39	16	-0.87	-0.06	9.23	-1.64	-17.73	3	DRUG	Antifungal (non-azole)	Yes	2	P19	72779	S4601	130-26-7	Anti-infection	NA	Selleck L1300	Prestw-886	0.541262	0	Roseburia hominis (NT5079)	protozoa	proto	medium	C9H5ClINO	305.504	Metabolism	Antiamebic
Clioquinol	211	118.98	9.68	16.65	41.01	22.73	5.23	37.74	9.34	6.49	10.39	16	-0.87	-0.06	9.23	-1.64	-17.73	3	DRUG	Antifungal (non-azole)	Yes	2	P19	72779	S4601	130-26-7	Anti-infection	NA	Selleck L1300	Prestw-886	0.905023	0	Streptococcus salivarius (NT5038)	protozoa	proto	weak	C9H5ClINO	305.504	Metabolism	Antiamebic
Clioquinol	211	118.98	9.68	16.65	41.01	22.73	5.23	37.74	9.34	6.49	10.39	16	-0.87	-0.06	9.23	-1.64	-17.73	3	DRUG	Antifungal (non-azole)	Yes	2	P19	72779	S4601	130-26-7	Anti-infection	NA	Selleck L1300	Prestw-886	0.731237	0	Parabacteroides distasonis (NT5074)	protozoa	proto	medium	C9H5ClINO	305.504	Metabolism	Antiamebic
Clioquinol	211	118.98	9.68	16.65	41.01	22.73	5.23	37.74	9.34	6.49	10.39	16	-0.87	-0.06	9.23	-1.64	-17.73	3	DRUG	Antifungal (non-azole)	Yes	2	P19	72779	S4601	130-26-7	Anti-infection	NA	Selleck L1300	Prestw-886	0.731151	1	Lactobacillus paracasei (NT5042)	protozoa	auxo	medium	C9H5ClINO	305.504	Metabolism	Antiamebic
Clioquinol	211	118.98	9.68	16.65	41.01	22.73	5.23	37.74	9.34	6.49	10.39	16	-0.87	-0.06	9.23	-1.64	-17.73	3	DRUG	Antifungal (non-azole)	Yes	2	P19	72779	S4601	130-26-7	Anti-infection	NA	Selleck L1300	Prestw-886	0.434794	0	Bacteroides fragilis (NT) (NT5003)	protozoa	proto	medium	C9H5ClINO	305.504	Metabolism	Antiamebic
Clioquinol	211	118.98	9.68	16.65	41.01	22.73	5.23	37.74	9.34	6.49	10.39	16	-0.87	-0.06	9.23	-1.64	-17.73	3	DRUG	Antifungal (non-azole)	Yes	2	P19	72779	S4601	130-26-7	Anti-infection	NA	Selleck L1300	Prestw-886	0.986557	1	Akkermansia muciniphila (NT5021)	protozoa	auxo	weak	C9H5ClINO	305.504	Metabolism	Antiamebic
Clioquinol	211	118.98	9.68	16.65	41.01	22.73	5.23	37.74	9.34	6.49	10.39	16	-0.87	-0.06	9.23	-1.64	-17.73	3	DRUG	Antifungal (non-azole)	Yes	2	P19	72779	S4601	130-26-7	Anti-infection	NA	Selleck L1300	Prestw-886	0.423298	1	Fusobacterium nucleatum (NT5025)	protozoa	auxo	medium	C9H5ClINO	305.504	Metabolism	Antiamebic
Clioquinol	211	118.98	9.68	16.65	41.01	22.73	5.23	37.74	9.34	6.49	10.39	16	-0.87	-0.06	9.23	-1.64	-17.73	3	DRUG	Antifungal (non-azole)	Yes	2	P19	72779	S4601	130-26-7	Anti-infection	NA	Selleck L1300	Prestw-886	0.411844	0	Bacteroides fragilis (ET) (NT5033)	protozoa	proto	medium	C9H5ClINO	305.504	Metabolism	Antiamebic
Clioquinol	211	118.98	9.68	16.65	41.01	22.73	5.23	37.74	9.34	6.49	10.39	16	-0.87	-0.06	9.23	-1.64	-17.73	3	DRUG	Antifungal (non-azole)	Yes	2	P19	72779	S4601	130-26-7	Anti-infection	NA	Selleck L1300	Prestw-886	0.440698	0	Clostridium ramosum (NT5006)	protozoa	proto	medium	C9H5ClINO	305.504	Metabolism	Antiamebic
Clioquinol	211	118.98	9.68	16.65	41.01	22.73	5.23	37.74	9.34	6.49	10.39	16	-0.87	-0.06	9.23	-1.64	-17.73	3	DRUG	Antifungal (non-azole)	Yes	2	P19	72779	S4601	130-26-7	Anti-infection	NA	Selleck L1300	Prestw-886	1.00925	0	Escherichia coli IAI1 (NT5077)	protozoa	proto	weak	C9H5ClINO	305.504	Metabolism	Antiamebic
Clioquinol	211	118.98	9.68	16.65	41.01	22.73	5.23	37.74	9.34	6.49	10.39	16	-0.87	-0.06	9.23	-1.64	-17.73	3	DRUG	Antifungal (non-azole)	Yes	2	P19	72779	S4601	130-26-7	Anti-infection	NA	Selleck L1300	Prestw-886	0.280952	1	Eubacterium eligens (NT5075)	protozoa	auxo	medium	C9H5ClINO	305.504	Metabolism	Antiamebic
Clioquinol	211	118.98	9.68	16.65	41.01	22.73	5.23	37.74	9.34	6.49	10.39	16	-0.87	-0.06	9.23	-1.64	-17.73	3	DRUG	Antifungal (non-azole)	Yes	2	P19	72779	S4601	130-26-7	Anti-infection	NA	Selleck L1300	Prestw-886	0.488114	0	Parabacteroides merdae (NT5071)	protozoa	proto	medium	C9H5ClINO	305.504	Metabolism	Antiamebic
Clioquinol	211	118.98	9.68	16.65	41.01	22.73	5.23	37.74	9.34	6.49	10.39	16	-0.87	-0.06	9.23	-1.64	-17.73	3	DRUG	Antifungal (non-azole)	Yes	2	P19	72779	S4601	130-26-7	Anti-infection	NA	Selleck L1300	Prestw-886	0.137267	0	Bacteroides vulgatus (NT5001)	protozoa	proto	strong	C9H5ClINO	305.504	Metabolism	Antiamebic
Clioquinol	211	118.98	9.68	16.65	41.01	22.73	5.23	37.74	9.34	6.49	10.39	16	-0.87	-0.06	9.23	-1.64	-17.73	3	DRUG	Antifungal (non-azole)	Yes	2	P19	72779	S4601	130-26-7	Anti-infection	NA	Selleck L1300	Prestw-886	0.0314882	0	Odoribacter splanchnicus (NT5081)	protozoa	proto	strong	C9H5ClINO	305.504	Metabolism	Antiamebic
Clioquinol	211	118.98	9.68	16.65	41.01	22.73	5.23	37.74	9.34	6.49	10.39	16	-0.87	-0.06	9.23	-1.64	-17.73	3	DRUG	Antifungal (non-azole)	Yes	2	P19	72779	S4601	130-26-7	Anti-infection	NA	Selleck L1300	Prestw-886	0.826237	1	Collinsella aerofaciens (NT5073)	protozoa	auxo	medium	C9H5ClINO	305.504	Metabolism	Antiamebic
Clioquinol	211	118.98	9.68	16.65	41.01	22.73	5.23	37.74	9.34	6.49	10.39	16	-0.87	-0.06	9.23	-1.64	-17.73	3	DRUG	Antifungal (non-azole)	Yes	2	P19	72779	S4601	130-26-7	Anti-infection	NA	Selleck L1300	Prestw-886	0.316699	0	Bacteroides ovatus (NT5054)	protozoa	proto	medium	C9H5ClINO	305.504	Metabolism	Antiamebic
Clioquinol	211	118.98	9.68	16.65	41.01	22.73	5.23	37.74	9.34	6.49	10.39	16	-0.87	-0.06	9.23	-1.64	-17.73	3	DRUG	Antifungal (non-azole)	Yes	2	P19	72779	S4601	130-26-7	Anti-infection	NA	Selleck L1300	Prestw-886	0.0105585	0	Ruminococcus bromii (NT5045)	protozoa	proto	strong	C9H5ClINO	305.504	Metabolism	Antiamebic
Clioquinol	211	118.98	9.68	16.65	41.01	22.73	5.23	37.74	9.34	6.49	10.39	16	-0.87	-0.06	9.23	-1.64	-17.73	3	DRUG	Antifungal (non-azole)	Yes	2	P19	72779	S4601	130-26-7	Anti-infection	NA	Selleck L1300	Prestw-886	0.111153	0	Coprococcus comes (NT5048)	protozoa	proto	strong	C9H5ClINO	305.504	Metabolism	Antiamebic
Clioquinol	211	118.98	9.68	16.65	41.01	22.73	5.23	37.74	9.34	6.49	10.39	16	-0.87	-0.06	9.23	-1.64	-17.73	3	DRUG	Antifungal (non-azole)	Yes	2	P19	72779	S4601	130-26-7	Anti-infection	NA	Selleck L1300	Prestw-886	0.422453	0	Clostridium saccharolyticum (NT5037)	protozoa	proto	medium	C9H5ClINO	305.504	Metabolism	Antiamebic
Clioquinol	211	118.98	9.68	16.65	41.01	22.73	5.23	37.74	9.34	6.49	10.39	16	-0.87	-0.06	9.23	-1.64	-17.73	3	DRUG	Antifungal (non-azole)	Yes	2	P19	72779	S4601	130-26-7	Anti-infection	NA	Selleck L1300	Prestw-886	0.147739	1	Ruminococcus gnavus (NT5046)	protozoa	auxo	strong	C9H5ClINO	305.504	Metabolism	Antiamebic
Clioquinol	211	118.98	9.68	16.65	41.01	22.73	5.23	37.74	9.34	6.49	10.39	16	-0.87	-0.06	9.23	-1.64	-17.73	3	DRUG	Antifungal (non-azole)	Yes	2	P19	72779	S4601	130-26-7	Anti-infection	NA	Selleck L1300	Prestw-886	0.00687263	0	Eubacterium rectale (NT5009)	protozoa	proto	strong	C9H5ClINO	305.504	Metabolism	Antiamebic
Clioquinol	211	118.98	9.68	16.65	41.01	22.73	5.23	37.74	9.34	6.49	10.39	16	-0.87	-0.06	9.23	-1.64	-17.73	3	DRUG	Antifungal (non-azole)	Yes	2	P19	72779	S4601	130-26-7	Anti-infection	NA	Selleck L1300	Prestw-886	0.169538	1	Clostridium difficile (NT5083)	protozoa	auxo	strong	C9H5ClINO	305.504	Metabolism	Antiamebic
Clioquinol	211	118.98	9.68	16.65	41.01	22.73	5.23	37.74	9.34	6.49	10.39	16	-0.87	-0.06	9.23	-1.64	-17.73	3	DRUG	Antifungal (non-azole)	Yes	2	P19	72779	S4601	130-26-7	Anti-infection	NA	Selleck L1300	Prestw-886	0.449715	0	Ruminococcus torques (NT5047)	protozoa	proto	medium	C9H5ClINO	305.504	Metabolism	Antiamebic
Clioquinol	211	118.98	9.68	16.65	41.01	22.73	5.23	37.74	9.34	6.49	10.39	16	-0.87	-0.06	9.23	-1.64	-17.73	3	DRUG	Antifungal (non-azole)	Yes	2	P19	72779	S4601	130-26-7	Anti-infection	NA	Selleck L1300	Prestw-886	0.434794	0	Bacteroides fragilis (ET) (NT5033)	protozoa	proto	medium	C9H5ClINO	305.504	Metabolism	Antiamebic
Clioquinol	211	118.98	9.68	16.65	41.01	22.73	5.23	37.74	9.34	6.49	10.39	16	-0.87	-0.06	9.23	-1.64	-17.73	3	DRUG	Antifungal (non-azole)	Yes	2	P19	72779	S4601	130-26-7	Anti-infection	NA	Selleck L1300	Prestw-886	1.18874	1	Bifidobacterium adolescentis (NT5022)	protozoa	auxo	weak	C9H5ClINO	305.504	Metabolism	Antiamebic
Clioquinol	211	118.98	9.68	16.65	41.01	22.73	5.23	37.74	9.34	6.49	10.39	16	-0.87	-0.06	9.23	-1.64	-17.73	3	DRUG	Antifungal (non-azole)	Yes	2	P19	72779	S4601	130-26-7	Anti-infection	NA	Selleck L1300	Prestw-886	0.447291	0	Bacteroides uniformis (NT5002)	protozoa	proto	medium	C9H5ClINO	305.504	Metabolism	Antiamebic
Clioquinol	211	118.98	9.68	16.65	41.01	22.73	5.23	37.74	9.34	6.49	10.39	16	-0.87	-0.06	9.23	-1.64	-17.73	3	DRUG	Antifungal (non-azole)	Yes	2	P19	72779	S4601	130-26-7	Anti-infection	NA	Selleck L1300	Prestw-886	0.945498	1	Bilophila wadsworthia (NT5036)	protozoa	auxo	weak	C9H5ClINO	305.504	Metabolism	Antiamebic
Clioquinol	211	118.98	9.68	16.65	41.01	22.73	5.23	37.74	9.34	6.49	10.39	16	-0.87	-0.06	9.23	-1.64	-17.73	3	DRUG	Antifungal (non-azole)	Yes	2	P19	72779	S4601	130-26-7	Anti-infection	NA	Selleck L1300	Prestw-886	0.0981498	0	Blautia obeum (NT5069)	protozoa	proto	strong	C9H5ClINO	305.504	Metabolism	Antiamebic
Clioquinol	211	118.98	9.68	16.65	41.01	22.73	5.23	37.74	9.34	6.49	10.39	16	-0.87	-0.06	9.23	-1.64	-17.73	3	DRUG	Antifungal (non-azole)	Yes	2	P19	72779	S4601	130-26-7	Anti-infection	NA	Selleck L1300	Prestw-886	0.927891	1	Streptococcus parasanguinis (NT5072)	protozoa	auxo	weak	C9H5ClINO	305.504	Metabolism	Antiamebic
Clioquinol	211	118.98	9.68	16.65	41.01	22.73	5.23	37.74	9.34	6.49	10.39	16	-0.87	-0.06	9.23	-1.64	-17.73	3	DRUG	Antifungal (non-azole)	Yes	2	P19	72779	S4601	130-26-7	Anti-infection	NA	Selleck L1300	Prestw-886	0.475679	1	Dorea formicigenerans (NT5076)	protozoa	auxo	medium	C9H5ClINO	305.504	Metabolism	Antiamebic
Clioquinol	211	118.98	9.68	16.65	41.01	22.73	5.23	37.74	9.34	6.49	10.39	16	-0.87	-0.06	9.23	-1.64	-17.73	3	DRUG	Antifungal (non-azole)	Yes	2	P19	72779	S4601	130-26-7	Anti-infection	NA	Selleck L1300	Prestw-886	0.0848134	1	Roseburia intestinalis (NT5011)	protozoa	auxo	strong	C9H5ClINO	305.504	Metabolism	Antiamebic
Flucytosine	617	35.45	4.96	10.3	1.33	38.33	-4.29	17.77	13.18	1.6	0.49	8.85	-3.75	-1.32	17.76	0.5	-10.26	2	DRUG	Antifolate	Yes	1	G14	72275	S1666	2022-85-7	Anti-infection	NA	Selleck L1300	Prestw-934	0.968077	0	Escherichia coli IAI1 (NT5077)	fungi	proto	weak	C4H4FN3O	129.094	Metabolism	Antifungal
Flucytosine	617	35.45	4.96	10.3	1.33	38.33	-4.29	17.77	13.18	1.6	0.49	8.85	-3.75	-1.32	17.76	0.5	-10.26	2	DRUG	Antifolate	Yes	1	G14	72275	S1666	2022-85-7	Anti-infection	NA	Selleck L1300	Prestw-934	0.734954	1	Collinsella aerofaciens (NT5073)	fungi	auxo	medium	C4H4FN3O	129.094	Metabolism	Antifungal
Flucytosine	617	35.45	4.96	10.3	1.33	38.33	-4.29	17.77	13.18	1.6	0.49	8.85	-3.75	-1.32	17.76	0.5	-10.26	2	DRUG	Antifolate	Yes	1	G14	72275	S1666	2022-85-7	Anti-infection	NA	Selleck L1300	Prestw-934	0.966161	0	Coprococcus comes (NT5048)	fungi	proto	weak	C4H4FN3O	129.094	Metabolism	Antifungal
Flucytosine	617	35.45	4.96	10.3	1.33	38.33	-4.29	17.77	13.18	1.6	0.49	8.85	-3.75	-1.32	17.76	0.5	-10.26	2	DRUG	Antifolate	Yes	1	G14	72275	S1666	2022-85-7	Anti-infection	NA	Selleck L1300	Prestw-934	0.837896	0	Clostridium saccharolyticum (NT5037)	fungi	proto	medium	C4H4FN3O	129.094	Metabolism	Antifungal
Flucytosine	617	35.45	4.96	10.3	1.33	38.33	-4.29	17.77	13.18	1.6	0.49	8.85	-3.75	-1.32	17.76	0.5	-10.26	2	DRUG	Antifolate	Yes	1	G14	72275	S1666	2022-85-7	Anti-infection	NA	Selleck L1300	Prestw-934	0.96468	1	Fusobacterium nucleatum (NT5025)	fungi	auxo	weak	C4H4FN3O	129.094	Metabolism	Antifungal
Flucytosine	617	35.45	4.96	10.3	1.33	38.33	-4.29	17.77	13.18	1.6	0.49	8.85	-3.75	-1.32	17.76	0.5	-10.26	2	DRUG	Antifolate	Yes	1	G14	72275	S1666	2022-85-7	Anti-infection	NA	Selleck L1300	Prestw-934	0.829747	0	Blautia obeum (NT5069)	fungi	proto	medium	C4H4FN3O	129.094	Metabolism	Antifungal
Flucytosine	617	35.45	4.96	10.3	1.33	38.33	-4.29	17.77	13.18	1.6	0.49	8.85	-3.75	-1.32	17.76	0.5	-10.26	2	DRUG	Antifolate	Yes	1	G14	72275	S1666	2022-85-7	Anti-infection	NA	Selleck L1300	Prestw-934	0.957785	0	Bacteroides ovatus (NT5054)	fungi	proto	weak	C4H4FN3O	129.094	Metabolism	Antifungal
Flucytosine	617	35.45	4.96	10.3	1.33	38.33	-4.29	17.77	13.18	1.6	0.49	8.85	-3.75	-1.32	17.76	0.5	-10.26	2	DRUG	Antifolate	Yes	1	G14	72275	S1666	2022-85-7	Anti-infection	NA	Selleck L1300	Prestw-934	0.982234	0	Bacteroides fragilis (ET) (NT5033)	fungi	proto	weak	C4H4FN3O	129.094	Metabolism	Antifungal
Flucytosine	617	35.45	4.96	10.3	1.33	38.33	-4.29	17.77	13.18	1.6	0.49	8.85	-3.75	-1.32	17.76	0.5	-10.26	2	DRUG	Antifolate	Yes	1	G14	72275	S1666	2022-85-7	Anti-infection	NA	Selleck L1300	Prestw-934	0.978338	0	Clostridium bolteae (NT5026)	fungi	proto	weak	C4H4FN3O	129.094	Metabolism	Antifungal
Flucytosine	617	35.45	4.96	10.3	1.33	38.33	-4.29	17.77	13.18	1.6	0.49	8.85	-3.75	-1.32	17.76	0.5	-10.26	2	DRUG	Antifolate	Yes	1	G14	72275	S1666	2022-85-7	Anti-infection	NA	Selleck L1300	Prestw-934	0.995632	0	Eubacterium rectale (NT5009)	fungi	proto	weak	C4H4FN3O	129.094	Metabolism	Antifungal
Flucytosine	617	35.45	4.96	10.3	1.33	38.33	-4.29	17.77	13.18	1.6	0.49	8.85	-3.75	-1.32	17.76	0.5	-10.26	2	DRUG	Antifolate	Yes	1	G14	72275	S1666	2022-85-7	Anti-infection	NA	Selleck L1300	Prestw-934	0.77598	1	Streptococcus parasanguinis (NT5072)	fungi	auxo	medium	C4H4FN3O	129.094	Metabolism	Antifungal
Flucytosine	617	35.45	4.96	10.3	1.33	38.33	-4.29	17.77	13.18	1.6	0.49	8.85	-3.75	-1.32	17.76	0.5	-10.26	2	DRUG	Antifolate	Yes	1	G14	72275	S1666	2022-85-7	Anti-infection	NA	Selleck L1300	Prestw-934	0.958031	0	Bacteroides uniformis (NT5002)	fungi	proto	weak	C4H4FN3O	129.094	Metabolism	Antifungal
Flucytosine	617	35.45	4.96	10.3	1.33	38.33	-4.29	17.77	13.18	1.6	0.49	8.85	-3.75	-1.32	17.76	0.5	-10.26	2	DRUG	Antifolate	Yes	1	G14	72275	S1666	2022-85-7	Anti-infection	NA	Selleck L1300	Prestw-934	0.952053	0	Clostridium ramosum (NT5006)	fungi	proto	weak	C4H4FN3O	129.094	Metabolism	Antifungal
Flucytosine	617	35.45	4.96	10.3	1.33	38.33	-4.29	17.77	13.18	1.6	0.49	8.85	-3.75	-1.32	17.76	0.5	-10.26	2	DRUG	Antifolate	Yes	1	G14	72275	S1666	2022-85-7	Anti-infection	NA	Selleck L1300	Prestw-934	0.966932	0	Odoribacter splanchnicus (NT5081)	fungi	proto	weak	C4H4FN3O	129.094	Metabolism	Antifungal
Flucytosine	617	35.45	4.96	10.3	1.33	38.33	-4.29	17.77	13.18	1.6	0.49	8.85	-3.75	-1.32	17.76	0.5	-10.26	2	DRUG	Antifolate	Yes	1	G14	72275	S1666	2022-85-7	Anti-infection	NA	Selleck L1300	Prestw-934	0.980613	0	Escherichia coli ED1a (NT5078)	fungi	proto	weak	C4H4FN3O	129.094	Metabolism	Antifungal
Flucytosine	617	35.45	4.96	10.3	1.33	38.33	-4.29	17.77	13.18	1.6	0.49	8.85	-3.75	-1.32	17.76	0.5	-10.26	2	DRUG	Antifolate	Yes	1	G14	72275	S1666	2022-85-7	Anti-infection	NA	Selleck L1300	Prestw-934	0.949017	1	Ruminococcus gnavus (NT5046)	fungi	auxo	weak	C4H4FN3O	129.094	Metabolism	Antifungal
Flucytosine	617	35.45	4.96	10.3	1.33	38.33	-4.29	17.77	13.18	1.6	0.49	8.85	-3.75	-1.32	17.76	0.5	-10.26	2	DRUG	Antifolate	Yes	1	G14	72275	S1666	2022-85-7	Anti-infection	NA	Selleck L1300	Prestw-934	1.03588	1	Bilophila wadsworthia (NT5036)	fungi	auxo	weak	C4H4FN3O	129.094	Metabolism	Antifungal
Flucytosine	617	35.45	4.96	10.3	1.33	38.33	-4.29	17.77	13.18	1.6	0.49	8.85	-3.75	-1.32	17.76	0.5	-10.26	2	DRUG	Antifolate	Yes	1	G14	72275	S1666	2022-85-7	Anti-infection	NA	Selleck L1300	Prestw-934	0.998323	0	Bacteroides vulgatus (NT5001)	fungi	proto	weak	C4H4FN3O	129.094	Metabolism	Antifungal
Flucytosine	617	35.45	4.96	10.3	1.33	38.33	-4.29	17.77	13.18	1.6	0.49	8.85	-3.75	-1.32	17.76	0.5	-10.26	2	DRUG	Antifolate	Yes	1	G14	72275	S1666	2022-85-7	Anti-infection	NA	Selleck L1300	Prestw-934	0.971499	1	Clostridium difficile (NT5083)	fungi	auxo	weak	C4H4FN3O	129.094	Metabolism	Antifungal
Flucytosine	617	35.45	4.96	10.3	1.33	38.33	-4.29	17.77	13.18	1.6	0.49	8.85	-3.75	-1.32	17.76	0.5	-10.26	2	DRUG	Antifolate	Yes	1	G14	72275	S1666	2022-85-7	Anti-infection	NA	Selleck L1300	Prestw-934	0.981073	1	Akkermansia muciniphila (NT5021)	fungi	auxo	weak	C4H4FN3O	129.094	Metabolism	Antifungal
Flucytosine	617	35.45	4.96	10.3	1.33	38.33	-4.29	17.77	13.18	1.6	0.49	8.85	-3.75	-1.32	17.76	0.5	-10.26	2	DRUG	Antifolate	Yes	1	G14	72275	S1666	2022-85-7	Anti-infection	NA	Selleck L1300	Prestw-934	0.928888	0	Ruminococcus bromii (NT5045)	fungi	proto	weak	C4H4FN3O	129.094	Metabolism	Antifungal
Flucytosine	617	35.45	4.96	10.3	1.33	38.33	-4.29	17.77	13.18	1.6	0.49	8.85	-3.75	-1.32	17.76	0.5	-10.26	2	DRUG	Antifolate	Yes	1	G14	72275	S1666	2022-85-7	Anti-infection	NA	Selleck L1300	Prestw-934	0.898404	0	Roseburia hominis (NT5079)	fungi	proto	medium	C4H4FN3O	129.094	Metabolism	Antifungal
Flucytosine	617	35.45	4.96	10.3	1.33	38.33	-4.29	17.77	13.18	1.6	0.49	8.85	-3.75	-1.32	17.76	0.5	-10.26	2	DRUG	Antifolate	Yes	1	G14	72275	S1666	2022-85-7	Anti-infection	NA	Selleck L1300	Prestw-934	0.985321	0	Eggerthella lenta (NT5024)	fungi	proto	weak	C4H4FN3O	129.094	Metabolism	Antifungal
Flucytosine	617	35.45	4.96	10.3	1.33	38.33	-4.29	17.77	13.18	1.6	0.49	8.85	-3.75	-1.32	17.76	0.5	-10.26	2	DRUG	Antifolate	Yes	1	G14	72275	S1666	2022-85-7	Anti-infection	NA	Selleck L1300	Prestw-934	1.0016	1	Roseburia intestinalis (NT5011)	fungi	auxo	weak	C4H4FN3O	129.094	Metabolism	Antifungal
Flucytosine	617	35.45	4.96	10.3	1.33	38.33	-4.29	17.77	13.18	1.6	0.49	8.85	-3.75	-1.32	17.76	0.5	-10.26	2	DRUG	Antifolate	Yes	1	G14	72275	S1666	2022-85-7	Anti-infection	NA	Selleck L1300	Prestw-934	0.932991	1	Bifidobacterium longum (NT5028)	fungi	auxo	weak	C4H4FN3O	129.094	Metabolism	Antifungal
Flucytosine	617	35.45	4.96	10.3	1.33	38.33	-4.29	17.77	13.18	1.6	0.49	8.85	-3.75	-1.32	17.76	0.5	-10.26	2	DRUG	Antifolate	Yes	1	G14	72275	S1666	2022-85-7	Anti-infection	NA	Selleck L1300	Prestw-934	0.966072	0	Bacteroides fragilis (ET) (NT5033)	fungi	proto	weak	C4H4FN3O	129.094	Metabolism	Antifungal
Flucytosine	617	35.45	4.96	10.3	1.33	38.33	-4.29	17.77	13.18	1.6	0.49	8.85	-3.75	-1.32	17.76	0.5	-10.26	2	DRUG	Antifolate	Yes	1	G14	72275	S1666	2022-85-7	Anti-infection	NA	Selleck L1300	Prestw-934	0.943994	1	Clostridium perfringens (NT5032)	fungi	auxo	weak	C4H4FN3O	129.094	Metabolism	Antifungal
Flucytosine	617	35.45	4.96	10.3	1.33	38.33	-4.29	17.77	13.18	1.6	0.49	8.85	-3.75	-1.32	17.76	0.5	-10.26	2	DRUG	Antifolate	Yes	1	G14	72275	S1666	2022-85-7	Anti-infection	NA	Selleck L1300	Prestw-934	0.967383	1	Dorea formicigenerans (NT5076)	fungi	auxo	weak	C4H4FN3O	129.094	Metabolism	Antifungal
Flucytosine	617	35.45	4.96	10.3	1.33	38.33	-4.29	17.77	13.18	1.6	0.49	8.85	-3.75	-1.32	17.76	0.5	-10.26	2	DRUG	Antifolate	Yes	1	G14	72275	S1666	2022-85-7	Anti-infection	NA	Selleck L1300	Prestw-934	0.982234	0	Bacteroides fragilis (NT) (NT5003)	fungi	proto	weak	C4H4FN3O	129.094	Metabolism	Antifungal
Flucytosine	617	35.45	4.96	10.3	1.33	38.33	-4.29	17.77	13.18	1.6	0.49	8.85	-3.75	-1.32	17.76	0.5	-10.26	2	DRUG	Antifolate	Yes	1	G14	72275	S1666	2022-85-7	Anti-infection	NA	Selleck L1300	Prestw-934	0.97055	0	Bacteroides xylanisolvens (NT5064)	fungi	proto	weak	C4H4FN3O	129.094	Metabolism	Antifungal
Flucytosine	617	35.45	4.96	10.3	1.33	38.33	-4.29	17.77	13.18	1.6	0.49	8.85	-3.75	-1.32	17.76	0.5	-10.26	2	DRUG	Antifolate	Yes	1	G14	72275	S1666	2022-85-7	Anti-infection	NA	Selleck L1300	Prestw-934	0.974489	1	Eubacterium eligens (NT5075)	fungi	auxo	weak	C4H4FN3O	129.094	Metabolism	Antifungal
Flucytosine	617	35.45	4.96	10.3	1.33	38.33	-4.29	17.77	13.18	1.6	0.49	8.85	-3.75	-1.32	17.76	0.5	-10.26	2	DRUG	Antifolate	Yes	1	G14	72275	S1666	2022-85-7	Anti-infection	NA	Selleck L1300	Prestw-934	1.01591	0	Prevotella copri (NT5019)	fungi	proto	weak	C4H4FN3O	129.094	Metabolism	Antifungal
Flucytosine	617	35.45	4.96	10.3	1.33	38.33	-4.29	17.77	13.18	1.6	0.49	8.85	-3.75	-1.32	17.76	0.5	-10.26	2	DRUG	Antifolate	Yes	1	G14	72275	S1666	2022-85-7	Anti-infection	NA	Selleck L1300	Prestw-934	0.928899	1	Veillonella parvula (NT5017)	fungi	auxo	weak	C4H4FN3O	129.094	Metabolism	Antifungal
Flucytosine	617	35.45	4.96	10.3	1.33	38.33	-4.29	17.77	13.18	1.6	0.49	8.85	-3.75	-1.32	17.76	0.5	-10.26	2	DRUG	Antifolate	Yes	1	G14	72275	S1666	2022-85-7	Anti-infection	NA	Selleck L1300	Prestw-934	0.924268	0	Parabacteroides distasonis (NT5074)	fungi	proto	weak	C4H4FN3O	129.094	Metabolism	Antifungal
Flucytosine	617	35.45	4.96	10.3	1.33	38.33	-4.29	17.77	13.18	1.6	0.49	8.85	-3.75	-1.32	17.76	0.5	-10.26	2	DRUG	Antifolate	Yes	1	G14	72275	S1666	2022-85-7	Anti-infection	NA	Selleck L1300	Prestw-934	0.974582	0	Bacteroides thetaiotaomicron (NT5004)	fungi	proto	weak	C4H4FN3O	129.094	Metabolism	Antifungal
Flucytosine	617	35.45	4.96	10.3	1.33	38.33	-4.29	17.77	13.18	1.6	0.49	8.85	-3.75	-1.32	17.76	0.5	-10.26	2	DRUG	Antifolate	Yes	1	G14	72275	S1666	2022-85-7	Anti-infection	NA	Selleck L1300	Prestw-934	0.8255	0	Streptococcus salivarius (NT5038)	fungi	proto	medium	C4H4FN3O	129.094	Metabolism	Antifungal
Flucytosine	617	35.45	4.96	10.3	1.33	38.33	-4.29	17.77	13.18	1.6	0.49	8.85	-3.75	-1.32	17.76	0.5	-10.26	2	DRUG	Antifolate	Yes	1	G14	72275	S1666	2022-85-7	Anti-infection	NA	Selleck L1300	Prestw-934	0.914965	1	Bifidobacterium adolescentis (NT5022)	fungi	auxo	weak	C4H4FN3O	129.094	Metabolism	Antifungal
Flucytosine	617	35.45	4.96	10.3	1.33	38.33	-4.29	17.77	13.18	1.6	0.49	8.85	-3.75	-1.32	17.76	0.5	-10.26	2	DRUG	Antifolate	Yes	1	G14	72275	S1666	2022-85-7	Anti-infection	NA	Selleck L1300	Prestw-934	0.920823	0	Bacteroides caccae (NT5050)	fungi	proto	weak	C4H4FN3O	129.094	Metabolism	Antifungal
Flucytosine	617	35.45	4.96	10.3	1.33	38.33	-4.29	17.77	13.18	1.6	0.49	8.85	-3.75	-1.32	17.76	0.5	-10.26	2	DRUG	Antifolate	Yes	1	G14	72275	S1666	2022-85-7	Anti-infection	NA	Selleck L1300	Prestw-934	0.966072	0	Bacteroides fragilis (NT) (NT5003)	fungi	proto	weak	C4H4FN3O	129.094	Metabolism	Antifungal
Flucytosine	617	35.45	4.96	10.3	1.33	38.33	-4.29	17.77	13.18	1.6	0.49	8.85	-3.75	-1.32	17.76	0.5	-10.26	2	DRUG	Antifolate	Yes	1	G14	72275	S1666	2022-85-7	Anti-infection	NA	Selleck L1300	Prestw-934	0.965712	0	Ruminococcus torques (NT5047)	fungi	proto	weak	C4H4FN3O	129.094	Metabolism	Antifungal
Flucytosine	617	35.45	4.96	10.3	1.33	38.33	-4.29	17.77	13.18	1.6	0.49	8.85	-3.75	-1.32	17.76	0.5	-10.26	2	DRUG	Antifolate	Yes	1	G14	72275	S1666	2022-85-7	Anti-infection	NA	Selleck L1300	Prestw-934	1.00904	0	Parabacteroides merdae (NT5071)	fungi	proto	weak	C4H4FN3O	129.094	Metabolism	Antifungal
Flucytosine	617	35.45	4.96	10.3	1.33	38.33	-4.29	17.77	13.18	1.6	0.49	8.85	-3.75	-1.32	17.76	0.5	-10.26	2	DRUG	Antifolate	Yes	1	G14	72275	S1666	2022-85-7	Anti-infection	NA	Selleck L1300	Prestw-934	0.736277	1	Lactobacillus paracasei (NT5042)	fungi	auxo	medium	C4H4FN3O	129.094	Metabolism	Antifungal
Itraconazole	690	12.51	6.18	9.21	7.28	7.85	1.85	7.45	17.33	11.39	-0.44	7.89	0.3	0.48	18.32	-0.83	-10.39	3	DRUG	Azole	Yes	3	B05	72803	S2476	84625-61-6	P450 (e.g. CYP17)	NA	Selleck L1300	Prestw-1139	1.17892	0	Bacteroides fragilis (ET) (NT5033)	fungi	proto	weak	C35H38Cl2N8O4	705.65	Infectiology	Antifungal
Itraconazole	690	12.51	6.18	9.21	7.28	7.85	1.85	7.45	17.33	11.39	-0.44	7.89	0.3	0.48	18.32	-0.83	-10.39	3	DRUG	Azole	Yes	3	B05	72803	S2476	84625-61-6	P450 (e.g. CYP17)	NA	Selleck L1300	Prestw-1139	1.04532	1	Streptococcus parasanguinis (NT5072)	fungi	auxo	weak	C35H38Cl2N8O4	705.65	Infectiology	Antifungal
Itraconazole	690	12.51	6.18	9.21	7.28	7.85	1.85	7.45	17.33	11.39	-0.44	7.89	0.3	0.48	18.32	-0.83	-10.39	3	DRUG	Azole	Yes	3	B05	72803	S2476	84625-61-6	P450 (e.g. CYP17)	NA	Selleck L1300	Prestw-1139	1.06965	1	Ruminococcus gnavus (NT5046)	fungi	auxo	weak	C35H38Cl2N8O4	705.65	Infectiology	Antifungal
Itraconazole	690	12.51	6.18	9.21	7.28	7.85	1.85	7.45	17.33	11.39	-0.44	7.89	0.3	0.48	18.32	-0.83	-10.39	3	DRUG	Azole	Yes	3	B05	72803	S2476	84625-61-6	P450 (e.g. CYP17)	NA	Selleck L1300	Prestw-1139	0.961268	1	Eubacterium eligens (NT5075)	fungi	auxo	weak	C35H38Cl2N8O4	705.65	Infectiology	Antifungal
Itraconazole	690	12.51	6.18	9.21	7.28	7.85	1.85	7.45	17.33	11.39	-0.44	7.89	0.3	0.48	18.32	-0.83	-10.39	3	DRUG	Azole	Yes	3	B05	72803	S2476	84625-61-6	P450 (e.g. CYP17)	NA	Selleck L1300	Prestw-1139	0.972275	0	Eggerthella lenta (NT5024)	fungi	proto	weak	C35H38Cl2N8O4	705.65	Infectiology	Antifungal
Itraconazole	690	12.51	6.18	9.21	7.28	7.85	1.85	7.45	17.33	11.39	-0.44	7.89	0.3	0.48	18.32	-0.83	-10.39	3	DRUG	Azole	Yes	3	B05	72803	S2476	84625-61-6	P450 (e.g. CYP17)	NA	Selleck L1300	Prestw-1139	1.40344	0	Blautia obeum (NT5069)	fungi	proto	weak	C35H38Cl2N8O4	705.65	Infectiology	Antifungal
Itraconazole	690	12.51	6.18	9.21	7.28	7.85	1.85	7.45	17.33	11.39	-0.44	7.89	0.3	0.48	18.32	-0.83	-10.39	3	DRUG	Azole	Yes	3	B05	72803	S2476	84625-61-6	P450 (e.g. CYP17)	NA	Selleck L1300	Prestw-1139	0.975547	0	Prevotella copri (NT5019)	fungi	proto	weak	C35H38Cl2N8O4	705.65	Infectiology	Antifungal
Itraconazole	690	12.51	6.18	9.21	7.28	7.85	1.85	7.45	17.33	11.39	-0.44	7.89	0.3	0.48	18.32	-0.83	-10.39	3	DRUG	Azole	Yes	3	B05	72803	S2476	84625-61-6	P450 (e.g. CYP17)	NA	Selleck L1300	Prestw-1139	1.10868	1	Veillonella parvula (NT5017)	fungi	auxo	weak	C35H38Cl2N8O4	705.65	Infectiology	Antifungal
Itraconazole	690	12.51	6.18	9.21	7.28	7.85	1.85	7.45	17.33	11.39	-0.44	7.89	0.3	0.48	18.32	-0.83	-10.39	3	DRUG	Azole	Yes	3	B05	72803	S2476	84625-61-6	P450 (e.g. CYP17)	NA	Selleck L1300	Prestw-1139	1.17892	0	Bacteroides fragilis (NT) (NT5003)	fungi	proto	weak	C35H38Cl2N8O4	705.65	Infectiology	Antifungal
Itraconazole	690	12.51	6.18	9.21	7.28	7.85	1.85	7.45	17.33	11.39	-0.44	7.89	0.3	0.48	18.32	-0.83	-10.39	3	DRUG	Azole	Yes	3	B05	72803	S2476	84625-61-6	P450 (e.g. CYP17)	NA	Selleck L1300	Prestw-1139	1.0478	1	Clostridium perfringens (NT5032)	fungi	auxo	weak	C35H38Cl2N8O4	705.65	Infectiology	Antifungal
Itraconazole	690	12.51	6.18	9.21	7.28	7.85	1.85	7.45	17.33	11.39	-0.44	7.89	0.3	0.48	18.32	-0.83	-10.39	3	DRUG	Azole	Yes	3	B05	72803	S2476	84625-61-6	P450 (e.g. CYP17)	NA	Selleck L1300	Prestw-1139	1.27868	0	Clostridium bolteae (NT5026)	fungi	proto	weak	C35H38Cl2N8O4	705.65	Infectiology	Antifungal
Itraconazole	690	12.51	6.18	9.21	7.28	7.85	1.85	7.45	17.33	11.39	-0.44	7.89	0.3	0.48	18.32	-0.83	-10.39	3	DRUG	Azole	Yes	3	B05	72803	S2476	84625-61-6	P450 (e.g. CYP17)	NA	Selleck L1300	Prestw-1139	1.15498	1	Collinsella aerofaciens (NT5073)	fungi	auxo	weak	C35H38Cl2N8O4	705.65	Infectiology	Antifungal
Itraconazole	690	12.51	6.18	9.21	7.28	7.85	1.85	7.45	17.33	11.39	-0.44	7.89	0.3	0.48	18.32	-0.83	-10.39	3	DRUG	Azole	Yes	3	B05	72803	S2476	84625-61-6	P450 (e.g. CYP17)	NA	Selleck L1300	Prestw-1139	1.01635	0	Bacteroides thetaiotaomicron (NT5004)	fungi	proto	weak	C35H38Cl2N8O4	705.65	Infectiology	Antifungal
Itraconazole	690	12.51	6.18	9.21	7.28	7.85	1.85	7.45	17.33	11.39	-0.44	7.89	0.3	0.48	18.32	-0.83	-10.39	3	DRUG	Azole	Yes	3	B05	72803	S2476	84625-61-6	P450 (e.g. CYP17)	NA	Selleck L1300	Prestw-1139	1.00381	0	Bacteroides ovatus (NT5054)	fungi	proto	weak	C35H38Cl2N8O4	705.65	Infectiology	Antifungal
Itraconazole	690	12.51	6.18	9.21	7.28	7.85	1.85	7.45	17.33	11.39	-0.44	7.89	0.3	0.48	18.32	-0.83	-10.39	3	DRUG	Azole	Yes	3	B05	72803	S2476	84625-61-6	P450 (e.g. CYP17)	NA	Selleck L1300	Prestw-1139	1.02831	0	Ruminococcus bromii (NT5045)	fungi	proto	weak	C35H38Cl2N8O4	705.65	Infectiology	Antifungal
Itraconazole	690	12.51	6.18	9.21	7.28	7.85	1.85	7.45	17.33	11.39	-0.44	7.89	0.3	0.48	18.32	-0.83	-10.39	3	DRUG	Azole	Yes	3	B05	72803	S2476	84625-61-6	P450 (e.g. CYP17)	NA	Selleck L1300	Prestw-1139	1.1417	0	Clostridium saccharolyticum (NT5037)	fungi	proto	weak	C35H38Cl2N8O4	705.65	Infectiology	Antifungal
Itraconazole	690	12.51	6.18	9.21	7.28	7.85	1.85	7.45	17.33	11.39	-0.44	7.89	0.3	0.48	18.32	-0.83	-10.39	3	DRUG	Azole	Yes	3	B05	72803	S2476	84625-61-6	P450 (e.g. CYP17)	NA	Selleck L1300	Prestw-1139	1.00193	0	Ruminococcus torques (NT5047)	fungi	proto	weak	C35H38Cl2N8O4	705.65	Infectiology	Antifungal
Itraconazole	690	12.51	6.18	9.21	7.28	7.85	1.85	7.45	17.33	11.39	-0.44	7.89	0.3	0.48	18.32	-0.83	-10.39	3	DRUG	Azole	Yes	3	B05	72803	S2476	84625-61-6	P450 (e.g. CYP17)	NA	Selleck L1300	Prestw-1139	1.13258	0	Bacteroides fragilis (ET) (NT5033)	fungi	proto	weak	C35H38Cl2N8O4	705.65	Infectiology	Antifungal
Itraconazole	690	12.51	6.18	9.21	7.28	7.85	1.85	7.45	17.33	11.39	-0.44	7.89	0.3	0.48	18.32	-0.83	-10.39	3	DRUG	Azole	Yes	3	B05	72803	S2476	84625-61-6	P450 (e.g. CYP17)	NA	Selleck L1300	Prestw-1139	0.999074	0	Bacteroides xylanisolvens (NT5064)	fungi	proto	weak	C35H38Cl2N8O4	705.65	Infectiology	Antifungal
Itraconazole	690	12.51	6.18	9.21	7.28	7.85	1.85	7.45	17.33	11.39	-0.44	7.89	0.3	0.48	18.32	-0.83	-10.39	3	DRUG	Azole	Yes	3	B05	72803	S2476	84625-61-6	P450 (e.g. CYP17)	NA	Selleck L1300	Prestw-1139	1.18108	1	Dorea formicigenerans (NT5076)	fungi	auxo	weak	C35H38Cl2N8O4	705.65	Infectiology	Antifungal
Itraconazole	690	12.51	6.18	9.21	7.28	7.85	1.85	7.45	17.33	11.39	-0.44	7.89	0.3	0.48	18.32	-0.83	-10.39	3	DRUG	Azole	Yes	3	B05	72803	S2476	84625-61-6	P450 (e.g. CYP17)	NA	Selleck L1300	Prestw-1139	1.13258	0	Bacteroides fragilis (NT) (NT5003)	fungi	proto	weak	C35H38Cl2N8O4	705.65	Infectiology	Antifungal
Itraconazole	690	12.51	6.18	9.21	7.28	7.85	1.85	7.45	17.33	11.39	-0.44	7.89	0.3	0.48	18.32	-0.83	-10.39	3	DRUG	Azole	Yes	3	B05	72803	S2476	84625-61-6	P450 (e.g. CYP17)	NA	Selleck L1300	Prestw-1139	1.12154	0	Bacteroides uniformis (NT5002)	fungi	proto	weak	C35H38Cl2N8O4	705.65	Infectiology	Antifungal
Itraconazole	690	12.51	6.18	9.21	7.28	7.85	1.85	7.45	17.33	11.39	-0.44	7.89	0.3	0.48	18.32	-0.83	-10.39	3	DRUG	Azole	Yes	3	B05	72803	S2476	84625-61-6	P450 (e.g. CYP17)	NA	Selleck L1300	Prestw-1139	1.01182	1	Akkermansia muciniphila (NT5021)	fungi	auxo	weak	C35H38Cl2N8O4	705.65	Infectiology	Antifungal
Itraconazole	690	12.51	6.18	9.21	7.28	7.85	1.85	7.45	17.33	11.39	-0.44	7.89	0.3	0.48	18.32	-0.83	-10.39	3	DRUG	Azole	Yes	3	B05	72803	S2476	84625-61-6	P450 (e.g. CYP17)	NA	Selleck L1300	Prestw-1139	0.899159	0	Roseburia hominis (NT5079)	fungi	proto	medium	C35H38Cl2N8O4	705.65	Infectiology	Antifungal
Itraconazole	690	12.51	6.18	9.21	7.28	7.85	1.85	7.45	17.33	11.39	-0.44	7.89	0.3	0.48	18.32	-0.83	-10.39	3	DRUG	Azole	Yes	3	B05	72803	S2476	84625-61-6	P450 (e.g. CYP17)	NA	Selleck L1300	Prestw-1139	0.941415	0	Parabacteroides merdae (NT5071)	fungi	proto	weak	C35H38Cl2N8O4	705.65	Infectiology	Antifungal
Itraconazole	690	12.51	6.18	9.21	7.28	7.85	1.85	7.45	17.33	11.39	-0.44	7.89	0.3	0.48	18.32	-0.83	-10.39	3	DRUG	Azole	Yes	3	B05	72803	S2476	84625-61-6	P450 (e.g. CYP17)	NA	Selleck L1300	Prestw-1139	1.02342	1	Lactobacillus paracasei (NT5042)	fungi	auxo	weak	C35H38Cl2N8O4	705.65	Infectiology	Antifungal
Itraconazole	690	12.51	6.18	9.21	7.28	7.85	1.85	7.45	17.33	11.39	-0.44	7.89	0.3	0.48	18.32	-0.83	-10.39	3	DRUG	Azole	Yes	3	B05	72803	S2476	84625-61-6	P450 (e.g. CYP17)	NA	Selleck L1300	Prestw-1139	1.03513	1	Fusobacterium nucleatum (NT5025)	fungi	auxo	weak	C35H38Cl2N8O4	705.65	Infectiology	Antifungal
Itraconazole	690	12.51	6.18	9.21	7.28	7.85	1.85	7.45	17.33	11.39	-0.44	7.89	0.3	0.48	18.32	-0.83	-10.39	3	DRUG	Azole	Yes	3	B05	72803	S2476	84625-61-6	P450 (e.g. CYP17)	NA	Selleck L1300	Prestw-1139	1.11575	0	Clostridium ramosum (NT5006)	fungi	proto	weak	C35H38Cl2N8O4	705.65	Infectiology	Antifungal
Itraconazole	690	12.51	6.18	9.21	7.28	7.85	1.85	7.45	17.33	11.39	-0.44	7.89	0.3	0.48	18.32	-0.83	-10.39	3	DRUG	Azole	Yes	3	B05	72803	S2476	84625-61-6	P450 (e.g. CYP17)	NA	Selleck L1300	Prestw-1139	1.04106	0	Bacteroides vulgatus (NT5001)	fungi	proto	weak	C35H38Cl2N8O4	705.65	Infectiology	Antifungal
Itraconazole	690	12.51	6.18	9.21	7.28	7.85	1.85	7.45	17.33	11.39	-0.44	7.89	0.3	0.48	18.32	-0.83	-10.39	3	DRUG	Azole	Yes	3	B05	72803	S2476	84625-61-6	P450 (e.g. CYP17)	NA	Selleck L1300	Prestw-1139	1.05532	1	Clostridium difficile (NT5083)	fungi	auxo	weak	C35H38Cl2N8O4	705.65	Infectiology	Antifungal
Itraconazole	690	12.51	6.18	9.21	7.28	7.85	1.85	7.45	17.33	11.39	-0.44	7.89	0.3	0.48	18.32	-0.83	-10.39	3	DRUG	Azole	Yes	3	B05	72803	S2476	84625-61-6	P450 (e.g. CYP17)	NA	Selleck L1300	Prestw-1139	1.01548	0	Streptococcus salivarius (NT5038)	fungi	proto	weak	C35H38Cl2N8O4	705.65	Infectiology	Antifungal
Itraconazole	690	12.51	6.18	9.21	7.28	7.85	1.85	7.45	17.33	11.39	-0.44	7.89	0.3	0.48	18.32	-0.83	-10.39	3	DRUG	Azole	Yes	3	B05	72803	S2476	84625-61-6	P450 (e.g. CYP17)	NA	Selleck L1300	Prestw-1139	1.07479	0	Odoribacter splanchnicus (NT5081)	fungi	proto	weak	C35H38Cl2N8O4	705.65	Infectiology	Antifungal
Itraconazole	690	12.51	6.18	9.21	7.28	7.85	1.85	7.45	17.33	11.39	-0.44	7.89	0.3	0.48	18.32	-0.83	-10.39	3	DRUG	Azole	Yes	3	B05	72803	S2476	84625-61-6	P450 (e.g. CYP17)	NA	Selleck L1300	Prestw-1139	1.06772	0	Escherichia coli IAI1 (NT5077)	fungi	proto	weak	C35H38Cl2N8O4	705.65	Infectiology	Antifungal
Itraconazole	690	12.51	6.18	9.21	7.28	7.85	1.85	7.45	17.33	11.39	-0.44	7.89	0.3	0.48	18.32	-0.83	-10.39	3	DRUG	Azole	Yes	3	B05	72803	S2476	84625-61-6	P450 (e.g. CYP17)	NA	Selleck L1300	Prestw-1139	1.04806	0	Parabacteroides distasonis (NT5074)	fungi	proto	weak	C35H38Cl2N8O4	705.65	Infectiology	Antifungal
Itraconazole	690	12.51	6.18	9.21	7.28	7.85	1.85	7.45	17.33	11.39	-0.44	7.89	0.3	0.48	18.32	-0.83	-10.39	3	DRUG	Azole	Yes	3	B05	72803	S2476	84625-61-6	P450 (e.g. CYP17)	NA	Selleck L1300	Prestw-1139	1.02015	0	Escherichia coli ED1a (NT5078)	fungi	proto	weak	C35H38Cl2N8O4	705.65	Infectiology	Antifungal
Itraconazole	690	12.51	6.18	9.21	7.28	7.85	1.85	7.45	17.33	11.39	-0.44	7.89	0.3	0.48	18.32	-0.83	-10.39	3	DRUG	Azole	Yes	3	B05	72803	S2476	84625-61-6	P450 (e.g. CYP17)	NA	Selleck L1300	Prestw-1139	1.32755	1	Bilophila wadsworthia (NT5036)	fungi	auxo	weak	C35H38Cl2N8O4	705.65	Infectiology	Antifungal
Itraconazole	690	12.51	6.18	9.21	7.28	7.85	1.85	7.45	17.33	11.39	-0.44	7.89	0.3	0.48	18.32	-0.83	-10.39	3	DRUG	Azole	Yes	3	B05	72803	S2476	84625-61-6	P450 (e.g. CYP17)	NA	Selleck L1300	Prestw-1139	1.24339	1	Bifidobacterium adolescentis (NT5022)	fungi	auxo	weak	C35H38Cl2N8O4	705.65	Infectiology	Antifungal
Itraconazole	690	12.51	6.18	9.21	7.28	7.85	1.85	7.45	17.33	11.39	-0.44	7.89	0.3	0.48	18.32	-0.83	-10.39	3	DRUG	Azole	Yes	3	B05	72803	S2476	84625-61-6	P450 (e.g. CYP17)	NA	Selleck L1300	Prestw-1139	1.09939	1	Bifidobacterium longum (NT5028)	fungi	auxo	weak	C35H38Cl2N8O4	705.65	Infectiology	Antifungal
Itraconazole	690	12.51	6.18	9.21	7.28	7.85	1.85	7.45	17.33	11.39	-0.44	7.89	0.3	0.48	18.32	-0.83	-10.39	3	DRUG	Azole	Yes	3	B05	72803	S2476	84625-61-6	P450 (e.g. CYP17)	NA	Selleck L1300	Prestw-1139	0.997739	0	Bacteroides caccae (NT5050)	fungi	proto	weak	C35H38Cl2N8O4	705.65	Infectiology	Antifungal
Miconazole	770	12.15	0.67	6.04	11.07	9.68	-1.8	0.94	7.22	1.59	4.36	22.38	-7.11	-2.13	27.83	2.67	-9.47	2	DRUG	Azole	Yes	1	H04	72285	S2536	22916-47-8	Anti-infection	NA	Selleck L1300	Prestw-67	0.127356	1	Collinsella aerofaciens (NT5073)	fungi	auxo	strong	C18H14Cl4N2O	416.137	Infectiology	Antifungal
Miconazole	770	12.15	0.67	6.04	11.07	9.68	-1.8	0.94	7.22	1.59	4.36	22.38	-7.11	-2.13	27.83	2.67	-9.47	2	DRUG	Azole	Yes	1	H04	72285	S2536	22916-47-8	Anti-infection	NA	Selleck L1300	Prestw-67	0.143573	0	Clostridium ramosum (NT5006)	fungi	proto	strong	C18H14Cl4N2O	416.137	Infectiology	Antifungal
Miconazole	770	12.15	0.67	6.04	11.07	9.68	-1.8	0.94	7.22	1.59	4.36	22.38	-7.11	-2.13	27.83	2.67	-9.47	2	DRUG	Azole	Yes	1	H04	72285	S2536	22916-47-8	Anti-infection	NA	Selleck L1300	Prestw-67	0.795621	0	Parabacteroides distasonis (NT5074)	fungi	proto	medium	C18H14Cl4N2O	416.137	Infectiology	Antifungal
Miconazole	770	12.15	0.67	6.04	11.07	9.68	-1.8	0.94	7.22	1.59	4.36	22.38	-7.11	-2.13	27.83	2.67	-9.47	2	DRUG	Azole	Yes	1	H04	72285	S2536	22916-47-8	Anti-infection	NA	Selleck L1300	Prestw-67	0.897295	1	Bifidobacterium adolescentis (NT5022)	fungi	auxo	medium	C18H14Cl4N2O	416.137	Infectiology	Antifungal
Miconazole	770	12.15	0.67	6.04	11.07	9.68	-1.8	0.94	7.22	1.59	4.36	22.38	-7.11	-2.13	27.83	2.67	-9.47	2	DRUG	Azole	Yes	1	H04	72285	S2536	22916-47-8	Anti-infection	NA	Selleck L1300	Prestw-67	0.934529	1	Bifidobacterium longum (NT5028)	fungi	auxo	weak	C18H14Cl4N2O	416.137	Infectiology	Antifungal
Miconazole	770	12.15	0.67	6.04	11.07	9.68	-1.8	0.94	7.22	1.59	4.36	22.38	-7.11	-2.13	27.83	2.67	-9.47	2	DRUG	Azole	Yes	1	H04	72285	S2536	22916-47-8	Anti-infection	NA	Selleck L1300	Prestw-67	0.849451	0	Bacteroides fragilis (ET) (NT5033)	fungi	proto	medium	C18H14Cl4N2O	416.137	Infectiology	Antifungal
Miconazole	770	12.15	0.67	6.04	11.07	9.68	-1.8	0.94	7.22	1.59	4.36	22.38	-7.11	-2.13	27.83	2.67	-9.47	2	DRUG	Azole	Yes	1	H04	72285	S2536	22916-47-8	Anti-infection	NA	Selleck L1300	Prestw-67	0.718506	0	Bacteroides fragilis (ET) (NT5033)	fungi	proto	medium	C18H14Cl4N2O	416.137	Infectiology	Antifungal
Miconazole	770	12.15	0.67	6.04	11.07	9.68	-1.8	0.94	7.22	1.59	4.36	22.38	-7.11	-2.13	27.83	2.67	-9.47	2	DRUG	Azole	Yes	1	H04	72285	S2536	22916-47-8	Anti-infection	NA	Selleck L1300	Prestw-67	0.902771	0	Streptococcus salivarius (NT5038)	fungi	proto	weak	C18H14Cl4N2O	416.137	Infectiology	Antifungal
Miconazole	770	12.15	0.67	6.04	11.07	9.68	-1.8	0.94	7.22	1.59	4.36	22.38	-7.11	-2.13	27.83	2.67	-9.47	2	DRUG	Azole	Yes	1	H04	72285	S2536	22916-47-8	Anti-infection	NA	Selleck L1300	Prestw-67	0.751999	1	Streptococcus parasanguinis (NT5072)	fungi	auxo	medium	C18H14Cl4N2O	416.137	Infectiology	Antifungal
Miconazole	770	12.15	0.67	6.04	11.07	9.68	-1.8	0.94	7.22	1.59	4.36	22.38	-7.11	-2.13	27.83	2.67	-9.47	2	DRUG	Azole	Yes	1	H04	72285	S2536	22916-47-8	Anti-infection	NA	Selleck L1300	Prestw-67	0.760344	0	Parabacteroides merdae (NT5071)	fungi	proto	medium	C18H14Cl4N2O	416.137	Infectiology	Antifungal
Miconazole	770	12.15	0.67	6.04	11.07	9.68	-1.8	0.94	7.22	1.59	4.36	22.38	-7.11	-2.13	27.83	2.67	-9.47	2	DRUG	Azole	Yes	1	H04	72285	S2536	22916-47-8	Anti-infection	NA	Selleck L1300	Prestw-67	0.265038	0	Ruminococcus torques (NT5047)	fungi	proto	medium	C18H14Cl4N2O	416.137	Infectiology	Antifungal
Miconazole	770	12.15	0.67	6.04	11.07	9.68	-1.8	0.94	7.22	1.59	4.36	22.38	-7.11	-2.13	27.83	2.67	-9.47	2	DRUG	Azole	Yes	1	H04	72285	S2536	22916-47-8	Anti-infection	NA	Selleck L1300	Prestw-67	0.00491383	0	Ruminococcus bromii (NT5045)	fungi	proto	strong	C18H14Cl4N2O	416.137	Infectiology	Antifungal
Miconazole	770	12.15	0.67	6.04	11.07	9.68	-1.8	0.94	7.22	1.59	4.36	22.38	-7.11	-2.13	27.83	2.67	-9.47	2	DRUG	Azole	Yes	1	H04	72285	S2536	22916-47-8	Anti-infection	NA	Selleck L1300	Prestw-67	0.00969904	1	Ruminococcus gnavus (NT5046)	fungi	auxo	strong	C18H14Cl4N2O	416.137	Infectiology	Antifungal
Miconazole	770	12.15	0.67	6.04	11.07	9.68	-1.8	0.94	7.22	1.59	4.36	22.38	-7.11	-2.13	27.83	2.67	-9.47	2	DRUG	Azole	Yes	1	H04	72285	S2536	22916-47-8	Anti-infection	NA	Selleck L1300	Prestw-67	1.03814	0	Bacteroides xylanisolvens (NT5064)	fungi	proto	weak	C18H14Cl4N2O	416.137	Infectiology	Antifungal
Miconazole	770	12.15	0.67	6.04	11.07	9.68	-1.8	0.94	7.22	1.59	4.36	22.38	-7.11	-2.13	27.83	2.67	-9.47	2	DRUG	Azole	Yes	1	H04	72285	S2536	22916-47-8	Anti-infection	NA	Selleck L1300	Prestw-67	0.502621	0	Clostridium bolteae (NT5026)	fungi	proto	medium	C18H14Cl4N2O	416.137	Infectiology	Antifungal
Miconazole	770	12.15	0.67	6.04	11.07	9.68	-1.8	0.94	7.22	1.59	4.36	22.38	-7.11	-2.13	27.83	2.67	-9.47	2	DRUG	Azole	Yes	1	H04	72285	S2536	22916-47-8	Anti-infection	NA	Selleck L1300	Prestw-67	0.868999	0	Bacteroides caccae (NT5050)	fungi	proto	medium	C18H14Cl4N2O	416.137	Infectiology	Antifungal
Miconazole	770	12.15	0.67	6.04	11.07	9.68	-1.8	0.94	7.22	1.59	4.36	22.38	-7.11	-2.13	27.83	2.67	-9.47	2	DRUG	Azole	Yes	1	H04	72285	S2536	22916-47-8	Anti-infection	NA	Selleck L1300	Prestw-67	0.0872427	1	Roseburia intestinalis (NT5011)	fungi	auxo	strong	C18H14Cl4N2O	416.137	Infectiology	Antifungal
Miconazole	770	12.15	0.67	6.04	11.07	9.68	-1.8	0.94	7.22	1.59	4.36	22.38	-7.11	-2.13	27.83	2.67	-9.47	2	DRUG	Azole	Yes	1	H04	72285	S2536	22916-47-8	Anti-infection	NA	Selleck L1300	Prestw-67	0.0138108	0	Coprococcus comes (NT5048)	fungi	proto	strong	C18H14Cl4N2O	416.137	Infectiology	Antifungal
Miconazole	770	12.15	0.67	6.04	11.07	9.68	-1.8	0.94	7.22	1.59	4.36	22.38	-7.11	-2.13	27.83	2.67	-9.47	2	DRUG	Azole	Yes	1	H04	72285	S2536	22916-47-8	Anti-infection	NA	Selleck L1300	Prestw-67	0.974866	1	Fusobacterium nucleatum (NT5025)	fungi	auxo	weak	C18H14Cl4N2O	416.137	Infectiology	Antifungal
Miconazole	770	12.15	0.67	6.04	11.07	9.68	-1.8	0.94	7.22	1.59	4.36	22.38	-7.11	-2.13	27.83	2.67	-9.47	2	DRUG	Azole	Yes	1	H04	72285	S2536	22916-47-8	Anti-infection	NA	Selleck L1300	Prestw-67	0.922378	0	Escherichia coli IAI1 (NT5077)	fungi	proto	weak	C18H14Cl4N2O	416.137	Infectiology	Antifungal
Miconazole	770	12.15	0.67	6.04	11.07	9.68	-1.8	0.94	7.22	1.59	4.36	22.38	-7.11	-2.13	27.83	2.67	-9.47	2	DRUG	Azole	Yes	1	H04	72285	S2536	22916-47-8	Anti-infection	NA	Selleck L1300	Prestw-67	0.866074	0	Bacteroides thetaiotaomicron (NT5004)	fungi	proto	medium	C18H14Cl4N2O	416.137	Infectiology	Antifungal
Miconazole	770	12.15	0.67	6.04	11.07	9.68	-1.8	0.94	7.22	1.59	4.36	22.38	-7.11	-2.13	27.83	2.67	-9.47	2	DRUG	Azole	Yes	1	H04	72285	S2536	22916-47-8	Anti-infection	NA	Selleck L1300	Prestw-67	0.431308	0	Clostridium saccharolyticum (NT5037)	fungi	proto	medium	C18H14Cl4N2O	416.137	Infectiology	Antifungal
Miconazole	770	12.15	0.67	6.04	11.07	9.68	-1.8	0.94	7.22	1.59	4.36	22.38	-7.11	-2.13	27.83	2.67	-9.47	2	DRUG	Azole	Yes	1	H04	72285	S2536	22916-47-8	Anti-infection	NA	Selleck L1300	Prestw-67	0.776247	0	Eggerthella lenta (NT5024)	fungi	proto	medium	C18H14Cl4N2O	416.137	Infectiology	Antifungal
Miconazole	770	12.15	0.67	6.04	11.07	9.68	-1.8	0.94	7.22	1.59	4.36	22.38	-7.11	-2.13	27.83	2.67	-9.47	2	DRUG	Azole	Yes	1	H04	72285	S2536	22916-47-8	Anti-infection	NA	Selleck L1300	Prestw-67	1.03395	1	Bilophila wadsworthia (NT5036)	fungi	auxo	weak	C18H14Cl4N2O	416.137	Infectiology	Antifungal
Miconazole	770	12.15	0.67	6.04	11.07	9.68	-1.8	0.94	7.22	1.59	4.36	22.38	-7.11	-2.13	27.83	2.67	-9.47	2	DRUG	Azole	Yes	1	H04	72285	S2536	22916-47-8	Anti-infection	NA	Selleck L1300	Prestw-67	0.963975	0	Bacteroides ovatus (NT5054)	fungi	proto	weak	C18H14Cl4N2O	416.137	Infectiology	Antifungal
Miconazole	770	12.15	0.67	6.04	11.07	9.68	-1.8	0.94	7.22	1.59	4.36	22.38	-7.11	-2.13	27.83	2.67	-9.47	2	DRUG	Azole	Yes	1	H04	72285	S2536	22916-47-8	Anti-infection	NA	Selleck L1300	Prestw-67	1.01794	0	Escherichia coli ED1a (NT5078)	fungi	proto	weak	C18H14Cl4N2O	416.137	Infectiology	Antifungal
Miconazole	770	12.15	0.67	6.04	11.07	9.68	-1.8	0.94	7.22	1.59	4.36	22.38	-7.11	-2.13	27.83	2.67	-9.47	2	DRUG	Azole	Yes	1	H04	72285	S2536	22916-47-8	Anti-infection	NA	Selleck L1300	Prestw-67	0.778587	0	Bacteroides uniformis (NT5002)	fungi	proto	medium	C18H14Cl4N2O	416.137	Infectiology	Antifungal
Miconazole	770	12.15	0.67	6.04	11.07	9.68	-1.8	0.94	7.22	1.59	4.36	22.38	-7.11	-2.13	27.83	2.67	-9.47	2	DRUG	Azole	Yes	1	H04	72285	S2536	22916-47-8	Anti-infection	NA	Selleck L1300	Prestw-67	0.0371133	0	Roseburia hominis (NT5079)	fungi	proto	strong	C18H14Cl4N2O	416.137	Infectiology	Antifungal
Miconazole	770	12.15	0.67	6.04	11.07	9.68	-1.8	0.94	7.22	1.59	4.36	22.38	-7.11	-2.13	27.83	2.67	-9.47	2	DRUG	Azole	Yes	1	H04	72285	S2536	22916-47-8	Anti-infection	NA	Selleck L1300	Prestw-67	0.972872	1	Akkermansia muciniphila (NT5021)	fungi	auxo	weak	C18H14Cl4N2O	416.137	Infectiology	Antifungal
Miconazole	770	12.15	0.67	6.04	11.07	9.68	-1.8	0.94	7.22	1.59	4.36	22.38	-7.11	-2.13	27.83	2.67	-9.47	2	DRUG	Azole	Yes	1	H04	72285	S2536	22916-47-8	Anti-infection	NA	Selleck L1300	Prestw-67	0.533482	0	Prevotella copri (NT5019)	fungi	proto	medium	C18H14Cl4N2O	416.137	Infectiology	Antifungal
Miconazole	770	12.15	0.67	6.04	11.07	9.68	-1.8	0.94	7.22	1.59	4.36	22.38	-7.11	-2.13	27.83	2.67	-9.47	2	DRUG	Azole	Yes	1	H04	72285	S2536	22916-47-8	Anti-infection	NA	Selleck L1300	Prestw-67	0.600189	0	Bacteroides vulgatus (NT5001)	fungi	proto	medium	C18H14Cl4N2O	416.137	Infectiology	Antifungal
Miconazole	770	12.15	0.67	6.04	11.07	9.68	-1.8	0.94	7.22	1.59	4.36	22.38	-7.11	-2.13	27.83	2.67	-9.47	2	DRUG	Azole	Yes	1	H04	72285	S2536	22916-47-8	Anti-infection	NA	Selleck L1300	Prestw-67	0.0171612	0	Blautia obeum (NT5069)	fungi	proto	strong	C18H14Cl4N2O	416.137	Infectiology	Antifungal
Miconazole	770	12.15	0.67	6.04	11.07	9.68	-1.8	0.94	7.22	1.59	4.36	22.38	-7.11	-2.13	27.83	2.67	-9.47	2	DRUG	Azole	Yes	1	H04	72285	S2536	22916-47-8	Anti-infection	NA	Selleck L1300	Prestw-67	1.00533	1	Veillonella parvula (NT5017)	fungi	auxo	weak	C18H14Cl4N2O	416.137	Infectiology	Antifungal
Miconazole	770	12.15	0.67	6.04	11.07	9.68	-1.8	0.94	7.22	1.59	4.36	22.38	-7.11	-2.13	27.83	2.67	-9.47	2	DRUG	Azole	Yes	1	H04	72285	S2536	22916-47-8	Anti-infection	NA	Selleck L1300	Prestw-67	0.0548137	1	Dorea formicigenerans (NT5076)	fungi	auxo	strong	C18H14Cl4N2O	416.137	Infectiology	Antifungal
Miconazole	770	12.15	0.67	6.04	11.07	9.68	-1.8	0.94	7.22	1.59	4.36	22.38	-7.11	-2.13	27.83	2.67	-9.47	2	DRUG	Azole	Yes	1	H04	72285	S2536	22916-47-8	Anti-infection	NA	Selleck L1300	Prestw-67	0.231497	1	Clostridium perfringens (NT5032)	fungi	auxo	medium	C18H14Cl4N2O	416.137	Infectiology	Antifungal
Miconazole	770	12.15	0.67	6.04	11.07	9.68	-1.8	0.94	7.22	1.59	4.36	22.38	-7.11	-2.13	27.83	2.67	-9.47	2	DRUG	Azole	Yes	1	H04	72285	S2536	22916-47-8	Anti-infection	NA	Selleck L1300	Prestw-67	0.849451	0	Bacteroides fragilis (NT) (NT5003)	fungi	proto	medium	C18H14Cl4N2O	416.137	Infectiology	Antifungal
Miconazole	770	12.15	0.67	6.04	11.07	9.68	-1.8	0.94	7.22	1.59	4.36	22.38	-7.11	-2.13	27.83	2.67	-9.47	2	DRUG	Azole	Yes	1	H04	72285	S2536	22916-47-8	Anti-infection	NA	Selleck L1300	Prestw-67	0.869272	1	Clostridium difficile (NT5083)	fungi	auxo	medium	C18H14Cl4N2O	416.137	Infectiology	Antifungal
Miconazole	770	12.15	0.67	6.04	11.07	9.68	-1.8	0.94	7.22	1.59	4.36	22.38	-7.11	-2.13	27.83	2.67	-9.47	2	DRUG	Azole	Yes	1	H04	72285	S2536	22916-47-8	Anti-infection	NA	Selleck L1300	Prestw-67	0.718506	0	Bacteroides fragilis (NT) (NT5003)	fungi	proto	medium	C18H14Cl4N2O	416.137	Infectiology	Antifungal
Miconazole	770	12.15	0.67	6.04	11.07	9.68	-1.8	0.94	7.22	1.59	4.36	22.38	-7.11	-2.13	27.83	2.67	-9.47	2	DRUG	Azole	Yes	1	H04	72285	S2536	22916-47-8	Anti-infection	NA	Selleck L1300	Prestw-67	0.966709	0	Odoribacter splanchnicus (NT5081)	fungi	proto	weak	C18H14Cl4N2O	416.137	Infectiology	Antifungal
Miconazole	770	12.15	0.67	6.04	11.07	9.68	-1.8	0.94	7.22	1.59	4.36	22.38	-7.11	-2.13	27.83	2.67	-9.47	2	DRUG	Azole	Yes	1	H04	72285	S2536	22916-47-8	Anti-infection	NA	Selleck L1300	Prestw-67	0.0115326	0	Eubacterium rectale (NT5009)	fungi	proto	strong	C18H14Cl4N2O	416.137	Infectiology	Antifungal
Miconazole	770	12.15	0.67	6.04	11.07	9.68	-1.8	0.94	7.22	1.59	4.36	22.38	-7.11	-2.13	27.83	2.67	-9.47	2	DRUG	Azole	Yes	1	H04	72285	S2536	22916-47-8	Anti-infection	NA	Selleck L1300	Prestw-67	0.758906	1	Lactobacillus paracasei (NT5042)	fungi	auxo	medium	C18H14Cl4N2O	416.137	Infectiology	Antifungal
Miconazole	770	12.15	0.67	6.04	11.07	9.68	-1.8	0.94	7.22	1.59	4.36	22.38	-7.11	-2.13	27.83	2.67	-9.47	2	DRUG	Azole	Yes	1	H04	72285	S2536	22916-47-8	Anti-infection	NA	Selleck L1300	Prestw-67	0.0446587	1	Eubacterium eligens (NT5075)	fungi	auxo	strong	C18H14Cl4N2O	416.137	Infectiology	Antifungal
Sertaconazole nitrate	1012	28.52	2.6	3.4	11.11	28.51	-3.39	0.2	16.06	-2.33	1.93	14.49	-9.36	1.38	36.59	0.4	-8.82	2	DRUG	Others	Yes	2	I05	72626	S3161	99592-39-9	Anti-infection	NA	Selleck L1300	Prestw-1045	0.436961	0	Clostridium ramosum (NT5006)	fungi	proto	medium	C20H16Cl3N3O4S	500.791	Metabolism	Antibacterial
Sertaconazole nitrate	1012	28.52	2.6	3.4	11.11	28.51	-3.39	0.2	16.06	-2.33	1.93	14.49	-9.36	1.38	36.59	0.4	-8.82	2	DRUG	Others	Yes	2	I05	72626	S3161	99592-39-9	Anti-infection	NA	Selleck L1300	Prestw-1045	1.02769	0	Escherichia coli ED1a (NT5078)	fungi	proto	weak	C20H16Cl3N3O4S	500.791	Metabolism	Antibacterial
Sertaconazole nitrate	1012	28.52	2.6	3.4	11.11	28.51	-3.39	0.2	16.06	-2.33	1.93	14.49	-9.36	1.38	36.59	0.4	-8.82	2	DRUG	Others	Yes	2	I05	72626	S3161	99592-39-9	Anti-infection	NA	Selleck L1300	Prestw-1045	1.09471	1	Bifidobacterium adolescentis (NT5022)	fungi	auxo	weak	C20H16Cl3N3O4S	500.791	Metabolism	Antibacterial
Sertaconazole nitrate	1012	28.52	2.6	3.4	11.11	28.51	-3.39	0.2	16.06	-2.33	1.93	14.49	-9.36	1.38	36.59	0.4	-8.82	2	DRUG	Others	Yes	2	I05	72626	S3161	99592-39-9	Anti-infection	NA	Selleck L1300	Prestw-1045	0.0692843	1	Roseburia intestinalis (NT5011)	fungi	auxo	strong	C20H16Cl3N3O4S	500.791	Metabolism	Antibacterial
Sertaconazole nitrate	1012	28.52	2.6	3.4	11.11	28.51	-3.39	0.2	16.06	-2.33	1.93	14.49	-9.36	1.38	36.59	0.4	-8.82	2	DRUG	Others	Yes	2	I05	72626	S3161	99592-39-9	Anti-infection	NA	Selleck L1300	Prestw-1045	0.522891	0	Clostridium bolteae (NT5026)	fungi	proto	medium	C20H16Cl3N3O4S	500.791	Metabolism	Antibacterial
Sertaconazole nitrate	1012	28.52	2.6	3.4	11.11	28.51	-3.39	0.2	16.06	-2.33	1.93	14.49	-9.36	1.38	36.59	0.4	-8.82	2	DRUG	Others	Yes	2	I05	72626	S3161	99592-39-9	Anti-infection	NA	Selleck L1300	Prestw-1045	0.798707	0	Clostridium saccharolyticum (NT5037)	fungi	proto	medium	C20H16Cl3N3O4S	500.791	Metabolism	Antibacterial
Sertaconazole nitrate	1012	28.52	2.6	3.4	11.11	28.51	-3.39	0.2	16.06	-2.33	1.93	14.49	-9.36	1.38	36.59	0.4	-8.82	2	DRUG	Others	Yes	2	I05	72626	S3161	99592-39-9	Anti-infection	NA	Selleck L1300	Prestw-1045	0.00748572	0	Blautia obeum (NT5069)	fungi	proto	strong	C20H16Cl3N3O4S	500.791	Metabolism	Antibacterial
Sertaconazole nitrate	1012	28.52	2.6	3.4	11.11	28.51	-3.39	0.2	16.06	-2.33	1.93	14.49	-9.36	1.38	36.59	0.4	-8.82	2	DRUG	Others	Yes	2	I05	72626	S3161	99592-39-9	Anti-infection	NA	Selleck L1300	Prestw-1045	0.00902177	0	Coprococcus comes (NT5048)	fungi	proto	strong	C20H16Cl3N3O4S	500.791	Metabolism	Antibacterial
Sertaconazole nitrate	1012	28.52	2.6	3.4	11.11	28.51	-3.39	0.2	16.06	-2.33	1.93	14.49	-9.36	1.38	36.59	0.4	-8.82	2	DRUG	Others	Yes	2	I05	72626	S3161	99592-39-9	Anti-infection	NA	Selleck L1300	Prestw-1045	0.967001	1	Clostridium difficile (NT5083)	fungi	auxo	weak	C20H16Cl3N3O4S	500.791	Metabolism	Antibacterial
Sertaconazole nitrate	1012	28.52	2.6	3.4	11.11	28.51	-3.39	0.2	16.06	-2.33	1.93	14.49	-9.36	1.38	36.59	0.4	-8.82	2	DRUG	Others	Yes	2	I05	72626	S3161	99592-39-9	Anti-infection	NA	Selleck L1300	Prestw-1045	1.08933	1	Streptococcus parasanguinis (NT5072)	fungi	auxo	weak	C20H16Cl3N3O4S	500.791	Metabolism	Antibacterial
Sertaconazole nitrate	1012	28.52	2.6	3.4	11.11	28.51	-3.39	0.2	16.06	-2.33	1.93	14.49	-9.36	1.38	36.59	0.4	-8.82	2	DRUG	Others	Yes	2	I05	72626	S3161	99592-39-9	Anti-infection	NA	Selleck L1300	Prestw-1045	1.05418	0	Escherichia coli IAI1 (NT5077)	fungi	proto	weak	C20H16Cl3N3O4S	500.791	Metabolism	Antibacterial
Sertaconazole nitrate	1012	28.52	2.6	3.4	11.11	28.51	-3.39	0.2	16.06	-2.33	1.93	14.49	-9.36	1.38	36.59	0.4	-8.82	2	DRUG	Others	Yes	2	I05	72626	S3161	99592-39-9	Anti-infection	NA	Selleck L1300	Prestw-1045	0.0647505	1	Ruminococcus gnavus (NT5046)	fungi	auxo	strong	C20H16Cl3N3O4S	500.791	Metabolism	Antibacterial
Sertaconazole nitrate	1012	28.52	2.6	3.4	11.11	28.51	-3.39	0.2	16.06	-2.33	1.93	14.49	-9.36	1.38	36.59	0.4	-8.82	2	DRUG	Others	Yes	2	I05	72626	S3161	99592-39-9	Anti-infection	NA	Selleck L1300	Prestw-1045	0.504244	0	Prevotella copri (NT5019)	fungi	proto	medium	C20H16Cl3N3O4S	500.791	Metabolism	Antibacterial
Sertaconazole nitrate	1012	28.52	2.6	3.4	11.11	28.51	-3.39	0.2	16.06	-2.33	1.93	14.49	-9.36	1.38	36.59	0.4	-8.82	2	DRUG	Others	Yes	2	I05	72626	S3161	99592-39-9	Anti-infection	NA	Selleck L1300	Prestw-1045	0.0521828	0	Roseburia hominis (NT5079)	fungi	proto	strong	C20H16Cl3N3O4S	500.791	Metabolism	Antibacterial
Sertaconazole nitrate	1012	28.52	2.6	3.4	11.11	28.51	-3.39	0.2	16.06	-2.33	1.93	14.49	-9.36	1.38	36.59	0.4	-8.82	2	DRUG	Others	Yes	2	I05	72626	S3161	99592-39-9	Anti-infection	NA	Selleck L1300	Prestw-1045	0.992032	0	Bacteroides ovatus (NT5054)	fungi	proto	weak	C20H16Cl3N3O4S	500.791	Metabolism	Antibacterial
Sertaconazole nitrate	1012	28.52	2.6	3.4	11.11	28.51	-3.39	0.2	16.06	-2.33	1.93	14.49	-9.36	1.38	36.59	0.4	-8.82	2	DRUG	Others	Yes	2	I05	72626	S3161	99592-39-9	Anti-infection	NA	Selleck L1300	Prestw-1045	0.0298202	1	Eubacterium eligens (NT5075)	fungi	auxo	strong	C20H16Cl3N3O4S	500.791	Metabolism	Antibacterial
Sertaconazole nitrate	1012	28.52	2.6	3.4	11.11	28.51	-3.39	0.2	16.06	-2.33	1.93	14.49	-9.36	1.38	36.59	0.4	-8.82	2	DRUG	Others	Yes	2	I05	72626	S3161	99592-39-9	Anti-infection	NA	Selleck L1300	Prestw-1045	0.888335	0	Bacteroides fragilis (ET) (NT5033)	fungi	proto	medium	C20H16Cl3N3O4S	500.791	Metabolism	Antibacterial
Sertaconazole nitrate	1012	28.52	2.6	3.4	11.11	28.51	-3.39	0.2	16.06	-2.33	1.93	14.49	-9.36	1.38	36.59	0.4	-8.82	2	DRUG	Others	Yes	2	I05	72626	S3161	99592-39-9	Anti-infection	NA	Selleck L1300	Prestw-1045	0.0953974	1	Dorea formicigenerans (NT5076)	fungi	auxo	strong	C20H16Cl3N3O4S	500.791	Metabolism	Antibacterial
Sertaconazole nitrate	1012	28.52	2.6	3.4	11.11	28.51	-3.39	0.2	16.06	-2.33	1.93	14.49	-9.36	1.38	36.59	0.4	-8.82	2	DRUG	Others	Yes	2	I05	72626	S3161	99592-39-9	Anti-infection	NA	Selleck L1300	Prestw-1045	0.915299	0	Bacteroides uniformis (NT5002)	fungi	proto	weak	C20H16Cl3N3O4S	500.791	Metabolism	Antibacterial
Sertaconazole nitrate	1012	28.52	2.6	3.4	11.11	28.51	-3.39	0.2	16.06	-2.33	1.93	14.49	-9.36	1.38	36.59	0.4	-8.82	2	DRUG	Others	Yes	2	I05	72626	S3161	99592-39-9	Anti-infection	NA	Selleck L1300	Prestw-1045	1.0503	0	Bacteroides xylanisolvens (NT5064)	fungi	proto	weak	C20H16Cl3N3O4S	500.791	Metabolism	Antibacterial
Sertaconazole nitrate	1012	28.52	2.6	3.4	11.11	28.51	-3.39	0.2	16.06	-2.33	1.93	14.49	-9.36	1.38	36.59	0.4	-8.82	2	DRUG	Others	Yes	2	I05	72626	S3161	99592-39-9	Anti-infection	NA	Selleck L1300	Prestw-1045	0.947163	1	Lactobacillus paracasei (NT5042)	fungi	auxo	weak	C20H16Cl3N3O4S	500.791	Metabolism	Antibacterial
Sertaconazole nitrate	1012	28.52	2.6	3.4	11.11	28.51	-3.39	0.2	16.06	-2.33	1.93	14.49	-9.36	1.38	36.59	0.4	-8.82	2	DRUG	Others	Yes	2	I05	72626	S3161	99592-39-9	Anti-infection	NA	Selleck L1300	Prestw-1045	1.14573	1	Veillonella parvula (NT5017)	fungi	auxo	weak	C20H16Cl3N3O4S	500.791	Metabolism	Antibacterial
Sertaconazole nitrate	1012	28.52	2.6	3.4	11.11	28.51	-3.39	0.2	16.06	-2.33	1.93	14.49	-9.36	1.38	36.59	0.4	-8.82	2	DRUG	Others	Yes	2	I05	72626	S3161	99592-39-9	Anti-infection	NA	Selleck L1300	Prestw-1045	1.17202	1	Fusobacterium nucleatum (NT5025)	fungi	auxo	weak	C20H16Cl3N3O4S	500.791	Metabolism	Antibacterial
Sertaconazole nitrate	1012	28.52	2.6	3.4	11.11	28.51	-3.39	0.2	16.06	-2.33	1.93	14.49	-9.36	1.38	36.59	0.4	-8.82	2	DRUG	Others	Yes	2	I05	72626	S3161	99592-39-9	Anti-infection	NA	Selleck L1300	Prestw-1045	0.760241	0	Bacteroides fragilis (ET) (NT5033)	fungi	proto	medium	C20H16Cl3N3O4S	500.791	Metabolism	Antibacterial
Sertaconazole nitrate	1012	28.52	2.6	3.4	11.11	28.51	-3.39	0.2	16.06	-2.33	1.93	14.49	-9.36	1.38	36.59	0.4	-8.82	2	DRUG	Others	Yes	2	I05	72626	S3161	99592-39-9	Anti-infection	NA	Selleck L1300	Prestw-1045	0.913991	0	Bacteroides thetaiotaomicron (NT5004)	fungi	proto	weak	C20H16Cl3N3O4S	500.791	Metabolism	Antibacterial
Sertaconazole nitrate	1012	28.52	2.6	3.4	11.11	28.51	-3.39	0.2	16.06	-2.33	1.93	14.49	-9.36	1.38	36.59	0.4	-8.82	2	DRUG	Others	Yes	2	I05	72626	S3161	99592-39-9	Anti-infection	NA	Selleck L1300	Prestw-1045	1.05161	1	Bilophila wadsworthia (NT5036)	fungi	auxo	weak	C20H16Cl3N3O4S	500.791	Metabolism	Antibacterial
Sertaconazole nitrate	1012	28.52	2.6	3.4	11.11	28.51	-3.39	0.2	16.06	-2.33	1.93	14.49	-9.36	1.38	36.59	0.4	-8.82	2	DRUG	Others	Yes	2	I05	72626	S3161	99592-39-9	Anti-infection	NA	Selleck L1300	Prestw-1045	0.506235	1	Clostridium perfringens (NT5032)	fungi	auxo	medium	C20H16Cl3N3O4S	500.791	Metabolism	Antibacterial
Sertaconazole nitrate	1012	28.52	2.6	3.4	11.11	28.51	-3.39	0.2	16.06	-2.33	1.93	14.49	-9.36	1.38	36.59	0.4	-8.82	2	DRUG	Others	Yes	2	I05	72626	S3161	99592-39-9	Anti-infection	NA	Selleck L1300	Prestw-1045	0.809433	0	Eggerthella lenta (NT5024)	fungi	proto	medium	C20H16Cl3N3O4S	500.791	Metabolism	Antibacterial
Sertaconazole nitrate	1012	28.52	2.6	3.4	11.11	28.51	-3.39	0.2	16.06	-2.33	1.93	14.49	-9.36	1.38	36.59	0.4	-8.82	2	DRUG	Others	Yes	2	I05	72626	S3161	99592-39-9	Anti-infection	NA	Selleck L1300	Prestw-1045	1.0413	0	Streptococcus salivarius (NT5038)	fungi	proto	weak	C20H16Cl3N3O4S	500.791	Metabolism	Antibacterial
Sertaconazole nitrate	1012	28.52	2.6	3.4	11.11	28.51	-3.39	0.2	16.06	-2.33	1.93	14.49	-9.36	1.38	36.59	0.4	-8.82	2	DRUG	Others	Yes	2	I05	72626	S3161	99592-39-9	Anti-infection	NA	Selleck L1300	Prestw-1045	0.0226057	0	Eubacterium rectale (NT5009)	fungi	proto	strong	C20H16Cl3N3O4S	500.791	Metabolism	Antibacterial
Sertaconazole nitrate	1012	28.52	2.6	3.4	11.11	28.51	-3.39	0.2	16.06	-2.33	1.93	14.49	-9.36	1.38	36.59	0.4	-8.82	2	DRUG	Others	Yes	2	I05	72626	S3161	99592-39-9	Anti-infection	NA	Selleck L1300	Prestw-1045	1.01372	0	Bacteroides caccae (NT5050)	fungi	proto	weak	C20H16Cl3N3O4S	500.791	Metabolism	Antibacterial
Sertaconazole nitrate	1012	28.52	2.6	3.4	11.11	28.51	-3.39	0.2	16.06	-2.33	1.93	14.49	-9.36	1.38	36.59	0.4	-8.82	2	DRUG	Others	Yes	2	I05	72626	S3161	99592-39-9	Anti-infection	NA	Selleck L1300	Prestw-1045	0.619365	0	Bacteroides vulgatus (NT5001)	fungi	proto	medium	C20H16Cl3N3O4S	500.791	Metabolism	Antibacterial
Sertaconazole nitrate	1012	28.52	2.6	3.4	11.11	28.51	-3.39	0.2	16.06	-2.33	1.93	14.49	-9.36	1.38	36.59	0.4	-8.82	2	DRUG	Others	Yes	2	I05	72626	S3161	99592-39-9	Anti-infection	NA	Selleck L1300	Prestw-1045	1.04336	1	Bifidobacterium longum (NT5028)	fungi	auxo	weak	C20H16Cl3N3O4S	500.791	Metabolism	Antibacterial
Sertaconazole nitrate	1012	28.52	2.6	3.4	11.11	28.51	-3.39	0.2	16.06	-2.33	1.93	14.49	-9.36	1.38	36.59	0.4	-8.82	2	DRUG	Others	Yes	2	I05	72626	S3161	99592-39-9	Anti-infection	NA	Selleck L1300	Prestw-1045	0.888335	0	Bacteroides fragilis (NT) (NT5003)	fungi	proto	medium	C20H16Cl3N3O4S	500.791	Metabolism	Antibacterial
Sertaconazole nitrate	1012	28.52	2.6	3.4	11.11	28.51	-3.39	0.2	16.06	-2.33	1.93	14.49	-9.36	1.38	36.59	0.4	-8.82	2	DRUG	Others	Yes	2	I05	72626	S3161	99592-39-9	Anti-infection	NA	Selleck L1300	Prestw-1045	0.161581	1	Collinsella aerofaciens (NT5073)	fungi	auxo	strong	C20H16Cl3N3O4S	500.791	Metabolism	Antibacterial
Sertaconazole nitrate	1012	28.52	2.6	3.4	11.11	28.51	-3.39	0.2	16.06	-2.33	1.93	14.49	-9.36	1.38	36.59	0.4	-8.82	2	DRUG	Others	Yes	2	I05	72626	S3161	99592-39-9	Anti-infection	NA	Selleck L1300	Prestw-1045	1.04348	1	Akkermansia muciniphila (NT5021)	fungi	auxo	weak	C20H16Cl3N3O4S	500.791	Metabolism	Antibacterial
Sertaconazole nitrate	1012	28.52	2.6	3.4	11.11	28.51	-3.39	0.2	16.06	-2.33	1.93	14.49	-9.36	1.38	36.59	0.4	-8.82	2	DRUG	Others	Yes	2	I05	72626	S3161	99592-39-9	Anti-infection	NA	Selleck L1300	Prestw-1045	0.864598	0	Parabacteroides distasonis (NT5074)	fungi	proto	medium	C20H16Cl3N3O4S	500.791	Metabolism	Antibacterial
Sertaconazole nitrate	1012	28.52	2.6	3.4	11.11	28.51	-3.39	0.2	16.06	-2.33	1.93	14.49	-9.36	1.38	36.59	0.4	-8.82	2	DRUG	Others	Yes	2	I05	72626	S3161	99592-39-9	Anti-infection	NA	Selleck L1300	Prestw-1045	0.00543087	0	Ruminococcus bromii (NT5045)	fungi	proto	strong	C20H16Cl3N3O4S	500.791	Metabolism	Antibacterial
Sertaconazole nitrate	1012	28.52	2.6	3.4	11.11	28.51	-3.39	0.2	16.06	-2.33	1.93	14.49	-9.36	1.38	36.59	0.4	-8.82	2	DRUG	Others	Yes	2	I05	72626	S3161	99592-39-9	Anti-infection	NA	Selleck L1300	Prestw-1045	0.932038	0	Parabacteroides merdae (NT5071)	fungi	proto	weak	C20H16Cl3N3O4S	500.791	Metabolism	Antibacterial
Sertaconazole nitrate	1012	28.52	2.6	3.4	11.11	28.51	-3.39	0.2	16.06	-2.33	1.93	14.49	-9.36	1.38	36.59	0.4	-8.82	2	DRUG	Others	Yes	2	I05	72626	S3161	99592-39-9	Anti-infection	NA	Selleck L1300	Prestw-1045	0.760241	0	Bacteroides fragilis (NT) (NT5003)	fungi	proto	medium	C20H16Cl3N3O4S	500.791	Metabolism	Antibacterial
Sertaconazole nitrate	1012	28.52	2.6	3.4	11.11	28.51	-3.39	0.2	16.06	-2.33	1.93	14.49	-9.36	1.38	36.59	0.4	-8.82	2	DRUG	Others	Yes	2	I05	72626	S3161	99592-39-9	Anti-infection	NA	Selleck L1300	Prestw-1045	0.46467	0	Ruminococcus torques (NT5047)	fungi	proto	medium	C20H16Cl3N3O4S	500.791	Metabolism	Antibacterial
Sertaconazole nitrate	1012	28.52	2.6	3.4	11.11	28.51	-3.39	0.2	16.06	-2.33	1.93	14.49	-9.36	1.38	36.59	0.4	-8.82	2	DRUG	Others	Yes	2	I05	72626	S3161	99592-39-9	Anti-infection	NA	Selleck L1300	Prestw-1045	1.07352	0	Odoribacter splanchnicus (NT5081)	fungi	proto	weak	C20H16Cl3N3O4S	500.791	Metabolism	Antibacterial
Thimerosal	1087	130.87	21.01	14.94	15.87	63.5	13.92	22.57	11.93	6.06	11.11	6.59	-0.95	-2.54	7.64	-3.69	-17.34	3	DRUG	Antimicrobial	Yes	2	K07	72668	S3646	54-64-8	Anti-infection	NA	Selleck L1300	Prestw-1194	0.259801	0	Bacteroides thetaiotaomicron (NT5004)	antiseptic	proto	medium	C9H9HgNaO2S	404.815	Infectiology	Antiseptic
Thimerosal	1087	130.87	21.01	14.94	15.87	63.5	13.92	22.57	11.93	6.06	11.11	6.59	-0.95	-2.54	7.64	-3.69	-17.34	3	DRUG	Antimicrobial	Yes	2	K07	72668	S3646	54-64-8	Anti-infection	NA	Selleck L1300	Prestw-1194	0.151261	1	Dorea formicigenerans (NT5076)	antiseptic	auxo	strong	C9H9HgNaO2S	404.815	Infectiology	Antiseptic
Thimerosal	1087	130.87	21.01	14.94	15.87	63.5	13.92	22.57	11.93	6.06	11.11	6.59	-0.95	-2.54	7.64	-3.69	-17.34	3	DRUG	Antimicrobial	Yes	2	K07	72668	S3646	54-64-8	Anti-infection	NA	Selleck L1300	Prestw-1194	0.223819	0	Parabacteroides merdae (NT5071)	antiseptic	proto	medium	C9H9HgNaO2S	404.815	Infectiology	Antiseptic
Thimerosal	1087	130.87	21.01	14.94	15.87	63.5	13.92	22.57	11.93	6.06	11.11	6.59	-0.95	-2.54	7.64	-3.69	-17.34	3	DRUG	Antimicrobial	Yes	2	K07	72668	S3646	54-64-8	Anti-infection	NA	Selleck L1300	Prestw-1194	0.199219	0	Ruminococcus bromii (NT5045)	antiseptic	proto	strong	C9H9HgNaO2S	404.815	Infectiology	Antiseptic
Thimerosal	1087	130.87	21.01	14.94	15.87	63.5	13.92	22.57	11.93	6.06	11.11	6.59	-0.95	-2.54	7.64	-3.69	-17.34	3	DRUG	Antimicrobial	Yes	2	K07	72668	S3646	54-64-8	Anti-infection	NA	Selleck L1300	Prestw-1194	0.0611389	0	Bacteroides fragilis (NT) (NT5003)	antiseptic	proto	strong	C9H9HgNaO2S	404.815	Infectiology	Antiseptic
Thimerosal	1087	130.87	21.01	14.94	15.87	63.5	13.92	22.57	11.93	6.06	11.11	6.59	-0.95	-2.54	7.64	-3.69	-17.34	3	DRUG	Antimicrobial	Yes	2	K07	72668	S3646	54-64-8	Anti-infection	NA	Selleck L1300	Prestw-1194	0.0643887	1	Veillonella parvula (NT5017)	antiseptic	auxo	strong	C9H9HgNaO2S	404.815	Infectiology	Antiseptic
Thimerosal	1087	130.87	21.01	14.94	15.87	63.5	13.92	22.57	11.93	6.06	11.11	6.59	-0.95	-2.54	7.64	-3.69	-17.34	3	DRUG	Antimicrobial	Yes	2	K07	72668	S3646	54-64-8	Anti-infection	NA	Selleck L1300	Prestw-1194	0.14312	0	Bacteroides uniformis (NT5002)	antiseptic	proto	strong	C9H9HgNaO2S	404.815	Infectiology	Antiseptic
Thimerosal	1087	130.87	21.01	14.94	15.87	63.5	13.92	22.57	11.93	6.06	11.11	6.59	-0.95	-2.54	7.64	-3.69	-17.34	3	DRUG	Antimicrobial	Yes	2	K07	72668	S3646	54-64-8	Anti-infection	NA	Selleck L1300	Prestw-1194	0.909347	1	Akkermansia muciniphila (NT5021)	antiseptic	auxo	weak	C9H9HgNaO2S	404.815	Infectiology	Antiseptic
Thimerosal	1087	130.87	21.01	14.94	15.87	63.5	13.92	22.57	11.93	6.06	11.11	6.59	-0.95	-2.54	7.64	-3.69	-17.34	3	DRUG	Antimicrobial	Yes	2	K07	72668	S3646	54-64-8	Anti-infection	NA	Selleck L1300	Prestw-1194	0.76999	1	Bilophila wadsworthia (NT5036)	antiseptic	auxo	medium	C9H9HgNaO2S	404.815	Infectiology	Antiseptic
Thimerosal	1087	130.87	21.01	14.94	15.87	63.5	13.92	22.57	11.93	6.06	11.11	6.59	-0.95	-2.54	7.64	-3.69	-17.34	3	DRUG	Antimicrobial	Yes	2	K07	72668	S3646	54-64-8	Anti-infection	NA	Selleck L1300	Prestw-1194	0.450267	1	Ruminococcus gnavus (NT5046)	antiseptic	auxo	medium	C9H9HgNaO2S	404.815	Infectiology	Antiseptic
Thimerosal	1087	130.87	21.01	14.94	15.87	63.5	13.92	22.57	11.93	6.06	11.11	6.59	-0.95	-2.54	7.64	-3.69	-17.34	3	DRUG	Antimicrobial	Yes	2	K07	72668	S3646	54-64-8	Anti-infection	NA	Selleck L1300	Prestw-1194	0.0150402	0	Bacteroides fragilis (ET) (NT5033)	antiseptic	proto	strong	C9H9HgNaO2S	404.815	Infectiology	Antiseptic
Thimerosal	1087	130.87	21.01	14.94	15.87	63.5	13.92	22.57	11.93	6.06	11.11	6.59	-0.95	-2.54	7.64	-3.69	-17.34	3	DRUG	Antimicrobial	Yes	2	K07	72668	S3646	54-64-8	Anti-infection	NA	Selleck L1300	Prestw-1194	0.417855	0	Coprococcus comes (NT5048)	antiseptic	proto	medium	C9H9HgNaO2S	404.815	Infectiology	Antiseptic
Thimerosal	1087	130.87	21.01	14.94	15.87	63.5	13.92	22.57	11.93	6.06	11.11	6.59	-0.95	-2.54	7.64	-3.69	-17.34	3	DRUG	Antimicrobial	Yes	2	K07	72668	S3646	54-64-8	Anti-infection	NA	Selleck L1300	Prestw-1194	1.53277	0	Bacteroides xylanisolvens (NT5064)	antiseptic	proto	weak	C9H9HgNaO2S	404.815	Infectiology	Antiseptic
Thimerosal	1087	130.87	21.01	14.94	15.87	63.5	13.92	22.57	11.93	6.06	11.11	6.59	-0.95	-2.54	7.64	-3.69	-17.34	3	DRUG	Antimicrobial	Yes	2	K07	72668	S3646	54-64-8	Anti-infection	NA	Selleck L1300	Prestw-1194	0.604478	1	Clostridium difficile (NT5083)	antiseptic	auxo	medium	C9H9HgNaO2S	404.815	Infectiology	Antiseptic
Thimerosal	1087	130.87	21.01	14.94	15.87	63.5	13.92	22.57	11.93	6.06	11.11	6.59	-0.95	-2.54	7.64	-3.69	-17.34	3	DRUG	Antimicrobial	Yes	2	K07	72668	S3646	54-64-8	Anti-infection	NA	Selleck L1300	Prestw-1194	0.418156	1	Clostridium perfringens (NT5032)	antiseptic	auxo	medium	C9H9HgNaO2S	404.815	Infectiology	Antiseptic
Thimerosal	1087	130.87	21.01	14.94	15.87	63.5	13.92	22.57	11.93	6.06	11.11	6.59	-0.95	-2.54	7.64	-3.69	-17.34	3	DRUG	Antimicrobial	Yes	2	K07	72668	S3646	54-64-8	Anti-infection	NA	Selleck L1300	Prestw-1194	0.244153	0	Eubacterium rectale (NT5009)	antiseptic	proto	medium	C9H9HgNaO2S	404.815	Infectiology	Antiseptic
Thimerosal	1087	130.87	21.01	14.94	15.87	63.5	13.92	22.57	11.93	6.06	11.11	6.59	-0.95	-2.54	7.64	-3.69	-17.34	3	DRUG	Antimicrobial	Yes	2	K07	72668	S3646	54-64-8	Anti-infection	NA	Selleck L1300	Prestw-1194	0.628445	0	Bacteroides ovatus (NT5054)	antiseptic	proto	medium	C9H9HgNaO2S	404.815	Infectiology	Antiseptic
Thimerosal	1087	130.87	21.01	14.94	15.87	63.5	13.92	22.57	11.93	6.06	11.11	6.59	-0.95	-2.54	7.64	-3.69	-17.34	3	DRUG	Antimicrobial	Yes	2	K07	72668	S3646	54-64-8	Anti-infection	NA	Selleck L1300	Prestw-1194	0.361907	1	Eubacterium eligens (NT5075)	antiseptic	auxo	medium	C9H9HgNaO2S	404.815	Infectiology	Antiseptic
Thimerosal	1087	130.87	21.01	14.94	15.87	63.5	13.92	22.57	11.93	6.06	11.11	6.59	-0.95	-2.54	7.64	-3.69	-17.34	3	DRUG	Antimicrobial	Yes	2	K07	72668	S3646	54-64-8	Anti-infection	NA	Selleck L1300	Prestw-1194	0.727927	0	Ruminococcus torques (NT5047)	antiseptic	proto	medium	C9H9HgNaO2S	404.815	Infectiology	Antiseptic
Thimerosal	1087	130.87	21.01	14.94	15.87	63.5	13.92	22.57	11.93	6.06	11.11	6.59	-0.95	-2.54	7.64	-3.69	-17.34	3	DRUG	Antimicrobial	Yes	2	K07	72668	S3646	54-64-8	Anti-infection	NA	Selleck L1300	Prestw-1194	0.251015	0	Streptococcus salivarius (NT5038)	antiseptic	proto	medium	C9H9HgNaO2S	404.815	Infectiology	Antiseptic
Thimerosal	1087	130.87	21.01	14.94	15.87	63.5	13.92	22.57	11.93	6.06	11.11	6.59	-0.95	-2.54	7.64	-3.69	-17.34	3	DRUG	Antimicrobial	Yes	2	K07	72668	S3646	54-64-8	Anti-infection	NA	Selleck L1300	Prestw-1194	0.710273	0	Bacteroides caccae (NT5050)	antiseptic	proto	medium	C9H9HgNaO2S	404.815	Infectiology	Antiseptic
Thimerosal	1087	130.87	21.01	14.94	15.87	63.5	13.92	22.57	11.93	6.06	11.11	6.59	-0.95	-2.54	7.64	-3.69	-17.34	3	DRUG	Antimicrobial	Yes	2	K07	72668	S3646	54-64-8	Anti-infection	NA	Selleck L1300	Prestw-1194	0.445736	0	Blautia obeum (NT5069)	antiseptic	proto	medium	C9H9HgNaO2S	404.815	Infectiology	Antiseptic
Thimerosal	1087	130.87	21.01	14.94	15.87	63.5	13.92	22.57	11.93	6.06	11.11	6.59	-0.95	-2.54	7.64	-3.69	-17.34	3	DRUG	Antimicrobial	Yes	2	K07	72668	S3646	54-64-8	Anti-infection	NA	Selleck L1300	Prestw-1194	0.310342	1	Lactobacillus paracasei (NT5042)	antiseptic	auxo	medium	C9H9HgNaO2S	404.815	Infectiology	Antiseptic
Thimerosal	1087	130.87	21.01	14.94	15.87	63.5	13.92	22.57	11.93	6.06	11.11	6.59	-0.95	-2.54	7.64	-3.69	-17.34	3	DRUG	Antimicrobial	Yes	2	K07	72668	S3646	54-64-8	Anti-infection	NA	Selleck L1300	Prestw-1194	0.420481	0	Roseburia hominis (NT5079)	antiseptic	proto	medium	C9H9HgNaO2S	404.815	Infectiology	Antiseptic
Thimerosal	1087	130.87	21.01	14.94	15.87	63.5	13.92	22.57	11.93	6.06	11.11	6.59	-0.95	-2.54	7.64	-3.69	-17.34	3	DRUG	Antimicrobial	Yes	2	K07	72668	S3646	54-64-8	Anti-infection	NA	Selleck L1300	Prestw-1194	0.325503	1	Bifidobacterium adolescentis (NT5022)	antiseptic	auxo	medium	C9H9HgNaO2S	404.815	Infectiology	Antiseptic
Thimerosal	1087	130.87	21.01	14.94	15.87	63.5	13.92	22.57	11.93	6.06	11.11	6.59	-0.95	-2.54	7.64	-3.69	-17.34	3	DRUG	Antimicrobial	Yes	2	K07	72668	S3646	54-64-8	Anti-infection	NA	Selleck L1300	Prestw-1194	0.325566	0	Escherichia coli ED1a (NT5078)	antiseptic	proto	medium	C9H9HgNaO2S	404.815	Infectiology	Antiseptic
Thimerosal	1087	130.87	21.01	14.94	15.87	63.5	13.92	22.57	11.93	6.06	11.11	6.59	-0.95	-2.54	7.64	-3.69	-17.34	3	DRUG	Antimicrobial	Yes	2	K07	72668	S3646	54-64-8	Anti-infection	NA	Selleck L1300	Prestw-1194	0.0611389	0	Bacteroides fragilis (ET) (NT5033)	antiseptic	proto	strong	C9H9HgNaO2S	404.815	Infectiology	Antiseptic
Thimerosal	1087	130.87	21.01	14.94	15.87	63.5	13.92	22.57	11.93	6.06	11.11	6.59	-0.95	-2.54	7.64	-3.69	-17.34	3	DRUG	Antimicrobial	Yes	2	K07	72668	S3646	54-64-8	Anti-infection	NA	Selleck L1300	Prestw-1194	0.525655	1	Collinsella aerofaciens (NT5073)	antiseptic	auxo	medium	C9H9HgNaO2S	404.815	Infectiology	Antiseptic
Thimerosal	1087	130.87	21.01	14.94	15.87	63.5	13.92	22.57	11.93	6.06	11.11	6.59	-0.95	-2.54	7.64	-3.69	-17.34	3	DRUG	Antimicrobial	Yes	2	K07	72668	S3646	54-64-8	Anti-infection	NA	Selleck L1300	Prestw-1194	0.464367	0	Clostridium saccharolyticum (NT5037)	antiseptic	proto	medium	C9H9HgNaO2S	404.815	Infectiology	Antiseptic
Thimerosal	1087	130.87	21.01	14.94	15.87	63.5	13.92	22.57	11.93	6.06	11.11	6.59	-0.95	-2.54	7.64	-3.69	-17.34	3	DRUG	Antimicrobial	Yes	2	K07	72668	S3646	54-64-8	Anti-infection	NA	Selleck L1300	Prestw-1194	0.869277	1	Bifidobacterium longum (NT5028)	antiseptic	auxo	medium	C9H9HgNaO2S	404.815	Infectiology	Antiseptic
Thimerosal	1087	130.87	21.01	14.94	15.87	63.5	13.92	22.57	11.93	6.06	11.11	6.59	-0.95	-2.54	7.64	-3.69	-17.34	3	DRUG	Antimicrobial	Yes	2	K07	72668	S3646	54-64-8	Anti-infection	NA	Selleck L1300	Prestw-1194	0.462523	0	Prevotella copri (NT5019)	antiseptic	proto	medium	C9H9HgNaO2S	404.815	Infectiology	Antiseptic
Thimerosal	1087	130.87	21.01	14.94	15.87	63.5	13.92	22.57	11.93	6.06	11.11	6.59	-0.95	-2.54	7.64	-3.69	-17.34	3	DRUG	Antimicrobial	Yes	2	K07	72668	S3646	54-64-8	Anti-infection	NA	Selleck L1300	Prestw-1194	0.992311	0	Eggerthella lenta (NT5024)	antiseptic	proto	weak	C9H9HgNaO2S	404.815	Infectiology	Antiseptic
Thimerosal	1087	130.87	21.01	14.94	15.87	63.5	13.92	22.57	11.93	6.06	11.11	6.59	-0.95	-2.54	7.64	-3.69	-17.34	3	DRUG	Antimicrobial	Yes	2	K07	72668	S3646	54-64-8	Anti-infection	NA	Selleck L1300	Prestw-1194	0.653825	1	Fusobacterium nucleatum (NT5025)	antiseptic	auxo	medium	C9H9HgNaO2S	404.815	Infectiology	Antiseptic
Thimerosal	1087	130.87	21.01	14.94	15.87	63.5	13.92	22.57	11.93	6.06	11.11	6.59	-0.95	-2.54	7.64	-3.69	-17.34	3	DRUG	Antimicrobial	Yes	2	K07	72668	S3646	54-64-8	Anti-infection	NA	Selleck L1300	Prestw-1194	0.0150402	0	Bacteroides fragilis (NT) (NT5003)	antiseptic	proto	strong	C9H9HgNaO2S	404.815	Infectiology	Antiseptic
Thimerosal	1087	130.87	21.01	14.94	15.87	63.5	13.92	22.57	11.93	6.06	11.11	6.59	-0.95	-2.54	7.64	-3.69	-17.34	3	DRUG	Antimicrobial	Yes	2	K07	72668	S3646	54-64-8	Anti-infection	NA	Selleck L1300	Prestw-1194	0.0817571	0	Bacteroides vulgatus (NT5001)	antiseptic	proto	strong	C9H9HgNaO2S	404.815	Infectiology	Antiseptic
Thimerosal	1087	130.87	21.01	14.94	15.87	63.5	13.92	22.57	11.93	6.06	11.11	6.59	-0.95	-2.54	7.64	-3.69	-17.34	3	DRUG	Antimicrobial	Yes	2	K07	72668	S3646	54-64-8	Anti-infection	NA	Selleck L1300	Prestw-1194	0.435585	0	Clostridium bolteae (NT5026)	antiseptic	proto	medium	C9H9HgNaO2S	404.815	Infectiology	Antiseptic
Thimerosal	1087	130.87	21.01	14.94	15.87	63.5	13.92	22.57	11.93	6.06	11.11	6.59	-0.95	-2.54	7.64	-3.69	-17.34	3	DRUG	Antimicrobial	Yes	2	K07	72668	S3646	54-64-8	Anti-infection	NA	Selleck L1300	Prestw-1194	0.633326	0	Odoribacter splanchnicus (NT5081)	antiseptic	proto	medium	C9H9HgNaO2S	404.815	Infectiology	Antiseptic
Thimerosal	1087	130.87	21.01	14.94	15.87	63.5	13.92	22.57	11.93	6.06	11.11	6.59	-0.95	-2.54	7.64	-3.69	-17.34	3	DRUG	Antimicrobial	Yes	2	K07	72668	S3646	54-64-8	Anti-infection	NA	Selleck L1300	Prestw-1194	0.3386	1	Streptococcus parasanguinis (NT5072)	antiseptic	auxo	medium	C9H9HgNaO2S	404.815	Infectiology	Antiseptic
Thimerosal	1087	130.87	21.01	14.94	15.87	63.5	13.92	22.57	11.93	6.06	11.11	6.59	-0.95	-2.54	7.64	-3.69	-17.34	3	DRUG	Antimicrobial	Yes	2	K07	72668	S3646	54-64-8	Anti-infection	NA	Selleck L1300	Prestw-1194	0.17064	1	Roseburia intestinalis (NT5011)	antiseptic	auxo	strong	C9H9HgNaO2S	404.815	Infectiology	Antiseptic
Thimerosal	1087	130.87	21.01	14.94	15.87	63.5	13.92	22.57	11.93	6.06	11.11	6.59	-0.95	-2.54	7.64	-3.69	-17.34	3	DRUG	Antimicrobial	Yes	2	K07	72668	S3646	54-64-8	Anti-infection	NA	Selleck L1300	Prestw-1194	0.399223	0	Parabacteroides distasonis (NT5074)	antiseptic	proto	medium	C9H9HgNaO2S	404.815	Infectiology	Antiseptic
Thimerosal	1087	130.87	21.01	14.94	15.87	63.5	13.92	22.57	11.93	6.06	11.11	6.59	-0.95	-2.54	7.64	-3.69	-17.34	3	DRUG	Antimicrobial	Yes	2	K07	72668	S3646	54-64-8	Anti-infection	NA	Selleck L1300	Prestw-1194	0.245166	0	Escherichia coli IAI1 (NT5077)	antiseptic	proto	medium	C9H9HgNaO2S	404.815	Infectiology	Antiseptic
Thimerosal	1087	130.87	21.01	14.94	15.87	63.5	13.92	22.57	11.93	6.06	11.11	6.59	-0.95	-2.54	7.64	-3.69	-17.34	3	DRUG	Antimicrobial	Yes	2	K07	72668	S3646	54-64-8	Anti-infection	NA	Selleck L1300	Prestw-1194	0.199665	0	Clostridium ramosum (NT5006)	antiseptic	proto	strong	C9H9HgNaO2S	404.815	Infectiology	Antiseptic
Voriconazole	1145	41.51	5.58	14.36	16.61	16.46	1.93	10.25	6.37	16.38	1.96	9.96	0.27	-2.55	12.75	-0.12	-11.55	3	DRUG	Azole	Yes	1	O15	72436	S1442	137234-62-9	P450 (e.g. CYP17)	NA	Selleck L1300	Prestw-1500	0.888655	1	Bifidobacterium adolescentis (NT5022)	fungi	auxo	medium	C16H14F3N5O	349.318	Infectiology	Antifungal
Voriconazole	1145	41.51	5.58	14.36	16.61	16.46	1.93	10.25	6.37	16.38	1.96	9.96	0.27	-2.55	12.75	-0.12	-11.55	3	DRUG	Azole	Yes	1	O15	72436	S1442	137234-62-9	P450 (e.g. CYP17)	NA	Selleck L1300	Prestw-1500	1.00653	0	Escherichia coli IAI1 (NT5077)	fungi	proto	weak	C16H14F3N5O	349.318	Infectiology	Antifungal
Voriconazole	1145	41.51	5.58	14.36	16.61	16.46	1.93	10.25	6.37	16.38	1.96	9.96	0.27	-2.55	12.75	-0.12	-11.55	3	DRUG	Azole	Yes	1	O15	72436	S1442	137234-62-9	P450 (e.g. CYP17)	NA	Selleck L1300	Prestw-1500	1.05684	0	Bacteroides fragilis (ET) (NT5033)	fungi	proto	weak	C16H14F3N5O	349.318	Infectiology	Antifungal
[truncated: 39 more rows]

## Sheet: 1e_stats
By clusters from FDA screen	Microbiome members (n)	Auxotrophic (n)	Prototrophic (n)	% Auxotrophic	pvalue	adj.pvalue	signficance	method
[truncated: 12 more rows]

[truncated: 1 more sheets: 1f]
