# Supplementary material for: Microbial communities form rich extracellular metabolomes that foster metabolic interactions and promote drug tolerance
Source: Nat Microbiol. 2022 Mar 21;7(4):542–55. doi: 10.1038/s41564-022-01072-5 (PMC8975748; doi:10.1038/s41564-022-01072-5)
Supplement: Source Data Extended Data Fig. 2. — Unprocessed images for Supplementary Fig. 2a,b. [file 41564_2022_1072_MOESM12_ESM.zip]

Archive with 12 entries (10 files):
- Source Data S2b/
- __MACOSX/._Source Data S2b
- Source Data S2b/img20210614_07204383.jpg
- __MACOSX/Source Data S2b/._img20210614_07204383.jpg
- Source Data S2b/img20210614_07184264.jpg
- __MACOSX/Source Data S2b/._img20210614_07184264.jpg
- Source Data S2a/
- __MACOSX/._Source Data S2a
- Source Data S2a/img20210813_09560297.jpg
- __MACOSX/Source Data S2a/._img20210813_09560297.jpg
- Source Data S2a/img20210813_09543338.jpg
- __MACOSX/Source Data S2a/._img20210813_09543338.jpg
