# Supplementary material for: Microbial communities form rich extracellular metabolomes that foster metabolic interactions and promote drug tolerance
Source: Nat Microbiol. 2022 Mar 21;7(4):542–55. doi: 10.1038/s41564-022-01072-5 (PMC8975748; doi:10.1038/s41564-022-01072-5)
Supplement: Source Data Extended Data Fig. 3 — Statistical source data. [file 41564_2022_1072_MOESM13_ESM.xlsx]

## Sheet: 3b_3c
metabolite_ID	metabolite_Name	metabolic_Pathway	auxotroph	n_auxotrophies	flux_p	flux_auxo	percentage_flux_change_aux_vs_p	t_test_M_aux_Vs_others
10fthf_c	10 Formyltetrahydrofolate	Tyrosine Tryptophan and Phenylalanine Metabolism	H	1	0.080259	0.071885	-10.4337	0.0596862
10fthf_c	10 Formyltetrahydrofolate	Folate Metabolism	H	1	0.080259	0.071885	-10.4337	0.0596862
10fthf_c	10 Formyltetrahydrofolate	Purine and Pyrimidine Biosynthesis	H	1	0.080259	0.071885	-10.4337	0.0596862
10fthf_c	10 Formyltetrahydrofolate	Tyrosine Tryptophan and Phenylalanine Metabolism	HL	2	0.087209	0.064936	-25.5398	0.0596862
10fthf_c	10 Formyltetrahydrofolate	Folate Metabolism	HL	2	0.087209	0.064936	-25.5398	0.0596862
10fthf_c	10 Formyltetrahydrofolate	Purine and Pyrimidine Biosynthesis	HL	2	0.087209	0.064936	-25.5398	0.0596862
10fthf_c	10 Formyltetrahydrofolate	Tyrosine Tryptophan and Phenylalanine Metabolism	HLM	3	0.095158	0.056986	-40.1143	0.0596862
10fthf_c	10 Formyltetrahydrofolate	Folate Metabolism	HLM	3	0.095158	0.056986	-40.1143	0.0596862
10fthf_c	10 Formyltetrahydrofolate	Purine and Pyrimidine Biosynthesis	HLM	3	0.095158	0.056986	-40.1143	0.0596862
10fthf_c	10 Formyltetrahydrofolate	Tyrosine Tryptophan and Phenylalanine Metabolism	HLU	3	0.086372	0.065674	-23.9638	0.0596862
10fthf_c	10 Formyltetrahydrofolate	Folate Metabolism	HLU	3	0.086372	0.065674	-23.9638	0.0596862
10fthf_c	10 Formyltetrahydrofolate	Purine and Pyrimidine Biosynthesis	HLU	3	0.086372	0.065674	-23.9638	0.0596862
10fthf_c	10 Formyltetrahydrofolate	Tyrosine Tryptophan and Phenylalanine Metabolism	HLUM	4	0.095098	0.056949	-40.1155	0.0596862
10fthf_c	10 Formyltetrahydrofolate	Folate Metabolism	HLUM	4	0.095098	0.056949	-40.1155	0.0596862
10fthf_c	10 Formyltetrahydrofolate	Purine and Pyrimidine Biosynthesis	HLUM	4	0.095098	0.056949	-40.1155	0.0596862
10fthf_c	10 Formyltetrahydrofolate	Tyrosine Tryptophan and Phenylalanine Metabolism	HM	2	0.101027	0.051116	-49.4036	0.0596862
10fthf_c	10 Formyltetrahydrofolate	Folate Metabolism	HM	2	0.101027	0.051116	-49.4036	0.0596862
10fthf_c	10 Formyltetrahydrofolate	Purine and Pyrimidine Biosynthesis	HM	2	0.101027	0.051116	-49.4036	0.0596862
10fthf_c	10 Formyltetrahydrofolate	Tyrosine Tryptophan and Phenylalanine Metabolism	HU	2	0.078363	0.073685	-5.96965	0.0596862
10fthf_c	10 Formyltetrahydrofolate	Folate Metabolism	HU	2	0.078363	0.073685	-5.96965	0.0596862
10fthf_c	10 Formyltetrahydrofolate	Purine and Pyrimidine Biosynthesis	HU	2	0.078363	0.073685	-5.96965	0.0596862
10fthf_c	10 Formyltetrahydrofolate	Tyrosine Tryptophan and Phenylalanine Metabolism	HUM	3	0.103629	0.048417	-53.2785	0.0596862
10fthf_c	10 Formyltetrahydrofolate	Folate Metabolism	HUM	3	0.103629	0.048417	-53.2785	0.0596862
10fthf_c	10 Formyltetrahydrofolate	Purine and Pyrimidine Biosynthesis	HUM	3	0.103629	0.048417	-53.2785	0.0596862
10fthf_c	10 Formyltetrahydrofolate	Tyrosine Tryptophan and Phenylalanine Metabolism	L	1	0.07935	0.072794	-8.26213	0.0596862
10fthf_c	10 Formyltetrahydrofolate	Folate Metabolism	L	1	0.07935	0.072794	-8.26213	0.0596862
10fthf_c	10 Formyltetrahydrofolate	Purine and Pyrimidine Biosynthesis	L	1	0.07935	0.072794	-8.26213	0.0596862
10fthf_c	10 Formyltetrahydrofolate	Tyrosine Tryptophan and Phenylalanine Metabolism	LM	2	0.085203	0.06694	-21.4347	0.0596862
10fthf_c	10 Formyltetrahydrofolate	Folate Metabolism	LM	2	0.085203	0.06694	-21.4347	0.0596862
10fthf_c	10 Formyltetrahydrofolate	Purine and Pyrimidine Biosynthesis	LM	2	0.085203	0.06694	-21.4347	0.0596862
10fthf_c	10 Formyltetrahydrofolate	Tyrosine Tryptophan and Phenylalanine Metabolism	LU	2	0.075609	0.076438	1.09643	0.0596862
10fthf_c	10 Formyltetrahydrofolate	Folate Metabolism	LU	2	0.075609	0.076438	1.09643	0.0596862
10fthf_c	10 Formyltetrahydrofolate	Purine and Pyrimidine Biosynthesis	LU	2	0.075609	0.076438	1.09643	0.0596862
10fthf_c	10 Formyltetrahydrofolate	Tyrosine Tryptophan and Phenylalanine Metabolism	LUM	3	0.076611	0.075436	-1.53372	0.0596862
10fthf_c	10 Formyltetrahydrofolate	Folate Metabolism	LUM	3	0.076611	0.075436	-1.53372	0.0596862
10fthf_c	10 Formyltetrahydrofolate	Purine and Pyrimidine Biosynthesis	LUM	3	0.076611	0.075436	-1.53372	0.0596862
10fthf_c	10 Formyltetrahydrofolate	Tyrosine Tryptophan and Phenylalanine Metabolism	M	1	0.082975	0.069168	-16.64	0.0596862
10fthf_c	10 Formyltetrahydrofolate	Folate Metabolism	M	1	0.082975	0.069168	-16.64	0.0596862
10fthf_c	10 Formyltetrahydrofolate	Purine and Pyrimidine Biosynthesis	M	1	0.082975	0.069168	-16.64	0.0596862
10fthf_c	10 Formyltetrahydrofolate	Tyrosine Tryptophan and Phenylalanine Metabolism	U	1	0.07355	0.078497	6.72604	0.0596862
10fthf_c	10 Formyltetrahydrofolate	Folate Metabolism	U	1	0.07355	0.078497	6.72604	0.0596862
10fthf_c	10 Formyltetrahydrofolate	Purine and Pyrimidine Biosynthesis	U	1	0.07355	0.078497	6.72604	0.0596862
10fthf_c	10 Formyltetrahydrofolate	Tyrosine Tryptophan and Phenylalanine Metabolism	UM	2	0.074599	0.077448	3.81909	0.0596862
10fthf_c	10 Formyltetrahydrofolate	Folate Metabolism	UM	2	0.074599	0.077448	3.81909	0.0596862
10fthf_c	10 Formyltetrahydrofolate	Purine and Pyrimidine Biosynthesis	UM	2	0.074599	0.077448	3.81909	0.0596862
1pyr5c_c	1 Pyrroline 5 carboxylate	Arginine and Proline Metabolism	H	1	0.05008	0.044731	-10.6809	0.00168552
1pyr5c_c	1 Pyrroline 5 carboxylate	Arginine and Proline Metabolism	HL	2	0.04756	0.047252	-0.647603	0.00168552
1pyr5c_c	1 Pyrroline 5 carboxylate	Arginine and Proline Metabolism	HLM	3	0.046537	0.048275	3.73466	0.00168552
1pyr5c_c	1 Pyrroline 5 carboxylate	Arginine and Proline Metabolism	HLU	3	0.046736	0.048016	2.73879	0.00168552
1pyr5c_c	1 Pyrroline 5 carboxylate	Arginine and Proline Metabolism	HLUM	4	0.045774	0.048977	6.99742	0.00168552
1pyr5c_c	1 Pyrroline 5 carboxylate	Arginine and Proline Metabolism	HM	2	0.045576	0.049236	8.03054	0.00168552
1pyr5c_c	1 Pyrroline 5 carboxylate	Arginine and Proline Metabolism	HU	2	0.049996	0.044756	-10.4808	0.00168552
1pyr5c_c	1 Pyrroline 5 carboxylate	Arginine and Proline Metabolism	HUM	3	0.046672	0.04808	3.0168	0.00168552
1pyr5c_c	1 Pyrroline 5 carboxylate	Arginine and Proline Metabolism	L	1	0.047194	0.047618	0.898419	0.00168552
1pyr5c_c	1 Pyrroline 5 carboxylate	Arginine and Proline Metabolism	LM	2	0.043987	0.050825	15.5455	0.00168552
1pyr5c_c	1 Pyrroline 5 carboxylate	Arginine and Proline Metabolism	LU	2	0.046841	0.047911	2.28432	0.00168552
1pyr5c_c	1 Pyrroline 5 carboxylate	Arginine and Proline Metabolism	LUM	3	0.042445	0.052307	23.2348	0.00168552
1pyr5c_c	1 Pyrroline 5 carboxylate	Arginine and Proline Metabolism	M	1	0.044056	0.050756	15.2079	0.00168552
1pyr5c_c	1 Pyrroline 5 carboxylate	Arginine and Proline Metabolism	U	1	0.04706	0.047692	1.34297	0.00168552
1pyr5c_c	1 Pyrroline 5 carboxylate	Arginine and Proline Metabolism	UM	2	0.0421	0.052652	25.0641	0.00168552
23dhmp_m	R 2 3 Dihydroxy 3 methylpentanoate	Valine Leucine and Isoleucine Metabolism	H	1	0.055531	0.0554	-0.235904	0.200836
23dhmp_m	R 2 3 Dihydroxy 3 methylpentanoate	Valine Leucine and Isoleucine Metabolism	HL	2	0.052109	0.058822	12.8826	0.200836
23dhmp_m	R 2 3 Dihydroxy 3 methylpentanoate	Valine Leucine and Isoleucine Metabolism	HLM	3	0.049079	0.061851	26.0234	0.200836
23dhmp_m	R 2 3 Dihydroxy 3 methylpentanoate	Valine Leucine and Isoleucine Metabolism	HLU	3	0.053138	0.057722	8.62659	0.200836
23dhmp_m	R 2 3 Dihydroxy 3 methylpentanoate	Valine Leucine and Isoleucine Metabolism	HLUM	4	0.047918	0.062942	31.3536	0.200836
23dhmp_m	R 2 3 Dihydroxy 3 methylpentanoate	Valine Leucine and Isoleucine Metabolism	HM	2	0.05355	0.05738	7.15219	0.200836
23dhmp_m	R 2 3 Dihydroxy 3 methylpentanoate	Valine Leucine and Isoleucine Metabolism	HU	2	0.05505	0.05581	1.38056	0.200836
23dhmp_m	R 2 3 Dihydroxy 3 methylpentanoate	Valine Leucine and Isoleucine Metabolism	HUM	3	0.055087	0.055773	1.2453	0.200836
23dhmp_m	R 2 3 Dihydroxy 3 methylpentanoate	Valine Leucine and Isoleucine Metabolism	L	1	0.051108	0.059823	17.0521	0.200836
23dhmp_m	R 2 3 Dihydroxy 3 methylpentanoate	Valine Leucine and Isoleucine Metabolism	LM	2	0.050341	0.060589	20.3572	0.200836
23dhmp_m	R 2 3 Dihydroxy 3 methylpentanoate	Valine Leucine and Isoleucine Metabolism	LU	2	0.050569	0.060291	19.2252	0.200836
23dhmp_m	R 2 3 Dihydroxy 3 methylpentanoate	Valine Leucine and Isoleucine Metabolism	LUM	3	0.048699	0.062161	27.6433	0.200836
23dhmp_m	R 2 3 Dihydroxy 3 methylpentanoate	Valine Leucine and Isoleucine Metabolism	M	1	0.054115	0.056816	4.99122	0.200836
23dhmp_m	R 2 3 Dihydroxy 3 methylpentanoate	Valine Leucine and Isoleucine Metabolism	U	1	0.054859	0.056001	2.0817	0.200836
23dhmp_m	R 2 3 Dihydroxy 3 methylpentanoate	Valine Leucine and Isoleucine Metabolism	UM	2	0.053325	0.057535	7.89498	0.200836
25aics_c	S 2 5 Amino 1 5 phospho D ribosyl imidazole 4 carboxamidosuccinate	Purine and Pyrimidine Biosynthesis	H	1	0.021046	0.035942	70.7783	0.0050479
25aics_c	S 2 5 Amino 1 5 phospho D ribosyl imidazole 4 carboxamidosuccinate	Purine and Pyrimidine Biosynthesis	HL	2	0.024521	0.032468	32.409	0.0050479
25aics_c	S 2 5 Amino 1 5 phospho D ribosyl imidazole 4 carboxamidosuccinate	Purine and Pyrimidine Biosynthesis	HLM	3	0.028496	0.028493	-0.0105278	0.0050479
25aics_c	S 2 5 Amino 1 5 phospho D ribosyl imidazole 4 carboxamidosuccinate	Purine and Pyrimidine Biosynthesis	HLU	3	0.024115	0.032837	36.1684	0.0050479
25aics_c	S 2 5 Amino 1 5 phospho D ribosyl imidazole 4 carboxamidosuccinate	Purine and Pyrimidine Biosynthesis	HLUM	4	0.028478	0.028475	-0.0105344	0.0050479
25aics_c	S 2 5 Amino 1 5 phospho D ribosyl imidazole 4 carboxamidosuccinate	Purine and Pyrimidine Biosynthesis	HM	2	0.03143	0.025558	-18.6828	0.0050479
25aics_c	S 2 5 Amino 1 5 phospho D ribosyl imidazole 4 carboxamidosuccinate	Purine and Pyrimidine Biosynthesis	HU	2	0.02011	0.036842	83.2024	0.0050479
25aics_c	S 2 5 Amino 1 5 phospho D ribosyl imidazole 4 carboxamidosuccinate	Purine and Pyrimidine Biosynthesis	HUM	3	0.032743	0.024208	-26.0666	0.0050479
25aics_c	S 2 5 Amino 1 5 phospho D ribosyl imidazole 4 carboxamidosuccinate	Purine and Pyrimidine Biosynthesis	L	1	0.03042	0.026568	-12.6627	0.0050479
25aics_c	S 2 5 Amino 1 5 phospho D ribosyl imidazole 4 carboxamidosuccinate	Purine and Pyrimidine Biosynthesis	LM	2	0.033868	0.02312	-31.735	0.0050479
25aics_c	S 2 5 Amino 1 5 phospho D ribosyl imidazole 4 carboxamidosuccinate	Purine and Pyrimidine Biosynthesis	LU	2	0.028823	0.028129	-2.4078	0.0050479
25aics_c	S 2 5 Amino 1 5 phospho D ribosyl imidazole 4 carboxamidosuccinate	Purine and Pyrimidine Biosynthesis	LUM	3	0.032386	0.024566	-24.1462	0.0050479
25aics_c	S 2 5 Amino 1 5 phospho D ribosyl imidazole 4 carboxamidosuccinate	Purine and Pyrimidine Biosynthesis	M	1	0.032677	0.024311	-25.6021	0.0050479
25aics_c	S 2 5 Amino 1 5 phospho D ribosyl imidazole 4 carboxamidosuccinate	Purine and Pyrimidine Biosynthesis	U	1	0.027388	0.029564	7.94509	0.0050479
25aics_c	S 2 5 Amino 1 5 phospho D ribosyl imidazole 4 carboxamidosuccinate	Purine and Pyrimidine Biosynthesis	UM	2	0.029938	0.027014	-9.76685	0.0050479
2ahbut_m	S 2 Aceto 2 hydroxybutanoate	Valine Leucine and Isoleucine Metabolism	H	1	0.055531	0.0554	-0.235904	0.200836
2ahbut_m	S 2 Aceto 2 hydroxybutanoate	Valine Leucine and Isoleucine Metabolism	HL	2	0.052109	0.058822	12.8826	0.200836
2ahbut_m	S 2 Aceto 2 hydroxybutanoate	Valine Leucine and Isoleucine Metabolism	HLM	3	0.049079	0.061851	26.0234	0.200836
2ahbut_m	S 2 Aceto 2 hydroxybutanoate	Valine Leucine and Isoleucine Metabolism	HLU	3	0.053138	0.057722	8.62659	0.200836
2ahbut_m	S 2 Aceto 2 hydroxybutanoate	Valine Leucine and Isoleucine Metabolism	HLUM	4	0.047918	0.062942	31.3536	0.200836
2ahbut_m	S 2 Aceto 2 hydroxybutanoate	Valine Leucine and Isoleucine Metabolism	HM	2	0.05355	0.05738	7.15219	0.200836
2ahbut_m	S 2 Aceto 2 hydroxybutanoate	Valine Leucine and Isoleucine Metabolism	HU	2	0.05505	0.05581	1.38056	0.200836
2ahbut_m	S 2 Aceto 2 hydroxybutanoate	Valine Leucine and Isoleucine Metabolism	HUM	3	0.055087	0.055773	1.2453	0.200836
2ahbut_m	S 2 Aceto 2 hydroxybutanoate	Valine Leucine and Isoleucine Metabolism	L	1	0.051108	0.059823	17.0521	0.200836
2ahbut_m	S 2 Aceto 2 hydroxybutanoate	Valine Leucine and Isoleucine Metabolism	LM	2	0.050341	0.060589	20.3572	0.200836
2ahbut_m	S 2 Aceto 2 hydroxybutanoate	Valine Leucine and Isoleucine Metabolism	LU	2	0.050569	0.060291	19.2252	0.200836
2ahbut_m	S 2 Aceto 2 hydroxybutanoate	Valine Leucine and Isoleucine Metabolism	LUM	3	0.048699	0.062161	27.6433	0.200836
2ahbut_m	S 2 Aceto 2 hydroxybutanoate	Valine Leucine and Isoleucine Metabolism	M	1	0.054115	0.056816	4.99122	0.200836
2ahbut_m	S 2 Aceto 2 hydroxybutanoate	Valine Leucine and Isoleucine Metabolism	U	1	0.054859	0.056001	2.0817	0.200836
2ahbut_m	S 2 Aceto 2 hydroxybutanoate	Valine Leucine and Isoleucine Metabolism	UM	2	0.053325	0.057535	7.89498	0.200836
2cpr5p_c	1 2 Carboxyphenylamino 1 deoxy D ribulose 5 phosphate	Tyrosine Tryptophan and Phenylalanine Metabolism	H	1	0.005118	0.011232	119.461	0.396284
2cpr5p_c	1 2 Carboxyphenylamino 1 deoxy D ribulose 5 phosphate	Tyrosine Tryptophan and Phenylalanine Metabolism	HL	2	0.008055	0.008294	2.9671	0.396284
2cpr5p_c	1 2 Carboxyphenylamino 1 deoxy D ribulose 5 phosphate	Tyrosine Tryptophan and Phenylalanine Metabolism	HLM	3	0.000835	0.015515	1758.08	0.396284
2cpr5p_c	1 2 Carboxyphenylamino 1 deoxy D ribulose 5 phosphate	Tyrosine Tryptophan and Phenylalanine Metabolism	HLU	3	0.008034	0.008305	3.37316	0.396284
2cpr5p_c	1 2 Carboxyphenylamino 1 deoxy D ribulose 5 phosphate	Tyrosine Tryptophan and Phenylalanine Metabolism	HLUM	4	4.4e-05	0.016295	36934.1	0.396284
2cpr5p_c	1 2 Carboxyphenylamino 1 deoxy D ribulose 5 phosphate	Tyrosine Tryptophan and Phenylalanine Metabolism	HM	2	0.007713	0.008636	11.9668	0.396284
2cpr5p_c	1 2 Carboxyphenylamino 1 deoxy D ribulose 5 phosphate	Tyrosine Tryptophan and Phenylalanine Metabolism	HU	2	0.000674	0.015665	2224.18	0.396284
2cpr5p_c	1 2 Carboxyphenylamino 1 deoxy D ribulose 5 phosphate	Tyrosine Tryptophan and Phenylalanine Metabolism	HUM	3	0.008101	0.008238	1.69115	0.396284
2cpr5p_c	1 2 Carboxyphenylamino 1 deoxy D ribulose 5 phosphate	Tyrosine Tryptophan and Phenylalanine Metabolism	L	1	0.008201	0.008148	-0.646263	0.396284
2cpr5p_c	1 2 Carboxyphenylamino 1 deoxy D ribulose 5 phosphate	Tyrosine Tryptophan and Phenylalanine Metabolism	LM	2	0.00795	0.008399	5.6478	0.396284
2cpr5p_c	1 2 Carboxyphenylamino 1 deoxy D ribulose 5 phosphate	Tyrosine Tryptophan and Phenylalanine Metabolism	LU	2	0.00796	0.008379	5.26382	0.396284
2cpr5p_c	1 2 Carboxyphenylamino 1 deoxy D ribulose 5 phosphate	Tyrosine Tryptophan and Phenylalanine Metabolism	LUM	3	0.003554	0.012785	259.736	0.396284
2cpr5p_c	1 2 Carboxyphenylamino 1 deoxy D ribulose 5 phosphate	Tyrosine Tryptophan and Phenylalanine Metabolism	M	1	0.007872	0.008477	7.68547	0.396284
2cpr5p_c	1 2 Carboxyphenylamino 1 deoxy D ribulose 5 phosphate	Tyrosine Tryptophan and Phenylalanine Metabolism	U	1	0.008082	0.008257	2.16531	0.396284
2cpr5p_c	1 2 Carboxyphenylamino 1 deoxy D ribulose 5 phosphate	Tyrosine Tryptophan and Phenylalanine Metabolism	UM	2	0.005479	0.01086	98.2114	0.396284
2dda7p_c	2 Dehydro 3 deoxy D arabino heptonate 7 phosphate	Transport Mitochondrial	H	1	0.075406	0.076744	1.77439	0.00693657
2dda7p_c	2 Dehydro 3 deoxy D arabino heptonate 7 phosphate	Tyrosine Tryptophan and Phenylalanine Metabolism	H	1	0.075406	0.076744	1.77439	0.00693657
2dda7p_c	2 Dehydro 3 deoxy D arabino heptonate 7 phosphate	Transport Mitochondrial	HL	2	0.0729	0.07925	8.71056	0.00693657
2dda7p_c	2 Dehydro 3 deoxy D arabino heptonate 7 phosphate	Tyrosine Tryptophan and Phenylalanine Metabolism	HL	2	0.0729	0.07925	8.71056	0.00693657
2dda7p_c	2 Dehydro 3 deoxy D arabino heptonate 7 phosphate	Transport Mitochondrial	HLM	3	0.067709	0.084441	24.7116	0.00693657
2dda7p_c	2 Dehydro 3 deoxy D arabino heptonate 7 phosphate	Tyrosine Tryptophan and Phenylalanine Metabolism	HLM	3	0.067709	0.084441	24.7116	0.00693657
2dda7p_c	2 Dehydro 3 deoxy D arabino heptonate 7 phosphate	Transport Mitochondrial	HLU	3	0.072432	0.07962	9.92379	0.00693657
2dda7p_c	2 Dehydro 3 deoxy D arabino heptonate 7 phosphate	Tyrosine Tryptophan and Phenylalanine Metabolism	HLU	3	0.072432	0.07962	9.92379	0.00693657
2dda7p_c	2 Dehydro 3 deoxy D arabino heptonate 7 phosphate	Transport Mitochondrial	HLUM	4	0.064027	0.088026	37.4826	0.00693657
2dda7p_c	2 Dehydro 3 deoxy D arabino heptonate 7 phosphate	Tyrosine Tryptophan and Phenylalanine Metabolism	HLUM	4	0.064027	0.088026	37.4826	0.00693657
2dda7p_c	2 Dehydro 3 deoxy D arabino heptonate 7 phosphate	Transport Mitochondrial	HM	2	0.069073	0.083076	20.2728	0.00693657
2dda7p_c	2 Dehydro 3 deoxy D arabino heptonate 7 phosphate	Tyrosine Tryptophan and Phenylalanine Metabolism	HM	2	0.069073	0.083076	20.2728	0.00693657
2dda7p_c	2 Dehydro 3 deoxy D arabino heptonate 7 phosphate	Transport Mitochondrial	HU	2	0.073431	0.078622	7.06922	0.00693657
2dda7p_c	2 Dehydro 3 deoxy D arabino heptonate 7 phosphate	Tyrosine Tryptophan and Phenylalanine Metabolism	HU	2	0.073431	0.078622	7.06922	0.00693657
2dda7p_c	2 Dehydro 3 deoxy D arabino heptonate 7 phosphate	Transport Mitochondrial	HUM	3	0.07393	0.078123	5.67158	0.00693657
2dda7p_c	2 Dehydro 3 deoxy D arabino heptonate 7 phosphate	Tyrosine Tryptophan and Phenylalanine Metabolism	HUM	3	0.07393	0.078123	5.67158	0.00693657
2dda7p_c	2 Dehydro 3 deoxy D arabino heptonate 7 phosphate	Transport Mitochondrial	L	1	0.073434	0.078716	7.19285	0.00693657
2dda7p_c	2 Dehydro 3 deoxy D arabino heptonate 7 phosphate	Tyrosine Tryptophan and Phenylalanine Metabolism	L	1	0.073434	0.078716	7.19285	0.00693657
2dda7p_c	2 Dehydro 3 deoxy D arabino heptonate 7 phosphate	Transport Mitochondrial	LM	2	0.069874	0.082276	17.7491	0.00693657
2dda7p_c	2 Dehydro 3 deoxy D arabino heptonate 7 phosphate	Tyrosine Tryptophan and Phenylalanine Metabolism	LM	2	0.069874	0.082276	17.7491	0.00693657
2dda7p_c	2 Dehydro 3 deoxy D arabino heptonate 7 phosphate	Transport Mitochondrial	LU	2	0.071822	0.080232	11.7095	0.00693657
2dda7p_c	2 Dehydro 3 deoxy D arabino heptonate 7 phosphate	Tyrosine Tryptophan and Phenylalanine Metabolism	LU	2	0.071822	0.080232	11.7095	0.00693657
2dda7p_c	2 Dehydro 3 deoxy D arabino heptonate 7 phosphate	Transport Mitochondrial	LUM	3	0.068442	0.083611	22.1633	0.00693657
2dda7p_c	2 Dehydro 3 deoxy D arabino heptonate 7 phosphate	Tyrosine Tryptophan and Phenylalanine Metabolism	LUM	3	0.068442	0.083611	22.1633	0.00693657
2dda7p_c	2 Dehydro 3 deoxy D arabino heptonate 7 phosphate	Transport Mitochondrial	M	1	0.071978	0.080172	11.384	0.00693657
2dda7p_c	2 Dehydro 3 deoxy D arabino heptonate 7 phosphate	Tyrosine Tryptophan and Phenylalanine Metabolism	M	1	0.071978	0.080172	11.384	0.00693657
2dda7p_c	2 Dehydro 3 deoxy D arabino heptonate 7 phosphate	Transport Mitochondrial	U	1	0.074533	0.077519	4.00628	0.00693657
2dda7p_c	2 Dehydro 3 deoxy D arabino heptonate 7 phosphate	Tyrosine Tryptophan and Phenylalanine Metabolism	U	1	0.074533	0.077519	4.00628	0.00693657
2dda7p_c	2 Dehydro 3 deoxy D arabino heptonate 7 phosphate	Transport Mitochondrial	UM	2	0.070884	0.081169	14.5096	0.00693657
2dda7p_c	2 Dehydro 3 deoxy D arabino heptonate 7 phosphate	Tyrosine Tryptophan and Phenylalanine Metabolism	UM	2	0.070884	0.081169	14.5096	0.00693657
2dda7p_m	2 Dehydro 3 deoxy D arabino heptonate 7 phosphate	Transport Mitochondrial	H	1	0.075406	0.076744	1.77439	0.642624
2dda7p_m	2 Dehydro 3 deoxy D arabino heptonate 7 phosphate	Tyrosine Tryptophan and Phenylalanine Metabolism	H	1	0.075406	0.076744	1.77439	0.642624
2dda7p_m	2 Dehydro 3 deoxy D arabino heptonate 7 phosphate	Transport Mitochondrial	HL	2	0.07187	0.07824	8.86323	0.642624
2dda7p_m	2 Dehydro 3 deoxy D arabino heptonate 7 phosphate	Tyrosine Tryptophan and Phenylalanine Metabolism	HL	2	0.07187	0.07824	8.86323	0.642624
2dda7p_m	2 Dehydro 3 deoxy D arabino heptonate 7 phosphate	Transport Mitochondrial	HLM	3	0.067709	0.084441	24.7116	0.642624
2dda7p_m	2 Dehydro 3 deoxy D arabino heptonate 7 phosphate	Tyrosine Tryptophan and Phenylalanine Metabolism	HLM	3	0.067709	0.084441	24.7116	0.642624
2dda7p_m	2 Dehydro 3 deoxy D arabino heptonate 7 phosphate	Transport Mitochondrial	HLU	3	0.06634	0.073391	10.6286	0.642624
2dda7p_m	2 Dehydro 3 deoxy D arabino heptonate 7 phosphate	Tyrosine Tryptophan and Phenylalanine Metabolism	HLU	3	0.06634	0.073391	10.6286	0.642624
2dda7p_m	2 Dehydro 3 deoxy D arabino heptonate 7 phosphate	Transport Mitochondrial	HLUM	4	0.064027	0.088026	37.4826	0.642624
2dda7p_m	2 Dehydro 3 deoxy D arabino heptonate 7 phosphate	Tyrosine Tryptophan and Phenylalanine Metabolism	HLUM	4	0.064027	0.088026	37.4826	0.642624
2dda7p_m	2 Dehydro 3 deoxy D arabino heptonate 7 phosphate	Transport Mitochondrial	HM	2	0.06796	0.08195	20.5856	0.642624
2dda7p_m	2 Dehydro 3 deoxy D arabino heptonate 7 phosphate	Tyrosine Tryptophan and Phenylalanine Metabolism	HM	2	0.06796	0.08195	20.5856	0.642624
2dda7p_m	2 Dehydro 3 deoxy D arabino heptonate 7 phosphate	Transport Mitochondrial	HU	2	0.073431	0.078622	7.06922	0.642624
2dda7p_m	2 Dehydro 3 deoxy D arabino heptonate 7 phosphate	Tyrosine Tryptophan and Phenylalanine Metabolism	HU	2	0.073431	0.078622	7.06922	0.642624
2dda7p_m	2 Dehydro 3 deoxy D arabino heptonate 7 phosphate	Transport Mitochondrial	HUM	3	0.048706	0.052169	7.11001	0.642624
2dda7p_m	2 Dehydro 3 deoxy D arabino heptonate 7 phosphate	Tyrosine Tryptophan and Phenylalanine Metabolism	HUM	3	0.048706	0.052169	7.11001	0.642624
2dda7p_m	2 Dehydro 3 deoxy D arabino heptonate 7 phosphate	Transport Mitochondrial	L	1	0.073085	0.078367	7.2272	0.642624
2dda7p_m	2 Dehydro 3 deoxy D arabino heptonate 7 phosphate	Tyrosine Tryptophan and Phenylalanine Metabolism	L	1	0.073085	0.078367	7.2272	0.642624
2dda7p_m	2 Dehydro 3 deoxy D arabino heptonate 7 phosphate	Transport Mitochondrial	LM	2	0.069261	0.081658	17.899	0.642624
2dda7p_m	2 Dehydro 3 deoxy D arabino heptonate 7 phosphate	Tyrosine Tryptophan and Phenylalanine Metabolism	LM	2	0.069261	0.081658	17.899	0.642624
2dda7p_m	2 Dehydro 3 deoxy D arabino heptonate 7 phosphate	Transport Mitochondrial	LU	2	0.071367	0.079775	11.7814	0.642624
2dda7p_m	2 Dehydro 3 deoxy D arabino heptonate 7 phosphate	Tyrosine Tryptophan and Phenylalanine Metabolism	LU	2	0.071367	0.079775	11.7814	0.642624
2dda7p_m	2 Dehydro 3 deoxy D arabino heptonate 7 phosphate	Transport Mitochondrial	LUM	3	0.068441	0.08361	22.1636	0.642624
2dda7p_m	2 Dehydro 3 deoxy D arabino heptonate 7 phosphate	Tyrosine Tryptophan and Phenylalanine Metabolism	LUM	3	0.068441	0.08361	22.1636	0.642624
2dda7p_m	2 Dehydro 3 deoxy D arabino heptonate 7 phosphate	Transport Mitochondrial	M	1	0.071417	0.079606	11.4665	0.642624
2dda7p_m	2 Dehydro 3 deoxy D arabino heptonate 7 phosphate	Tyrosine Tryptophan and Phenylalanine Metabolism	M	1	0.071417	0.079606	11.4665	0.642624
2dda7p_m	2 Dehydro 3 deoxy D arabino heptonate 7 phosphate	Transport Mitochondrial	U	1	0.071727	0.074713	4.16301	0.642624
2dda7p_m	2 Dehydro 3 deoxy D arabino heptonate 7 phosphate	Tyrosine Tryptophan and Phenylalanine Metabolism	U	1	0.071727	0.074713	4.16301	0.642624
2dda7p_m	2 Dehydro 3 deoxy D arabino heptonate 7 phosphate	Transport Mitochondrial	UM	2	0.070849	0.081134	14.5168	0.642624
2dda7p_m	2 Dehydro 3 deoxy D arabino heptonate 7 phosphate	Tyrosine Tryptophan and Phenylalanine Metabolism	UM	2	0.070849	0.081134	14.5168	0.642624
2ippm_c	2 Isopropylmaleate	Valine Leucine and Isoleucine Metabolism	H	1	0.083141	0.087486	5.22606	0.815444
2ippm_c	2 Isopropylmaleate	Valine Leucine and Isoleucine Metabolism	HL	2	0.170627	0	-100	0.815444
2ippm_c	2 Isopropylmaleate	Valine Leucine and Isoleucine Metabolism	HLM	3	0.170627	0	-100	0.815444
2ippm_c	2 Isopropylmaleate	Valine Leucine and Isoleucine Metabolism	HLU	3	0.170519	0	-100	0.815444
2ippm_c	2 Isopropylmaleate	Valine Leucine and Isoleucine Metabolism	HLUM	4	0.170519	0	-100	0.815444
2ippm_c	2 Isopropylmaleate	Valine Leucine and Isoleucine Metabolism	HM	2	0.083678	0.086949	3.90903	0.815444
2ippm_c	2 Isopropylmaleate	Valine Leucine and Isoleucine Metabolism	HU	2	0.081035	0.089484	10.4264	0.815444
2ippm_c	2 Isopropylmaleate	Valine Leucine and Isoleucine Metabolism	HUM	3	0.083743	0.086776	3.6218	0.815444
2ippm_c	2 Isopropylmaleate	Valine Leucine and Isoleucine Metabolism	L	1	0.170627	0	-100	0.815444
2ippm_c	2 Isopropylmaleate	Valine Leucine and Isoleucine Metabolism	LM	2	0.170627	0	-100	0.815444
2ippm_c	2 Isopropylmaleate	Valine Leucine and Isoleucine Metabolism	LU	2	0.170519	0	-100	0.815444
2ippm_c	2 Isopropylmaleate	Valine Leucine and Isoleucine Metabolism	LUM	3	0.170519	0	-100	0.815444
2ippm_c	2 Isopropylmaleate	Valine Leucine and Isoleucine Metabolism	M	1	0.084523	0.086104	1.8705	0.815444
2ippm_c	2 Isopropylmaleate	Valine Leucine and Isoleucine Metabolism	U	1	0.083373	0.087145	4.52425	0.815444
2ippm_c	2 Isopropylmaleate	Valine Leucine and Isoleucine Metabolism	UM	2	0.082318	0.088201	7.14668	0.815444
2obut_m	2 Oxobutanoate	Transport Mitochondrial	H	1	0.055531	0.0554	-0.235904	0.200836
2obut_m	2 Oxobutanoate	Threonine and Lysine Metabolism	H	1	0.055531	0.0554	-0.235904	0.200836
2obut_m	2 Oxobutanoate	Valine Leucine and Isoleucine Metabolism	H	1	0.055531	0.0554	-0.235904	0.200836
2obut_m	2 Oxobutanoate	Transport Mitochondrial	HL	2	0.052109	0.058822	12.8826	0.200836
2obut_m	2 Oxobutanoate	Threonine and Lysine Metabolism	HL	2	0.052109	0.058822	12.8826	0.200836
2obut_m	2 Oxobutanoate	Valine Leucine and Isoleucine Metabolism	HL	2	0.052109	0.058822	12.8826	0.200836
2obut_m	2 Oxobutanoate	Transport Mitochondrial	HLM	3	0.049079	0.061851	26.0234	0.200836
2obut_m	2 Oxobutanoate	Threonine and Lysine Metabolism	HLM	3	0.049079	0.061851	26.0234	0.200836
2obut_m	2 Oxobutanoate	Valine Leucine and Isoleucine Metabolism	HLM	3	0.049079	0.061851	26.0234	0.200836
2obut_m	2 Oxobutanoate	Transport Mitochondrial	HLU	3	0.053138	0.057722	8.62659	0.200836
2obut_m	2 Oxobutanoate	Threonine and Lysine Metabolism	HLU	3	0.053138	0.057722	8.62659	0.200836
2obut_m	2 Oxobutanoate	Valine Leucine and Isoleucine Metabolism	HLU	3	0.053138	0.057722	8.62659	0.200836
2obut_m	2 Oxobutanoate	Transport Mitochondrial	HLUM	4	0.047918	0.062942	31.3536	0.200836
2obut_m	2 Oxobutanoate	Threonine and Lysine Metabolism	HLUM	4	0.047918	0.062942	31.3536	0.200836
2obut_m	2 Oxobutanoate	Valine Leucine and Isoleucine Metabolism	HLUM	4	0.047918	0.062942	31.3536	0.200836
2obut_m	2 Oxobutanoate	Transport Mitochondrial	HM	2	0.05355	0.05738	7.15219	0.200836
2obut_m	2 Oxobutanoate	Threonine and Lysine Metabolism	HM	2	0.05355	0.05738	7.15219	0.200836
2obut_m	2 Oxobutanoate	Valine Leucine and Isoleucine Metabolism	HM	2	0.05355	0.05738	7.15219	0.200836
2obut_m	2 Oxobutanoate	Transport Mitochondrial	HU	2	0.05505	0.05581	1.38056	0.200836
2obut_m	2 Oxobutanoate	Threonine and Lysine Metabolism	HU	2	0.05505	0.05581	1.38056	0.200836
2obut_m	2 Oxobutanoate	Valine Leucine and Isoleucine Metabolism	HU	2	0.05505	0.05581	1.38056	0.200836
2obut_m	2 Oxobutanoate	Transport Mitochondrial	HUM	3	0.055087	0.055773	1.2453	0.200836
2obut_m	2 Oxobutanoate	Threonine and Lysine Metabolism	HUM	3	0.055087	0.055773	1.2453	0.200836
2obut_m	2 Oxobutanoate	Valine Leucine and Isoleucine Metabolism	HUM	3	0.055087	0.055773	1.2453	0.200836
2obut_m	2 Oxobutanoate	Transport Mitochondrial	L	1	0.051108	0.059823	17.0521	0.200836
2obut_m	2 Oxobutanoate	Threonine and Lysine Metabolism	L	1	0.051108	0.059823	17.0521	0.200836
2obut_m	2 Oxobutanoate	Valine Leucine and Isoleucine Metabolism	L	1	0.051108	0.059823	17.0521	0.200836
2obut_m	2 Oxobutanoate	Transport Mitochondrial	LM	2	0.050341	0.060589	20.3572	0.200836
2obut_m	2 Oxobutanoate	Threonine and Lysine Metabolism	LM	2	0.050341	0.060589	20.3572	0.200836
2obut_m	2 Oxobutanoate	Valine Leucine and Isoleucine Metabolism	LM	2	0.050341	0.060589	20.3572	0.200836
2obut_m	2 Oxobutanoate	Transport Mitochondrial	LU	2	0.050569	0.060291	19.2252	0.200836
2obut_m	2 Oxobutanoate	Threonine and Lysine Metabolism	LU	2	0.050569	0.060291	19.2252	0.200836
2obut_m	2 Oxobutanoate	Valine Leucine and Isoleucine Metabolism	LU	2	0.050569	0.060291	19.2252	0.200836
2obut_m	2 Oxobutanoate	Transport Mitochondrial	LUM	3	0.048699	0.062161	27.6433	0.200836
2obut_m	2 Oxobutanoate	Threonine and Lysine Metabolism	LUM	3	0.048699	0.062161	27.6433	0.200836
2obut_m	2 Oxobutanoate	Valine Leucine and Isoleucine Metabolism	LUM	3	0.048699	0.062161	27.6433	0.200836
2obut_m	2 Oxobutanoate	Transport Mitochondrial	M	1	0.054115	0.056816	4.99122	0.200836
2obut_m	2 Oxobutanoate	Threonine and Lysine Metabolism	M	1	0.054115	0.056816	4.99122	0.200836
2obut_m	2 Oxobutanoate	Valine Leucine and Isoleucine Metabolism	M	1	0.054115	0.056816	4.99122	0.200836
2obut_m	2 Oxobutanoate	Transport Mitochondrial	U	1	0.054859	0.056001	2.0817	0.200836
2obut_m	2 Oxobutanoate	Threonine and Lysine Metabolism	U	1	0.054859	0.056001	2.0817	0.200836
2obut_m	2 Oxobutanoate	Valine Leucine and Isoleucine Metabolism	U	1	0.054859	0.056001	2.0817	0.200836
2obut_m	2 Oxobutanoate	Transport Mitochondrial	UM	2	0.053325	0.057535	7.89498	0.200836
2obut_m	2 Oxobutanoate	Threonine and Lysine Metabolism	UM	2	0.053325	0.057535	7.89498	0.200836
2obut_m	2 Oxobutanoate	Valine Leucine and Isoleucine Metabolism	UM	2	0.053325	0.057535	7.89498	0.200836
2oxoadp_c	2 Oxoadipate	Transport Mitochondrial	H	1	0.080928	0.083827	3.5822	0.452543
2oxoadp_c	2 Oxoadipate	Threonine and Lysine Metabolism	H	1	0.080928	0.083827	3.5822	0.452543
2oxoadp_c	2 Oxoadipate	Transport Mitochondrial	HL	2	0.075081	0.089674	19.4363	0.452543
2oxoadp_c	2 Oxoadipate	Threonine and Lysine Metabolism	HL	2	0.075081	0.089674	19.4363	0.452543
2oxoadp_c	2 Oxoadipate	Transport Mitochondrial	HLM	3	0.074883	0.089873	20.0179	0.452543
2oxoadp_c	2 Oxoadipate	Threonine and Lysine Metabolism	HLM	3	0.074883	0.089873	20.0179	0.452543
2oxoadp_c	2 Oxoadipate	Transport Mitochondrial	HLU	3	0.073539	0.091112	23.8962	0.452543
2oxoadp_c	2 Oxoadipate	Threonine and Lysine Metabolism	HLU	3	0.073539	0.091112	23.8962	0.452543
2oxoadp_c	2 Oxoadipate	Transport Mitochondrial	HLUM	4	0.074842	0.089808	19.9968	0.452543
2oxoadp_c	2 Oxoadipate	Threonine and Lysine Metabolism	HLUM	4	0.074842	0.089808	19.9968	0.452543
2oxoadp_c	2 Oxoadipate	Transport Mitochondrial	HM	2	0.076693	0.088062	14.824	0.452543
2oxoadp_c	2 Oxoadipate	Threonine and Lysine Metabolism	HM	2	0.076693	0.088062	14.824	0.452543
2oxoadp_c	2 Oxoadipate	Transport Mitochondrial	HU	2	0.081276	0.083375	2.58256	0.452543
2oxoadp_c	2 Oxoadipate	Threonine and Lysine Metabolism	HU	2	0.081276	0.083375	2.58256	0.452543
2oxoadp_c	2 Oxoadipate	Transport Mitochondrial	HUM	3	0.076306	0.088345	15.7773	0.452543
2oxoadp_c	2 Oxoadipate	Threonine and Lysine Metabolism	HUM	3	0.076306	0.088345	15.7773	0.452543
2oxoadp_c	2 Oxoadipate	Transport Mitochondrial	L	1	0.07717	0.087585	13.4962	0.452543
2oxoadp_c	2 Oxoadipate	Threonine and Lysine Metabolism	L	1	0.07717	0.087585	13.4962	0.452543
2oxoadp_c	2 Oxoadipate	Transport Mitochondrial	LM	2	0.074208	0.090547	22.0178	0.452543
2oxoadp_c	2 Oxoadipate	Threonine and Lysine Metabolism	LM	2	0.074208	0.090547	22.0178	0.452543
2oxoadp_c	2 Oxoadipate	Transport Mitochondrial	LU	2	0.076482	0.088169	15.2807	0.452543
2oxoadp_c	2 Oxoadipate	Threonine and Lysine Metabolism	LU	2	0.076482	0.088169	15.2807	0.452543
2oxoadp_c	2 Oxoadipate	Transport Mitochondrial	LUM	3	0.076823	0.087828	14.3251	0.452543
2oxoadp_c	2 Oxoadipate	Threonine and Lysine Metabolism	LUM	3	0.076823	0.087828	14.3251	0.452543
2oxoadp_c	2 Oxoadipate	Transport Mitochondrial	M	1	0.079657	0.085098	6.83054	0.452543
2oxoadp_c	2 Oxoadipate	Threonine and Lysine Metabolism	M	1	0.079657	0.085098	6.83054	0.452543
2oxoadp_c	2 Oxoadipate	Transport Mitochondrial	U	1	0.080571	0.084079	4.35392	0.452543
2oxoadp_c	2 Oxoadipate	Threonine and Lysine Metabolism	U	1	0.080571	0.084079	4.35392	0.452543
2oxoadp_c	2 Oxoadipate	Transport Mitochondrial	UM	2	0.080661	0.08399	4.12715	0.452543
2oxoadp_c	2 Oxoadipate	Threonine and Lysine Metabolism	UM	2	0.080661	0.08399	4.12715	0.452543
2oxoadp_m	2 Oxoadipate	Transport Mitochondrial	H	1	0.080928	0.083827	3.5822	0.452543
2oxoadp_m	2 Oxoadipate	Threonine and Lysine Metabolism	H	1	0.080928	0.083827	3.5822	0.452543
2oxoadp_m	2 Oxoadipate	Transport Mitochondrial	HL	2	0.075081	0.089674	19.4363	0.452543
2oxoadp_m	2 Oxoadipate	Threonine and Lysine Metabolism	HL	2	0.075081	0.089674	19.4363	0.452543
2oxoadp_m	2 Oxoadipate	Transport Mitochondrial	HLM	3	0.074883	0.089873	20.0179	0.452543
2oxoadp_m	2 Oxoadipate	Threonine and Lysine Metabolism	HLM	3	0.074883	0.089873	20.0179	0.452543
2oxoadp_m	2 Oxoadipate	Transport Mitochondrial	HLU	3	0.073539	0.091112	23.8962	0.452543
2oxoadp_m	2 Oxoadipate	Threonine and Lysine Metabolism	HLU	3	0.073539	0.091112	23.8962	0.452543
2oxoadp_m	2 Oxoadipate	Transport Mitochondrial	HLUM	4	0.074842	0.089808	19.9968	0.452543
2oxoadp_m	2 Oxoadipate	Threonine and Lysine Metabolism	HLUM	4	0.074842	0.089808	19.9968	0.452543
2oxoadp_m	2 Oxoadipate	Transport Mitochondrial	HM	2	0.076693	0.088062	14.824	0.452543
2oxoadp_m	2 Oxoadipate	Threonine and Lysine Metabolism	HM	2	0.076693	0.088062	14.824	0.452543
2oxoadp_m	2 Oxoadipate	Transport Mitochondrial	HU	2	0.081276	0.083375	2.58256	0.452543
2oxoadp_m	2 Oxoadipate	Threonine and Lysine Metabolism	HU	2	0.081276	0.083375	2.58256	0.452543
2oxoadp_m	2 Oxoadipate	Transport Mitochondrial	HUM	3	0.076306	0.088345	15.7773	0.452543
2oxoadp_m	2 Oxoadipate	Threonine and Lysine Metabolism	HUM	3	0.076306	0.088345	15.7773	0.452543
2oxoadp_m	2 Oxoadipate	Transport Mitochondrial	L	1	0.07717	0.087585	13.4962	0.452543
2oxoadp_m	2 Oxoadipate	Threonine and Lysine Metabolism	L	1	0.07717	0.087585	13.4962	0.452543
2oxoadp_m	2 Oxoadipate	Transport Mitochondrial	LM	2	0.074208	0.090547	22.0178	0.452543
2oxoadp_m	2 Oxoadipate	Threonine and Lysine Metabolism	LM	2	0.074208	0.090547	22.0178	0.452543
2oxoadp_m	2 Oxoadipate	Transport Mitochondrial	LU	2	0.076482	0.088169	15.2807	0.452543
2oxoadp_m	2 Oxoadipate	Threonine and Lysine Metabolism	LU	2	0.076482	0.088169	15.2807	0.452543
2oxoadp_m	2 Oxoadipate	Transport Mitochondrial	LUM	3	0.076823	0.087828	14.3251	0.452543
2oxoadp_m	2 Oxoadipate	Threonine and Lysine Metabolism	LUM	3	0.076823	0.087828	14.3251	0.452543
2oxoadp_m	2 Oxoadipate	Transport Mitochondrial	M	1	0.079657	0.085098	6.83054	0.452543
2oxoadp_m	2 Oxoadipate	Threonine and Lysine Metabolism	M	1	0.079657	0.085098	6.83054	0.452543
2oxoadp_m	2 Oxoadipate	Transport Mitochondrial	U	1	0.080571	0.084079	4.35392	0.452543
2oxoadp_m	2 Oxoadipate	Threonine and Lysine Metabolism	U	1	0.080571	0.084079	4.35392	0.452543
2oxoadp_m	2 Oxoadipate	Transport Mitochondrial	UM	2	0.080661	0.08399	4.12715	0.452543
2oxoadp_m	2 Oxoadipate	Threonine and Lysine Metabolism	UM	2	0.080661	0.08399	4.12715	0.452543
34hpp_c	3 4 Hydroxyphenyl pyruvate	Transport Mitochondrial	H	1	0.029265	0.029453	0.642406	0.0603174
34hpp_c	3 4 Hydroxyphenyl pyruvate	Tyrosine Tryptophan and Phenylalanine Metabolism	H	1	0.029265	0.029453	0.642406	0.0603174
34hpp_c	3 4 Hydroxyphenyl pyruvate	Transport Peroxisomal	H	1	0.029265	0.029453	0.642406	0.0603174
34hpp_c	3 4 Hydroxyphenyl pyruvate	Transport Mitochondrial	HL	2	0.028576	0.030141	5.47662	0.0603174
34hpp_c	3 4 Hydroxyphenyl pyruvate	Tyrosine Tryptophan and Phenylalanine Metabolism	HL	2	0.028576	0.030141	5.47662	0.0603174
34hpp_c	3 4 Hydroxyphenyl pyruvate	Transport Peroxisomal	HL	2	0.028576	0.030141	5.47662	0.0603174
34hpp_c	3 4 Hydroxyphenyl pyruvate	Transport Mitochondrial	HLM	3	0.031008	0.02771	-10.636	0.0603174
34hpp_c	3 4 Hydroxyphenyl pyruvate	Tyrosine Tryptophan and Phenylalanine Metabolism	HLM	3	0.031008	0.02771	-10.636	0.0603174
34hpp_c	3 4 Hydroxyphenyl pyruvate	Transport Peroxisomal	HLM	3	0.031008	0.02771	-10.636	0.0603174
34hpp_c	3 4 Hydroxyphenyl pyruvate	Transport Mitochondrial	HLU	3	0.028722	0.029959	4.3068	0.0603174
34hpp_c	3 4 Hydroxyphenyl pyruvate	Tyrosine Tryptophan and Phenylalanine Metabolism	HLU	3	0.028722	0.029959	4.3068	0.0603174
34hpp_c	3 4 Hydroxyphenyl pyruvate	Transport Peroxisomal	HLU	3	0.028722	0.029959	4.3068	0.0603174
34hpp_c	3 4 Hydroxyphenyl pyruvate	Transport Mitochondrial	HLUM	4	0.028851	0.02983	3.3933	0.0603174
34hpp_c	3 4 Hydroxyphenyl pyruvate	Tyrosine Tryptophan and Phenylalanine Metabolism	HLUM	4	0.028851	0.02983	3.3933	0.0603174
34hpp_c	3 4 Hydroxyphenyl pyruvate	Transport Peroxisomal	HLUM	4	0.028851	0.02983	3.3933	0.0603174
34hpp_c	3 4 Hydroxyphenyl pyruvate	Transport Mitochondrial	HM	2	0.028251	0.030466	7.84043	0.0603174
34hpp_c	3 4 Hydroxyphenyl pyruvate	Tyrosine Tryptophan and Phenylalanine Metabolism	HM	2	0.028251	0.030466	7.84043	0.0603174
34hpp_c	3 4 Hydroxyphenyl pyruvate	Transport Peroxisomal	HM	2	0.028251	0.030466	7.84043	0.0603174
34hpp_c	3 4 Hydroxyphenyl pyruvate	Transport Mitochondrial	HU	2	0.029422	0.029258	-0.557406	0.0603174
34hpp_c	3 4 Hydroxyphenyl pyruvate	Tyrosine Tryptophan and Phenylalanine Metabolism	HU	2	0.029422	0.029258	-0.557406	0.0603174
34hpp_c	3 4 Hydroxyphenyl pyruvate	Transport Peroxisomal	HU	2	0.029422	0.029258	-0.557406	0.0603174
34hpp_c	3 4 Hydroxyphenyl pyruvate	Transport Mitochondrial	HUM	3	0.029016	0.029664	2.23325	0.0603174
34hpp_c	3 4 Hydroxyphenyl pyruvate	Tyrosine Tryptophan and Phenylalanine Metabolism	HUM	3	0.029016	0.029664	2.23325	0.0603174
34hpp_c	3 4 Hydroxyphenyl pyruvate	Transport Peroxisomal	HUM	3	0.029016	0.029664	2.23325	0.0603174
34hpp_c	3 4 Hydroxyphenyl pyruvate	Transport Mitochondrial	L	1	0.028715	0.030003	4.48546	0.0603174
34hpp_c	3 4 Hydroxyphenyl pyruvate	Tyrosine Tryptophan and Phenylalanine Metabolism	L	1	0.028715	0.030003	4.48546	0.0603174
34hpp_c	3 4 Hydroxyphenyl pyruvate	Transport Peroxisomal	L	1	0.028715	0.030003	4.48546	0.0603174
34hpp_c	3 4 Hydroxyphenyl pyruvate	Transport Mitochondrial	LM	2	0.029165	0.029552	1.32693	0.0603174
34hpp_c	3 4 Hydroxyphenyl pyruvate	Tyrosine Tryptophan and Phenylalanine Metabolism	LM	2	0.029165	0.029552	1.32693	0.0603174
34hpp_c	3 4 Hydroxyphenyl pyruvate	Transport Peroxisomal	LM	2	0.029165	0.029552	1.32693	0.0603174
34hpp_c	3 4 Hydroxyphenyl pyruvate	Transport Mitochondrial	LU	2	0.028146	0.030534	8.48433	0.0603174
34hpp_c	3 4 Hydroxyphenyl pyruvate	Tyrosine Tryptophan and Phenylalanine Metabolism	LU	2	0.028146	0.030534	8.48433	0.0603174
34hpp_c	3 4 Hydroxyphenyl pyruvate	Transport Peroxisomal	LU	2	0.028146	0.030534	8.48433	0.0603174
34hpp_c	3 4 Hydroxyphenyl pyruvate	Transport Mitochondrial	LUM	3	0.031162	0.027518	-11.6937	0.0603174
34hpp_c	3 4 Hydroxyphenyl pyruvate	Tyrosine Tryptophan and Phenylalanine Metabolism	LUM	3	0.031162	0.027518	-11.6937	0.0603174
34hpp_c	3 4 Hydroxyphenyl pyruvate	Transport Peroxisomal	LUM	3	0.031162	0.027518	-11.6937	0.0603174
34hpp_c	3 4 Hydroxyphenyl pyruvate	Transport Mitochondrial	M	1	0.029698	0.02902	-2.28298	0.0603174
34hpp_c	3 4 Hydroxyphenyl pyruvate	Tyrosine Tryptophan and Phenylalanine Metabolism	M	1	0.029698	0.02902	-2.28298	0.0603174
34hpp_c	3 4 Hydroxyphenyl pyruvate	Transport Peroxisomal	M	1	0.029698	0.02902	-2.28298	0.0603174
34hpp_c	3 4 Hydroxyphenyl pyruvate	Transport Mitochondrial	U	1	0.028986	0.029694	2.44256	0.0603174
34hpp_c	3 4 Hydroxyphenyl pyruvate	Tyrosine Tryptophan and Phenylalanine Metabolism	U	1	0.028986	0.029694	2.44256	0.0603174
34hpp_c	3 4 Hydroxyphenyl pyruvate	Transport Peroxisomal	U	1	0.028986	0.029694	2.44256	0.0603174
34hpp_c	3 4 Hydroxyphenyl pyruvate	Transport Mitochondrial	UM	2	0.031014	0.027666	-10.7951	0.0603174
34hpp_c	3 4 Hydroxyphenyl pyruvate	Tyrosine Tryptophan and Phenylalanine Metabolism	UM	2	0.031014	0.027666	-10.7951	0.0603174
34hpp_c	3 4 Hydroxyphenyl pyruvate	Transport Peroxisomal	UM	2	0.031014	0.027666	-10.7951	0.0603174
3c2hmp_c	3 Carboxy 2 hydroxy 4 methylpentanoate	Complex Alcohol Metabolism	H	1	0.083141	0.087486	5.22606	0.815444
3c2hmp_c	3 Carboxy 2 hydroxy 4 methylpentanoate	Valine Leucine and Isoleucine Metabolism	H	1	0.083141	0.087486	5.22606	0.815444
3c2hmp_c	3 Carboxy 2 hydroxy 4 methylpentanoate	Complex Alcohol Metabolism	HL	2	0.170627	0	-100	0.815444
3c2hmp_c	3 Carboxy 2 hydroxy 4 methylpentanoate	Valine Leucine and Isoleucine Metabolism	HL	2	0.170627	0	-100	0.815444
3c2hmp_c	3 Carboxy 2 hydroxy 4 methylpentanoate	Complex Alcohol Metabolism	HLM	3	0.170627	0	-100	0.815444
3c2hmp_c	3 Carboxy 2 hydroxy 4 methylpentanoate	Valine Leucine and Isoleucine Metabolism	HLM	3	0.170627	0	-100	0.815444
3c2hmp_c	3 Carboxy 2 hydroxy 4 methylpentanoate	Complex Alcohol Metabolism	HLU	3	0.170519	0	-100	0.815444
3c2hmp_c	3 Carboxy 2 hydroxy 4 methylpentanoate	Valine Leucine and Isoleucine Metabolism	HLU	3	0.170519	0	-100	0.815444
3c2hmp_c	3 Carboxy 2 hydroxy 4 methylpentanoate	Complex Alcohol Metabolism	HLUM	4	0.170519	0	-100	0.815444
3c2hmp_c	3 Carboxy 2 hydroxy 4 methylpentanoate	Valine Leucine and Isoleucine Metabolism	HLUM	4	0.170519	0	-100	0.815444
3c2hmp_c	3 Carboxy 2 hydroxy 4 methylpentanoate	Complex Alcohol Metabolism	HM	2	0.083678	0.086949	3.90903	0.815444
3c2hmp_c	3 Carboxy 2 hydroxy 4 methylpentanoate	Valine Leucine and Isoleucine Metabolism	HM	2	0.083678	0.086949	3.90903	0.815444
3c2hmp_c	3 Carboxy 2 hydroxy 4 methylpentanoate	Complex Alcohol Metabolism	HU	2	0.081035	0.089484	10.4264	0.815444
3c2hmp_c	3 Carboxy 2 hydroxy 4 methylpentanoate	Valine Leucine and Isoleucine Metabolism	HU	2	0.081035	0.089484	10.4264	0.815444
3c2hmp_c	3 Carboxy 2 hydroxy 4 methylpentanoate	Complex Alcohol Metabolism	HUM	3	0.083743	0.086776	3.6218	0.815444
3c2hmp_c	3 Carboxy 2 hydroxy 4 methylpentanoate	Valine Leucine and Isoleucine Metabolism	HUM	3	0.083743	0.086776	3.6218	0.815444
3c2hmp_c	3 Carboxy 2 hydroxy 4 methylpentanoate	Complex Alcohol Metabolism	L	1	0.170627	0	-100	0.815444
3c2hmp_c	3 Carboxy 2 hydroxy 4 methylpentanoate	Valine Leucine and Isoleucine Metabolism	L	1	0.170627	0	-100	0.815444
3c2hmp_c	3 Carboxy 2 hydroxy 4 methylpentanoate	Complex Alcohol Metabolism	LM	2	0.170627	0	-100	0.815444
3c2hmp_c	3 Carboxy 2 hydroxy 4 methylpentanoate	Valine Leucine and Isoleucine Metabolism	LM	2	0.170627	0	-100	0.815444
3c2hmp_c	3 Carboxy 2 hydroxy 4 methylpentanoate	Complex Alcohol Metabolism	LU	2	0.170519	0	-100	0.815444
3c2hmp_c	3 Carboxy 2 hydroxy 4 methylpentanoate	Valine Leucine and Isoleucine Metabolism	LU	2	0.170519	0	-100	0.815444
3c2hmp_c	3 Carboxy 2 hydroxy 4 methylpentanoate	Complex Alcohol Metabolism	LUM	3	0.170519	0	-100	0.815444
3c2hmp_c	3 Carboxy 2 hydroxy 4 methylpentanoate	Valine Leucine and Isoleucine Metabolism	LUM	3	0.170519	0	-100	0.815444
3c2hmp_c	3 Carboxy 2 hydroxy 4 methylpentanoate	Complex Alcohol Metabolism	M	1	0.084523	0.086104	1.8705	0.815444
3c2hmp_c	3 Carboxy 2 hydroxy 4 methylpentanoate	Valine Leucine and Isoleucine Metabolism	M	1	0.084523	0.086104	1.8705	0.815444
3c2hmp_c	3 Carboxy 2 hydroxy 4 methylpentanoate	Complex Alcohol Metabolism	U	1	0.083373	0.087145	4.52425	0.815444
3c2hmp_c	3 Carboxy 2 hydroxy 4 methylpentanoate	Valine Leucine and Isoleucine Metabolism	U	1	0.083373	0.087145	4.52425	0.815444
3c2hmp_c	3 Carboxy 2 hydroxy 4 methylpentanoate	Complex Alcohol Metabolism	UM	2	0.082318	0.088201	7.14668	0.815444
3c2hmp_c	3 Carboxy 2 hydroxy 4 methylpentanoate	Valine Leucine and Isoleucine Metabolism	UM	2	0.082318	0.088201	7.14668	0.815444
3c3hmp_c	3 Carboxy 3 hydroxy 4 methylpentanoate	Transport Mitochondrial	H	1	0.086301	0.087486	1.3731	0.728274
3c3hmp_c	3 Carboxy 3 hydroxy 4 methylpentanoate	Transport Extracellular	H	1	0.086301	0.087486	1.3731	0.728274
3c3hmp_c	3 Carboxy 3 hydroxy 4 methylpentanoate	Valine Leucine and Isoleucine Metabolism	H	1	0.086301	0.087486	1.3731	0.728274
3c3hmp_c	3 Carboxy 3 hydroxy 4 methylpentanoate	Transport Mitochondrial	HL	2	0.170627	0.067331	-60.5391	0.728274
3c3hmp_c	3 Carboxy 3 hydroxy 4 methylpentanoate	Transport Extracellular	HL	2	0.170627	0.067331	-60.5391	0.728274
3c3hmp_c	3 Carboxy 3 hydroxy 4 methylpentanoate	Valine Leucine and Isoleucine Metabolism	HL	2	0.170627	0.067331	-60.5391	0.728274
3c3hmp_c	3 Carboxy 3 hydroxy 4 methylpentanoate	Transport Mitochondrial	HLM	3	0.170627	0.060083	-64.7869	0.728274
3c3hmp_c	3 Carboxy 3 hydroxy 4 methylpentanoate	Transport Extracellular	HLM	3	0.170627	0.060083	-64.7869	0.728274
3c3hmp_c	3 Carboxy 3 hydroxy 4 methylpentanoate	Valine Leucine and Isoleucine Metabolism	HLM	3	0.170627	0.060083	-64.7869	0.728274
3c3hmp_c	3 Carboxy 3 hydroxy 4 methylpentanoate	Transport Mitochondrial	HLU	3	0.170519	0.071624	-57.9965	0.728274
3c3hmp_c	3 Carboxy 3 hydroxy 4 methylpentanoate	Transport Extracellular	HLU	3	0.170519	0.071624	-57.9965	0.728274
3c3hmp_c	3 Carboxy 3 hydroxy 4 methylpentanoate	Valine Leucine and Isoleucine Metabolism	HLU	3	0.170519	0.071624	-57.9965	0.728274
3c3hmp_c	3 Carboxy 3 hydroxy 4 methylpentanoate	Transport Mitochondrial	HLUM	4	0.170518	0.057018	-66.5619	0.728274
3c3hmp_c	3 Carboxy 3 hydroxy 4 methylpentanoate	Transport Extracellular	HLUM	4	0.170518	0.057018	-66.5619	0.728274
3c3hmp_c	3 Carboxy 3 hydroxy 4 methylpentanoate	Valine Leucine and Isoleucine Metabolism	HLUM	4	0.170518	0.057018	-66.5619	0.728274
3c3hmp_c	3 Carboxy 3 hydroxy 4 methylpentanoate	Transport Mitochondrial	HM	2	0.087382	0.086949	-0.495525	0.728274
3c3hmp_c	3 Carboxy 3 hydroxy 4 methylpentanoate	Transport Extracellular	HM	2	0.087382	0.086949	-0.495525	0.728274
3c3hmp_c	3 Carboxy 3 hydroxy 4 methylpentanoate	Valine Leucine and Isoleucine Metabolism	HM	2	0.087382	0.086949	-0.495525	0.728274
3c3hmp_c	3 Carboxy 3 hydroxy 4 methylpentanoate	Transport Mitochondrial	HU	2	0.088975	0.089484	0.572071	0.728274
3c3hmp_c	3 Carboxy 3 hydroxy 4 methylpentanoate	Transport Extracellular	HU	2	0.088975	0.089484	0.572071	0.728274
3c3hmp_c	3 Carboxy 3 hydroxy 4 methylpentanoate	Valine Leucine and Isoleucine Metabolism	HU	2	0.088975	0.089484	0.572071	0.728274
3c3hmp_c	3 Carboxy 3 hydroxy 4 methylpentanoate	Transport Mitochondrial	HUM	3	0.086836	0.086776	-0.0690958	0.728274
3c3hmp_c	3 Carboxy 3 hydroxy 4 methylpentanoate	Transport Extracellular	HUM	3	0.086836	0.086776	-0.0690958	0.728274
3c3hmp_c	3 Carboxy 3 hydroxy 4 methylpentanoate	Valine Leucine and Isoleucine Metabolism	HUM	3	0.086836	0.086776	-0.0690958	0.728274
3c3hmp_c	3 Carboxy 3 hydroxy 4 methylpentanoate	Transport Mitochondrial	L	1	0.170627	0.065919	-61.3666	0.728274
3c3hmp_c	3 Carboxy 3 hydroxy 4 methylpentanoate	Transport Extracellular	L	1	0.170627	0.065919	-61.3666	0.728274
3c3hmp_c	3 Carboxy 3 hydroxy 4 methylpentanoate	Valine Leucine and Isoleucine Metabolism	L	1	0.170627	0.065919	-61.3666	0.728274
3c3hmp_c	3 Carboxy 3 hydroxy 4 methylpentanoate	Transport Mitochondrial	LM	2	0.170627	0.06499	-61.9111	0.728274
3c3hmp_c	3 Carboxy 3 hydroxy 4 methylpentanoate	Transport Extracellular	LM	2	0.170627	0.06499	-61.9111	0.728274
3c3hmp_c	3 Carboxy 3 hydroxy 4 methylpentanoate	Valine Leucine and Isoleucine Metabolism	LM	2	0.170627	0.06499	-61.9111	0.728274
3c3hmp_c	3 Carboxy 3 hydroxy 4 methylpentanoate	Transport Mitochondrial	LU	2	0.170519	0.063016	-63.0446	0.728274
3c3hmp_c	3 Carboxy 3 hydroxy 4 methylpentanoate	Transport Extracellular	LU	2	0.170519	0.063016	-63.0446	0.728274
3c3hmp_c	3 Carboxy 3 hydroxy 4 methylpentanoate	Valine Leucine and Isoleucine Metabolism	LU	2	0.170519	0.063016	-63.0446	0.728274
3c3hmp_c	3 Carboxy 3 hydroxy 4 methylpentanoate	Transport Mitochondrial	LUM	2	0.170518	0.058741	-65.5514	0.728274
3c3hmp_c	3 Carboxy 3 hydroxy 4 methylpentanoate	Transport Extracellular	LUM	2	0.170518	0.058741	-65.5514	0.728274
3c3hmp_c	3 Carboxy 3 hydroxy 4 methylpentanoate	Valine Leucine and Isoleucine Metabolism	LUM	2	0.170518	0.058741	-65.5514	0.728274
3c3hmp_c	3 Carboxy 3 hydroxy 4 methylpentanoate	Transport Mitochondrial	M	2	0.086679	0.086104	-0.663367	0.728274
3c3hmp_c	3 Carboxy 3 hydroxy 4 methylpentanoate	Transport Extracellular	M	2	0.086679	0.086104	-0.663367	0.728274
3c3hmp_c	3 Carboxy 3 hydroxy 4 methylpentanoate	Valine Leucine and Isoleucine Metabolism	M	2	0.086679	0.086104	-0.663367	0.728274
3c3hmp_c	3 Carboxy 3 hydroxy 4 methylpentanoate	Transport Mitochondrial	U	2	0.087337	0.087145	-0.219838	0.728274
3c3hmp_c	3 Carboxy 3 hydroxy 4 methylpentanoate	Transport Extracellular	U	2	0.087337	0.087145	-0.219838	0.728274
3c3hmp_c	3 Carboxy 3 hydroxy 4 methylpentanoate	Valine Leucine and Isoleucine Metabolism	U	2	0.087337	0.087145	-0.219838	0.728274
3c3hmp_c	3 Carboxy 3 hydroxy 4 methylpentanoate	Transport Mitochondrial	UM	2	0.089166	0.0882	-1.08337	0.728274
3c3hmp_c	3 Carboxy 3 hydroxy 4 methylpentanoate	Transport Extracellular	UM	2	0.089166	0.0882	-1.08337	0.728274
3c3hmp_c	3 Carboxy 3 hydroxy 4 methylpentanoate	Valine Leucine and Isoleucine Metabolism	UM	2	0.089166	0.0882	-1.08337	0.728274
3c3hmp_m	3 Carboxy 3 hydroxy 4 methylpentanoate	Transport Mitochondrial	H	2	0.086301	0.084326	-2.2885	0.696637
3c3hmp_m	3 Carboxy 3 hydroxy 4 methylpentanoate	Valine Leucine and Isoleucine Metabolism	H	2	0.086301	0.084326	-2.2885	0.696637
3c3hmp_m	3 Carboxy 3 hydroxy 4 methylpentanoate	Transport Mitochondrial	HL	2	0.103296	0.067331	-34.8174	0.696637
3c3hmp_m	3 Carboxy 3 hydroxy 4 methylpentanoate	Valine Leucine and Isoleucine Metabolism	HL	2	0.103296	0.067331	-34.8174	0.696637
3c3hmp_m	3 Carboxy 3 hydroxy 4 methylpentanoate	Transport Mitochondrial	HLM	2	0.110544	0.060083	-45.6479	0.696637
3c3hmp_m	3 Carboxy 3 hydroxy 4 methylpentanoate	Valine Leucine and Isoleucine Metabolism	HLM	2	0.110544	0.060083	-45.6479	0.696637
3c3hmp_m	3 Carboxy 3 hydroxy 4 methylpentanoate	Transport Mitochondrial	HLU	2	0.098895	0.071624	-27.5757	0.696637
3c3hmp_m	3 Carboxy 3 hydroxy 4 methylpentanoate	Valine Leucine and Isoleucine Metabolism	HLU	2	0.098895	0.071624	-27.5757	0.696637
3c3hmp_m	3 Carboxy 3 hydroxy 4 methylpentanoate	Transport Mitochondrial	HLUM	2	0.1135	0.057018	-49.7639	0.696637
3c3hmp_m	3 Carboxy 3 hydroxy 4 methylpentanoate	Valine Leucine and Isoleucine Metabolism	HLUM	2	0.1135	0.057018	-49.7639	0.696637
3c3hmp_m	3 Carboxy 3 hydroxy 4 methylpentanoate	Transport Mitochondrial	HM	2	0.087382	0.083245	-4.73438	0.696637
3c3hmp_m	3 Carboxy 3 hydroxy 4 methylpentanoate	Valine Leucine and Isoleucine Metabolism	HM	2	0.087382	0.083245	-4.73438	0.696637
3c3hmp_m	3 Carboxy 3 hydroxy 4 methylpentanoate	Transport Mitochondrial	HU	2	0.088975	0.081543	-8.35291	0.696637
3c3hmp_m	3 Carboxy 3 hydroxy 4 methylpentanoate	Valine Leucine and Isoleucine Metabolism	HU	2	0.088975	0.081543	-8.35291	0.696637
3c3hmp_m	3 Carboxy 3 hydroxy 4 methylpentanoate	Transport Mitochondrial	HUM	2	0.086836	0.083683	-3.63098	0.696637
3c3hmp_m	3 Carboxy 3 hydroxy 4 methylpentanoate	Valine Leucine and Isoleucine Metabolism	HUM	2	0.086836	0.083683	-3.63098	0.696637
3c3hmp_m	3 Carboxy 3 hydroxy 4 methylpentanoate	Transport Mitochondrial	L	2	0.104708	0.065919	-37.0449	0.696637
3c3hmp_m	3 Carboxy 3 hydroxy 4 methylpentanoate	Valine Leucine and Isoleucine Metabolism	L	2	0.104708	0.065919	-37.0449	0.696637
3c3hmp_m	3 Carboxy 3 hydroxy 4 methylpentanoate	Transport Mitochondrial	LM	2	0.105637	0.06499	-38.478	0.696637
3c3hmp_m	3 Carboxy 3 hydroxy 4 methylpentanoate	Valine Leucine and Isoleucine Metabolism	LM	2	0.105637	0.06499	-38.478	0.696637
3c3hmp_m	3 Carboxy 3 hydroxy 4 methylpentanoate	Transport Mitochondrial	LU	2	0.107503	0.063016	-41.3821	0.696637
3c3hmp_m	3 Carboxy 3 hydroxy 4 methylpentanoate	Valine Leucine and Isoleucine Metabolism	LU	2	0.107503	0.063016	-41.3821	0.696637
3c3hmp_m	3 Carboxy 3 hydroxy 4 methylpentanoate	Transport Mitochondrial	LUM	2	0.111777	0.058741	-47.448	0.696637
3c3hmp_m	3 Carboxy 3 hydroxy 4 methylpentanoate	Valine Leucine and Isoleucine Metabolism	LUM	2	0.111777	0.058741	-47.448	0.696637
3c3hmp_m	3 Carboxy 3 hydroxy 4 methylpentanoate	Transport Mitochondrial	M	2	0.086679	0.083948	-3.15071	0.696637
3c3hmp_m	3 Carboxy 3 hydroxy 4 methylpentanoate	Valine Leucine and Isoleucine Metabolism	M	2	0.086679	0.083948	-3.15071	0.696637
3c3hmp_m	3 Carboxy 3 hydroxy 4 methylpentanoate	Transport Mitochondrial	U	2	0.087337	0.083182	-4.75743	0.696637
3c3hmp_m	3 Carboxy 3 hydroxy 4 methylpentanoate	Valine Leucine and Isoleucine Metabolism	U	2	0.087337	0.083182	-4.75743	0.696637
3c3hmp_m	3 Carboxy 3 hydroxy 4 methylpentanoate	Transport Mitochondrial	UM	2	0.089166	0.081352	-8.76343	0.696637
3c3hmp_m	3 Carboxy 3 hydroxy 4 methylpentanoate	Valine Leucine and Isoleucine Metabolism	UM	2	0.089166	0.081352	-8.76343	0.696637
3c4mop_c	3 Carboxy 4 methyl 2 oxopentanoate	Transport Mitochondrial	H	2	0.083141	0.087486	5.22606	0.815444
3c4mop_c	3 Carboxy 4 methyl 2 oxopentanoate	Valine Leucine and Isoleucine Metabolism	H	2	0.083141	0.087486	5.22606	0.815444
3c4mop_c	3 Carboxy 4 methyl 2 oxopentanoate	Transport Mitochondrial	HL	2	0.170627	0	-100	0.815444
3c4mop_c	3 Carboxy 4 methyl 2 oxopentanoate	Valine Leucine and Isoleucine Metabolism	HL	2	0.170627	0	-100	0.815444
3c4mop_c	3 Carboxy 4 methyl 2 oxopentanoate	Transport Mitochondrial	HLM	2	0.170627	0	-100	0.815444
3c4mop_c	3 Carboxy 4 methyl 2 oxopentanoate	Valine Leucine and Isoleucine Metabolism	HLM	2	0.170627	0	-100	0.815444
3c4mop_c	3 Carboxy 4 methyl 2 oxopentanoate	Transport Mitochondrial	HLU	2	0.170519	0	-100	0.815444
3c4mop_c	3 Carboxy 4 methyl 2 oxopentanoate	Valine Leucine and Isoleucine Metabolism	HLU	2	0.170519	0	-100	0.815444
3c4mop_c	3 Carboxy 4 methyl 2 oxopentanoate	Transport Mitochondrial	HLUM	2	0.170519	0	-100	0.815444
3c4mop_c	3 Carboxy 4 methyl 2 oxopentanoate	Valine Leucine and Isoleucine Metabolism	HLUM	2	0.170519	0	-100	0.815444
3c4mop_c	3 Carboxy 4 methyl 2 oxopentanoate	Transport Mitochondrial	HM	2	0.083678	0.086949	3.90903	0.815444
3c4mop_c	3 Carboxy 4 methyl 2 oxopentanoate	Valine Leucine and Isoleucine Metabolism	HM	2	0.083678	0.086949	3.90903	0.815444
3c4mop_c	3 Carboxy 4 methyl 2 oxopentanoate	Transport Mitochondrial	HU	2	0.081035	0.089484	10.4264	0.815444
3c4mop_c	3 Carboxy 4 methyl 2 oxopentanoate	Valine Leucine and Isoleucine Metabolism	HU	2	0.081035	0.089484	10.4264	0.815444
3c4mop_c	3 Carboxy 4 methyl 2 oxopentanoate	Transport Mitochondrial	HUM	2	0.083743	0.086776	3.6218	0.815444
3c4mop_c	3 Carboxy 4 methyl 2 oxopentanoate	Valine Leucine and Isoleucine Metabolism	HUM	2	0.083743	0.086776	3.6218	0.815444
3c4mop_c	3 Carboxy 4 methyl 2 oxopentanoate	Transport Mitochondrial	L	2	0.170627	0	-100	0.815444
3c4mop_c	3 Carboxy 4 methyl 2 oxopentanoate	Valine Leucine and Isoleucine Metabolism	L	2	0.170627	0	-100	0.815444
3c4mop_c	3 Carboxy 4 methyl 2 oxopentanoate	Transport Mitochondrial	LM	2	0.170627	0	-100	0.815444
3c4mop_c	3 Carboxy 4 methyl 2 oxopentanoate	Valine Leucine and Isoleucine Metabolism	LM	2	0.170627	0	-100	0.815444
3c4mop_c	3 Carboxy 4 methyl 2 oxopentanoate	Transport Mitochondrial	LU	2	0.170519	0	-100	0.815444
3c4mop_c	3 Carboxy 4 methyl 2 oxopentanoate	Valine Leucine and Isoleucine Metabolism	LU	2	0.170519	0	-100	0.815444
3c4mop_c	3 Carboxy 4 methyl 2 oxopentanoate	Transport Mitochondrial	LUM	2	0.170519	0	-100	0.815444
3c4mop_c	3 Carboxy 4 methyl 2 oxopentanoate	Valine Leucine and Isoleucine Metabolism	LUM	2	0.170519	0	-100	0.815444
3c4mop_c	3 Carboxy 4 methyl 2 oxopentanoate	Transport Mitochondrial	M	2	0.084523	0.086104	1.8705	0.815444
3c4mop_c	3 Carboxy 4 methyl 2 oxopentanoate	Valine Leucine and Isoleucine Metabolism	M	2	0.084523	0.086104	1.8705	0.815444
3c4mop_c	3 Carboxy 4 methyl 2 oxopentanoate	Transport Mitochondrial	U	2	0.083373	0.087145	4.52425	0.815444
3c4mop_c	3 Carboxy 4 methyl 2 oxopentanoate	Valine Leucine and Isoleucine Metabolism	U	2	0.083373	0.087145	4.52425	0.815444
3c4mop_c	3 Carboxy 4 methyl 2 oxopentanoate	Transport Mitochondrial	UM	2	0.082318	0.088201	7.14668	0.815444
3c4mop_c	3 Carboxy 4 methyl 2 oxopentanoate	Valine Leucine and Isoleucine Metabolism	UM	2	0.082318	0.088201	7.14668	0.815444
3dhq_c	3 Dehydroquinate	Tyrosine Tryptophan and Phenylalanine Metabolism	H	2	0.075406	0.076744	1.77439	0.00693927
3dhq_c	3 Dehydroquinate	Tyrosine Tryptophan and Phenylalanine Metabolism	HL	2	0.0729	0.07925	8.71056	0.00693927
3dhq_c	3 Dehydroquinate	Tyrosine Tryptophan and Phenylalanine Metabolism	HLM	2	0.067709	0.084441	24.7116	0.00693927
3dhq_c	3 Dehydroquinate	Tyrosine Tryptophan and Phenylalanine Metabolism	HLU	2	0.072433	0.07962	9.92227	0.00693927
3dhq_c	3 Dehydroquinate	Tyrosine Tryptophan and Phenylalanine Metabolism	HLUM	2	0.064027	0.088026	37.4826	0.00693927
3dhq_c	3 Dehydroquinate	Tyrosine Tryptophan and Phenylalanine Metabolism	HM	2	0.069074	0.083076	20.271	0.00693927
3dhq_c	3 Dehydroquinate	Tyrosine Tryptophan and Phenylalanine Metabolism	HU	2	0.073431	0.078622	7.06922	0.00693927
3dhq_c	3 Dehydroquinate	Tyrosine Tryptophan and Phenylalanine Metabolism	HUM	2	0.07393	0.078123	5.67158	0.00693927
3dhq_c	3 Dehydroquinate	Tyrosine Tryptophan and Phenylalanine Metabolism	L	2	0.073434	0.078716	7.19285	0.00693927
3dhq_c	3 Dehydroquinate	Tyrosine Tryptophan and Phenylalanine Metabolism	LM	2	0.069874	0.082276	17.7491	0.00693927
3dhq_c	3 Dehydroquinate	Tyrosine Tryptophan and Phenylalanine Metabolism	LU	2	0.071821	0.080232	11.7111	0.00693927
3dhq_c	3 Dehydroquinate	Tyrosine Tryptophan and Phenylalanine Metabolism	LUM	2	0.068443	0.083611	22.1615	0.00693927
3dhq_c	3 Dehydroquinate	Tyrosine Tryptophan and Phenylalanine Metabolism	M	2	0.071978	0.080171	11.3826	0.00693927
3dhq_c	3 Dehydroquinate	Tyrosine Tryptophan and Phenylalanine Metabolism	U	2	0.074534	0.077519	4.00488	0.00693927
3dhq_c	3 Dehydroquinate	Tyrosine Tryptophan and Phenylalanine Metabolism	UM	2	0.070884	0.081169	14.5096	0.00693927
3dhsk_c	3 Dehydroshikimate	Tyrosine Tryptophan and Phenylalanine Metabolism	H	2	0.075406	0.076744	1.77439	0.00693927
3dhsk_c	3 Dehydroshikimate	Tyrosine Tryptophan and Phenylalanine Metabolism	HL	2	0.0729	0.07925	8.71056	0.00693927
3dhsk_c	3 Dehydroshikimate	Tyrosine Tryptophan and Phenylalanine Metabolism	HLM	2	0.067709	0.084441	24.7116	0.00693927
3dhsk_c	3 Dehydroshikimate	Tyrosine Tryptophan and Phenylalanine Metabolism	HLU	2	0.072433	0.07962	9.92227	0.00693927
3dhsk_c	3 Dehydroshikimate	Tyrosine Tryptophan and Phenylalanine Metabolism	HLUM	2	0.064027	0.088026	37.4826	0.00693927
3dhsk_c	3 Dehydroshikimate	Tyrosine Tryptophan and Phenylalanine Metabolism	HM	2	0.069074	0.083076	20.271	0.00693927
3dhsk_c	3 Dehydroshikimate	Tyrosine Tryptophan and Phenylalanine Metabolism	HU	2	0.073431	0.078622	7.06922	0.00693927
3dhsk_c	3 Dehydroshikimate	Tyrosine Tryptophan and Phenylalanine Metabolism	HUM	2	0.07393	0.078123	5.67158	0.00693927
3dhsk_c	3 Dehydroshikimate	Tyrosine Tryptophan and Phenylalanine Metabolism	L	2	0.073434	0.078716	7.19285	0.00693927
3dhsk_c	3 Dehydroshikimate	Tyrosine Tryptophan and Phenylalanine Metabolism	LM	2	0.069874	0.082276	17.7491	0.00693927
3dhsk_c	3 Dehydroshikimate	Tyrosine Tryptophan and Phenylalanine Metabolism	LU	2	0.071821	0.080232	11.7111	0.00693927
3dhsk_c	3 Dehydroshikimate	Tyrosine Tryptophan and Phenylalanine Metabolism	LUM	2	0.068443	0.083611	22.1615	0.00693927
3dhsk_c	3 Dehydroshikimate	Tyrosine Tryptophan and Phenylalanine Metabolism	M	2	0.071978	0.080171	11.3826	0.00693927
3dhsk_c	3 Dehydroshikimate	Tyrosine Tryptophan and Phenylalanine Metabolism	U	2	0.074534	0.077519	4.00488	0.00693927
3dhsk_c	3 Dehydroshikimate	Tyrosine Tryptophan and Phenylalanine Metabolism	UM	2	0.070884	0.081169	14.5096	0.00693927
3ig3p_c	C 3 Indolyl glycerol 3 phosphate	Tyrosine Tryptophan and Phenylalanine Metabolism	H	2	0.005118	0.011232	119.461	0.396284
3ig3p_c	C 3 Indolyl glycerol 3 phosphate	Tyrosine Tryptophan and Phenylalanine Metabolism	HL	2	0.008055	0.008294	2.9671	0.396284
3ig3p_c	C 3 Indolyl glycerol 3 phosphate	Tyrosine Tryptophan and Phenylalanine Metabolism	HLM	2	0.000835	0.015515	1758.08	0.396284
3ig3p_c	C 3 Indolyl glycerol 3 phosphate	Tyrosine Tryptophan and Phenylalanine Metabolism	HLU	2	0.008034	0.008305	3.37316	0.396284
3ig3p_c	C 3 Indolyl glycerol 3 phosphate	Tyrosine Tryptophan and Phenylalanine Metabolism	HLUM	2	4.4e-05	0.016295	36934.1	0.396284
3ig3p_c	C 3 Indolyl glycerol 3 phosphate	Tyrosine Tryptophan and Phenylalanine Metabolism	HM	2	0.007713	0.008636	11.9668	0.396284
3ig3p_c	C 3 Indolyl glycerol 3 phosphate	Tyrosine Tryptophan and Phenylalanine Metabolism	HU	2	0.000674	0.015665	2224.18	0.396284
3ig3p_c	C 3 Indolyl glycerol 3 phosphate	Tyrosine Tryptophan and Phenylalanine Metabolism	HUM	2	0.008101	0.008238	1.69115	0.396284
3ig3p_c	C 3 Indolyl glycerol 3 phosphate	Tyrosine Tryptophan and Phenylalanine Metabolism	L	2	0.008201	0.008148	-0.646263	0.396284
3ig3p_c	C 3 Indolyl glycerol 3 phosphate	Tyrosine Tryptophan and Phenylalanine Metabolism	LM	2	0.00795	0.008399	5.6478	0.396284
3ig3p_c	C 3 Indolyl glycerol 3 phosphate	Tyrosine Tryptophan and Phenylalanine Metabolism	LU	2	0.00796	0.008379	5.26382	0.396284
3ig3p_c	C 3 Indolyl glycerol 3 phosphate	Tyrosine Tryptophan and Phenylalanine Metabolism	LUM	2	0.003554	0.012785	259.736	0.396284
3ig3p_c	C 3 Indolyl glycerol 3 phosphate	Tyrosine Tryptophan and Phenylalanine Metabolism	M	2	0.007872	0.008477	7.68547	0.396284
3ig3p_c	C 3 Indolyl glycerol 3 phosphate	Tyrosine Tryptophan and Phenylalanine Metabolism	U	2	0.008082	0.008257	2.16531	0.396284
3ig3p_c	C 3 Indolyl glycerol 3 phosphate	Tyrosine Tryptophan and Phenylalanine Metabolism	UM	2	0.005479	0.01086	98.2114	0.396284
3mob_c	3 Methyl 2 oxobutanoate	Transport Mitochondrial	H	2	0.075456	0.076865	1.86731	0.948584
3mob_c	3 Methyl 2 oxobutanoate	Complex Alcohol Metabolism	H	2	0.075456	0.076865	1.86731	0.948584
3mob_c	3 Methyl 2 oxobutanoate	Valine Leucine and Isoleucine Metabolism	H	2	0.075456	0.076865	1.86731	0.948584
3mob_c	3 Methyl 2 oxobutanoate	Pantothenate and CoA Biosynthesis	H	2	0.075456	0.076865	1.86731	0.948584
3mob_c	3 Methyl 2 oxobutanoate	Transport Mitochondrial	HL	2	0.057365	0.094957	65.5312	0.948584
3mob_c	3 Methyl 2 oxobutanoate	Complex Alcohol Metabolism	HL	2	0.057365	0.094957	65.5312	0.948584
3mob_c	3 Methyl 2 oxobutanoate	Valine Leucine and Isoleucine Metabolism	HL	2	0.057365	0.094957	65.5312	0.948584
3mob_c	3 Methyl 2 oxobutanoate	Pantothenate and CoA Biosynthesis	HL	2	0.057365	0.094957	65.5312	0.948584
3mob_c	3 Methyl 2 oxobutanoate	Transport Mitochondrial	HLM	2	0.054914	0.097407	77.381	0.948584
3mob_c	3 Methyl 2 oxobutanoate	Complex Alcohol Metabolism	HLM	2	0.054914	0.097407	77.381	0.948584
3mob_c	3 Methyl 2 oxobutanoate	Valine Leucine and Isoleucine Metabolism	HLM	2	0.054914	0.097407	77.381	0.948584
3mob_c	3 Methyl 2 oxobutanoate	Pantothenate and CoA Biosynthesis	HLM	2	0.054914	0.097407	77.381	0.948584
3mob_c	3 Methyl 2 oxobutanoate	Transport Mitochondrial	HLU	2	0.059728	0.092496	54.862	0.948584
3mob_c	3 Methyl 2 oxobutanoate	Complex Alcohol Metabolism	HLU	2	0.059728	0.092496	54.862	0.948584
3mob_c	3 Methyl 2 oxobutanoate	Valine Leucine and Isoleucine Metabolism	HLU	2	0.059728	0.092496	54.862	0.948584
3mob_c	3 Methyl 2 oxobutanoate	Pantothenate and CoA Biosynthesis	HLU	2	0.059728	0.092496	54.862	0.948584
3mob_c	3 Methyl 2 oxobutanoate	Transport Mitochondrial	HLUM	2	0.053309	0.098915	85.5503	0.948584
3mob_c	3 Methyl 2 oxobutanoate	Complex Alcohol Metabolism	HLUM	2	0.053309	0.098915	85.5503	0.948584
3mob_c	3 Methyl 2 oxobutanoate	Valine Leucine and Isoleucine Metabolism	HLUM	2	0.053309	0.098915	85.5503	0.948584
3mob_c	3 Methyl 2 oxobutanoate	Pantothenate and CoA Biosynthesis	HLUM	2	0.053309	0.098915	85.5503	0.948584
3mob_c	3 Methyl 2 oxobutanoate	Transport Mitochondrial	HM	2	0.075495	0.076826	1.76303	0.948584
3mob_c	3 Methyl 2 oxobutanoate	Complex Alcohol Metabolism	HM	2	0.075495	0.076826	1.76303	0.948584
3mob_c	3 Methyl 2 oxobutanoate	Valine Leucine and Isoleucine Metabolism	HM	2	0.075495	0.076826	1.76303	0.948584
3mob_c	3 Methyl 2 oxobutanoate	Pantothenate and CoA Biosynthesis	HM	2	0.075495	0.076826	1.76303	0.948584
3mob_c	3 Methyl 2 oxobutanoate	Transport Mitochondrial	HU	2	0.07367	0.078555	6.63092	0.948584
3mob_c	3 Methyl 2 oxobutanoate	Complex Alcohol Metabolism	HU	2	0.07367	0.078555	6.63092	0.948584
3mob_c	3 Methyl 2 oxobutanoate	Valine Leucine and Isoleucine Metabolism	HU	2	0.07367	0.078555	6.63092	0.948584
3mob_c	3 Methyl 2 oxobutanoate	Pantothenate and CoA Biosynthesis	HU	2	0.07367	0.078555	6.63092	0.948584
3mob_c	3 Methyl 2 oxobutanoate	Transport Mitochondrial	HUM	2	0.073936	0.078289	5.88752	0.948584
3mob_c	3 Methyl 2 oxobutanoate	Complex Alcohol Metabolism	HUM	2	0.073936	0.078289	5.88752	0.948584
3mob_c	3 Methyl 2 oxobutanoate	Valine Leucine and Isoleucine Metabolism	HUM	2	0.073936	0.078289	5.88752	0.948584
3mob_c	3 Methyl 2 oxobutanoate	Pantothenate and CoA Biosynthesis	HUM	2	0.073936	0.078289	5.88752	0.948584
3mob_c	3 Methyl 2 oxobutanoate	Transport Mitochondrial	L	2	0.057644	0.094677	64.2443	0.948584
3mob_c	3 Methyl 2 oxobutanoate	Complex Alcohol Metabolism	L	2	0.057644	0.094677	64.2443	0.948584
3mob_c	3 Methyl 2 oxobutanoate	Valine Leucine and Isoleucine Metabolism	L	2	0.057644	0.094677	64.2443	0.948584
3mob_c	3 Methyl 2 oxobutanoate	Pantothenate and CoA Biosynthesis	L	2	0.057644	0.094677	64.2443	0.948584
3mob_c	3 Methyl 2 oxobutanoate	Transport Mitochondrial	LM	2	0.056052	0.096269	71.7494	0.948584
3mob_c	3 Methyl 2 oxobutanoate	Complex Alcohol Metabolism	LM	2	0.056052	0.096269	71.7494	0.948584
3mob_c	3 Methyl 2 oxobutanoate	Valine Leucine and Isoleucine Metabolism	LM	2	0.056052	0.096269	71.7494	0.948584
3mob_c	3 Methyl 2 oxobutanoate	Pantothenate and CoA Biosynthesis	LM	2	0.056052	0.096269	71.7494	0.948584
3mob_c	3 Methyl 2 oxobutanoate	Transport Mitochondrial	LU	2	0.055177	0.097048	75.8849	0.948584
3mob_c	3 Methyl 2 oxobutanoate	Complex Alcohol Metabolism	LU	2	0.055177	0.097048	75.8849	0.948584
3mob_c	3 Methyl 2 oxobutanoate	Valine Leucine and Isoleucine Metabolism	LU	2	0.055177	0.097048	75.8849	0.948584
3mob_c	3 Methyl 2 oxobutanoate	Pantothenate and CoA Biosynthesis	LU	2	0.055177	0.097048	75.8849	0.948584
3mob_c	3 Methyl 2 oxobutanoate	Transport Mitochondrial	LUM	2	0.05358	0.098645	84.1079	0.948584
3mob_c	3 Methyl 2 oxobutanoate	Complex Alcohol Metabolism	LUM	2	0.05358	0.098645	84.1079	0.948584
3mob_c	3 Methyl 2 oxobutanoate	Valine Leucine and Isoleucine Metabolism	LUM	2	0.05358	0.098645	84.1079	0.948584
3mob_c	3 Methyl 2 oxobutanoate	Pantothenate and CoA Biosynthesis	LUM	2	0.05358	0.098645	84.1079	0.948584
3mob_c	3 Methyl 2 oxobutanoate	Transport Mitochondrial	M	2	0.074986	0.077335	3.13258	0.948584
3mob_c	3 Methyl 2 oxobutanoate	Complex Alcohol Metabolism	M	2	0.074986	0.077335	3.13258	0.948584
3mob_c	3 Methyl 2 oxobutanoate	Valine Leucine and Isoleucine Metabolism	M	2	0.074986	0.077335	3.13258	0.948584
3mob_c	3 Methyl 2 oxobutanoate	Pantothenate and CoA Biosynthesis	M	2	0.074986	0.077335	3.13258	0.948584
3mob_c	3 Methyl 2 oxobutanoate	Transport Mitochondrial	U	2	0.074346	0.077879	4.75211	0.948584
3mob_c	3 Methyl 2 oxobutanoate	Complex Alcohol Metabolism	U	2	0.074346	0.077879	4.75211	0.948584
3mob_c	3 Methyl 2 oxobutanoate	Valine Leucine and Isoleucine Metabolism	U	2	0.074346	0.077879	4.75211	0.948584
3mob_c	3 Methyl 2 oxobutanoate	Pantothenate and CoA Biosynthesis	U	2	0.074346	0.077879	4.75211	0.948584
3mob_c	3 Methyl 2 oxobutanoate	Transport Mitochondrial	UM	2	0.073232	0.078993	7.86678	0.948584
3mob_c	3 Methyl 2 oxobutanoate	Complex Alcohol Metabolism	UM	2	0.073232	0.078993	7.86678	0.948584
3mob_c	3 Methyl 2 oxobutanoate	Valine Leucine and Isoleucine Metabolism	UM	2	0.073232	0.078993	7.86678	0.948584
3mob_c	3 Methyl 2 oxobutanoate	Pantothenate and CoA Biosynthesis	UM	2	0.073232	0.078993	7.86678	0.948584
3mop_c	S 3 Methyl 2 oxopentanoate	Transport Mitochondrial	H	2	0.055361	0.056334	1.75755	0.65373
3mop_c	S 3 Methyl 2 oxopentanoate	Transport Extracellular	H	2	0.055361	0.056334	1.75755	0.65373
3mop_c	S 3 Methyl 2 oxopentanoate	Complex Alcohol Metabolism	H	2	0.055361	0.056334	1.75755	0.65373
3mop_c	S 3 Methyl 2 oxopentanoate	Valine Leucine and Isoleucine Metabolism	H	2	0.055361	0.056334	1.75755	0.65373
3mop_c	S 3 Methyl 2 oxopentanoate	Transport Mitochondrial	HL	2	0.12655	0.111986	-11.5085	0.65373
3mop_c	S 3 Methyl 2 oxopentanoate	Transport Extracellular	HL	2	0.12655	0.111986	-11.5085	0.65373
3mop_c	S 3 Methyl 2 oxopentanoate	Complex Alcohol Metabolism	HL	2	0.12655	0.111986	-11.5085	0.65373
3mop_c	S 3 Methyl 2 oxopentanoate	Valine Leucine and Isoleucine Metabolism	HL	2	0.12655	0.111986	-11.5085	0.65373
3mop_c	S 3 Methyl 2 oxopentanoate	Transport Mitochondrial	HLM	2	0.048929	0.068767	40.5445	0.65373
3mop_c	S 3 Methyl 2 oxopentanoate	Transport Extracellular	HLM	2	0.048929	0.068767	40.5445	0.65373
3mop_c	S 3 Methyl 2 oxopentanoate	Complex Alcohol Metabolism	HLM	2	0.048929	0.068767	40.5445	0.65373
3mop_c	S 3 Methyl 2 oxopentanoate	Valine Leucine and Isoleucine Metabolism	HLM	2	0.048929	0.068767	40.5445	0.65373
3mop_c	S 3 Methyl 2 oxopentanoate	Transport Mitochondrial	HLU	2	0.186841	0.170101	-8.95949	0.65373
3mop_c	S 3 Methyl 2 oxopentanoate	Transport Extracellular	HLU	2	0.186841	0.170101	-8.95949	0.65373
3mop_c	S 3 Methyl 2 oxopentanoate	Complex Alcohol Metabolism	HLU	2	0.186841	0.170101	-8.95949	0.65373
3mop_c	S 3 Methyl 2 oxopentanoate	Valine Leucine and Isoleucine Metabolism	HLU	2	0.186841	0.170101	-8.95949	0.65373
3mop_c	S 3 Methyl 2 oxopentanoate	Transport Mitochondrial	HLUM	2	0.04728	0.067861	43.53	0.65373
3mop_c	S 3 Methyl 2 oxopentanoate	Transport Extracellular	HLUM	2	0.04728	0.067861	43.53	0.65373
3mop_c	S 3 Methyl 2 oxopentanoate	Complex Alcohol Metabolism	HLUM	2	0.04728	0.067861	43.53	0.65373
3mop_c	S 3 Methyl 2 oxopentanoate	Valine Leucine and Isoleucine Metabolism	HLUM	2	0.04728	0.067861	43.53	0.65373
3mop_c	S 3 Methyl 2 oxopentanoate	Transport Mitochondrial	HM	2	0.045457	0.044849	-1.33753	0.65373
3mop_c	S 3 Methyl 2 oxopentanoate	Transport Extracellular	HM	2	0.045457	0.044849	-1.33753	0.65373
3mop_c	S 3 Methyl 2 oxopentanoate	Complex Alcohol Metabolism	HM	2	0.045457	0.044849	-1.33753	0.65373
3mop_c	S 3 Methyl 2 oxopentanoate	Valine Leucine and Isoleucine Metabolism	HM	2	0.045457	0.044849	-1.33753	0.65373
3mop_c	S 3 Methyl 2 oxopentanoate	Transport Mitochondrial	HU	2	0.055049	0.057178	3.86746	0.65373
3mop_c	S 3 Methyl 2 oxopentanoate	Transport Extracellular	HU	2	0.055049	0.057178	3.86746	0.65373
3mop_c	S 3 Methyl 2 oxopentanoate	Complex Alcohol Metabolism	HU	2	0.055049	0.057178	3.86746	0.65373
3mop_c	S 3 Methyl 2 oxopentanoate	Valine Leucine and Isoleucine Metabolism	HU	2	0.055049	0.057178	3.86746	0.65373
3mop_c	S 3 Methyl 2 oxopentanoate	Transport Mitochondrial	HUM	2	1.111	1.09911	-1.07066	0.65373
3mop_c	S 3 Methyl 2 oxopentanoate	Transport Extracellular	HUM	2	1.111	1.09911	-1.07066	0.65373
3mop_c	S 3 Methyl 2 oxopentanoate	Complex Alcohol Metabolism	HUM	2	1.111	1.09911	-1.07066	0.65373
3mop_c	S 3 Methyl 2 oxopentanoate	Valine Leucine and Isoleucine Metabolism	HUM	2	1.111	1.09911	-1.07066	0.65373
3mop_c	S 3 Methyl 2 oxopentanoate	Transport Mitochondrial	L	2	0.123988	0.109079	-12.0246	0.65373
3mop_c	S 3 Methyl 2 oxopentanoate	Transport Extracellular	L	2	0.123988	0.109079	-12.0246	0.65373
3mop_c	S 3 Methyl 2 oxopentanoate	Complex Alcohol Metabolism	L	2	0.123988	0.109079	-12.0246	0.65373
3mop_c	S 3 Methyl 2 oxopentanoate	Valine Leucine and Isoleucine Metabolism	L	2	0.123988	0.109079	-12.0246	0.65373
3mop_c	S 3 Methyl 2 oxopentanoate	Transport Mitochondrial	LM	2	0.029451	0.012206	-58.5549	0.65373
3mop_c	S 3 Methyl 2 oxopentanoate	Transport Extracellular	LM	2	0.029451	0.012206	-58.5549	0.65373
3mop_c	S 3 Methyl 2 oxopentanoate	Complex Alcohol Metabolism	LM	2	0.029451	0.012206	-58.5549	0.65373
3mop_c	S 3 Methyl 2 oxopentanoate	Valine Leucine and Isoleucine Metabolism	LM	2	0.029451	0.012206	-58.5549	0.65373
3mop_c	S 3 Methyl 2 oxopentanoate	Transport Mitochondrial	LU	2	0.064235	0.04873	-24.1379	0.65373
3mop_c	S 3 Methyl 2 oxopentanoate	Transport Extracellular	LU	2	0.064235	0.04873	-24.1379	0.65373
3mop_c	S 3 Methyl 2 oxopentanoate	Complex Alcohol Metabolism	LU	2	0.064235	0.04873	-24.1379	0.65373
3mop_c	S 3 Methyl 2 oxopentanoate	Valine Leucine and Isoleucine Metabolism	LU	2	0.064235	0.04873	-24.1379	0.65373
3mop_c	S 3 Methyl 2 oxopentanoate	Transport Mitochondrial	LUM	2	0.04806	0.068356	42.2305	0.65373
3mop_c	S 3 Methyl 2 oxopentanoate	Transport Extracellular	LUM	2	0.04806	0.068356	42.2305	0.65373
3mop_c	S 3 Methyl 2 oxopentanoate	Complex Alcohol Metabolism	LUM	2	0.04806	0.068356	42.2305	0.65373
3mop_c	S 3 Methyl 2 oxopentanoate	Valine Leucine and Isoleucine Metabolism	LUM	2	0.04806	0.068356	42.2305	0.65373
3mop_c	S 3 Methyl 2 oxopentanoate	Transport Mitochondrial	M	2	0.007223	0.005122	-29.0876	0.65373
3mop_c	S 3 Methyl 2 oxopentanoate	Transport Extracellular	M	2	0.007223	0.005122	-29.0876	0.65373
3mop_c	S 3 Methyl 2 oxopentanoate	Complex Alcohol Metabolism	M	2	0.007223	0.005122	-29.0876	0.65373
3mop_c	S 3 Methyl 2 oxopentanoate	Valine Leucine and Isoleucine Metabolism	M	2	0.007223	0.005122	-29.0876	0.65373
3mop_c	S 3 Methyl 2 oxopentanoate	Transport Mitochondrial	U	2	0.22286	0.222819	-0.0183972	0.65373
3mop_c	S 3 Methyl 2 oxopentanoate	Transport Extracellular	U	2	0.22286	0.222819	-0.0183972	0.65373
3mop_c	S 3 Methyl 2 oxopentanoate	Complex Alcohol Metabolism	U	2	0.22286	0.222819	-0.0183972	0.65373
3mop_c	S 3 Methyl 2 oxopentanoate	Valine Leucine and Isoleucine Metabolism	U	2	0.22286	0.222819	-0.0183972	0.65373
3mop_c	S 3 Methyl 2 oxopentanoate	Transport Mitochondrial	UM	2	0.020947	0.024508	17	0.65373
3mop_c	S 3 Methyl 2 oxopentanoate	Transport Extracellular	UM	2	0.020947	0.024508	17	0.65373
3mop_c	S 3 Methyl 2 oxopentanoate	Complex Alcohol Metabolism	UM	2	0.020947	0.024508	17	0.65373
3mop_c	S 3 Methyl 2 oxopentanoate	Valine Leucine and Isoleucine Metabolism	UM	2	0.020947	0.024508	17	0.65373
3mop_m	S 3 Methyl 2 oxopentanoate	Transport Mitochondrial	H	2	0.055531	0.0554	-0.235904	0.720822
3mop_m	S 3 Methyl 2 oxopentanoate	Valine Leucine and Isoleucine Metabolism	H	2	0.055531	0.0554	-0.235904	0.720822
3mop_m	S 3 Methyl 2 oxopentanoate	Transport Mitochondrial	HL	2	0.168696	0.170807	1.25136	0.720822
3mop_m	S 3 Methyl 2 oxopentanoate	Valine Leucine and Isoleucine Metabolism	HL	2	0.168696	0.170807	1.25136	0.720822
3mop_m	S 3 Methyl 2 oxopentanoate	Transport Mitochondrial	HLM	2	0.049079	0.061851	26.0234	0.720822
3mop_m	S 3 Methyl 2 oxopentanoate	Valine Leucine and Isoleucine Metabolism	HLM	2	0.049079	0.061851	26.0234	0.720822
3mop_m	S 3 Methyl 2 oxopentanoate	Transport Mitochondrial	HLU	2	0.226806	0.227823	0.448401	0.720822
3mop_m	S 3 Methyl 2 oxopentanoate	Valine Leucine and Isoleucine Metabolism	HLU	2	0.226806	0.227823	0.448401	0.720822
3mop_m	S 3 Methyl 2 oxopentanoate	Transport Mitochondrial	HLUM	2	0.047918	0.062942	31.3536	0.720822
3mop_m	S 3 Methyl 2 oxopentanoate	Valine Leucine and Isoleucine Metabolism	HLUM	2	0.047918	0.062942	31.3536	0.720822
3mop_m	S 3 Methyl 2 oxopentanoate	Transport Mitochondrial	HM	2	0.099007	0.098533	-0.478754	0.720822
3mop_m	S 3 Methyl 2 oxopentanoate	Valine Leucine and Isoleucine Metabolism	HM	2	0.099007	0.098533	-0.478754	0.720822
3mop_m	S 3 Methyl 2 oxopentanoate	Transport Mitochondrial	HU	2	0.05505	0.05581	1.38056	0.720822
3mop_m	S 3 Methyl 2 oxopentanoate	Valine Leucine and Isoleucine Metabolism	HU	2	0.05505	0.05581	1.38056	0.720822
3mop_m	S 3 Methyl 2 oxopentanoate	Transport Mitochondrial	HUM	2	1.15963	1.15488	-0.409356	0.720822
3mop_m	S 3 Methyl 2 oxopentanoate	Valine Leucine and Isoleucine Metabolism	HUM	2	1.15963	1.15488	-0.409356	0.720822
3mop_m	S 3 Methyl 2 oxopentanoate	Transport Mitochondrial	L	2	0.166838	0.168902	1.23713	0.720822
3mop_m	S 3 Methyl 2 oxopentanoate	Valine Leucine and Isoleucine Metabolism	L	2	0.166838	0.168902	1.23713	0.720822
3mop_m	S 3 Methyl 2 oxopentanoate	Transport Mitochondrial	LM	2	0.070973	0.072794	2.56576	0.720822
3mop_m	S 3 Methyl 2 oxopentanoate	Valine Leucine and Isoleucine Metabolism	LM	2	0.070973	0.072794	2.56576	0.720822
3mop_m	S 3 Methyl 2 oxopentanoate	Transport Mitochondrial	LU	2	0.106336	0.109021	2.52502	0.720822
3mop_m	S 3 Methyl 2 oxopentanoate	Valine Leucine and Isoleucine Metabolism	LU	2	0.106336	0.109021	2.52502	0.720822
3mop_m	S 3 Methyl 2 oxopentanoate	Transport Mitochondrial	LUM	2	0.048699	0.062161	27.6433	0.720822
3mop_m	S 3 Methyl 2 oxopentanoate	Valine Leucine and Isoleucine Metabolism	LUM	2	0.048699	0.062161	27.6433	0.720822
3mop_m	S 3 Methyl 2 oxopentanoate	Transport Mitochondrial	M	2	0.061337	0.061274	-0.102711	0.720822
3mop_m	S 3 Methyl 2 oxopentanoate	Valine Leucine and Isoleucine Metabolism	M	2	0.061337	0.061274	-0.102711	0.720822
3mop_m	S 3 Methyl 2 oxopentanoate	Transport Mitochondrial	U	2	0.277719	0.278008	0.104062	0.720822
3mop_m	S 3 Methyl 2 oxopentanoate	Valine Leucine and Isoleucine Metabolism	U	2	0.277719	0.278008	0.104062	0.720822
3mop_m	S 3 Methyl 2 oxopentanoate	Transport Mitochondrial	UM	2	0.053325	0.057535	7.89498	0.720822
3mop_m	S 3 Methyl 2 oxopentanoate	Valine Leucine and Isoleucine Metabolism	UM	2	0.053325	0.057535	7.89498	0.720822
3php_c	3 Phosphohydroxypyruvate	Glycine and Serine Metabolism	H	2	0.159006	0.169929	6.86955	0.0666811
3php_c	3 Phosphohydroxypyruvate	Glycine and Serine Metabolism	HL	2	0.148767	0.180168	21.1075	0.0666811
3php_c	3 Phosphohydroxypyruvate	Glycine and Serine Metabolism	HLM	2	0.15274	0.176195	15.3562	0.0666811
3php_c	3 Phosphohydroxypyruvate	Glycine and Serine Metabolism	HLU	2	0.149076	0.179648	20.5077	0.0666811
3php_c	3 Phosphohydroxypyruvate	Glycine and Serine Metabolism	HLUM	2	0.152737	0.175989	15.2236	0.0666811
3php_c	3 Phosphohydroxypyruvate	Glycine and Serine Metabolism	HM	2	0.166143	0.162791	-2.01754	0.0666811
3php_c	3 Phosphohydroxypyruvate	Glycine and Serine Metabolism	HU	2	0.157103	0.171623	9.24234	0.0666811
3php_c	3 Phosphohydroxypyruvate	Glycine and Serine Metabolism	HUM	2	0.160757	0.167968	4.48565	0.0666811
3php_c	3 Phosphohydroxypyruvate	Glycine and Serine Metabolism	L	2	0.153824	0.175112	13.8392	0.0666811
3php_c	3 Phosphohydroxypyruvate	Glycine and Serine Metabolism	LM	2	0.158273	0.170662	7.82761	0.0666811
3php_c	3 Phosphohydroxypyruvate	Glycine and Serine Metabolism	LU	2	0.151749	0.176978	16.6255	0.0666811
3php_c	3 Phosphohydroxypyruvate	Glycine and Serine Metabolism	LUM	2	0.156757	0.171968	9.70355	0.0666811
3php_c	3 Phosphohydroxypyruvate	Glycine and Serine Metabolism	M	2	0.169374	0.159559	-5.79487	0.0666811
3php_c	3 Phosphohydroxypyruvate	Glycine and Serine Metabolism	U	2	0.162073	0.166653	2.82589	0.0666811
3php_c	3 Phosphohydroxypyruvate	Glycine and Serine Metabolism	UM	2	0.167716	0.16101	-3.99843	0.0666811
3psme_c	5 O 1 Carboxyvinyl 3 phosphoshikimate	Tyrosine Tryptophan and Phenylalanine Metabolism	H	2	0.075406	0.076744	1.77439	0.00693927
3psme_c	5 O 1 Carboxyvinyl 3 phosphoshikimate	Tyrosine Tryptophan and Phenylalanine Metabolism	HL	2	0.0729	0.07925	8.71056	0.00693927
3psme_c	5 O 1 Carboxyvinyl 3 phosphoshikimate	Tyrosine Tryptophan and Phenylalanine Metabolism	HLM	2	0.067709	0.084441	24.7116	0.00693927
3psme_c	5 O 1 Carboxyvinyl 3 phosphoshikimate	Tyrosine Tryptophan and Phenylalanine Metabolism	HLU	2	0.072433	0.07962	9.92227	0.00693927
3psme_c	5 O 1 Carboxyvinyl 3 phosphoshikimate	Tyrosine Tryptophan and Phenylalanine Metabolism	HLUM	2	0.064027	0.088026	37.4826	0.00693927
3psme_c	5 O 1 Carboxyvinyl 3 phosphoshikimate	Tyrosine Tryptophan and Phenylalanine Metabolism	HM	2	0.069074	0.083076	20.271	0.00693927
3psme_c	5 O 1 Carboxyvinyl 3 phosphoshikimate	Tyrosine Tryptophan and Phenylalanine Metabolism	HU	2	0.073431	0.078622	7.06922	0.00693927
3psme_c	5 O 1 Carboxyvinyl 3 phosphoshikimate	Tyrosine Tryptophan and Phenylalanine Metabolism	HUM	2	0.07393	0.078123	5.67158	0.00693927
3psme_c	5 O 1 Carboxyvinyl 3 phosphoshikimate	Tyrosine Tryptophan and Phenylalanine Metabolism	L	2	0.073434	0.078716	7.19285	0.00693927
3psme_c	5 O 1 Carboxyvinyl 3 phosphoshikimate	Tyrosine Tryptophan and Phenylalanine Metabolism	LM	2	0.069874	0.082276	17.7491	0.00693927
3psme_c	5 O 1 Carboxyvinyl 3 phosphoshikimate	Tyrosine Tryptophan and Phenylalanine Metabolism	LU	2	0.071821	0.080232	11.7111	0.00693927
3psme_c	5 O 1 Carboxyvinyl 3 phosphoshikimate	Tyrosine Tryptophan and Phenylalanine Metabolism	LUM	2	0.068443	0.083611	22.1615	0.00693927
3psme_c	5 O 1 Carboxyvinyl 3 phosphoshikimate	Tyrosine Tryptophan and Phenylalanine Metabolism	M	2	0.071978	0.080171	11.3826	0.00693927
3psme_c	5 O 1 Carboxyvinyl 3 phosphoshikimate	Tyrosine Tryptophan and Phenylalanine Metabolism	U	2	0.074534	0.077519	4.00488	0.00693927
3psme_c	5 O 1 Carboxyvinyl 3 phosphoshikimate	Tyrosine Tryptophan and Phenylalanine Metabolism	UM	2	0.070884	0.081169	14.5096	0.00693927
44mctr_c	4 4 dimethylcholesta 8 14 24 trienol	Sterol Metabolism	H	2	0.001192	7.5e-05	-93.7081	0.0324512
44mctr_c	4 4 dimethylcholesta 8 14 24 trienol	Sterol Metabolism	HL	2	0.000633	0.000633	0	0.0324512
44mctr_c	4 4 dimethylcholesta 8 14 24 trienol	Sterol Metabolism	HLM	2	0.00017	0.001097	545.294	0.0324512
44mctr_c	4 4 dimethylcholesta 8 14 24 trienol	Sterol Metabolism	HLU	2	0.000633	0.000633	0	0.0324512
44mctr_c	4 4 dimethylcholesta 8 14 24 trienol	Sterol Metabolism	HLUM	2	0.000314	0.000951	202.866	0.0324512
44mctr_c	4 4 dimethylcholesta 8 14 24 trienol	Sterol Metabolism	HM	2	0.000632	0.000634	0.316456	0.0324512
44mctr_c	4 4 dimethylcholesta 8 14 24 trienol	Sterol Metabolism	HU	2	0.001262	3e-06	-99.7623	0.0324512
44mctr_c	4 4 dimethylcholesta 8 14 24 trienol	Sterol Metabolism	HUM	2	0.000633	0.000633	0	0.0324512
44mctr_c	4 4 dimethylcholesta 8 14 24 trienol	Sterol Metabolism	L	2	0.000633	0.000634	0.157978	0.0324512
44mctr_c	4 4 dimethylcholesta 8 14 24 trienol	Sterol Metabolism	LM	2	0.00063	0.000636	0.952381	0.0324512
44mctr_c	4 4 dimethylcholesta 8 14 24 trienol	Sterol Metabolism	LU	2	0.000633	0.000632	-0.157978	0.0324512
44mctr_c	4 4 dimethylcholesta 8 14 24 trienol	Sterol Metabolism	LUM	2	0.000221	0.001045	372.851	0.0324512
44mctr_c	4 4 dimethylcholesta 8 14 24 trienol	Sterol Metabolism	M	2	0.000629	0.000637	1.27186	0.0324512
44mctr_c	4 4 dimethylcholesta 8 14 24 trienol	Sterol Metabolism	U	2	0.000633	0.000633	0	0.0324512
44mctr_c	4 4 dimethylcholesta 8 14 24 trienol	Sterol Metabolism	UM	2	0.000601	0.000664	10.4825	0.0324512
44mzym_c	4 4 dimethylzymosterol	Sterol Metabolism	H	1	0.001192	7.5e-05	-93.7081	0.0324512
44mzym_c	4 4 dimethylzymosterol	Sterol Metabolism	HL	2	0.000633	0.000633	0	0.0324512
44mzym_c	4 4 dimethylzymosterol	Sterol Metabolism	HLM	2	0.00017	0.001097	545.294	0.0324512
44mzym_c	4 4 dimethylzymosterol	Sterol Metabolism	HLU	2	0.000633	0.000633	0	0.0324512
44mzym_c	4 4 dimethylzymosterol	Sterol Metabolism	HLUM	2	0.000314	0.000951	202.866	0.0324512
44mzym_c	4 4 dimethylzymosterol	Sterol Metabolism	HM	2	0.000632	0.000634	0.316456	0.0324512
44mzym_c	4 4 dimethylzymosterol	Sterol Metabolism	HU	2	0.001262	3e-06	-99.7623	0.0324512
44mzym_c	4 4 dimethylzymosterol	Sterol Metabolism	HUM	2	0.000633	0.000633	0	0.0324512
44mzym_c	4 4 dimethylzymosterol	Sterol Metabolism	L	2	0.000633	0.000634	0.157978	0.0324512
44mzym_c	4 4 dimethylzymosterol	Sterol Metabolism	LM	2	0.00063	0.000636	0.952381	0.0324512
44mzym_c	4 4 dimethylzymosterol	Sterol Metabolism	LU	2	0.000633	0.000632	-0.157978	0.0324512
44mzym_c	4 4 dimethylzymosterol	Sterol Metabolism	LUM	2	0.000221	0.001045	372.851	0.0324512
44mzym_c	4 4 dimethylzymosterol	Sterol Metabolism	M	2	0.000629	0.000637	1.27186	0.0324512
44mzym_c	4 4 dimethylzymosterol	Sterol Metabolism	U	2	0.000633	0.000633	0	0.0324512
44mzym_c	4 4 dimethylzymosterol	Sterol Metabolism	UM	2	0.000601	0.000664	10.4825	0.0324512
4mop_c	4 Methyl 2 oxopentanoate	Complex Alcohol Metabolism	H	2	0.083141	0.087486	5.22606	0.815444
4mop_c	4 Methyl 2 oxopentanoate	Valine Leucine and Isoleucine Metabolism	H	2	0.083141	0.087486	5.22606	0.815444
4mop_c	4 Methyl 2 oxopentanoate	Complex Alcohol Metabolism	HL	2	0.170627	0	-100	0.815444
4mop_c	4 Methyl 2 oxopentanoate	Valine Leucine and Isoleucine Metabolism	HL	2	0.170627	0	-100	0.815444
4mop_c	4 Methyl 2 oxopentanoate	Complex Alcohol Metabolism	HLM	2	0.170627	0	-100	0.815444
4mop_c	4 Methyl 2 oxopentanoate	Valine Leucine and Isoleucine Metabolism	HLM	2	0.170627	0	-100	0.815444
4mop_c	4 Methyl 2 oxopentanoate	Complex Alcohol Metabolism	HLU	2	0.170519	0	-100	0.815444
4mop_c	4 Methyl 2 oxopentanoate	Valine Leucine and Isoleucine Metabolism	HLU	2	0.170519	0	-100	0.815444
4mop_c	4 Methyl 2 oxopentanoate	Complex Alcohol Metabolism	HLUM	2	0.170519	0	-100	0.815444
4mop_c	4 Methyl 2 oxopentanoate	Valine Leucine and Isoleucine Metabolism	HLUM	2	0.170519	0	-100	0.815444
4mop_c	4 Methyl 2 oxopentanoate	Complex Alcohol Metabolism	HM	2	0.083678	0.086949	3.90903	0.815444
4mop_c	4 Methyl 2 oxopentanoate	Valine Leucine and Isoleucine Metabolism	HM	2	0.083678	0.086949	3.90903	0.815444
4mop_c	4 Methyl 2 oxopentanoate	Complex Alcohol Metabolism	HU	2	0.081035	0.089484	10.4264	0.815444
4mop_c	4 Methyl 2 oxopentanoate	Valine Leucine and Isoleucine Metabolism	HU	2	0.081035	0.089484	10.4264	0.815444
4mop_c	4 Methyl 2 oxopentanoate	Complex Alcohol Metabolism	HUM	2	0.083743	0.086776	3.6218	0.815444
4mop_c	4 Methyl 2 oxopentanoate	Valine Leucine and Isoleucine Metabolism	HUM	2	0.083743	0.086776	3.6218	0.815444
4mop_c	4 Methyl 2 oxopentanoate	Complex Alcohol Metabolism	L	2	0.170627	0	-100	0.815444
4mop_c	4 Methyl 2 oxopentanoate	Valine Leucine and Isoleucine Metabolism	L	2	0.170627	0	-100	0.815444
4mop_c	4 Methyl 2 oxopentanoate	Complex Alcohol Metabolism	LM	2	0.170627	0	-100	0.815444
4mop_c	4 Methyl 2 oxopentanoate	Valine Leucine and Isoleucine Metabolism	LM	2	0.170627	0	-100	0.815444
4mop_c	4 Methyl 2 oxopentanoate	Complex Alcohol Metabolism	LU	2	0.170519	0	-100	0.815444
4mop_c	4 Methyl 2 oxopentanoate	Valine Leucine and Isoleucine Metabolism	LU	2	0.170519	0	-100	0.815444
4mop_c	4 Methyl 2 oxopentanoate	Complex Alcohol Metabolism	LUM	2	0.170519	0	-100	0.815444
4mop_c	4 Methyl 2 oxopentanoate	Valine Leucine and Isoleucine Metabolism	LUM	2	0.170519	0	-100	0.815444
4mop_c	4 Methyl 2 oxopentanoate	Complex Alcohol Metabolism	M	2	0.084523	0.086104	1.8705	0.815444
4mop_c	4 Methyl 2 oxopentanoate	Valine Leucine and Isoleucine Metabolism	M	2	0.084523	0.086104	1.8705	0.815444
4mop_c	4 Methyl 2 oxopentanoate	Complex Alcohol Metabolism	U	2	0.083373	0.087145	4.52425	0.815444
4mop_c	4 Methyl 2 oxopentanoate	Valine Leucine and Isoleucine Metabolism	U	2	0.083373	0.087145	4.52425	0.815444
4mop_c	4 Methyl 2 oxopentanoate	Complex Alcohol Metabolism	UM	2	0.082318	0.088201	7.14668	0.815444
4mop_c	4 Methyl 2 oxopentanoate	Valine Leucine and Isoleucine Metabolism	UM	2	0.082318	0.088201	7.14668	0.815444
4mzym_c	4 methylzymosterol	Sterol Metabolism	H	2	0.001192	7.5e-05	-93.7081	0.0324512
4mzym_c	4 methylzymosterol	Sterol Metabolism	HL	2	0.000633	0.000633	0	0.0324512
4mzym_c	4 methylzymosterol	Sterol Metabolism	HLM	2	0.00017	0.001097	545.294	0.0324512
4mzym_c	4 methylzymosterol	Sterol Metabolism	HLU	2	0.000633	0.000633	0	0.0324512
4mzym_c	4 methylzymosterol	Sterol Metabolism	HLUM	2	0.000314	0.000951	202.866	0.0324512
4mzym_c	4 methylzymosterol	Sterol Metabolism	HM	2	0.000632	0.000634	0.316456	0.0324512
4mzym_c	4 methylzymosterol	Sterol Metabolism	HU	2	0.001262	3e-06	-99.7623	0.0324512
4mzym_c	4 methylzymosterol	Sterol Metabolism	HUM	2	0.000633	0.000633	0	0.0324512
4mzym_c	4 methylzymosterol	Sterol Metabolism	L	2	0.000633	0.000634	0.157978	0.0324512
4mzym_c	4 methylzymosterol	Sterol Metabolism	LM	2	0.00063	0.000636	0.952381	0.0324512
4mzym_c	4 methylzymosterol	Sterol Metabolism	LU	2	0.000633	0.000632	-0.157978	0.0324512
4mzym_c	4 methylzymosterol	Sterol Metabolism	LUM	2	0.000221	0.001045	372.851	0.0324512
4mzym_c	4 methylzymosterol	Sterol Metabolism	M	2	0.000629	0.000637	1.27186	0.0324512
4mzym_c	4 methylzymosterol	Sterol Metabolism	U	2	0.000633	0.000633	0	0.0324512
4mzym_c	4 methylzymosterol	Sterol Metabolism	UM	2	0.000601	0.000664	10.4825	0.0324512
4mzym_int1_c	4 Methylzymosterol intermediate 1	Sterol Metabolism	H	2	0.001192	7.5e-05	-93.7081	0.0324512
4mzym_int1_c	4 Methylzymosterol intermediate 1	Sterol Metabolism	HL	2	0.000633	0.000633	0	0.0324512
4mzym_int1_c	4 Methylzymosterol intermediate 1	Sterol Metabolism	HLM	2	0.00017	0.001097	545.294	0.0324512
4mzym_int1_c	4 Methylzymosterol intermediate 1	Sterol Metabolism	HLU	2	0.000633	0.000633	0	0.0324512
4mzym_int1_c	4 Methylzymosterol intermediate 1	Sterol Metabolism	HLUM	2	0.000314	0.000951	202.866	0.0324512
4mzym_int1_c	4 Methylzymosterol intermediate 1	Sterol Metabolism	HM	2	0.000632	0.000634	0.316456	0.0324512
4mzym_int1_c	4 Methylzymosterol intermediate 1	Sterol Metabolism	HU	2	0.001262	3e-06	-99.7623	0.0324512
4mzym_int1_c	4 Methylzymosterol intermediate 1	Sterol Metabolism	HUM	2	0.000633	0.000633	0	0.0324512
4mzym_int1_c	4 Methylzymosterol intermediate 1	Sterol Metabolism	L	2	0.000633	0.000634	0.157978	0.0324512
4mzym_int1_c	4 Methylzymosterol intermediate 1	Sterol Metabolism	LM	2	0.00063	0.000636	0.952381	0.0324512
4mzym_int1_c	4 Methylzymosterol intermediate 1	Sterol Metabolism	LU	2	0.000633	0.000632	-0.157978	0.0324512
4mzym_int1_c	4 Methylzymosterol intermediate 1	Sterol Metabolism	LUM	2	0.000221	0.001045	372.851	0.0324512
4mzym_int1_c	4 Methylzymosterol intermediate 1	Sterol Metabolism	M	2	0.000629	0.000637	1.27186	0.0324512
4mzym_int1_c	4 Methylzymosterol intermediate 1	Sterol Metabolism	U	2	0.000633	0.000633	0	0.0324512
4mzym_int1_c	4 Methylzymosterol intermediate 1	Sterol Metabolism	UM	2	0.000601	0.000664	10.4825	0.0324512
4mzym_int2_c	4 Methylzymosterol intermediate 2	Sterol Metabolism	H	2	0.001192	7.5e-05	-93.7081	0.0324512
4mzym_int2_c	4 Methylzymosterol intermediate 2	Sterol Metabolism	HL	2	0.000633	0.000633	0	0.0324512
4mzym_int2_c	4 Methylzymosterol intermediate 2	Sterol Metabolism	HLM	2	0.00017	0.001097	545.294	0.0324512
4mzym_int2_c	4 Methylzymosterol intermediate 2	Sterol Metabolism	HLU	2	0.000633	0.000633	0	0.0324512
4mzym_int2_c	4 Methylzymosterol intermediate 2	Sterol Metabolism	HLUM	2	0.000314	0.000951	202.866	0.0324512
4mzym_int2_c	4 Methylzymosterol intermediate 2	Sterol Metabolism	HM	2	0.000632	0.000634	0.316456	0.0324512
4mzym_int2_c	4 Methylzymosterol intermediate 2	Sterol Metabolism	HU	2	0.001262	3e-06	-99.7623	0.0324512
4mzym_int2_c	4 Methylzymosterol intermediate 2	Sterol Metabolism	HUM	2	0.000633	0.000633	0	0.0324512
4mzym_int2_c	4 Methylzymosterol intermediate 2	Sterol Metabolism	L	2	0.000633	0.000634	0.157978	0.0324512
4mzym_int2_c	4 Methylzymosterol intermediate 2	Sterol Metabolism	LM	2	0.00063	0.000636	0.952381	0.0324512
4mzym_int2_c	4 Methylzymosterol intermediate 2	Sterol Metabolism	LU	2	0.000633	0.000632	-0.157978	0.0324512
4mzym_int2_c	4 Methylzymosterol intermediate 2	Sterol Metabolism	LUM	2	0.000221	0.001045	372.851	0.0324512
4mzym_int2_c	4 Methylzymosterol intermediate 2	Sterol Metabolism	M	2	0.000629	0.000637	1.27186	0.0324512
4mzym_int2_c	4 Methylzymosterol intermediate 2	Sterol Metabolism	U	2	0.000633	0.000633	0	0.0324512
4mzym_int2_c	4 Methylzymosterol intermediate 2	Sterol Metabolism	UM	2	0.000601	0.000664	10.4825	0.0324512
4pasp_c	4 Phospho L aspartate	Alanine and Aspartate Metabolism	H	2	0.125684	0.124616	-0.84975	0.000302
4pasp_c	4 Phospho L aspartate	Alanine and Aspartate Metabolism	HL	2	0.121949	0.12835	5.24892	0.000302
4pasp_c	4 Phospho L aspartate	Alanine and Aspartate Metabolism	HLM	2	0.131703	0.118597	-9.95118	0.000302
4pasp_c	4 Phospho L aspartate	Alanine and Aspartate Metabolism	HLU	2	0.117356	0.132784	13.1463	0.000302
4pasp_c	4 Phospho L aspartate	Alanine and Aspartate Metabolism	HLUM	2	0.129766	0.120374	-7.23764	0.000302
4pasp_c	4 Phospho L aspartate	Alanine and Aspartate Metabolism	HM	2	0.127664	0.122635	-3.93925	0.000302
4pasp_c	4 Phospho L aspartate	Alanine and Aspartate Metabolism	HU	2	0.123765	0.126375	2.10884	0.000302
4pasp_c	4 Phospho L aspartate	Alanine and Aspartate Metabolism	HUM	2	0.127832	0.122308	-4.3213	0.000302
4pasp_c	4 Phospho L aspartate	Alanine and Aspartate Metabolism	L	2	0.124267	0.126032	1.42033	0.000302
4pasp_c	4 Phospho L aspartate	Alanine and Aspartate Metabolism	LM	2	0.128015	0.122285	-4.47604	0.000302
4pasp_c	4 Phospho L aspartate	Alanine and Aspartate Metabolism	LU	2	0.120913	0.129228	6.87685	0.000302
4pasp_c	4 Phospho L aspartate	Alanine and Aspartate Metabolism	LUM	2	0.127805	0.122336	-4.27918	0.000302
4pasp_c	4 Phospho L aspartate	Alanine and Aspartate Metabolism	M	2	0.129149	0.121151	-6.19285	0.000302
4pasp_c	4 Phospho L aspartate	Alanine and Aspartate Metabolism	U	2	0.121542	0.128598	5.8054	0.000302
4pasp_c	4 Phospho L aspartate	Alanine and Aspartate Metabolism	UM	2	0.127402	0.122738	-3.66085	0.000302
5aizc_c	5 amino 1 5 phospho D ribosyl imidazole 4 carboxylate	Purine and Pyrimidine Biosynthesis	H	2	0.021046	0.035942	70.7783	0.0050479
5aizc_c	5 amino 1 5 phospho D ribosyl imidazole 4 carboxylate	Purine and Pyrimidine Biosynthesis	HL	2	0.024521	0.032468	32.409	0.0050479
5aizc_c	5 amino 1 5 phospho D ribosyl imidazole 4 carboxylate	Purine and Pyrimidine Biosynthesis	HLM	2	0.028496	0.028493	-0.0105278	0.0050479
5aizc_c	5 amino 1 5 phospho D ribosyl imidazole 4 carboxylate	Purine and Pyrimidine Biosynthesis	HLU	2	0.024115	0.032837	36.1684	0.0050479
5aizc_c	5 amino 1 5 phospho D ribosyl imidazole 4 carboxylate	Purine and Pyrimidine Biosynthesis	HLUM	2	0.028478	0.028475	-0.0105344	0.0050479
5aizc_c	5 amino 1 5 phospho D ribosyl imidazole 4 carboxylate	Purine and Pyrimidine Biosynthesis	HM	2	0.03143	0.025558	-18.6828	0.0050479
5aizc_c	5 amino 1 5 phospho D ribosyl imidazole 4 carboxylate	Purine and Pyrimidine Biosynthesis	HU	2	0.02011	0.036842	83.2024	0.0050479
5aizc_c	5 amino 1 5 phospho D ribosyl imidazole 4 carboxylate	Purine and Pyrimidine Biosynthesis	HUM	2	0.032743	0.024208	-26.0666	0.0050479
5aizc_c	5 amino 1 5 phospho D ribosyl imidazole 4 carboxylate	Purine and Pyrimidine Biosynthesis	L	2	0.03042	0.026568	-12.6627	0.0050479
5aizc_c	5 amino 1 5 phospho D ribosyl imidazole 4 carboxylate	Purine and Pyrimidine Biosynthesis	LM	2	0.033868	0.02312	-31.735	0.0050479
5aizc_c	5 amino 1 5 phospho D ribosyl imidazole 4 carboxylate	Purine and Pyrimidine Biosynthesis	LU	2	0.028823	0.028129	-2.4078	0.0050479
5aizc_c	5 amino 1 5 phospho D ribosyl imidazole 4 carboxylate	Purine and Pyrimidine Biosynthesis	LUM	2	0.032386	0.024566	-24.1462	0.0050479
5aizc_c	5 amino 1 5 phospho D ribosyl imidazole 4 carboxylate	Purine and Pyrimidine Biosynthesis	M	2	0.032677	0.024311	-25.6021	0.0050479
5aizc_c	5 amino 1 5 phospho D ribosyl imidazole 4 carboxylate	Purine and Pyrimidine Biosynthesis	U	2	0.027388	0.029564	7.94509	0.0050479
5aizc_c	5 amino 1 5 phospho D ribosyl imidazole 4 carboxylate	Purine and Pyrimidine Biosynthesis	UM	2	0.029938	0.027014	-9.76685	0.0050479
5dpmev_c	R 5 Diphosphomevalonate	Sterol Metabolism	H	2	0.003383	0.004219	24.7118	0.117129
5dpmev_c	R 5 Diphosphomevalonate	Sterol Metabolism	HL	2	0.003788	0.003814	0.686378	0.117129
5dpmev_c	R 5 Diphosphomevalonate	Sterol Metabolism	HLM	2	7.6e-05	0.007527	9803.95	0.117129
5dpmev_c	R 5 Diphosphomevalonate	Sterol Metabolism	HLU	2	0.00379	0.003808	0.474934	0.117129
5dpmev_c	R 5 Diphosphomevalonate	Sterol Metabolism	HLUM	2	9.8e-05	0.0075	7553.06	0.117129
5dpmev_c	R 5 Diphosphomevalonate	Sterol Metabolism	HM	2	0.003791	0.003811	0.527565	0.117129
5dpmev_c	R 5 Diphosphomevalonate	Sterol Metabolism	HU	2	0.002868	0.004729	64.8884	0.117129
5dpmev_c	R 5 Diphosphomevalonate	Sterol Metabolism	HUM	2	0.003799	0.003798	-0.0263227	0.117129
5dpmev_c	R 5 Diphosphomevalonate	Sterol Metabolism	L	2	0.003769	0.003833	1.69806	0.117129
5dpmev_c	R 5 Diphosphomevalonate	Sterol Metabolism	LM	2	0.003771	0.003832	1.61761	0.117129
5dpmev_c	R 5 Diphosphomevalonate	Sterol Metabolism	LU	2	0.003765	0.003832	1.77955	0.117129
5dpmev_c	R 5 Diphosphomevalonate	Sterol Metabolism	LUM	2	0.00052	0.007078	1261.15	0.117129
5dpmev_c	R 5 Diphosphomevalonate	Sterol Metabolism	M	2	0.003787	0.003815	0.739372	0.117129
5dpmev_c	R 5 Diphosphomevalonate	Sterol Metabolism	U	2	0.003795	0.003802	0.184453	0.117129
5dpmev_c	R 5 Diphosphomevalonate	Sterol Metabolism	UM	2	0.003595	0.004003	11.3491	0.117129
5mthf_c	5 Methyltetrahydrofolate	Folate Metabolism	H	2	0.018571	0.022245	19.7835	5.8e-14
5mthf_c	5 Methyltetrahydrofolate	Methionine Metabolism	H	2	0.018571	0.022245	19.7835	5.8e-14
5mthf_c	5 Methyltetrahydrofolate	Folate Metabolism	HL	2	0.019341	0.021476	11.0387	5.8e-14
5mthf_c	5 Methyltetrahydrofolate	Methionine Metabolism	HL	2	0.019341	0.021476	11.0387	5.8e-14
5mthf_c	5 Methyltetrahydrofolate	Folate Metabolism	HLM	2	0.034377	0.006439	-81.2695	5.8e-14
5mthf_c	5 Methyltetrahydrofolate	Methionine Metabolism	HLM	2	0.034377	0.006439	-81.2695	5.8e-14
5mthf_c	5 Methyltetrahydrofolate	Folate Metabolism	HLU	2	0.019204	0.021587	12.4089	5.8e-14
5mthf_c	5 Methyltetrahydrofolate	Methionine Metabolism	HLU	2	0.019204	0.021587	12.4089	5.8e-14
5mthf_c	5 Methyltetrahydrofolate	Folate Metabolism	HLUM	2	0.034359	0.006431	-81.2829	5.8e-14
5mthf_c	5 Methyltetrahydrofolate	Methionine Metabolism	HLUM	2	0.034359	0.006431	-81.2829	5.8e-14
5mthf_c	5 Methyltetrahydrofolate	Folate Metabolism	HM	2	0.036192	0.004625	-87.2209	5.8e-14
5mthf_c	5 Methyltetrahydrofolate	Methionine Metabolism	HM	2	0.036192	0.004625	-87.2209	5.8e-14
5mthf_c	5 Methyltetrahydrofolate	Folate Metabolism	HU	2	0.019119	0.021671	13.348	5.8e-14
5mthf_c	5 Methyltetrahydrofolate	Methionine Metabolism	HU	2	0.019119	0.021671	13.348	5.8e-14
5mthf_c	5 Methyltetrahydrofolate	Folate Metabolism	HUM	2	0.036105	0.004685	-87.024	5.8e-14
5mthf_c	5 Methyltetrahydrofolate	Methionine Metabolism	HUM	2	0.036105	0.004685	-87.024	5.8e-14
5mthf_c	5 Methyltetrahydrofolate	Folate Metabolism	L	2	0.019881	0.020936	5.30657	5.8e-14
5mthf_c	5 Methyltetrahydrofolate	Methionine Metabolism	L	2	0.019881	0.020936	5.30657	5.8e-14
5mthf_c	5 Methyltetrahydrofolate	Folate Metabolism	LM	2	0.036142	0.004674	-87.0677	5.8e-14
5mthf_c	5 Methyltetrahydrofolate	Methionine Metabolism	LM	2	0.036142	0.004674	-87.0677	5.8e-14
5mthf_c	5 Methyltetrahydrofolate	Folate Metabolism	LU	2	0.01941	0.02138	10.1494	5.8e-14
5mthf_c	5 Methyltetrahydrofolate	Methionine Metabolism	LU	2	0.01941	0.02138	10.1494	5.8e-14
5mthf_c	5 Methyltetrahydrofolate	Folate Metabolism	LUM	2	0.034494	0.006297	-81.7447	5.8e-14
5mthf_c	5 Methyltetrahydrofolate	Methionine Metabolism	LUM	2	0.034494	0.006297	-81.7447	5.8e-14
5mthf_c	5 Methyltetrahydrofolate	Folate Metabolism	M	2	0.036173	0.004643	-87.1645	5.8e-14
5mthf_c	5 Methyltetrahydrofolate	Methionine Metabolism	M	1	0.036173	0.004643	-87.1645	5.8e-14
5mthf_c	5 Methyltetrahydrofolate	Folate Metabolism	U	1	0.019949	0.020842	4.47641	5.8e-14
5mthf_c	5 Methyltetrahydrofolate	Methionine Metabolism	U	1	0.019949	0.020842	4.47641	5.8e-14
5mthf_c	5 Methyltetrahydrofolate	Folate Metabolism	UM	2	0.035651	0.005139	-85.5853	5.8e-14
5mthf_c	5 Methyltetrahydrofolate	Methionine Metabolism	UM	2	0.035651	0.005139	-85.5853	5.8e-14
5pmev_c	R 5 Phosphomevalonate	Sterol Metabolism	H	2	0.003384	0.00422	24.7045	0.117321
5pmev_c	R 5 Phosphomevalonate	Sterol Metabolism	HL	2	0.003788	0.003814	0.686378	0.117321
5pmev_c	R 5 Phosphomevalonate	Sterol Metabolism	HLM	2	7.6e-05	0.007526	9802.63	0.117321
5pmev_c	R 5 Phosphomevalonate	Sterol Metabolism	HLU	2	0.003791	0.003807	0.422052	0.117321
5pmev_c	R 5 Phosphomevalonate	Sterol Metabolism	HLUM	2	9.8e-05	0.007501	7554.08	0.117321
5pmev_c	R 5 Phosphomevalonate	Sterol Metabolism	HM	2	0.003791	0.00381	0.501187	0.117321
5pmev_c	R 5 Phosphomevalonate	Sterol Metabolism	HU	2	0.002868	0.004729	64.8884	0.117321
5pmev_c	R 5 Phosphomevalonate	Sterol Metabolism	HUM	2	0.0038	0.003797	-0.0789474	0.117321
5pmev_c	R 5 Phosphomevalonate	Sterol Metabolism	L	2	0.003769	0.003834	1.7246	0.117321
5pmev_c	R 5 Phosphomevalonate	Sterol Metabolism	LM	2	0.003771	0.003831	1.59109	0.117321
5pmev_c	R 5 Phosphomevalonate	Sterol Metabolism	LU	2	0.003765	0.003832	1.77955	0.117321
5pmev_c	R 5 Phosphomevalonate	Sterol Metabolism	LUM	2	0.00052	0.007078	1261.15	0.117321
5pmev_c	R 5 Phosphomevalonate	Sterol Metabolism	M	2	0.003787	0.003815	0.739372	0.117321
5pmev_c	R 5 Phosphomevalonate	Sterol Metabolism	U	2	0.003795	0.003802	0.184453	0.117321
5pmev_c	R 5 Phosphomevalonate	Sterol Metabolism	UM	2	0.003594	0.004003	11.3801	0.117321
6pgl_r	6 phospho D glucono 1 5 lactone	Transport Endoplasmic Reticular	H	2	0.000608	0.001925	216.612	0.284797
6pgl_r	6 phospho D glucono 1 5 lactone	Pentose Phosphate Pathway	H	2	0.000608	0.001925	216.612	0.284797
6pgl_r	6 phospho D glucono 1 5 lactone	Transport Endoplasmic Reticular	HL	2	0.001268	0.001265	-0.236593	0.284797
6pgl_r	6 phospho D glucono 1 5 lactone	Pentose Phosphate Pathway	HL	2	0.001268	0.001265	-0.236593	0.284797
6pgl_r	6 phospho D glucono 1 5 lactone	Transport Endoplasmic Reticular	HLM	2	1.8e-05	0.002514	13866.7	0.284797
6pgl_r	6 phospho D glucono 1 5 lactone	Pentose Phosphate Pathway	HLM	2	1.8e-05	0.002514	13866.7	0.284797
6pgl_r	6 phospho D glucono 1 5 lactone	Transport Endoplasmic Reticular	HLU	2	0.001264	0.001267	0.237342	0.284797
6pgl_r	6 phospho D glucono 1 5 lactone	Pentose Phosphate Pathway	HLU	2	0.001264	0.001267	0.237342	0.284797
6pgl_r	6 phospho D glucono 1 5 lactone	Transport Endoplasmic Reticular	HLUM	2	2.4e-05	0.002508	10350	0.284797
6pgl_r	6 phospho D glucono 1 5 lactone	Pentose Phosphate Pathway	HLUM	2	2.4e-05	0.002508	10350	0.284797
6pgl_r	6 phospho D glucono 1 5 lactone	Transport Endoplasmic Reticular	HM	2	0.001225	0.001308	6.77551	0.284797
6pgl_r	6 phospho D glucono 1 5 lactone	Pentose Phosphate Pathway	HM	2	0.001225	0.001308	6.77551	0.284797
6pgl_r	6 phospho D glucono 1 5 lactone	Transport Endoplasmic Reticular	HU	2	0.000482	0.00205	325.311	0.284797
6pgl_r	6 phospho D glucono 1 5 lactone	Pentose Phosphate Pathway	HU	2	0.000482	0.00205	325.311	0.284797
6pgl_r	6 phospho D glucono 1 5 lactone	Transport Endoplasmic Reticular	HUM	2	0.001225	0.001307	6.69388	0.284797
6pgl_r	6 phospho D glucono 1 5 lactone	Pentose Phosphate Pathway	HUM	2	0.001225	0.001307	6.69388	0.284797
6pgl_r	6 phospho D glucono 1 5 lactone	Transport Endoplasmic Reticular	L	2	0.001261	0.001272	0.872324	0.284797
6pgl_r	6 phospho D glucono 1 5 lactone	Pentose Phosphate Pathway	L	2	0.001261	0.001272	0.872324	0.284797
6pgl_r	6 phospho D glucono 1 5 lactone	Transport Endoplasmic Reticular	LM	2	0.001216	0.001317	8.30592	0.284797
6pgl_r	6 phospho D glucono 1 5 lactone	Pentose Phosphate Pathway	LM	2	0.001216	0.001317	8.30592	0.284797
6pgl_r	6 phospho D glucono 1 5 lactone	Transport Endoplasmic Reticular	LU	2	0.001259	0.001272	1.03257	0.284797
6pgl_r	6 phospho D glucono 1 5 lactone	Pentose Phosphate Pathway	LU	2	0.001259	0.001272	1.03257	0.284797
6pgl_r	6 phospho D glucono 1 5 lactone	Transport Endoplasmic Reticular	LUM	2	0.000186	0.002345	1160.75	0.284797
6pgl_r	6 phospho D glucono 1 5 lactone	Pentose Phosphate Pathway	LUM	2	0.000186	0.002345	1160.75	0.284797
6pgl_r	6 phospho D glucono 1 5 lactone	Transport Endoplasmic Reticular	M	2	0.001224	0.001309	6.94444	0.284797
6pgl_r	6 phospho D glucono 1 5 lactone	Pentose Phosphate Pathway	M	2	0.001224	0.001309	6.94444	0.284797
6pgl_r	6 phospho D glucono 1 5 lactone	Transport Endoplasmic Reticular	U	2	0.001265	0.001267	0.158103	0.284797
6pgl_r	6 phospho D glucono 1 5 lactone	Pentose Phosphate Pathway	U	2	0.001265	0.001267	0.158103	0.284797
6pgl_r	6 phospho D glucono 1 5 lactone	Transport Endoplasmic Reticular	UM	2	0.001136	0.001396	22.8873	0.284797
6pgl_r	6 phospho D glucono 1 5 lactone	Pentose Phosphate Pathway	UM	2	0.001136	0.001396	22.8873	0.284797
aacoa_m	Acetoacetyl CoA	Fatty Acid Biosynthesis	H	2	0.003383	0.004219	24.7118	0.117129
aacoa_m	Acetoacetyl CoA	Sterol Metabolism	H	2	0.003383	0.004219	24.7118	0.117129
aacoa_m	Acetoacetyl CoA	Fatty Acid Biosynthesis	HL	2	0.003788	0.003814	0.686378	0.117129
aacoa_m	Acetoacetyl CoA	Sterol Metabolism	HL	2	0.003788	0.003814	0.686378	0.117129
aacoa_m	Acetoacetyl CoA	Fatty Acid Biosynthesis	HLM	2	7.6e-05	0.007527	9803.95	0.117129
aacoa_m	Acetoacetyl CoA	Sterol Metabolism	HLM	2	7.6e-05	0.007527	9803.95	0.117129
aacoa_m	Acetoacetyl CoA	Fatty Acid Biosynthesis	HLU	2	0.00379	0.003808	0.474934	0.117129
aacoa_m	Acetoacetyl CoA	Sterol Metabolism	HLU	2	0.00379	0.003808	0.474934	0.117129
aacoa_m	Acetoacetyl CoA	Fatty Acid Biosynthesis	HLUM	2	9.8e-05	0.0075	7553.06	0.117129
aacoa_m	Acetoacetyl CoA	Sterol Metabolism	HLUM	2	9.8e-05	0.0075	7553.06	0.117129
aacoa_m	Acetoacetyl CoA	Fatty Acid Biosynthesis	HM	2	0.003791	0.003811	0.527565	0.117129
aacoa_m	Acetoacetyl CoA	Sterol Metabolism	HM	2	0.003791	0.003811	0.527565	0.117129
aacoa_m	Acetoacetyl CoA	Fatty Acid Biosynthesis	HU	2	0.002868	0.004729	64.8884	0.117129
aacoa_m	Acetoacetyl CoA	Sterol Metabolism	HU	2	0.002868	0.004729	64.8884	0.117129
aacoa_m	Acetoacetyl CoA	Fatty Acid Biosynthesis	HUM	2	0.003799	0.003798	-0.0263227	0.117129
aacoa_m	Acetoacetyl CoA	Sterol Metabolism	HUM	2	0.003799	0.003798	-0.0263227	0.117129
aacoa_m	Acetoacetyl CoA	Fatty Acid Biosynthesis	L	2	0.003769	0.003833	1.69806	0.117129
aacoa_m	Acetoacetyl CoA	Sterol Metabolism	L	2	0.003769	0.003833	1.69806	0.117129
aacoa_m	Acetoacetyl CoA	Fatty Acid Biosynthesis	LM	2	0.003771	0.003832	1.61761	0.117129
aacoa_m	Acetoacetyl CoA	Sterol Metabolism	LM	2	0.003771	0.003832	1.61761	0.117129
aacoa_m	Acetoacetyl CoA	Fatty Acid Biosynthesis	LU	2	0.003765	0.003832	1.77955	0.117129
aacoa_m	Acetoacetyl CoA	Sterol Metabolism	LU	2	0.003765	0.003832	1.77955	0.117129
aacoa_m	Acetoacetyl CoA	Fatty Acid Biosynthesis	LUM	2	0.00052	0.007078	1261.15	0.117129
aacoa_m	Acetoacetyl CoA	Sterol Metabolism	LUM	2	0.00052	0.007078	1261.15	0.117129
aacoa_m	Acetoacetyl CoA	Fatty Acid Biosynthesis	M	2	0.003787	0.003815	0.739372	0.117129
aacoa_m	Acetoacetyl CoA	Sterol Metabolism	M	2	0.003787	0.003815	0.739372	0.117129
aacoa_m	Acetoacetyl CoA	Fatty Acid Biosynthesis	U	2	0.003795	0.003802	0.184453	0.117129
aacoa_m	Acetoacetyl CoA	Sterol Metabolism	U	2	0.003795	0.003802	0.184453	0.117129
aacoa_m	Acetoacetyl CoA	Fatty Acid Biosynthesis	UM	2	0.003595	0.004003	11.3491	0.117129
aacoa_m	Acetoacetyl CoA	Sterol Metabolism	UM	2	0.003595	0.004003	11.3491	0.117129
ac_c	Acetate	Transport Mitochondrial	H	2	0.639986	0.658312	2.8635	0.545034
ac_c	Acetate	Cysteine Metabolism	H	2	0.639986	0.658312	2.8635	0.545034
ac_c	Acetate	Transport Extracellular	H	2	0.639986	0.658312	2.8635	0.545034
ac_c	Acetate	Transport Peroxisomal	H	2	0.639986	0.658312	2.8635	0.545034
ac_c	Acetate	Complex Alcohol Metabolism	H	2	0.639986	0.658312	2.8635	0.545034
ac_c	Acetate	Other Amino Acid Metabolism	H	2	0.639986	0.658312	2.8635	0.545034
ac_c	Acetate	Glutamate metabolism	H	2	0.639986	0.658312	2.8635	0.545034
ac_c	Acetate	Pyruvate Metabolism	H	2	0.639986	0.658312	2.8635	0.545034
ac_c	Acetate	Methionine Metabolism	H	2	0.639986	0.658312	2.8635	0.545034
ac_c	Acetate	Thiamine Metabolism	H	2	0.639986	0.658312	2.8635	0.545034
ac_c	Acetate	Transport Mitochondrial	HL	2	0.575728	0.631854	9.7487	0.545034
ac_c	Acetate	Cysteine Metabolism	HL	2	0.575728	0.631854	9.7487	0.545034
ac_c	Acetate	Transport Extracellular	HL	2	0.575728	0.631854	9.7487	0.545034
ac_c	Acetate	Transport Peroxisomal	HL	2	0.575728	0.631854	9.7487	0.545034
ac_c	Acetate	Complex Alcohol Metabolism	HL	2	0.575728	0.631854	9.7487	0.545034
ac_c	Acetate	Other Amino Acid Metabolism	HL	2	0.575728	0.631854	9.7487	0.545034
ac_c	Acetate	Glutamate metabolism	HL	2	0.575728	0.631854	9.7487	0.545034
ac_c	Acetate	Pyruvate Metabolism	HL	2	0.575728	0.631854	9.7487	0.545034
ac_c	Acetate	Methionine Metabolism	HL	2	0.575728	0.631854	9.7487	0.545034
ac_c	Acetate	Thiamine Metabolism	HL	2	0.575728	0.631854	9.7487	0.545034
ac_c	Acetate	Transport Mitochondrial	HLM	2	0.633085	0.665211	5.07452	0.545034
ac_c	Acetate	Cysteine Metabolism	HLM	2	0.633085	0.665211	5.07452	0.545034
ac_c	Acetate	Transport Extracellular	HLM	2	0.633085	0.665211	5.07452	0.545034
ac_c	Acetate	Transport Peroxisomal	HLM	2	0.633085	0.665211	5.07452	0.545034
ac_c	Acetate	Complex Alcohol Metabolism	HLM	2	0.633085	0.665211	5.07452	0.545034
ac_c	Acetate	Other Amino Acid Metabolism	HLM	2	0.633085	0.665211	5.07452	0.545034
ac_c	Acetate	Glutamate metabolism	HLM	2	0.633085	0.665211	5.07452	0.545034
ac_c	Acetate	Pyruvate Metabolism	HLM	2	0.633085	0.665211	5.07452	0.545034
ac_c	Acetate	Methionine Metabolism	HLM	2	0.633085	0.665211	5.07452	0.545034
ac_c	Acetate	Thiamine Metabolism	HLM	2	0.633085	0.665211	5.07452	0.545034
ac_c	Acetate	Transport Mitochondrial	HLU	2	0.545832	0.622993	14.1364	0.545034
ac_c	Acetate	Cysteine Metabolism	HLU	2	0.545832	0.622993	14.1364	0.545034
ac_c	Acetate	Transport Extracellular	HLU	2	0.545832	0.622993	14.1364	0.545034
ac_c	Acetate	Transport Peroxisomal	HLU	2	0.545832	0.622993	14.1364	0.545034
ac_c	Acetate	Complex Alcohol Metabolism	HLU	2	0.545832	0.622993	14.1364	0.545034
ac_c	Acetate	Other Amino Acid Metabolism	HLU	2	0.545832	0.622993	14.1364	0.545034
ac_c	Acetate	Glutamate metabolism	HLU	2	0.545832	0.622993	14.1364	0.545034
ac_c	Acetate	Pyruvate Metabolism	HLU	2	0.545832	0.622993	14.1364	0.545034
ac_c	Acetate	Methionine Metabolism	HLU	2	0.545832	0.622993	14.1364	0.545034
ac_c	Acetate	Thiamine Metabolism	HLU	2	0.545832	0.622993	14.1364	0.545034
ac_c	Acetate	Transport Mitochondrial	HLUM	2	0.620922	0.676547	8.95845	0.545034
ac_c	Acetate	Cysteine Metabolism	HLUM	2	0.620922	0.676547	8.95845	0.545034
ac_c	Acetate	Transport Extracellular	HLUM	2	0.620922	0.676547	8.95845	0.545034
ac_c	Acetate	Transport Peroxisomal	HLUM	2	0.620922	0.676547	8.95845	0.545034
ac_c	Acetate	Complex Alcohol Metabolism	HLUM	2	0.620922	0.676547	8.95845	0.545034
ac_c	Acetate	Other Amino Acid Metabolism	HLUM	2	0.620922	0.676547	8.95845	0.545034
ac_c	Acetate	Glutamate metabolism	HLUM	2	0.620922	0.676547	8.95845	0.545034
ac_c	Acetate	Pyruvate Metabolism	HLUM	2	0.620922	0.676547	8.95845	0.545034
ac_c	Acetate	Methionine Metabolism	HLUM	2	0.620922	0.676547	8.95845	0.545034
ac_c	Acetate	Thiamine Metabolism	HLUM	2	0.620922	0.676547	8.95845	0.545034
ac_c	Acetate	Transport Mitochondrial	HM	2	0.63312	0.618446	-2.31773	0.545034
ac_c	Acetate	Cysteine Metabolism	HM	2	0.63312	0.618446	-2.31773	0.545034
ac_c	Acetate	Transport Extracellular	HM	2	0.63312	0.618446	-2.31773	0.545034
ac_c	Acetate	Transport Peroxisomal	HM	2	0.63312	0.618446	-2.31773	0.545034
ac_c	Acetate	Complex Alcohol Metabolism	HM	2	0.63312	0.618446	-2.31773	0.545034
ac_c	Acetate	Other Amino Acid Metabolism	HM	2	0.63312	0.618446	-2.31773	0.545034
ac_c	Acetate	Glutamate metabolism	HM	2	0.63312	0.618446	-2.31773	0.545034
ac_c	Acetate	Pyruvate Metabolism	HM	2	0.63312	0.618446	-2.31773	0.545034
ac_c	Acetate	Methionine Metabolism	HM	2	0.63312	0.618446	-2.31773	0.545034
ac_c	Acetate	Thiamine Metabolism	HM	2	0.63312	0.618446	-2.31773	0.545034
ac_c	Acetate	Transport Mitochondrial	HU	2	0.628396	0.669078	6.47394	0.545034
ac_c	Acetate	Cysteine Metabolism	HU	2	0.628396	0.669078	6.47394	0.545034
ac_c	Acetate	Transport Extracellular	HU	2	0.628396	0.669078	6.47394	0.545034
ac_c	Acetate	Transport Peroxisomal	HU	2	0.628396	0.669078	6.47394	0.545034
ac_c	Acetate	Complex Alcohol Metabolism	HU	2	0.628396	0.669078	6.47394	0.545034
ac_c	Acetate	Other Amino Acid Metabolism	HU	2	0.628396	0.669078	6.47394	0.545034
ac_c	Acetate	Glutamate metabolism	HU	2	0.628396	0.669078	6.47394	0.545034
ac_c	Acetate	Pyruvate Metabolism	HU	2	0.628396	0.669078	6.47394	0.545034
ac_c	Acetate	Methionine Metabolism	HU	2	0.628396	0.669078	6.47394	0.545034
ac_c	Acetate	Thiamine Metabolism	HU	2	0.628396	0.669078	6.47394	0.545034
ac_c	Acetate	Transport Mitochondrial	HUM	2	0.243236	0.255961	5.23154	0.545034
ac_c	Acetate	Cysteine Metabolism	HUM	2	0.243236	0.255961	5.23154	0.545034
ac_c	Acetate	Transport Extracellular	HUM	2	0.243236	0.255961	5.23154	0.545034
ac_c	Acetate	Transport Peroxisomal	HUM	2	0.243236	0.255961	5.23154	0.545034
ac_c	Acetate	Complex Alcohol Metabolism	HUM	2	0.243236	0.255961	5.23154	0.545034
ac_c	Acetate	Other Amino Acid Metabolism	HUM	2	0.243236	0.255961	5.23154	0.545034
ac_c	Acetate	Glutamate metabolism	HUM	2	0.243236	0.255961	5.23154	0.545034
ac_c	Acetate	Pyruvate Metabolism	HUM	2	0.243236	0.255961	5.23154	0.545034
ac_c	Acetate	Methionine Metabolism	HUM	2	0.243236	0.255961	5.23154	0.545034
ac_c	Acetate	Thiamine Metabolism	HUM	2	0.243236	0.255961	5.23154	0.545034
ac_c	Acetate	Transport Mitochondrial	L	2	0.578393	0.617803	6.81371	0.545034
ac_c	Acetate	Cysteine Metabolism	L	2	0.578393	0.617803	6.81371	0.545034
ac_c	Acetate	Transport Extracellular	L	1	0.578393	0.617803	6.81371	0.545034
ac_c	Acetate	Transport Peroxisomal	L	1	0.578393	0.617803	6.81371	0.545034
ac_c	Acetate	Complex Alcohol Metabolism	L	1	0.578393	0.617803	6.81371	0.545034
ac_c	Acetate	Other Amino Acid Metabolism	L	1	0.578393	0.617803	6.81371	0.545034
ac_c	Acetate	Glutamate metabolism	L	1	0.578393	0.617803	6.81371	0.545034
ac_c	Acetate	Pyruvate Metabolism	L	1	0.578393	0.617803	6.81371	0.545034
ac_c	Acetate	Methionine Metabolism	L	1	0.578393	0.617803	6.81371	0.545034
ac_c	Acetate	Thiamine Metabolism	L	1	0.578393	0.617803	6.81371	0.545034
ac_c	Acetate	Transport Mitochondrial	LM	2	0.629891	0.640863	1.74189	0.545034
ac_c	Acetate	Cysteine Metabolism	LM	2	0.629891	0.640863	1.74189	0.545034
ac_c	Acetate	Transport Extracellular	LM	2	0.629891	0.640863	1.74189	0.545034
ac_c	Acetate	Transport Peroxisomal	LM	2	0.629891	0.640863	1.74189	0.545034
ac_c	Acetate	Complex Alcohol Metabolism	LM	2	0.629891	0.640863	1.74189	0.545034
ac_c	Acetate	Other Amino Acid Metabolism	LM	2	0.629891	0.640863	1.74189	0.545034
ac_c	Acetate	Glutamate metabolism	LM	2	0.629891	0.640863	1.74189	0.545034
ac_c	Acetate	Pyruvate Metabolism	LM	2	0.629891	0.640863	1.74189	0.545034
ac_c	Acetate	Methionine Metabolism	LM	2	0.629891	0.640863	1.74189	0.545034
ac_c	Acetate	Thiamine Metabolism	LM	2	0.629891	0.640863	1.74189	0.545034
ac_c	Acetate	Transport Mitochondrial	LU	2	0.583844	0.650113	11.3505	0.545034
ac_c	Acetate	Cysteine Metabolism	LU	2	0.583844	0.650113	11.3505	0.545034
ac_c	Acetate	Transport Extracellular	LU	2	0.583844	0.650113	11.3505	0.545034
ac_c	Acetate	Transport Peroxisomal	LU	2	0.583844	0.650113	11.3505	0.545034
ac_c	Acetate	Complex Alcohol Metabolism	LU	2	0.583844	0.650113	11.3505	0.545034
ac_c	Acetate	Other Amino Acid Metabolism	LU	2	0.583844	0.650113	11.3505	0.545034
ac_c	Acetate	Glutamate metabolism	LU	2	0.583844	0.650113	11.3505	0.545034
ac_c	Acetate	Pyruvate Metabolism	LU	2	0.583844	0.650113	11.3505	0.545034
ac_c	Acetate	Methionine Metabolism	LU	2	0.583844	0.650113	11.3505	0.545034
ac_c	Acetate	Thiamine Metabolism	LU	2	0.583844	0.650113	11.3505	0.545034
ac_c	Acetate	Transport Mitochondrial	LUM	2	0.630032	0.667417	5.93383	0.545034
ac_c	Acetate	Cysteine Metabolism	LUM	2	0.630032	0.667417	5.93383	0.545034
ac_c	Acetate	Transport Extracellular	LUM	2	0.630032	0.667417	5.93383	0.545034
ac_c	Acetate	Transport Peroxisomal	LUM	2	0.630032	0.667417	5.93383	0.545034
ac_c	Acetate	Complex Alcohol Metabolism	LUM	2	0.630032	0.667417	5.93383	0.545034
ac_c	Acetate	Other Amino Acid Metabolism	LUM	2	0.630032	0.667417	5.93383	0.545034
ac_c	Acetate	Glutamate metabolism	LUM	2	0.630032	0.667417	5.93383	0.545034
ac_c	Acetate	Pyruvate Metabolism	LUM	2	0.630032	0.667417	5.93383	0.545034
ac_c	Acetate	Methionine Metabolism	LUM	2	0.630032	0.667417	5.93383	0.545034
ac_c	Acetate	Thiamine Metabolism	LUM	2	0.630032	0.667417	5.93383	0.545034
ac_c	Acetate	Transport Mitochondrial	M	2	0.651607	0.623628	-4.29385	0.545034
ac_c	Acetate	Cysteine Metabolism	M	2	0.651607	0.623628	-4.29385	0.545034
ac_c	Acetate	Transport Extracellular	M	2	0.651607	0.623628	-4.29385	0.545034
ac_c	Acetate	Transport Peroxisomal	M	2	0.651607	0.623628	-4.29385	0.545034
ac_c	Acetate	Complex Alcohol Metabolism	M	2	0.651607	0.623628	-4.29385	0.545034
ac_c	Acetate	Other Amino Acid Metabolism	M	2	0.651607	0.623628	-4.29385	0.545034
ac_c	Acetate	Glutamate metabolism	M	2	0.651607	0.623628	-4.29385	0.545034
ac_c	Acetate	Pyruvate Metabolism	M	2	0.651607	0.623628	-4.29385	0.545034
ac_c	Acetate	Methionine Metabolism	M	2	0.651607	0.623628	-4.29385	0.545034
ac_c	Acetate	Thiamine Metabolism	M	2	0.651607	0.623628	-4.29385	0.545034
ac_c	Acetate	Transport Mitochondrial	U	2	0.547497	0.570268	4.15911	0.545034
ac_c	Acetate	Cysteine Metabolism	U	2	0.547497	0.570268	4.15911	0.545034
ac_c	Acetate	Transport Extracellular	U	2	0.547497	0.570268	4.15911	0.545034
ac_c	Acetate	Transport Peroxisomal	U	2	0.547497	0.570268	4.15911	0.545034
ac_c	Acetate	Complex Alcohol Metabolism	U	2	0.547497	0.570268	4.15911	0.545034
ac_c	Acetate	Other Amino Acid Metabolism	U	2	0.547497	0.570268	4.15911	0.545034
ac_c	Acetate	Glutamate metabolism	U	2	0.547497	0.570268	4.15911	0.545034
ac_c	Acetate	Pyruvate Metabolism	U	2	0.547497	0.570268	4.15911	0.545034
ac_c	Acetate	Methionine Metabolism	U	2	0.547497	0.570268	4.15911	0.545034
ac_c	Acetate	Thiamine Metabolism	U	2	0.547497	0.570268	4.15911	0.545034
ac_c	Acetate	Transport Mitochondrial	UM	2	0.645184	0.645253	0.0106946	0.545034
ac_c	Acetate	Cysteine Metabolism	UM	2	0.645184	0.645253	0.0106946	0.545034
ac_c	Acetate	Transport Extracellular	UM	2	0.645184	0.645253	0.0106946	0.545034
ac_c	Acetate	Transport Peroxisomal	UM	2	0.645184	0.645253	0.0106946	0.545034
ac_c	Acetate	Complex Alcohol Metabolism	UM	2	0.645184	0.645253	0.0106946	0.545034
ac_c	Acetate	Other Amino Acid Metabolism	UM	2	0.645184	0.645253	0.0106946	0.545034
ac_c	Acetate	Glutamate metabolism	UM	2	0.645184	0.645253	0.0106946	0.545034
ac_c	Acetate	Pyruvate Metabolism	UM	2	0.645184	0.645253	0.0106946	0.545034
ac_c	Acetate	Methionine Metabolism	UM	2	0.645184	0.645253	0.0106946	0.545034
ac_c	Acetate	Thiamine Metabolism	UM	2	0.645184	0.645253	0.0106946	0.545034
accoa_c	Acetyl CoA	Cysteine Metabolism	H	2	0.140358	0.153752	9.54274	0.687282
accoa_c	Acetyl CoA	Tyrosine Tryptophan and Phenylalanine Metabolism	H	2	0.140358	0.153752	9.54274	0.687282
accoa_c	Acetyl CoA	Complex Alcohol Metabolism	H	2	0.140358	0.153752	9.54274	0.687282
accoa_c	Acetyl CoA	Threonine and Lysine Metabolism	H	2	0.140358	0.153752	9.54274	0.687282
accoa_c	Acetyl CoA	Other Amino Acid Metabolism	H	2	0.140358	0.153752	9.54274	0.687282
accoa_c	Acetyl CoA	Glutamate metabolism	H	2	0.140358	0.153752	9.54274	0.687282
accoa_c	Acetyl CoA	Fatty Acid Biosynthesis	H	2	0.140358	0.153752	9.54274	0.687282
accoa_c	Acetyl CoA	Transport Nuclear	H	2	0.140358	0.153752	9.54274	0.687282
accoa_c	Acetyl CoA	Valine Leucine and Isoleucine Metabolism	H	2	0.140358	0.153752	9.54274	0.687282
accoa_c	Acetyl CoA	Pyruvate Metabolism	H	2	0.140358	0.153752	9.54274	0.687282
accoa_c	Acetyl CoA	Methionine Metabolism	H	2	0.140358	0.153752	9.54274	0.687282
accoa_c	Acetyl CoA	Sterol Metabolism	H	2	0.140358	0.153752	9.54274	0.687282
accoa_c	Acetyl CoA	Fatty Acid Metabolism	H	2	0.140358	0.153752	9.54274	0.687282
accoa_c	Acetyl CoA	Anaplerotic Reactions	H	2	0.140358	0.153752	9.54274	0.687282
accoa_c	Acetyl CoA	Cysteine Metabolism	HL	2	0.134997	0.159112	17.8634	0.687282
accoa_c	Acetyl CoA	Tyrosine Tryptophan and Phenylalanine Metabolism	HL	2	0.134997	0.159112	17.8634	0.687282
accoa_c	Acetyl CoA	Complex Alcohol Metabolism	HL	2	0.134997	0.159112	17.8634	0.687282
accoa_c	Acetyl CoA	Threonine and Lysine Metabolism	HL	2	0.134997	0.159112	17.8634	0.687282
accoa_c	Acetyl CoA	Other Amino Acid Metabolism	HL	2	0.134997	0.159112	17.8634	0.687282
accoa_c	Acetyl CoA	Glutamate metabolism	HL	2	0.134997	0.159112	17.8634	0.687282
accoa_c	Acetyl CoA	Fatty Acid Biosynthesis	HL	2	0.134997	0.159112	17.8634	0.687282
accoa_c	Acetyl CoA	Transport Nuclear	HL	2	0.134997	0.159112	17.8634	0.687282
accoa_c	Acetyl CoA	Valine Leucine and Isoleucine Metabolism	HL	2	0.134997	0.159112	17.8634	0.687282
accoa_c	Acetyl CoA	Pyruvate Metabolism	HL	2	0.134997	0.159112	17.8634	0.687282
accoa_c	Acetyl CoA	Methionine Metabolism	HL	2	0.134997	0.159112	17.8634	0.687282
accoa_c	Acetyl CoA	Sterol Metabolism	HL	2	0.134997	0.159112	17.8634	0.687282
accoa_c	Acetyl CoA	Fatty Acid Metabolism	HL	2	0.134997	0.159112	17.8634	0.687282
accoa_c	Acetyl CoA	Anaplerotic Reactions	HL	2	0.134997	0.159112	17.8634	0.687282
accoa_c	Acetyl CoA	Cysteine Metabolism	HLM	2	0.133222	0.160888	20.7668	0.687282
accoa_c	Acetyl CoA	Tyrosine Tryptophan and Phenylalanine Metabolism	HLM	2	0.133222	0.160888	20.7668	0.687282
accoa_c	Acetyl CoA	Complex Alcohol Metabolism	HLM	2	0.133222	0.160888	20.7668	0.687282
accoa_c	Acetyl CoA	Threonine and Lysine Metabolism	HLM	2	0.133222	0.160888	20.7668	0.687282
accoa_c	Acetyl CoA	Other Amino Acid Metabolism	HLM	2	0.133222	0.160888	20.7668	0.687282
accoa_c	Acetyl CoA	Glutamate metabolism	HLM	2	0.133222	0.160888	20.7668	0.687282
accoa_c	Acetyl CoA	Fatty Acid Biosynthesis	HLM	2	0.133222	0.160888	20.7668	0.687282
accoa_c	Acetyl CoA	Transport Nuclear	HLM	2	0.133222	0.160888	20.7668	0.687282
accoa_c	Acetyl CoA	Valine Leucine and Isoleucine Metabolism	HLM	2	0.133222	0.160888	20.7668	0.687282
accoa_c	Acetyl CoA	Pyruvate Metabolism	HLM	2	0.133222	0.160888	20.7668	0.687282
accoa_c	Acetyl CoA	Methionine Metabolism	HLM	2	0.133222	0.160888	20.7668	0.687282
accoa_c	Acetyl CoA	Sterol Metabolism	HLM	2	0.133222	0.160888	20.7668	0.687282
accoa_c	Acetyl CoA	Fatty Acid Metabolism	HLM	2	0.133222	0.160888	20.7668	0.687282
accoa_c	Acetyl CoA	Anaplerotic Reactions	HLM	2	0.133222	0.160888	20.7668	0.687282
accoa_c	Acetyl CoA	Cysteine Metabolism	HLU	2	0.133174	0.160757	20.712	0.687282
accoa_c	Acetyl CoA	Tyrosine Tryptophan and Phenylalanine Metabolism	HLU	2	0.133174	0.160757	20.712	0.687282
accoa_c	Acetyl CoA	Complex Alcohol Metabolism	HLU	2	0.133174	0.160757	20.712	0.687282
accoa_c	Acetyl CoA	Threonine and Lysine Metabolism	HLU	2	0.133174	0.160757	20.712	0.687282
accoa_c	Acetyl CoA	Other Amino Acid Metabolism	HLU	2	0.133174	0.160757	20.712	0.687282
accoa_c	Acetyl CoA	Glutamate metabolism	HLU	2	0.133174	0.160757	20.712	0.687282
accoa_c	Acetyl CoA	Fatty Acid Biosynthesis	HLU	2	0.133174	0.160757	20.712	0.687282
accoa_c	Acetyl CoA	Transport Nuclear	HLU	2	0.133174	0.160757	20.712	0.687282
accoa_c	Acetyl CoA	Valine Leucine and Isoleucine Metabolism	HLU	2	0.133174	0.160757	20.712	0.687282
accoa_c	Acetyl CoA	Pyruvate Metabolism	HLU	2	0.133174	0.160757	20.712	0.687282
accoa_c	Acetyl CoA	Methionine Metabolism	HLU	2	0.133174	0.160757	20.712	0.687282
accoa_c	Acetyl CoA	Sterol Metabolism	HLU	2	0.133174	0.160757	20.712	0.687282
accoa_c	Acetyl CoA	Fatty Acid Metabolism	HLU	2	0.133174	0.160757	20.712	0.687282
accoa_c	Acetyl CoA	Anaplerotic Reactions	HLU	2	0.133174	0.160757	20.712	0.687282
accoa_c	Acetyl CoA	Cysteine Metabolism	HLUM	2	0.122188	0.171735	40.5498	0.687282
accoa_c	Acetyl CoA	Tyrosine Tryptophan and Phenylalanine Metabolism	HLUM	2	0.122188	0.171735	40.5498	0.687282
accoa_c	Acetyl CoA	Complex Alcohol Metabolism	HLUM	2	0.122188	0.171735	40.5498	0.687282
accoa_c	Acetyl CoA	Threonine and Lysine Metabolism	HLUM	2	0.122188	0.171735	40.5498	0.687282
accoa_c	Acetyl CoA	Other Amino Acid Metabolism	HLUM	2	0.122188	0.171735	40.5498	0.687282
accoa_c	Acetyl CoA	Glutamate metabolism	HLUM	2	0.122188	0.171735	40.5498	0.687282
accoa_c	Acetyl CoA	Fatty Acid Biosynthesis	HLUM	2	0.122188	0.171735	40.5498	0.687282
accoa_c	Acetyl CoA	Transport Nuclear	HLUM	2	0.122188	0.171735	40.5498	0.687282
accoa_c	Acetyl CoA	Valine Leucine and Isoleucine Metabolism	HLUM	2	0.122188	0.171735	40.5498	0.687282
accoa_c	Acetyl CoA	Pyruvate Metabolism	HLUM	2	0.122188	0.171735	40.5498	0.687282
accoa_c	Acetyl CoA	Methionine Metabolism	HLUM	2	0.122188	0.171735	40.5498	0.687282
accoa_c	Acetyl CoA	Sterol Metabolism	HLUM	2	0.122188	0.171735	40.5498	0.687282
accoa_c	Acetyl CoA	Fatty Acid Metabolism	HLUM	2	0.122188	0.171735	40.5498	0.687282
accoa_c	Acetyl CoA	Anaplerotic Reactions	HLUM	2	0.122188	0.171735	40.5498	0.687282
accoa_c	Acetyl CoA	Cysteine Metabolism	HM	2	0.140077	0.154035	9.96452	0.687282
accoa_c	Acetyl CoA	Tyrosine Tryptophan and Phenylalanine Metabolism	HM	2	0.140077	0.154035	9.96452	0.687282
accoa_c	Acetyl CoA	Complex Alcohol Metabolism	HM	2	0.140077	0.154035	9.96452	0.687282
accoa_c	Acetyl CoA	Threonine and Lysine Metabolism	HM	2	0.140077	0.154035	9.96452	0.687282
accoa_c	Acetyl CoA	Other Amino Acid Metabolism	HM	2	0.140077	0.154035	9.96452	0.687282
accoa_c	Acetyl CoA	Glutamate metabolism	HM	2	0.140077	0.154035	9.96452	0.687282
accoa_c	Acetyl CoA	Fatty Acid Biosynthesis	HM	2	0.140077	0.154035	9.96452	0.687282
accoa_c	Acetyl CoA	Transport Nuclear	HM	2	0.140077	0.154035	9.96452	0.687282
accoa_c	Acetyl CoA	Valine Leucine and Isoleucine Metabolism	HM	2	0.140077	0.154035	9.96452	0.687282
accoa_c	Acetyl CoA	Pyruvate Metabolism	HM	2	0.140077	0.154035	9.96452	0.687282
accoa_c	Acetyl CoA	Methionine Metabolism	HM	2	0.140077	0.154035	9.96452	0.687282
accoa_c	Acetyl CoA	Sterol Metabolism	HM	2	0.140077	0.154035	9.96452	0.687282
accoa_c	Acetyl CoA	Fatty Acid Metabolism	HM	2	0.140077	0.154035	9.96452	0.687282
accoa_c	Acetyl CoA	Anaplerotic Reactions	HM	2	0.140077	0.154035	9.96452	0.687282
accoa_c	Acetyl CoA	Cysteine Metabolism	HU	2	0.132472	0.161451	21.8756	0.687282
accoa_c	Acetyl CoA	Tyrosine Tryptophan and Phenylalanine Metabolism	HU	2	0.132472	0.161451	21.8756	0.687282
accoa_c	Acetyl CoA	Complex Alcohol Metabolism	HU	2	0.132472	0.161451	21.8756	0.687282
accoa_c	Acetyl CoA	Threonine and Lysine Metabolism	HU	2	0.132472	0.161451	21.8756	0.687282
accoa_c	Acetyl CoA	Other Amino Acid Metabolism	HU	2	0.132472	0.161451	21.8756	0.687282
accoa_c	Acetyl CoA	Glutamate metabolism	HU	2	0.132472	0.161451	21.8756	0.687282
accoa_c	Acetyl CoA	Fatty Acid Biosynthesis	HU	2	0.132472	0.161451	21.8756	0.687282
accoa_c	Acetyl CoA	Transport Nuclear	HU	2	0.132472	0.161451	21.8756	0.687282
accoa_c	Acetyl CoA	Valine Leucine and Isoleucine Metabolism	HU	2	0.132472	0.161451	21.8756	0.687282
accoa_c	Acetyl CoA	Pyruvate Metabolism	HU	2	0.132472	0.161451	21.8756	0.687282
accoa_c	Acetyl CoA	Methionine Metabolism	HU	2	0.132472	0.161451	21.8756	0.687282
accoa_c	Acetyl CoA	Sterol Metabolism	HU	2	0.132472	0.161451	21.8756	0.687282
accoa_c	Acetyl CoA	Fatty Acid Metabolism	HU	2	0.132472	0.161451	21.8756	0.687282
accoa_c	Acetyl CoA	Anaplerotic Reactions	HU	2	0.132472	0.161451	21.8756	0.687282
accoa_c	Acetyl CoA	Cysteine Metabolism	HUM	2	0.145762	0.148168	1.65064	0.687282
accoa_c	Acetyl CoA	Tyrosine Tryptophan and Phenylalanine Metabolism	HUM	3	0.145762	0.148168	1.65064	0.687282
accoa_c	Acetyl CoA	Complex Alcohol Metabolism	HUM	3	0.145762	0.148168	1.65064	0.687282
accoa_c	Acetyl CoA	Threonine and Lysine Metabolism	HUM	3	0.145762	0.148168	1.65064	0.687282
accoa_c	Acetyl CoA	Other Amino Acid Metabolism	HUM	3	0.145762	0.148168	1.65064	0.687282
accoa_c	Acetyl CoA	Glutamate metabolism	HUM	3	0.145762	0.148168	1.65064	0.687282
accoa_c	Acetyl CoA	Fatty Acid Biosynthesis	HUM	3	0.145762	0.148168	1.65064	0.687282
accoa_c	Acetyl CoA	Transport Nuclear	HUM	3	0.145762	0.148168	1.65064	0.687282
accoa_c	Acetyl CoA	Valine Leucine and Isoleucine Metabolism	HUM	3	0.145762	0.148168	1.65064	0.687282
accoa_c	Acetyl CoA	Pyruvate Metabolism	HUM	3	0.145762	0.148168	1.65064	0.687282
accoa_c	Acetyl CoA	Methionine Metabolism	HUM	3	0.145762	0.148168	1.65064	0.687282
accoa_c	Acetyl CoA	Sterol Metabolism	HUM	3	0.145762	0.148168	1.65064	0.687282
accoa_c	Acetyl CoA	Fatty Acid Metabolism	HUM	3	0.145762	0.148168	1.65064	0.687282
accoa_c	Acetyl CoA	Anaplerotic Reactions	HUM	3	0.145762	0.148168	1.65064	0.687282
accoa_c	Acetyl CoA	Cysteine Metabolism	L	1	0.138892	0.155218	11.7545	0.687282
accoa_c	Acetyl CoA	Tyrosine Tryptophan and Phenylalanine Metabolism	L	1	0.138892	0.155218	11.7545	0.687282
accoa_c	Acetyl CoA	Complex Alcohol Metabolism	L	1	0.138892	0.155218	11.7545	0.687282
accoa_c	Acetyl CoA	Threonine and Lysine Metabolism	L	1	0.138892	0.155218	11.7545	0.687282
accoa_c	Acetyl CoA	Other Amino Acid Metabolism	L	1	0.138892	0.155218	11.7545	0.687282
accoa_c	Acetyl CoA	Glutamate metabolism	L	1	0.138892	0.155218	11.7545	0.687282
accoa_c	Acetyl CoA	Fatty Acid Biosynthesis	L	1	0.138892	0.155218	11.7545	0.687282
accoa_c	Acetyl CoA	Transport Nuclear	L	1	0.138892	0.155218	11.7545	0.687282
accoa_c	Acetyl CoA	Valine Leucine and Isoleucine Metabolism	L	1	0.138892	0.155218	11.7545	0.687282
accoa_c	Acetyl CoA	Pyruvate Metabolism	L	1	0.138892	0.155218	11.7545	0.687282
accoa_c	Acetyl CoA	Methionine Metabolism	L	1	0.138892	0.155218	11.7545	0.687282
accoa_c	Acetyl CoA	Sterol Metabolism	L	1	0.138892	0.155218	11.7545	0.687282
accoa_c	Acetyl CoA	Fatty Acid Metabolism	L	1	0.138892	0.155218	11.7545	0.687282
accoa_c	Acetyl CoA	Anaplerotic Reactions	L	1	0.138892	0.155218	11.7545	0.687282
accoa_c	Acetyl CoA	Cysteine Metabolism	LM	2	0.140258	0.153855	9.69428	0.687282
accoa_c	Acetyl CoA	Tyrosine Tryptophan and Phenylalanine Metabolism	LM	2	0.140258	0.153855	9.69428	0.687282
accoa_c	Acetyl CoA	Complex Alcohol Metabolism	LM	2	0.140258	0.153855	9.69428	0.687282
accoa_c	Acetyl CoA	Threonine and Lysine Metabolism	LM	2	0.140258	0.153855	9.69428	0.687282
accoa_c	Acetyl CoA	Other Amino Acid Metabolism	LM	2	0.140258	0.153855	9.69428	0.687282
accoa_c	Acetyl CoA	Glutamate metabolism	LM	2	0.140258	0.153855	9.69428	0.687282
accoa_c	Acetyl CoA	Fatty Acid Biosynthesis	LM	2	0.140258	0.153855	9.69428	0.687282
accoa_c	Acetyl CoA	Transport Nuclear	LM	2	0.140258	0.153855	9.69428	0.687282
accoa_c	Acetyl CoA	Valine Leucine and Isoleucine Metabolism	LM	2	0.140258	0.153855	9.69428	0.687282
accoa_c	Acetyl CoA	Pyruvate Metabolism	LM	2	0.140258	0.153855	9.69428	0.687282
accoa_c	Acetyl CoA	Methionine Metabolism	LM	2	0.140258	0.153855	9.69428	0.687282
accoa_c	Acetyl CoA	Sterol Metabolism	LM	2	0.140258	0.153855	9.69428	0.687282
accoa_c	Acetyl CoA	Fatty Acid Metabolism	LM	2	0.140258	0.153855	9.69428	0.687282
accoa_c	Acetyl CoA	Anaplerotic Reactions	LM	2	0.140258	0.153855	9.69428	0.687282
accoa_c	Acetyl CoA	Cysteine Metabolism	LU	2	0.130174	0.163749	25.7924	0.687282
accoa_c	Acetyl CoA	Tyrosine Tryptophan and Phenylalanine Metabolism	LU	2	0.130174	0.163749	25.7924	0.687282
accoa_c	Acetyl CoA	Complex Alcohol Metabolism	LU	2	0.130174	0.163749	25.7924	0.687282
accoa_c	Acetyl CoA	Threonine and Lysine Metabolism	LU	2	0.130174	0.163749	25.7924	0.687282
accoa_c	Acetyl CoA	Other Amino Acid Metabolism	LU	2	0.130174	0.163749	25.7924	0.687282
accoa_c	Acetyl CoA	Glutamate metabolism	LU	2	0.130174	0.163749	25.7924	0.687282
accoa_c	Acetyl CoA	Fatty Acid Biosynthesis	LU	2	0.130174	0.163749	25.7924	0.687282
accoa_c	Acetyl CoA	Transport Nuclear	LU	2	0.130174	0.163749	25.7924	0.687282
accoa_c	Acetyl CoA	Valine Leucine and Isoleucine Metabolism	LU	2	0.130174	0.163749	25.7924	0.687282
accoa_c	Acetyl CoA	Pyruvate Metabolism	LU	2	0.130174	0.163749	25.7924	0.687282
accoa_c	Acetyl CoA	Methionine Metabolism	LU	2	0.130174	0.163749	25.7924	0.687282
accoa_c	Acetyl CoA	Sterol Metabolism	LU	2	0.130174	0.163749	25.7924	0.687282
accoa_c	Acetyl CoA	Fatty Acid Metabolism	LU	2	0.130174	0.163749	25.7924	0.687282
accoa_c	Acetyl CoA	Anaplerotic Reactions	LU	2	0.130174	0.163749	25.7924	0.687282
accoa_c	Acetyl CoA	Cysteine Metabolism	LUM	2	0.130991	0.162935	24.3864	0.687282
accoa_c	Acetyl CoA	Tyrosine Tryptophan and Phenylalanine Metabolism	LUM	2	0.130991	0.162935	24.3864	0.687282
accoa_c	Acetyl CoA	Complex Alcohol Metabolism	LUM	2	0.130991	0.162935	24.3864	0.687282
accoa_c	Acetyl CoA	Threonine and Lysine Metabolism	LUM	2	0.130991	0.162935	24.3864	0.687282
accoa_c	Acetyl CoA	Other Amino Acid Metabolism	LUM	2	0.130991	0.162935	24.3864	0.687282
accoa_c	Acetyl CoA	Glutamate metabolism	LUM	2	0.130991	0.162935	24.3864	0.687282
accoa_c	Acetyl CoA	Fatty Acid Biosynthesis	LUM	2	0.130991	0.162935	24.3864	0.687282
accoa_c	Acetyl CoA	Transport Nuclear	LUM	2	0.130991	0.162935	24.3864	0.687282
accoa_c	Acetyl CoA	Valine Leucine and Isoleucine Metabolism	LUM	2	0.130991	0.162935	24.3864	0.687282
accoa_c	Acetyl CoA	Pyruvate Metabolism	LUM	2	0.130991	0.162935	24.3864	0.687282
accoa_c	Acetyl CoA	Methionine Metabolism	LUM	2	0.130991	0.162935	24.3864	0.687282
accoa_c	Acetyl CoA	Sterol Metabolism	LUM	2	0.130991	0.162935	24.3864	0.687282
accoa_c	Acetyl CoA	Fatty Acid Metabolism	LUM	2	0.130991	0.162935	24.3864	0.687282
accoa_c	Acetyl CoA	Anaplerotic Reactions	LUM	2	0.130991	0.162935	24.3864	0.687282
accoa_c	Acetyl CoA	Cysteine Metabolism	M	2	0.147644	0.146475	-0.791769	0.687282
accoa_c	Acetyl CoA	Tyrosine Tryptophan and Phenylalanine Metabolism	M	2	0.147644	0.146475	-0.791769	0.687282
accoa_c	Acetyl CoA	Complex Alcohol Metabolism	M	2	0.147644	0.146475	-0.791769	0.687282
accoa_c	Acetyl CoA	Threonine and Lysine Metabolism	M	2	0.147644	0.146475	-0.791769	0.687282
accoa_c	Acetyl CoA	Other Amino Acid Metabolism	M	2	0.147644	0.146475	-0.791769	0.687282
accoa_c	Acetyl CoA	Glutamate metabolism	M	2	0.147644	0.146475	-0.791769	0.687282
accoa_c	Acetyl CoA	Fatty Acid Biosynthesis	M	2	0.147644	0.146475	-0.791769	0.687282
accoa_c	Acetyl CoA	Transport Nuclear	M	2	0.147644	0.146475	-0.791769	0.687282
accoa_c	Acetyl CoA	Valine Leucine and Isoleucine Metabolism	M	2	0.147644	0.146475	-0.791769	0.687282
accoa_c	Acetyl CoA	Pyruvate Metabolism	M	2	0.147644	0.146475	-0.791769	0.687282
accoa_c	Acetyl CoA	Methionine Metabolism	M	2	0.147644	0.146475	-0.791769	0.687282
accoa_c	Acetyl CoA	Sterol Metabolism	M	2	0.147644	0.146475	-0.791769	0.687282
accoa_c	Acetyl CoA	Fatty Acid Metabolism	M	2	0.147644	0.146475	-0.791769	0.687282
accoa_c	Acetyl CoA	Anaplerotic Reactions	M	2	0.147644	0.146475	-0.791769	0.687282
accoa_c	Acetyl CoA	Cysteine Metabolism	U	2	0.140596	0.153333	9.05929	0.687282
accoa_c	Acetyl CoA	Tyrosine Tryptophan and Phenylalanine Metabolism	U	2	0.140596	0.153333	9.05929	0.687282
accoa_c	Acetyl CoA	Complex Alcohol Metabolism	U	2	0.140596	0.153333	9.05929	0.687282
accoa_c	Acetyl CoA	Threonine and Lysine Metabolism	U	2	0.140596	0.153333	9.05929	0.687282
accoa_c	Acetyl CoA	Other Amino Acid Metabolism	U	2	0.140596	0.153333	9.05929	0.687282
accoa_c	Acetyl CoA	Glutamate metabolism	U	2	0.140596	0.153333	9.05929	0.687282
accoa_c	Acetyl CoA	Fatty Acid Biosynthesis	U	2	0.140596	0.153333	9.05929	0.687282
accoa_c	Acetyl CoA	Transport Nuclear	U	2	0.140596	0.153333	9.05929	0.687282
accoa_c	Acetyl CoA	Valine Leucine and Isoleucine Metabolism	U	2	0.140596	0.153333	9.05929	0.687282
accoa_c	Acetyl CoA	Pyruvate Metabolism	U	2	0.140596	0.153333	9.05929	0.687282
accoa_c	Acetyl CoA	Methionine Metabolism	U	2	0.140596	0.153333	9.05929	0.687282
accoa_c	Acetyl CoA	Sterol Metabolism	U	2	0.140596	0.153333	9.05929	0.687282
accoa_c	Acetyl CoA	Fatty Acid Metabolism	U	2	0.140596	0.153333	9.05929	0.687282
accoa_c	Acetyl CoA	Anaplerotic Reactions	U	2	0.140596	0.153333	9.05929	0.687282
accoa_c	Acetyl CoA	Cysteine Metabolism	UM	2	0.13737	0.156553	13.9645	0.687282
accoa_c	Acetyl CoA	Tyrosine Tryptophan and Phenylalanine Metabolism	UM	2	0.13737	0.156553	13.9645	0.687282
accoa_c	Acetyl CoA	Complex Alcohol Metabolism	UM	2	0.13737	0.156553	13.9645	0.687282
accoa_c	Acetyl CoA	Threonine and Lysine Metabolism	UM	2	0.13737	0.156553	13.9645	0.687282
accoa_c	Acetyl CoA	Other Amino Acid Metabolism	UM	2	0.13737	0.156553	13.9645	0.687282
accoa_c	Acetyl CoA	Glutamate metabolism	UM	2	0.13737	0.156553	13.9645	0.687282
accoa_c	Acetyl CoA	Fatty Acid Biosynthesis	UM	2	0.13737	0.156553	13.9645	0.687282
accoa_c	Acetyl CoA	Transport Nuclear	UM	2	0.13737	0.156553	13.9645	0.687282
accoa_c	Acetyl CoA	Valine Leucine and Isoleucine Metabolism	UM	2	0.13737	0.156553	13.9645	0.687282
accoa_c	Acetyl CoA	Pyruvate Metabolism	UM	2	0.13737	0.156553	13.9645	0.687282
accoa_c	Acetyl CoA	Methionine Metabolism	UM	2	0.13737	0.156553	13.9645	0.687282
accoa_c	Acetyl CoA	Sterol Metabolism	UM	2	0.13737	0.156553	13.9645	0.687282
accoa_c	Acetyl CoA	Fatty Acid Metabolism	UM	2	0.13737	0.156553	13.9645	0.687282
accoa_c	Acetyl CoA	Anaplerotic Reactions	UM	2	0.13737	0.156553	13.9645	0.687282
acg5p_m	N Acetyl L glutamyl 5 phosphate	Arginine and Proline Metabolism	H	2	0.045911	0.046599	1.49855	0.300379
acg5p_m	N Acetyl L glutamyl 5 phosphate	Arginine and Proline Metabolism	HL	2	0.044716	0.047793	6.88121	0.300379
acg5p_m	N Acetyl L glutamyl 5 phosphate	Arginine and Proline Metabolism	HLM	2	0.042065	0.050445	19.9215	0.300379
acg5p_m	N Acetyl L glutamyl 5 phosphate	Arginine and Proline Metabolism	HLU	2	0.04515	0.0473	4.7619	0.300379
acg5p_m	N Acetyl L glutamyl 5 phosphate	Arginine and Proline Metabolism	HLUM	2	0.040871	0.051579	26.1995	0.300379
acg5p_m	N Acetyl L glutamyl 5 phosphate	Arginine and Proline Metabolism	HM	2	0.045616	0.046894	2.80165	0.300379
acg5p_m	N Acetyl L glutamyl 5 phosphate	Arginine and Proline Metabolism	HU	2	0.044816	0.047635	6.29016	0.300379
acg5p_m	N Acetyl L glutamyl 5 phosphate	Arginine and Proline Metabolism	HUM	2	0.045806	0.046645	1.83164	0.300379
acg5p_m	N Acetyl L glutamyl 5 phosphate	Arginine and Proline Metabolism	L	2	0.043593	0.048916	12.2107	0.300379
acg5p_m	N Acetyl L glutamyl 5 phosphate	Arginine and Proline Metabolism	LM	2	0.043527	0.048982	12.5325	0.300379
acg5p_m	N Acetyl L glutamyl 5 phosphate	Arginine and Proline Metabolism	LU	2	0.04296	0.04949	15.2002	0.300379
acg5p_m	N Acetyl L glutamyl 5 phosphate	Arginine and Proline Metabolism	LUM	2	0.041343	0.051108	23.6195	0.300379
acg5p_m	N Acetyl L glutamyl 5 phosphate	Arginine and Proline Metabolism	M	2	0.045893	0.046616	1.5754	0.300379
acg5p_m	N Acetyl L glutamyl 5 phosphate	Arginine and Proline Metabolism	U	2	0.045825	0.046625	1.74577	0.300379
acg5p_m	N Acetyl L glutamyl 5 phosphate	Arginine and Proline Metabolism	UM	2	0.04518	0.047271	4.62815	0.300379
acg5sa_m	N Acetyl L glutamate 5 semialdehyde	Arginine and Proline Metabolism	H	2	0.045911	0.046599	1.49855	0.300379
acg5sa_m	N Acetyl L glutamate 5 semialdehyde	Arginine and Proline Metabolism	HL	2	0.044716	0.047793	6.88121	0.300379
acg5sa_m	N Acetyl L glutamate 5 semialdehyde	Arginine and Proline Metabolism	HLM	2	0.042065	0.050445	19.9215	0.300379
acg5sa_m	N Acetyl L glutamate 5 semialdehyde	Arginine and Proline Metabolism	HLU	2	0.04515	0.0473	4.7619	0.300379
acg5sa_m	N Acetyl L glutamate 5 semialdehyde	Arginine and Proline Metabolism	HLUM	2	0.040871	0.051579	26.1995	0.300379
acg5sa_m	N Acetyl L glutamate 5 semialdehyde	Arginine and Proline Metabolism	HM	2	0.045616	0.046894	2.80165	0.300379
acg5sa_m	N Acetyl L glutamate 5 semialdehyde	Arginine and Proline Metabolism	HU	2	0.044816	0.047635	6.29016	0.300379
acg5sa_m	N Acetyl L glutamate 5 semialdehyde	Arginine and Proline Metabolism	HUM	2	0.045806	0.046645	1.83164	0.300379
acg5sa_m	N Acetyl L glutamate 5 semialdehyde	Arginine and Proline Metabolism	L	2	0.043593	0.048916	12.2107	0.300379
acg5sa_m	N Acetyl L glutamate 5 semialdehyde	Arginine and Proline Metabolism	LM	2	0.043527	0.048982	12.5325	0.300379
acg5sa_m	N Acetyl L glutamate 5 semialdehyde	Arginine and Proline Metabolism	LU	2	0.04296	0.04949	15.2002	0.300379
acg5sa_m	N Acetyl L glutamate 5 semialdehyde	Arginine and Proline Metabolism	LUM	2	0.041343	0.051108	23.6195	0.300379
acg5sa_m	N Acetyl L glutamate 5 semialdehyde	Arginine and Proline Metabolism	M	2	0.045893	0.046616	1.5754	0.300379
acg5sa_m	N Acetyl L glutamate 5 semialdehyde	Arginine and Proline Metabolism	U	2	0.045825	0.046625	1.74577	0.300379
acg5sa_m	N Acetyl L glutamate 5 semialdehyde	Arginine and Proline Metabolism	UM	2	0.04518	0.047271	4.62815	0.300379
acglu_m	N Acetyl L glutamate	Arginine and Proline Metabolism	H	2	0.045911	0.046599	1.49855	0.300379
acglu_m	N Acetyl L glutamate	Arginine and Proline Metabolism	HL	2	0.044716	0.047793	6.88121	0.300379
acglu_m	N Acetyl L glutamate	Arginine and Proline Metabolism	HLM	2	0.042065	0.050445	19.9215	0.300379
acglu_m	N Acetyl L glutamate	Arginine and Proline Metabolism	HLU	2	0.04515	0.0473	4.7619	0.300379
acglu_m	N Acetyl L glutamate	Arginine and Proline Metabolism	HLUM	2	0.040871	0.051579	26.1995	0.300379
acglu_m	N Acetyl L glutamate	Arginine and Proline Metabolism	HM	2	0.045616	0.046894	2.80165	0.300379
acglu_m	N Acetyl L glutamate	Arginine and Proline Metabolism	HU	2	0.044816	0.047635	6.29016	0.300379
acglu_m	N Acetyl L glutamate	Arginine and Proline Metabolism	HUM	2	0.045806	0.046645	1.83164	0.300379
acglu_m	N Acetyl L glutamate	Arginine and Proline Metabolism	L	2	0.043593	0.048916	12.2107	0.300379
acglu_m	N Acetyl L glutamate	Arginine and Proline Metabolism	LM	2	0.043527	0.048982	12.5325	0.300379
acglu_m	N Acetyl L glutamate	Arginine and Proline Metabolism	LU	2	0.04296	0.04949	15.2002	0.300379
acglu_m	N Acetyl L glutamate	Arginine and Proline Metabolism	LUM	2	0.041343	0.051108	23.6195	0.300379
acglu_m	N Acetyl L glutamate	Arginine and Proline Metabolism	M	2	0.045893	0.046616	1.5754	0.300379
acglu_m	N Acetyl L glutamate	Arginine and Proline Metabolism	U	2	0.045825	0.046625	1.74577	0.300379
acglu_m	N Acetyl L glutamate	Arginine and Proline Metabolism	UM	2	0.04518	0.047271	4.62815	0.300379
achms_c	O Acetyl L homoserine	Methionine Metabolism	H	2	0.015404	0.017584	14.1522	8.59e-12
achms_c	O Acetyl L homoserine	Thiamine Metabolism	H	2	0.015404	0.017584	14.1522	8.59e-12
achms_c	O Acetyl L homoserine	Methionine Metabolism	HL	2	0.015413	0.017575	14.0271	8.59e-12
achms_c	O Acetyl L homoserine	Thiamine Metabolism	HL	2	0.015413	0.017575	14.0271	8.59e-12
achms_c	O Acetyl L homoserine	Methionine Metabolism	HLM	2	0.032988	0	-100	8.59e-12
achms_c	O Acetyl L homoserine	Thiamine Metabolism	HLM	2	0.032988	0	-100	8.59e-12
achms_c	O Acetyl L homoserine	Methionine Metabolism	HLU	2	0.015277	0.017689	15.7884	8.59e-12
achms_c	O Acetyl L homoserine	Thiamine Metabolism	HLU	2	0.015277	0.017689	15.7884	8.59e-12
achms_c	O Acetyl L homoserine	Methionine Metabolism	HLUM	2	0.032967	0	-100	8.59e-12
achms_c	O Acetyl L homoserine	Thiamine Metabolism	HLUM	2	0.032967	0	-100	8.59e-12
achms_c	O Acetyl L homoserine	Methionine Metabolism	HM	2	0.032987	0	-100	8.59e-12
achms_c	O Acetyl L homoserine	Thiamine Metabolism	HM	2	0.032987	0	-100	8.59e-12
achms_c	O Acetyl L homoserine	Methionine Metabolism	HU	2	0.015205	0.017762	16.8168	8.59e-12
achms_c	O Acetyl L homoserine	Thiamine Metabolism	HU	2	0.015205	0.017762	16.8168	8.59e-12
achms_c	O Acetyl L homoserine	Methionine Metabolism	HUM	2	0.032966	0	-100	8.59e-12
achms_c	O Acetyl L homoserine	Thiamine Metabolism	HUM	2	0.032966	0	-100	8.59e-12
achms_c	O Acetyl L homoserine	Methionine Metabolism	L	2	0.015978	0.01701	6.45888	8.59e-12
achms_c	O Acetyl L homoserine	Thiamine Metabolism	L	2	0.015978	0.01701	6.45888	8.59e-12
achms_c	O Acetyl L homoserine	Methionine Metabolism	LM	2	0.032987	0	-100	8.59e-12
achms_c	O Acetyl L homoserine	Thiamine Metabolism	LM	2	0.032987	0	-100	8.59e-12
achms_c	O Acetyl L homoserine	Methionine Metabolism	LU	2	0.015494	0.017473	12.7727	8.59e-12
achms_c	O Acetyl L homoserine	Thiamine Metabolism	LU	2	0.015494	0.017473	12.7727	8.59e-12
achms_c	O Acetyl L homoserine	Methionine Metabolism	LUM	2	0.032966	0	-100	8.59e-12
achms_c	O Acetyl L homoserine	Thiamine Metabolism	LUM	2	0.032966	0	-100	8.59e-12
achms_c	O Acetyl L homoserine	Methionine Metabolism	M	2	0.032987	0	-100	8.59e-12
achms_c	O Acetyl L homoserine	Thiamine Metabolism	M	2	0.032987	0	-100	8.59e-12
achms_c	O Acetyl L homoserine	Methionine Metabolism	U	2	0.016029	0.016938	5.67097	8.59e-12
achms_c	O Acetyl L homoserine	Thiamine Metabolism	U	2	0.016029	0.016938	5.67097	8.59e-12
achms_c	O Acetyl L homoserine	Methionine Metabolism	UM	2	0.032967	0	-100	8.59e-12
achms_c	O Acetyl L homoserine	Thiamine Metabolism	UM	2	0.032967	0	-100	8.59e-12
acorn_m	N2 Acetyl L ornithine	Arginine and Proline Metabolism	H	2	0.045911	0.046599	1.49855	0.300379
acorn_m	N2 Acetyl L ornithine	Arginine and Proline Metabolism	HL	2	0.044716	0.047793	6.88121	0.300379
acorn_m	N2 Acetyl L ornithine	Arginine and Proline Metabolism	HLM	2	0.042065	0.050445	19.9215	0.300379
acorn_m	N2 Acetyl L ornithine	Arginine and Proline Metabolism	HLU	2	0.04515	0.0473	4.7619	0.300379
acorn_m	N2 Acetyl L ornithine	Arginine and Proline Metabolism	HLUM	2	0.040871	0.051579	26.1995	0.300379
acorn_m	N2 Acetyl L ornithine	Arginine and Proline Metabolism	HM	2	0.045616	0.046894	2.80165	0.300379
acorn_m	N2 Acetyl L ornithine	Arginine and Proline Metabolism	HU	2	0.044816	0.047635	6.29016	0.300379
acorn_m	N2 Acetyl L ornithine	Arginine and Proline Metabolism	HUM	2	0.045806	0.046645	1.83164	0.300379
acorn_m	N2 Acetyl L ornithine	Arginine and Proline Metabolism	L	2	0.043593	0.048916	12.2107	0.300379
acorn_m	N2 Acetyl L ornithine	Arginine and Proline Metabolism	LM	2	0.043527	0.048982	12.5325	0.300379
acorn_m	N2 Acetyl L ornithine	Arginine and Proline Metabolism	LU	2	0.04296	0.04949	15.2002	0.300379
acorn_m	N2 Acetyl L ornithine	Arginine and Proline Metabolism	LUM	2	0.041343	0.051108	23.6195	0.300379
acorn_m	N2 Acetyl L ornithine	Arginine and Proline Metabolism	M	2	0.045893	0.046616	1.5754	0.300379
acorn_m	N2 Acetyl L ornithine	Arginine and Proline Metabolism	U	2	0.045825	0.046625	1.74577	0.300379
acorn_m	N2 Acetyl L ornithine	Arginine and Proline Metabolism	UM	2	0.04518	0.047271	4.62815	0.300379
adn_c	Adenosine	Transport Extracellular	H	2	0.005226	0.006404	22.5411	0.592168
adn_c	Adenosine	Nucleotide Salvage Pathway	H	2	0.005226	0.006404	22.5411	0.592168
adn_c	Adenosine	Methionine Metabolism	H	2	0.005226	0.006404	22.5411	0.592168
adn_c	Adenosine	Transport Extracellular	HL	2	0.005819	0.005811	-0.137481	0.592168
adn_c	Adenosine	Nucleotide Salvage Pathway	HL	2	0.005819	0.005811	-0.137481	0.592168
adn_c	Adenosine	Methionine Metabolism	HL	2	0.005819	0.005811	-0.137481	0.592168
adn_c	Adenosine	Transport Extracellular	HLM	2	0.005188	0.006442	24.1712	0.592168
adn_c	Adenosine	Nucleotide Salvage Pathway	HLM	2	0.005188	0.006442	24.1712	0.592168
adn_c	Adenosine	Methionine Metabolism	HLM	2	0.005188	0.006442	24.1712	0.592168
adn_c	Adenosine	Transport Extracellular	HLU	2	0.005811	0.005812	0.0172087	0.592168
adn_c	Adenosine	Nucleotide Salvage Pathway	HLU	2	0.005811	0.005812	0.0172087	0.592168
adn_c	Adenosine	Methionine Metabolism	HLU	2	0.005811	0.005812	0.0172087	0.592168
adn_c	Adenosine	Transport Extracellular	HLUM	2	0.005186	0.006437	24.1226	0.592168
adn_c	Adenosine	Nucleotide Salvage Pathway	HLUM	2	0.005186	0.006437	24.1226	0.592168
adn_c	Adenosine	Methionine Metabolism	HLUM	2	0.005186	0.006437	24.1226	0.592168
adn_c	Adenosine	Transport Extracellular	HM	2	0.005775	0.005855	1.38528	0.592168
adn_c	Adenosine	Nucleotide Salvage Pathway	HM	2	0.005775	0.005855	1.38528	0.592168
adn_c	Adenosine	Methionine Metabolism	HM	2	0.005775	0.005855	1.38528	0.592168
adn_c	Adenosine	Transport Extracellular	HU	2	0.005183	0.00644	24.2524	0.592168
adn_c	Adenosine	Nucleotide Salvage Pathway	HU	2	0.005183	0.00644	24.2524	0.592168
adn_c	Adenosine	Methionine Metabolism	HU	2	0.005183	0.00644	24.2524	0.592168
adn_c	Adenosine	Transport Extracellular	HUM	2	0.00577	0.005853	1.43847	0.592168
adn_c	Adenosine	Nucleotide Salvage Pathway	HUM	2	0.00577	0.005853	1.43847	0.592168
adn_c	Adenosine	Methionine Metabolism	HUM	2	0.00577	0.005853	1.43847	0.592168
adn_c	Adenosine	Transport Extracellular	L	2	0.005815	0.005815	0	0.592168
adn_c	Adenosine	Nucleotide Salvage Pathway	L	2	0.005815	0.005815	0	0.592168
adn_c	Adenosine	Methionine Metabolism	L	2	0.005815	0.005815	0	0.592168
adn_c	Adenosine	Transport Extracellular	LM	2	0.00577	0.00586	1.55979	0.592168
adn_c	Adenosine	Nucleotide Salvage Pathway	LM	2	0.00577	0.00586	1.55979	0.592168
adn_c	Adenosine	Methionine Metabolism	LM	2	0.00577	0.00586	1.55979	0.592168
adn_c	Adenosine	Transport Extracellular	LU	2	0.005811	0.005812	0.0172087	0.592168
adn_c	Adenosine	Nucleotide Salvage Pathway	LU	2	0.005811	0.005812	0.0172087	0.592168
adn_c	Adenosine	Methionine Metabolism	LU	2	0.005811	0.005812	0.0172087	0.592168
adn_c	Adenosine	Transport Extracellular	LUM	2	0.005278	0.006344	20.197	0.592168
adn_c	Adenosine	Nucleotide Salvage Pathway	LUM	2	0.005278	0.006344	20.197	0.592168
adn_c	Adenosine	Methionine Metabolism	LUM	2	0.005278	0.006344	20.197	0.592168
adn_c	Adenosine	Transport Extracellular	M	2	0.005775	0.005856	1.4026	0.592168
adn_c	Adenosine	Nucleotide Salvage Pathway	M	2	0.005775	0.005856	1.4026	0.592168
adn_c	Adenosine	Methionine Metabolism	M	2	0.005775	0.005856	1.4026	0.592168
adn_c	Adenosine	Transport Extracellular	U	2	0.005811	0.005812	0.0172087	0.592168
adn_c	Adenosine	Nucleotide Salvage Pathway	U	2	0.005811	0.005812	0.0172087	0.592168
adn_c	Adenosine	Methionine Metabolism	U	2	0.005811	0.005812	0.0172087	0.592168
adn_c	Adenosine	Transport Extracellular	UM	2	0.005715	0.005907	3.35958	0.592168
adn_c	Adenosine	Nucleotide Salvage Pathway	UM	2	0.005715	0.005907	3.35958	0.592168
adn_c	Adenosine	Methionine Metabolism	UM	2	0.005715	0.005907	3.35958	0.592168
ahcys_c	S Adenosyl L homocysteine	Other	H	2	0.005226	0.006404	22.5411	0.591292
ahcys_c	S Adenosyl L homocysteine	Transport Mitochondrial	H	2	0.005226	0.006404	22.5411	0.591292
ahcys_c	S Adenosyl L homocysteine	Complex Alcohol Metabolism	H	2	0.005226	0.006404	22.5411	0.591292
ahcys_c	S Adenosyl L homocysteine	Phospholipid Biosynthesis	H	2	0.005226	0.006404	22.5411	0.591292
ahcys_c	S Adenosyl L homocysteine	Methionine Metabolism	H	2	0.005226	0.006404	22.5411	0.591292
ahcys_c	S Adenosyl L homocysteine	Porphyrin and Chlorophyll Metabolism	H	2	0.005226	0.006404	22.5411	0.591292
ahcys_c	S Adenosyl L homocysteine	Alanine and Aspartate Metabolism	H	2	0.005226	0.006404	22.5411	0.591292
ahcys_c	S Adenosyl L homocysteine	Histidine Metabolism	H	2	0.005226	0.006404	22.5411	0.591292
ahcys_c	S Adenosyl L homocysteine	Sterol Metabolism	H	2	0.005226	0.006404	22.5411	0.591292
ahcys_c	S Adenosyl L homocysteine	NAD Biosynthesis	H	2	0.005226	0.006404	22.5411	0.591292
ahcys_c	S Adenosyl L homocysteine	Other	HL	2	0.005819	0.005811	-0.137481	0.591292
ahcys_c	S Adenosyl L homocysteine	Transport Mitochondrial	HL	2	0.005819	0.005811	-0.137481	0.591292
ahcys_c	S Adenosyl L homocysteine	Complex Alcohol Metabolism	HL	2	0.005819	0.005811	-0.137481	0.591292
ahcys_c	S Adenosyl L homocysteine	Phospholipid Biosynthesis	HL	2	0.005819	0.005811	-0.137481	0.591292
ahcys_c	S Adenosyl L homocysteine	Methionine Metabolism	HL	2	0.005819	0.005811	-0.137481	0.591292
ahcys_c	S Adenosyl L homocysteine	Porphyrin and Chlorophyll Metabolism	HL	2	0.005819	0.005811	-0.137481	0.591292
ahcys_c	S Adenosyl L homocysteine	Alanine and Aspartate Metabolism	HL	2	0.005819	0.005811	-0.137481	0.591292
ahcys_c	S Adenosyl L homocysteine	Histidine Metabolism	HL	2	0.005819	0.005811	-0.137481	0.591292
ahcys_c	S Adenosyl L homocysteine	Sterol Metabolism	HL	2	0.005819	0.005811	-0.137481	0.591292
ahcys_c	S Adenosyl L homocysteine	NAD Biosynthesis	HL	2	0.005819	0.005811	-0.137481	0.591292
ahcys_c	S Adenosyl L homocysteine	Other	HLM	2	0.005188	0.006442	24.1712	0.591292
ahcys_c	S Adenosyl L homocysteine	Transport Mitochondrial	HLM	2	0.005188	0.006442	24.1712	0.591292
ahcys_c	S Adenosyl L homocysteine	Complex Alcohol Metabolism	HLM	2	0.005188	0.006442	24.1712	0.591292
ahcys_c	S Adenosyl L homocysteine	Phospholipid Biosynthesis	HLM	2	0.005188	0.006442	24.1712	0.591292
ahcys_c	S Adenosyl L homocysteine	Methionine Metabolism	HLM	2	0.005188	0.006442	24.1712	0.591292
ahcys_c	S Adenosyl L homocysteine	Porphyrin and Chlorophyll Metabolism	HLM	2	0.005188	0.006442	24.1712	0.591292
ahcys_c	S Adenosyl L homocysteine	Alanine and Aspartate Metabolism	HLM	2	0.005188	0.006442	24.1712	0.591292
ahcys_c	S Adenosyl L homocysteine	Histidine Metabolism	HLM	2	0.005188	0.006442	24.1712	0.591292
ahcys_c	S Adenosyl L homocysteine	Sterol Metabolism	HLM	2	0.005188	0.006442	24.1712	0.591292
ahcys_c	S Adenosyl L homocysteine	NAD Biosynthesis	HLM	2	0.005188	0.006442	24.1712	0.591292
ahcys_c	S Adenosyl L homocysteine	Other	HLU	2	0.005812	0.005812	0	0.591292
ahcys_c	S Adenosyl L homocysteine	Transport Mitochondrial	HLU	2	0.005812	0.005812	0	0.591292
ahcys_c	S Adenosyl L homocysteine	Complex Alcohol Metabolism	HLU	2	0.005812	0.005812	0	0.591292
ahcys_c	S Adenosyl L homocysteine	Phospholipid Biosynthesis	HLU	2	0.005812	0.005812	0	0.591292
ahcys_c	S Adenosyl L homocysteine	Methionine Metabolism	HLU	2	0.005812	0.005812	0	0.591292
ahcys_c	S Adenosyl L homocysteine	Porphyrin and Chlorophyll Metabolism	HLU	2	0.005812	0.005812	0	0.591292
ahcys_c	S Adenosyl L homocysteine	Alanine and Aspartate Metabolism	HLU	2	0.005812	0.005812	0	0.591292
ahcys_c	S Adenosyl L homocysteine	Histidine Metabolism	HLU	2	0.005812	0.005812	0	0.591292
ahcys_c	S Adenosyl L homocysteine	Sterol Metabolism	HLU	2	0.005812	0.005812	0	0.591292
ahcys_c	S Adenosyl L homocysteine	NAD Biosynthesis	HLU	2	0.005812	0.005812	0	0.591292
ahcys_c	S Adenosyl L homocysteine	Other	HLUM	2	0.005187	0.006437	24.0987	0.591292
ahcys_c	S Adenosyl L homocysteine	Transport Mitochondrial	HLUM	2	0.005187	0.006437	24.0987	0.591292
ahcys_c	S Adenosyl L homocysteine	Complex Alcohol Metabolism	HLUM	2	0.005187	0.006437	24.0987	0.591292
ahcys_c	S Adenosyl L homocysteine	Phospholipid Biosynthesis	HLUM	2	0.005187	0.006437	24.0987	0.591292
ahcys_c	S Adenosyl L homocysteine	Methionine Metabolism	HLUM	2	0.005187	0.006437	24.0987	0.591292
ahcys_c	S Adenosyl L homocysteine	Porphyrin and Chlorophyll Metabolism	HLUM	2	0.005187	0.006437	24.0987	0.591292
ahcys_c	S Adenosyl L homocysteine	Alanine and Aspartate Metabolism	HLUM	2	0.005187	0.006437	24.0987	0.591292
ahcys_c	S Adenosyl L homocysteine	Histidine Metabolism	HLUM	2	0.005187	0.006437	24.0987	0.591292
ahcys_c	S Adenosyl L homocysteine	Sterol Metabolism	HLUM	2	0.005187	0.006437	24.0987	0.591292
ahcys_c	S Adenosyl L homocysteine	NAD Biosynthesis	HLUM	2	0.005187	0.006437	24.0987	0.591292
ahcys_c	S Adenosyl L homocysteine	Other	HM	2	0.005776	0.005855	1.36773	0.591292
ahcys_c	S Adenosyl L homocysteine	Transport Mitochondrial	HM	2	0.005776	0.005855	1.36773	0.591292
ahcys_c	S Adenosyl L homocysteine	Complex Alcohol Metabolism	HM	2	0.005776	0.005855	1.36773	0.591292
ahcys_c	S Adenosyl L homocysteine	Phospholipid Biosynthesis	HM	2	0.005776	0.005855	1.36773	0.591292
ahcys_c	S Adenosyl L homocysteine	Methionine Metabolism	HM	2	0.005776	0.005855	1.36773	0.591292
ahcys_c	S Adenosyl L homocysteine	Porphyrin and Chlorophyll Metabolism	HM	2	0.005776	0.005855	1.36773	0.591292
ahcys_c	S Adenosyl L homocysteine	Alanine and Aspartate Metabolism	HM	2	0.005776	0.005855	1.36773	0.591292
ahcys_c	S Adenosyl L homocysteine	Histidine Metabolism	HM	2	0.005776	0.005855	1.36773	0.591292
ahcys_c	S Adenosyl L homocysteine	Sterol Metabolism	HM	2	0.005776	0.005855	1.36773	0.591292
ahcys_c	S Adenosyl L homocysteine	NAD Biosynthesis	HM	2	0.005776	0.005855	1.36773	0.591292
ahcys_c	S Adenosyl L homocysteine	Other	HU	2	0.005183	0.006441	24.2717	0.591292
ahcys_c	S Adenosyl L homocysteine	Transport Mitochondrial	HU	2	0.005183	0.006441	24.2717	0.591292
ahcys_c	S Adenosyl L homocysteine	Complex Alcohol Metabolism	HU	2	0.005183	0.006441	24.2717	0.591292
ahcys_c	S Adenosyl L homocysteine	Phospholipid Biosynthesis	HU	2	0.005183	0.006441	24.2717	0.591292
ahcys_c	S Adenosyl L homocysteine	Methionine Metabolism	HU	2	0.005183	0.006441	24.2717	0.591292
ahcys_c	S Adenosyl L homocysteine	Porphyrin and Chlorophyll Metabolism	HU	2	0.005183	0.006441	24.2717	0.591292
ahcys_c	S Adenosyl L homocysteine	Alanine and Aspartate Metabolism	HU	2	0.005183	0.006441	24.2717	0.591292
ahcys_c	S Adenosyl L homocysteine	Histidine Metabolism	HU	2	0.005183	0.006441	24.2717	0.591292
ahcys_c	S Adenosyl L homocysteine	Sterol Metabolism	HU	2	0.005183	0.006441	24.2717	0.591292
ahcys_c	S Adenosyl L homocysteine	NAD Biosynthesis	HU	2	0.005183	0.006441	24.2717	0.591292
ahcys_c	S Adenosyl L homocysteine	Other	HUM	2	0.005771	0.005853	1.4209	0.591292
ahcys_c	S Adenosyl L homocysteine	Transport Mitochondrial	HUM	2	0.005771	0.005853	1.4209	0.591292
ahcys_c	S Adenosyl L homocysteine	Complex Alcohol Metabolism	HUM	2	0.005771	0.005853	1.4209	0.591292
ahcys_c	S Adenosyl L homocysteine	Phospholipid Biosynthesis	HUM	2	0.005771	0.005853	1.4209	0.591292
ahcys_c	S Adenosyl L homocysteine	Methionine Metabolism	HUM	2	0.005771	0.005853	1.4209	0.591292
ahcys_c	S Adenosyl L homocysteine	Porphyrin and Chlorophyll Metabolism	HUM	2	0.005771	0.005853	1.4209	0.591292
ahcys_c	S Adenosyl L homocysteine	Alanine and Aspartate Metabolism	HUM	2	0.005771	0.005853	1.4209	0.591292
ahcys_c	S Adenosyl L homocysteine	Histidine Metabolism	HUM	2	0.005771	0.005853	1.4209	0.591292
ahcys_c	S Adenosyl L homocysteine	Sterol Metabolism	HUM	2	0.005771	0.005853	1.4209	0.591292
ahcys_c	S Adenosyl L homocysteine	NAD Biosynthesis	HUM	2	0.005771	0.005853	1.4209	0.591292
ahcys_c	S Adenosyl L homocysteine	Other	L	2	0.005815	0.005815	0	0.591292
ahcys_c	S Adenosyl L homocysteine	Transport Mitochondrial	L	2	0.005815	0.005815	0	0.591292
ahcys_c	S Adenosyl L homocysteine	Complex Alcohol Metabolism	L	2	0.005815	0.005815	0	0.591292
ahcys_c	S Adenosyl L homocysteine	Phospholipid Biosynthesis	L	2	0.005815	0.005815	0	0.591292
ahcys_c	S Adenosyl L homocysteine	Methionine Metabolism	L	2	0.005815	0.005815	0	0.591292
ahcys_c	S Adenosyl L homocysteine	Porphyrin and Chlorophyll Metabolism	L	2	0.005815	0.005815	0	0.591292
ahcys_c	S Adenosyl L homocysteine	Alanine and Aspartate Metabolism	L	2	0.005815	0.005815	0	0.591292
ahcys_c	S Adenosyl L homocysteine	Histidine Metabolism	L	2	0.005815	0.005815	0	0.591292
ahcys_c	S Adenosyl L homocysteine	Sterol Metabolism	L	2	0.005815	0.005815	0	0.591292
ahcys_c	S Adenosyl L homocysteine	NAD Biosynthesis	L	2	0.005815	0.005815	0	0.591292
ahcys_c	S Adenosyl L homocysteine	Other	LM	2	0.00577	0.005861	1.57712	0.591292
ahcys_c	S Adenosyl L homocysteine	Transport Mitochondrial	LM	2	0.00577	0.005861	1.57712	0.591292
ahcys_c	S Adenosyl L homocysteine	Complex Alcohol Metabolism	LM	2	0.00577	0.005861	1.57712	0.591292
ahcys_c	S Adenosyl L homocysteine	Phospholipid Biosynthesis	LM	2	0.00577	0.005861	1.57712	0.591292
ahcys_c	S Adenosyl L homocysteine	Methionine Metabolism	LM	2	0.00577	0.005861	1.57712	0.591292
ahcys_c	S Adenosyl L homocysteine	Porphyrin and Chlorophyll Metabolism	LM	2	0.00577	0.005861	1.57712	0.591292
ahcys_c	S Adenosyl L homocysteine	Alanine and Aspartate Metabolism	LM	2	0.00577	0.005861	1.57712	0.591292
ahcys_c	S Adenosyl L homocysteine	Histidine Metabolism	LM	2	0.00577	0.005861	1.57712	0.591292
ahcys_c	S Adenosyl L homocysteine	Sterol Metabolism	LM	2	0.00577	0.005861	1.57712	0.591292
ahcys_c	S Adenosyl L homocysteine	NAD Biosynthesis	LM	2	0.00577	0.005861	1.57712	0.591292
ahcys_c	S Adenosyl L homocysteine	Other	LU	2	0.005811	0.005812	0.0172087	0.591292
ahcys_c	S Adenosyl L homocysteine	Transport Mitochondrial	LU	2	0.005811	0.005812	0.0172087	0.591292
ahcys_c	S Adenosyl L homocysteine	Complex Alcohol Metabolism	LU	2	0.005811	0.005812	0.0172087	0.591292
ahcys_c	S Adenosyl L homocysteine	Phospholipid Biosynthesis	LU	2	0.005811	0.005812	0.0172087	0.591292
ahcys_c	S Adenosyl L homocysteine	Methionine Metabolism	LU	2	0.005811	0.005812	0.0172087	0.591292
ahcys_c	S Adenosyl L homocysteine	Porphyrin and Chlorophyll Metabolism	LU	2	0.005811	0.005812	0.0172087	0.591292
ahcys_c	S Adenosyl L homocysteine	Alanine and Aspartate Metabolism	LU	2	0.005811	0.005812	0.0172087	0.591292
ahcys_c	S Adenosyl L homocysteine	Histidine Metabolism	LU	2	0.005811	0.005812	0.0172087	0.591292
ahcys_c	S Adenosyl L homocysteine	Sterol Metabolism	LU	2	0.005811	0.005812	0.0172087	0.591292
ahcys_c	S Adenosyl L homocysteine	NAD Biosynthesis	LU	2	0.005811	0.005812	0.0172087	0.591292
ahcys_c	S Adenosyl L homocysteine	Other	LUM	2	0.005279	0.006345	20.1932	0.591292
ahcys_c	S Adenosyl L homocysteine	Transport Mitochondrial	LUM	2	0.005279	0.006345	20.1932	0.591292
ahcys_c	S Adenosyl L homocysteine	Complex Alcohol Metabolism	LUM	2	0.005279	0.006345	20.1932	0.591292
ahcys_c	S Adenosyl L homocysteine	Phospholipid Biosynthesis	LUM	2	0.005279	0.006345	20.1932	0.591292
ahcys_c	S Adenosyl L homocysteine	Methionine Metabolism	LUM	2	0.005279	0.006345	20.1932	0.591292
ahcys_c	S Adenosyl L homocysteine	Porphyrin and Chlorophyll Metabolism	LUM	2	0.005279	0.006345	20.1932	0.591292
ahcys_c	S Adenosyl L homocysteine	Alanine and Aspartate Metabolism	LUM	2	0.005279	0.006345	20.1932	0.591292
ahcys_c	S Adenosyl L homocysteine	Histidine Metabolism	LUM	2	0.005279	0.006345	20.1932	0.591292
ahcys_c	S Adenosyl L homocysteine	Sterol Metabolism	LUM	2	0.005279	0.006345	20.1932	0.591292
ahcys_c	S Adenosyl L homocysteine	NAD Biosynthesis	LUM	2	0.005279	0.006345	20.1932	0.591292
ahcys_c	S Adenosyl L homocysteine	Other	M	2	0.005775	0.005856	1.4026	0.591292
ahcys_c	S Adenosyl L homocysteine	Transport Mitochondrial	M	2	0.005775	0.005856	1.4026	0.591292
ahcys_c	S Adenosyl L homocysteine	Complex Alcohol Metabolism	M	2	0.005775	0.005856	1.4026	0.591292
ahcys_c	S Adenosyl L homocysteine	Phospholipid Biosynthesis	M	2	0.005775	0.005856	1.4026	0.591292
ahcys_c	S Adenosyl L homocysteine	Methionine Metabolism	M	2	0.005775	0.005856	1.4026	0.591292
ahcys_c	S Adenosyl L homocysteine	Porphyrin and Chlorophyll Metabolism	M	2	0.005775	0.005856	1.4026	0.591292
ahcys_c	S Adenosyl L homocysteine	Alanine and Aspartate Metabolism	M	2	0.005775	0.005856	1.4026	0.591292
ahcys_c	S Adenosyl L homocysteine	Histidine Metabolism	M	2	0.005775	0.005856	1.4026	0.591292
ahcys_c	S Adenosyl L homocysteine	Sterol Metabolism	M	2	0.005775	0.005856	1.4026	0.591292
ahcys_c	S Adenosyl L homocysteine	NAD Biosynthesis	M	2	0.005775	0.005856	1.4026	0.591292
ahcys_c	S Adenosyl L homocysteine	Other	U	2	0.005812	0.005812	0	0.591292
ahcys_c	S Adenosyl L homocysteine	Transport Mitochondrial	U	2	0.005812	0.005812	0	0.591292
ahcys_c	S Adenosyl L homocysteine	Complex Alcohol Metabolism	U	2	0.005812	0.005812	0	0.591292
ahcys_c	S Adenosyl L homocysteine	Phospholipid Biosynthesis	U	2	0.005812	0.005812	0	0.591292
ahcys_c	S Adenosyl L homocysteine	Methionine Metabolism	U	2	0.005812	0.005812	0	0.591292
ahcys_c	S Adenosyl L homocysteine	Porphyrin and Chlorophyll Metabolism	U	2	0.005812	0.005812	0	0.591292
ahcys_c	S Adenosyl L homocysteine	Alanine and Aspartate Metabolism	U	2	0.005812	0.005812	0	0.591292
ahcys_c	S Adenosyl L homocysteine	Histidine Metabolism	U	2	0.005812	0.005812	0	0.591292
ahcys_c	S Adenosyl L homocysteine	Sterol Metabolism	U	2	0.005812	0.005812	0	0.591292
ahcys_c	S Adenosyl L homocysteine	NAD Biosynthesis	U	2	0.005812	0.005812	0	0.591292
ahcys_c	S Adenosyl L homocysteine	Other	UM	2	0.005716	0.005908	3.35899	0.591292
ahcys_c	S Adenosyl L homocysteine	Transport Mitochondrial	UM	2	0.005716	0.005908	3.35899	0.591292
ahcys_c	S Adenosyl L homocysteine	Complex Alcohol Metabolism	UM	2	0.005716	0.005908	3.35899	0.591292
ahcys_c	S Adenosyl L homocysteine	Phospholipid Biosynthesis	UM	2	0.005716	0.005908	3.35899	0.591292
ahcys_c	S Adenosyl L homocysteine	Methionine Metabolism	UM	2	0.005716	0.005908	3.35899	0.591292
ahcys_c	S Adenosyl L homocysteine	Porphyrin and Chlorophyll Metabolism	UM	2	0.005716	0.005908	3.35899	0.591292
ahcys_c	S Adenosyl L homocysteine	Alanine and Aspartate Metabolism	UM	2	0.005716	0.005908	3.35899	0.591292
ahcys_c	S Adenosyl L homocysteine	Histidine Metabolism	UM	2	0.005716	0.005908	3.35899	0.591292
ahcys_c	S Adenosyl L homocysteine	Sterol Metabolism	UM	2	0.005716	0.005908	3.35899	0.591292
ahcys_c	S Adenosyl L homocysteine	NAD Biosynthesis	UM	2	0.005716	0.005908	3.35899	0.591292
aicar_c	5 Amino 1 5 Phospho D ribosyl imidazole 4 carboxamide	Purine and Pyrimidine Biosynthesis	H	2	0.059213	0.035942	-39.3005	0.535303
aicar_c	5 Amino 1 5 Phospho D ribosyl imidazole 4 carboxamide	Histidine Metabolism	H	2	0.059213	0.035942	-39.3005	0.535303
aicar_c	5 Amino 1 5 Phospho D ribosyl imidazole 4 carboxamide	Purine and Pyrimidine Biosynthesis	HL	2	0.062688	0.032468	-48.207	0.535303
aicar_c	5 Amino 1 5 Phospho D ribosyl imidazole 4 carboxamide	Histidine Metabolism	HL	2	0.062688	0.032468	-48.207	0.535303
aicar_c	5 Amino 1 5 Phospho D ribosyl imidazole 4 carboxamide	Purine and Pyrimidine Biosynthesis	HLM	2	0.066663	0.028493	-57.2581	0.535303
aicar_c	5 Amino 1 5 Phospho D ribosyl imidazole 4 carboxamide	Histidine Metabolism	HLM	2	0.066663	0.028493	-57.2581	0.535303
aicar_c	5 Amino 1 5 Phospho D ribosyl imidazole 4 carboxamide	Purine and Pyrimidine Biosynthesis	HLU	2	0.062257	0.032837	-47.2557	0.535303
aicar_c	5 Amino 1 5 Phospho D ribosyl imidazole 4 carboxamide	Histidine Metabolism	HLU	2	0.062257	0.032837	-47.2557	0.535303
aicar_c	5 Amino 1 5 Phospho D ribosyl imidazole 4 carboxamide	Purine and Pyrimidine Biosynthesis	HLUM	2	0.06662	0.028475	-57.2576	0.535303
aicar_c	5 Amino 1 5 Phospho D ribosyl imidazole 4 carboxamide	Histidine Metabolism	HLUM	2	0.06662	0.028475	-57.2576	0.535303
aicar_c	5 Amino 1 5 Phospho D ribosyl imidazole 4 carboxamide	Purine and Pyrimidine Biosynthesis	HM	2	0.069597	0.025558	-63.2772	0.535303
aicar_c	5 Amino 1 5 Phospho D ribosyl imidazole 4 carboxamide	Histidine Metabolism	HM	2	0.069597	0.025558	-63.2772	0.535303
aicar_c	5 Amino 1 5 Phospho D ribosyl imidazole 4 carboxamide	Purine and Pyrimidine Biosynthesis	HU	2	0.058252	0.036842	-36.7541	0.535303
aicar_c	5 Amino 1 5 Phospho D ribosyl imidazole 4 carboxamide	Histidine Metabolism	HU	2	0.058252	0.036842	-36.7541	0.535303
aicar_c	5 Amino 1 5 Phospho D ribosyl imidazole 4 carboxamide	Purine and Pyrimidine Biosynthesis	HUM	2	0.070885	0.024208	-65.8489	0.535303
aicar_c	5 Amino 1 5 Phospho D ribosyl imidazole 4 carboxamide	Histidine Metabolism	HUM	2	0.070885	0.024208	-65.8489	0.535303
aicar_c	5 Amino 1 5 Phospho D ribosyl imidazole 4 carboxamide	Purine and Pyrimidine Biosynthesis	L	2	0.04893	0.046224	-5.53035	0.535303
aicar_c	5 Amino 1 5 Phospho D ribosyl imidazole 4 carboxamide	Histidine Metabolism	L	2	0.04893	0.046224	-5.53035	0.535303
aicar_c	5 Amino 1 5 Phospho D ribosyl imidazole 4 carboxamide	Purine and Pyrimidine Biosynthesis	LM	2	0.051335	0.043819	-14.6411	0.535303
aicar_c	5 Amino 1 5 Phospho D ribosyl imidazole 4 carboxamide	Histidine Metabolism	LM	2	0.051335	0.043819	-14.6411	0.535303
aicar_c	5 Amino 1 5 Phospho D ribosyl imidazole 4 carboxamide	Purine and Pyrimidine Biosynthesis	LU	2	0.046786	0.048309	3.25525	0.535303
aicar_c	5 Amino 1 5 Phospho D ribosyl imidazole 4 carboxamide	Histidine Metabolism	LU	2	0.046786	0.048309	3.25525	0.535303
aicar_c	5 Amino 1 5 Phospho D ribosyl imidazole 4 carboxamide	Purine and Pyrimidine Biosynthesis	LUM	2	0.044225	0.050869	15.0232	0.535303
aicar_c	5 Amino 1 5 Phospho D ribosyl imidazole 4 carboxamide	Histidine Metabolism	LUM	2	0.044225	0.050869	15.0232	0.535303
aicar_c	5 Amino 1 5 Phospho D ribosyl imidazole 4 carboxamide	Purine and Pyrimidine Biosynthesis	M	2	0.050298	0.044857	-10.8175	0.535303
aicar_c	5 Amino 1 5 Phospho D ribosyl imidazole 4 carboxamide	Histidine Metabolism	M	2	0.050298	0.044857	-10.8175	0.535303
aicar_c	5 Amino 1 5 Phospho D ribosyl imidazole 4 carboxamide	Purine and Pyrimidine Biosynthesis	U	2	0.046161	0.048933	6.00507	0.535303
aicar_c	5 Amino 1 5 Phospho D ribosyl imidazole 4 carboxamide	Histidine Metabolism	U	2	0.046161	0.048933	6.00507	0.535303
aicar_c	5 Amino 1 5 Phospho D ribosyl imidazole 4 carboxamide	Purine and Pyrimidine Biosynthesis	UM	2	0.044661	0.050433	12.924	0.535303
aicar_c	5 Amino 1 5 Phospho D ribosyl imidazole 4 carboxamide	Histidine Metabolism	UM	2	0.044661	0.050433	12.924	0.535303
air_c	5 amino 1 5 phospho D ribosyl imidazole	Purine and Pyrimidine Biosynthesis	H	2	0.021046	0.035943	70.783	0.00504706
air_c	5 amino 1 5 phospho D ribosyl imidazole	Thiamine Metabolism	H	2	0.021046	0.035943	70.783	0.00504706
air_c	5 amino 1 5 phospho D ribosyl imidazole	Purine and Pyrimidine Biosynthesis	HL	2	0.024521	0.032468	32.409	0.00504706
air_c	5 amino 1 5 phospho D ribosyl imidazole	Thiamine Metabolism	HL	2	0.024521	0.032468	32.409	0.00504706
air_c	5 amino 1 5 phospho D ribosyl imidazole	Purine and Pyrimidine Biosynthesis	HLM	2	0.028496	0.028493	-0.0105278	0.00504706
air_c	5 amino 1 5 phospho D ribosyl imidazole	Thiamine Metabolism	HLM	2	0.028496	0.028493	-0.0105278	0.00504706
air_c	5 amino 1 5 phospho D ribosyl imidazole	Purine and Pyrimidine Biosynthesis	HLU	2	0.024115	0.032837	36.1684	0.00504706
air_c	5 amino 1 5 phospho D ribosyl imidazole	Thiamine Metabolism	HLU	2	0.024115	0.032837	36.1684	0.00504706
air_c	5 amino 1 5 phospho D ribosyl imidazole	Purine and Pyrimidine Biosynthesis	HLUM	2	0.028478	0.028475	-0.0105344	0.00504706
air_c	5 amino 1 5 phospho D ribosyl imidazole	Thiamine Metabolism	HLUM	2	0.028478	0.028475	-0.0105344	0.00504706
air_c	5 amino 1 5 phospho D ribosyl imidazole	Purine and Pyrimidine Biosynthesis	HM	2	0.031431	0.025558	-18.6854	0.00504706
air_c	5 amino 1 5 phospho D ribosyl imidazole	Thiamine Metabolism	HM	2	0.031431	0.025558	-18.6854	0.00504706
air_c	5 amino 1 5 phospho D ribosyl imidazole	Purine and Pyrimidine Biosynthesis	HU	2	0.02011	0.036843	83.2074	0.00504706
air_c	5 amino 1 5 phospho D ribosyl imidazole	Thiamine Metabolism	HU	2	0.02011	0.036843	83.2074	0.00504706
air_c	5 amino 1 5 phospho D ribosyl imidazole	Purine and Pyrimidine Biosynthesis	HUM	2	0.032743	0.024208	-26.0666	0.00504706
air_c	5 amino 1 5 phospho D ribosyl imidazole	Thiamine Metabolism	HUM	2	0.032743	0.024208	-26.0666	0.00504706
air_c	5 amino 1 5 phospho D ribosyl imidazole	Purine and Pyrimidine Biosynthesis	L	2	0.03042	0.026569	-12.6594	0.00504706
air_c	5 amino 1 5 phospho D ribosyl imidazole	Thiamine Metabolism	L	2	0.03042	0.026569	-12.6594	0.00504706
air_c	5 amino 1 5 phospho D ribosyl imidazole	Purine and Pyrimidine Biosynthesis	LM	2	0.033868	0.023121	-31.732	0.00504706
air_c	5 amino 1 5 phospho D ribosyl imidazole	Thiamine Metabolism	LM	2	0.033868	0.023121	-31.732	0.00504706
air_c	5 amino 1 5 phospho D ribosyl imidazole	Purine and Pyrimidine Biosynthesis	LU	2	0.028823	0.02813	-2.40433	0.00504706
air_c	5 amino 1 5 phospho D ribosyl imidazole	Thiamine Metabolism	LU	2	0.028823	0.02813	-2.40433	0.00504706
air_c	5 amino 1 5 phospho D ribosyl imidazole	Purine and Pyrimidine Biosynthesis	LUM	2	0.032386	0.024567	-24.1431	0.00504706
air_c	5 amino 1 5 phospho D ribosyl imidazole	Thiamine Metabolism	LUM	2	0.032386	0.024567	-24.1431	0.00504706
air_c	5 amino 1 5 phospho D ribosyl imidazole	Purine and Pyrimidine Biosynthesis	M	2	0.032677	0.024311	-25.6021	0.00504706
air_c	5 amino 1 5 phospho D ribosyl imidazole	Thiamine Metabolism	M	2	0.032677	0.024311	-25.6021	0.00504706
air_c	5 amino 1 5 phospho D ribosyl imidazole	Purine and Pyrimidine Biosynthesis	U	2	0.027389	0.029564	7.94114	0.00504706
air_c	5 amino 1 5 phospho D ribosyl imidazole	Thiamine Metabolism	U	2	0.027389	0.029564	7.94114	0.00504706
air_c	5 amino 1 5 phospho D ribosyl imidazole	Purine and Pyrimidine Biosynthesis	UM	2	0.029938	0.027015	-9.76351	0.00504706
air_c	5 amino 1 5 phospho D ribosyl imidazole	Thiamine Metabolism	UM	2	0.029938	0.027015	-9.76351	0.00504706
ala_L_c	L Alanine	Transport Mitochondrial	H	2	0.142902	0.150575	5.36941	0.206681
ala_L_c	L Alanine	Transport Extracellular	H	2	0.142902	0.150575	5.36941	0.206681
ala_L_c	L Alanine	Tyrosine Tryptophan and Phenylalanine Metabolism	H	2	0.142902	0.150575	5.36941	0.206681
ala_L_c	L Alanine	Other Amino Acid Metabolism	H	2	0.142902	0.150575	5.36941	0.206681
ala_L_c	L Alanine	Glycine and Serine Metabolism	H	2	0.142902	0.150575	5.36941	0.206681
ala_L_c	L Alanine	Alanine and Aspartate Metabolism	H	2	0.142902	0.150575	5.36941	0.206681
ala_L_c	L Alanine	tRNA charging	H	2	0.142902	0.150575	5.36941	0.206681
ala_L_c	L Alanine	NA	H	2	0.142902	0.150575	5.36941	0.206681
ala_L_c	L Alanine	Transport Mitochondrial	HL	2	0.146095	0.155105	6.16722	0.206681
ala_L_c	L Alanine	Transport Extracellular	HL	2	0.146095	0.155105	6.16722	0.206681
ala_L_c	L Alanine	Tyrosine Tryptophan and Phenylalanine Metabolism	HL	2	0.146095	0.155105	6.16722	0.206681
ala_L_c	L Alanine	Other Amino Acid Metabolism	HL	2	0.146095	0.155105	6.16722	0.206681
ala_L_c	L Alanine	Glycine and Serine Metabolism	HL	2	0.146095	0.155105	6.16722	0.206681
ala_L_c	L Alanine	Alanine and Aspartate Metabolism	HL	2	0.146095	0.155105	6.16722	0.206681
ala_L_c	L Alanine	tRNA charging	HL	2	0.146095	0.155105	6.16722	0.206681
ala_L_c	L Alanine	NA	HL	2	0.146095	0.155105	6.16722	0.206681
ala_L_c	L Alanine	Transport Mitochondrial	HLM	2	0.132359	0.168936	27.6347	0.206681
ala_L_c	L Alanine	Transport Extracellular	HLM	2	0.132359	0.168936	27.6347	0.206681
ala_L_c	L Alanine	Tyrosine Tryptophan and Phenylalanine Metabolism	HLM	2	0.132359	0.168936	27.6347	0.206681
ala_L_c	L Alanine	Other Amino Acid Metabolism	HLM	2	0.132359	0.168936	27.6347	0.206681
ala_L_c	L Alanine	Glycine and Serine Metabolism	HLM	2	0.132359	0.168936	27.6347	0.206681
ala_L_c	L Alanine	Alanine and Aspartate Metabolism	HLM	2	0.132359	0.168936	27.6347	0.206681
ala_L_c	L Alanine	tRNA charging	HLM	2	0.132359	0.168936	27.6347	0.206681
ala_L_c	L Alanine	NA	HLM	2	0.132359	0.168936	27.6347	0.206681
ala_L_c	L Alanine	Transport Mitochondrial	HLU	2	0.14713	0.146773	-0.242643	0.206681
ala_L_c	L Alanine	Transport Extracellular	HLU	2	0.14713	0.146773	-0.242643	0.206681
ala_L_c	L Alanine	Tyrosine Tryptophan and Phenylalanine Metabolism	HLU	2	0.14713	0.146773	-0.242643	0.206681
ala_L_c	L Alanine	Other Amino Acid Metabolism	HLU	2	0.14713	0.146773	-0.242643	0.206681
ala_L_c	L Alanine	Glycine and Serine Metabolism	HLU	2	0.14713	0.146773	-0.242643	0.206681
ala_L_c	L Alanine	Alanine and Aspartate Metabolism	HLU	2	0.14713	0.146773	-0.242643	0.206681
ala_L_c	L Alanine	tRNA charging	HLU	2	0.14713	0.146773	-0.242643	0.206681
ala_L_c	L Alanine	NA	HLU	2	0.14713	0.146773	-0.242643	0.206681
ala_L_c	L Alanine	Transport Mitochondrial	HLUM	2	0.13213	0.165443	25.2123	0.206681
ala_L_c	L Alanine	Transport Extracellular	HLUM	2	0.13213	0.165443	25.2123	0.206681
ala_L_c	L Alanine	Tyrosine Tryptophan and Phenylalanine Metabolism	HLUM	2	0.13213	0.165443	25.2123	0.206681
ala_L_c	L Alanine	Other Amino Acid Metabolism	HLUM	2	0.13213	0.165443	25.2123	0.206681
ala_L_c	L Alanine	Glycine and Serine Metabolism	HLUM	2	0.13213	0.165443	25.2123	0.206681
ala_L_c	L Alanine	Alanine and Aspartate Metabolism	HLUM	2	0.13213	0.165443	25.2123	0.206681
ala_L_c	L Alanine	tRNA charging	HLUM	2	0.13213	0.165443	25.2123	0.206681
ala_L_c	L Alanine	NA	HLUM	2	0.13213	0.165443	25.2123	0.206681
ala_L_c	L Alanine	Transport Mitochondrial	HM	2	0.148425	0.147282	-0.770086	0.206681
ala_L_c	L Alanine	Transport Extracellular	HM	2	0.148425	0.147282	-0.770086	0.206681
ala_L_c	L Alanine	Tyrosine Tryptophan and Phenylalanine Metabolism	HM	2	0.148425	0.147282	-0.770086	0.206681
ala_L_c	L Alanine	Other Amino Acid Metabolism	HM	2	0.148425	0.147282	-0.770086	0.206681
ala_L_c	L Alanine	Glycine and Serine Metabolism	HM	2	0.148425	0.147282	-0.770086	0.206681
ala_L_c	L Alanine	Alanine and Aspartate Metabolism	HM	2	0.148425	0.147282	-0.770086	0.206681
ala_L_c	L Alanine	tRNA charging	HM	2	0.148425	0.147282	-0.770086	0.206681
ala_L_c	L Alanine	NA	HM	2	0.148425	0.147282	-0.770086	0.206681
ala_L_c	L Alanine	Transport Mitochondrial	HU	2	0.143488	0.152263	6.11549	0.206681
ala_L_c	L Alanine	Transport Extracellular	HU	2	0.143488	0.152263	6.11549	0.206681
ala_L_c	L Alanine	Tyrosine Tryptophan and Phenylalanine Metabolism	HU	2	0.143488	0.152263	6.11549	0.206681
ala_L_c	L Alanine	Other Amino Acid Metabolism	HU	2	0.143488	0.152263	6.11549	0.206681
ala_L_c	L Alanine	Glycine and Serine Metabolism	HU	2	0.143488	0.152263	6.11549	0.206681
ala_L_c	L Alanine	Alanine and Aspartate Metabolism	HU	2	0.143488	0.152263	6.11549	0.206681
ala_L_c	L Alanine	tRNA charging	HU	2	0.143488	0.152263	6.11549	0.206681
ala_L_c	L Alanine	NA	HU	2	0.143488	0.152263	6.11549	0.206681
ala_L_c	L Alanine	Transport Mitochondrial	HUM	2	0.170984	0.146577	-14.2744	0.206681
ala_L_c	L Alanine	Transport Extracellular	HUM	3	0.170984	0.146577	-14.2744	0.206681
ala_L_c	L Alanine	Tyrosine Tryptophan and Phenylalanine Metabolism	HUM	3	0.170984	0.146577	-14.2744	0.206681
ala_L_c	L Alanine	Other Amino Acid Metabolism	HUM	3	0.170984	0.146577	-14.2744	0.206681
ala_L_c	L Alanine	Glycine and Serine Metabolism	HUM	3	0.170984	0.146577	-14.2744	0.206681
ala_L_c	L Alanine	Alanine and Aspartate Metabolism	HUM	3	0.170984	0.146577	-14.2744	0.206681
ala_L_c	L Alanine	tRNA charging	HUM	3	0.170984	0.146577	-14.2744	0.206681
ala_L_c	L Alanine	NA	HUM	3	0.170984	0.146577	-14.2744	0.206681
ala_L_c	L Alanine	Transport Mitochondrial	L	1	0.145638	0.156345	7.35179	0.206681
ala_L_c	L Alanine	Transport Extracellular	L	1	0.145638	0.156345	7.35179	0.206681
ala_L_c	L Alanine	Tyrosine Tryptophan and Phenylalanine Metabolism	L	1	0.145638	0.156345	7.35179	0.206681
ala_L_c	L Alanine	Other Amino Acid Metabolism	L	1	0.145638	0.156345	7.35179	0.206681
ala_L_c	L Alanine	Glycine and Serine Metabolism	L	1	0.145638	0.156345	7.35179	0.206681
ala_L_c	L Alanine	Alanine and Aspartate Metabolism	L	1	0.145638	0.156345	7.35179	0.206681
ala_L_c	L Alanine	tRNA charging	L	1	0.145638	0.156345	7.35179	0.206681
ala_L_c	L Alanine	NA	L	1	0.145638	0.156345	7.35179	0.206681
ala_L_c	L Alanine	Transport Mitochondrial	LM	2	0.145194	0.158853	9.40741	0.206681
ala_L_c	L Alanine	Transport Extracellular	LM	2	0.145194	0.158853	9.40741	0.206681
ala_L_c	L Alanine	Tyrosine Tryptophan and Phenylalanine Metabolism	LM	2	0.145194	0.158853	9.40741	0.206681
ala_L_c	L Alanine	Other Amino Acid Metabolism	LM	2	0.145194	0.158853	9.40741	0.206681
ala_L_c	L Alanine	Glycine and Serine Metabolism	LM	2	0.145194	0.158853	9.40741	0.206681
ala_L_c	L Alanine	Alanine and Aspartate Metabolism	LM	2	0.145194	0.158853	9.40741	0.206681
ala_L_c	L Alanine	tRNA charging	LM	2	0.145194	0.158853	9.40741	0.206681
ala_L_c	L Alanine	NA	LM	2	0.145194	0.158853	9.40741	0.206681
ala_L_c	L Alanine	Transport Mitochondrial	LU	2	0.145568	0.152746	4.93103	0.206681
ala_L_c	L Alanine	Transport Extracellular	LU	2	0.145568	0.152746	4.93103	0.206681
ala_L_c	L Alanine	Tyrosine Tryptophan and Phenylalanine Metabolism	LU	2	0.145568	0.152746	4.93103	0.206681
ala_L_c	L Alanine	Other Amino Acid Metabolism	LU	2	0.145568	0.152746	4.93103	0.206681
ala_L_c	L Alanine	Glycine and Serine Metabolism	LU	2	0.145568	0.152746	4.93103	0.206681
ala_L_c	L Alanine	Alanine and Aspartate Metabolism	LU	2	0.145568	0.152746	4.93103	0.206681
ala_L_c	L Alanine	tRNA charging	LU	2	0.145568	0.152746	4.93103	0.206681
ala_L_c	L Alanine	NA	LU	2	0.145568	0.152746	4.93103	0.206681
ala_L_c	L Alanine	Transport Mitochondrial	LUM	2	0.135909	0.162867	19.8353	0.206681
ala_L_c	L Alanine	Transport Extracellular	LUM	2	0.135909	0.162867	19.8353	0.206681
ala_L_c	L Alanine	Tyrosine Tryptophan and Phenylalanine Metabolism	LUM	2	0.135909	0.162867	19.8353	0.206681
ala_L_c	L Alanine	Other Amino Acid Metabolism	LUM	2	0.135909	0.162867	19.8353	0.206681
ala_L_c	L Alanine	Glycine and Serine Metabolism	LUM	2	0.135909	0.162867	19.8353	0.206681
ala_L_c	L Alanine	Alanine and Aspartate Metabolism	LUM	2	0.135909	0.162867	19.8353	0.206681
ala_L_c	L Alanine	tRNA charging	LUM	2	0.135909	0.162867	19.8353	0.206681
ala_L_c	L Alanine	NA	LUM	2	0.135909	0.162867	19.8353	0.206681
ala_L_c	L Alanine	Transport Mitochondrial	M	2	0.145865	0.148948	2.1136	0.206681
ala_L_c	L Alanine	Transport Extracellular	M	2	0.145865	0.148948	2.1136	0.206681
ala_L_c	L Alanine	Tyrosine Tryptophan and Phenylalanine Metabolism	M	2	0.145865	0.148948	2.1136	0.206681
ala_L_c	L Alanine	Other Amino Acid Metabolism	M	2	0.145865	0.148948	2.1136	0.206681
ala_L_c	L Alanine	Glycine and Serine Metabolism	M	2	0.145865	0.148948	2.1136	0.206681
ala_L_c	L Alanine	Alanine and Aspartate Metabolism	M	2	0.145865	0.148948	2.1136	0.206681
ala_L_c	L Alanine	tRNA charging	M	2	0.145865	0.148948	2.1136	0.206681
ala_L_c	L Alanine	NA	M	2	0.145865	0.148948	2.1136	0.206681
ala_L_c	L Alanine	Transport Mitochondrial	U	2	0.152535	0.146562	-3.91582	0.206681
ala_L_c	L Alanine	Transport Extracellular	U	2	0.152535	0.146562	-3.91582	0.206681
ala_L_c	L Alanine	Tyrosine Tryptophan and Phenylalanine Metabolism	U	2	0.152535	0.146562	-3.91582	0.206681
ala_L_c	L Alanine	Other Amino Acid Metabolism	U	2	0.152535	0.146562	-3.91582	0.206681
ala_L_c	L Alanine	Glycine and Serine Metabolism	U	2	0.152535	0.146562	-3.91582	0.206681
ala_L_c	L Alanine	Alanine and Aspartate Metabolism	U	2	0.152535	0.146562	-3.91582	0.206681
ala_L_c	L Alanine	tRNA charging	U	2	0.152535	0.146562	-3.91582	0.206681
ala_L_c	L Alanine	NA	U	2	0.152535	0.146562	-3.91582	0.206681
ala_L_c	L Alanine	Transport Mitochondrial	UM	2	0.14401	0.150442	4.46636	0.206681
ala_L_c	L Alanine	Transport Extracellular	UM	2	0.14401	0.150442	4.46636	0.206681
ala_L_c	L Alanine	Tyrosine Tryptophan and Phenylalanine Metabolism	UM	2	0.14401	0.150442	4.46636	0.206681
ala_L_c	L Alanine	Other Amino Acid Metabolism	UM	2	0.14401	0.150442	4.46636	0.206681
ala_L_c	L Alanine	Glycine and Serine Metabolism	UM	2	0.14401	0.150442	4.46636	0.206681
ala_L_c	L Alanine	Alanine and Aspartate Metabolism	UM	2	0.14401	0.150442	4.46636	0.206681
ala_L_c	L Alanine	tRNA charging	UM	2	0.14401	0.150442	4.46636	0.206681
ala_L_c	L Alanine	NA	UM	2	0.14401	0.150442	4.46636	0.206681
amet_c	S Adenosyl L methionine	Other	H	2	0.005226	0.006405	22.5603	0.591841
amet_c	S Adenosyl L methionine	Transport Mitochondrial	H	2	0.005226	0.006405	22.5603	0.591841
amet_c	S Adenosyl L methionine	Transport Extracellular	H	2	0.005226	0.006405	22.5603	0.591841
amet_c	S Adenosyl L methionine	Complex Alcohol Metabolism	H	2	0.005226	0.006405	22.5603	0.591841
amet_c	S Adenosyl L methionine	Pantothenate and CoA Biosynthesis	H	2	0.005226	0.006405	22.5603	0.591841
amet_c	S Adenosyl L methionine	Phospholipid Biosynthesis	H	2	0.005226	0.006405	22.5603	0.591841
amet_c	S Adenosyl L methionine	Methionine Metabolism	H	2	0.005226	0.006405	22.5603	0.591841
amet_c	S Adenosyl L methionine	Porphyrin and Chlorophyll Metabolism	H	2	0.005226	0.006405	22.5603	0.591841
amet_c	S Adenosyl L methionine	Alanine and Aspartate Metabolism	H	2	0.005226	0.006405	22.5603	0.591841
amet_c	S Adenosyl L methionine	Histidine Metabolism	H	2	0.005226	0.006405	22.5603	0.591841
amet_c	S Adenosyl L methionine	Sterol Metabolism	H	2	0.005226	0.006405	22.5603	0.591841
amet_c	S Adenosyl L methionine	NAD Biosynthesis	H	2	0.005226	0.006405	22.5603	0.591841
amet_c	S Adenosyl L methionine	Other	HL	2	0.005819	0.005812	-0.120296	0.591841
amet_c	S Adenosyl L methionine	Transport Mitochondrial	HL	2	0.005819	0.005812	-0.120296	0.591841
amet_c	S Adenosyl L methionine	Transport Extracellular	HL	2	0.005819	0.005812	-0.120296	0.591841
amet_c	S Adenosyl L methionine	Complex Alcohol Metabolism	HL	2	0.005819	0.005812	-0.120296	0.591841
amet_c	S Adenosyl L methionine	Pantothenate and CoA Biosynthesis	HL	2	0.005819	0.005812	-0.120296	0.591841
amet_c	S Adenosyl L methionine	Phospholipid Biosynthesis	HL	2	0.005819	0.005812	-0.120296	0.591841
amet_c	S Adenosyl L methionine	Methionine Metabolism	HL	2	0.005819	0.005812	-0.120296	0.591841
amet_c	S Adenosyl L methionine	Porphyrin and Chlorophyll Metabolism	HL	2	0.005819	0.005812	-0.120296	0.591841
amet_c	S Adenosyl L methionine	Alanine and Aspartate Metabolism	HL	2	0.005819	0.005812	-0.120296	0.591841
amet_c	S Adenosyl L methionine	Histidine Metabolism	HL	2	0.005819	0.005812	-0.120296	0.591841
amet_c	S Adenosyl L methionine	Sterol Metabolism	HL	2	0.005819	0.005812	-0.120296	0.591841
amet_c	S Adenosyl L methionine	NAD Biosynthesis	HL	2	0.005819	0.005812	-0.120296	0.591841
amet_c	S Adenosyl L methionine	Other	HLM	2	0.005188	0.006442	24.1712	0.591841
amet_c	S Adenosyl L methionine	Transport Mitochondrial	HLM	2	0.005188	0.006442	24.1712	0.591841
amet_c	S Adenosyl L methionine	Transport Extracellular	HLM	2	0.005188	0.006442	24.1712	0.591841
amet_c	S Adenosyl L methionine	Complex Alcohol Metabolism	HLM	2	0.005188	0.006442	24.1712	0.591841
amet_c	S Adenosyl L methionine	Pantothenate and CoA Biosynthesis	HLM	2	0.005188	0.006442	24.1712	0.591841
amet_c	S Adenosyl L methionine	Phospholipid Biosynthesis	HLM	2	0.005188	0.006442	24.1712	0.591841
amet_c	S Adenosyl L methionine	Methionine Metabolism	HLM	2	0.005188	0.006442	24.1712	0.591841
amet_c	S Adenosyl L methionine	Porphyrin and Chlorophyll Metabolism	HLM	2	0.005188	0.006442	24.1712	0.591841
amet_c	S Adenosyl L methionine	Alanine and Aspartate Metabolism	HLM	2	0.005188	0.006442	24.1712	0.591841
amet_c	S Adenosyl L methionine	Histidine Metabolism	HLM	2	0.005188	0.006442	24.1712	0.591841
amet_c	S Adenosyl L methionine	Sterol Metabolism	HLM	2	0.005188	0.006442	24.1712	0.591841
amet_c	S Adenosyl L methionine	NAD Biosynthesis	HLM	2	0.005188	0.006442	24.1712	0.591841
amet_c	S Adenosyl L methionine	Other	HLU	2	0.005811	0.005812	0.0172087	0.591841
amet_c	S Adenosyl L methionine	Transport Mitochondrial	HLU	2	0.005811	0.005812	0.0172087	0.591841
amet_c	S Adenosyl L methionine	Transport Extracellular	HLU	2	0.005811	0.005812	0.0172087	0.591841
amet_c	S Adenosyl L methionine	Complex Alcohol Metabolism	HLU	2	0.005811	0.005812	0.0172087	0.591841
amet_c	S Adenosyl L methionine	Pantothenate and CoA Biosynthesis	HLU	2	0.005811	0.005812	0.0172087	0.591841
amet_c	S Adenosyl L methionine	Phospholipid Biosynthesis	HLU	2	0.005811	0.005812	0.0172087	0.591841
amet_c	S Adenosyl L methionine	Methionine Metabolism	HLU	2	0.005811	0.005812	0.0172087	0.591841
amet_c	S Adenosyl L methionine	Porphyrin and Chlorophyll Metabolism	HLU	2	0.005811	0.005812	0.0172087	0.591841
amet_c	S Adenosyl L methionine	Alanine and Aspartate Metabolism	HLU	2	0.005811	0.005812	0.0172087	0.591841
amet_c	S Adenosyl L methionine	Histidine Metabolism	HLU	2	0.005811	0.005812	0.0172087	0.591841
amet_c	S Adenosyl L methionine	Sterol Metabolism	HLU	2	0.005811	0.005812	0.0172087	0.591841
amet_c	S Adenosyl L methionine	NAD Biosynthesis	HLU	2	0.005811	0.005812	0.0172087	0.591841
amet_c	S Adenosyl L methionine	Other	HLUM	2	0.005186	0.006437	24.1226	0.591841
amet_c	S Adenosyl L methionine	Transport Mitochondrial	HLUM	2	0.005186	0.006437	24.1226	0.591841
amet_c	S Adenosyl L methionine	Transport Extracellular	HLUM	2	0.005186	0.006437	24.1226	0.591841
amet_c	S Adenosyl L methionine	Complex Alcohol Metabolism	HLUM	2	0.005186	0.006437	24.1226	0.591841
amet_c	S Adenosyl L methionine	Pantothenate and CoA Biosynthesis	HLUM	2	0.005186	0.006437	24.1226	0.591841
amet_c	S Adenosyl L methionine	Phospholipid Biosynthesis	HLUM	2	0.005186	0.006437	24.1226	0.591841
amet_c	S Adenosyl L methionine	Methionine Metabolism	HLUM	2	0.005186	0.006437	24.1226	0.591841
amet_c	S Adenosyl L methionine	Porphyrin and Chlorophyll Metabolism	HLUM	2	0.005186	0.006437	24.1226	0.591841
amet_c	S Adenosyl L methionine	Alanine and Aspartate Metabolism	HLUM	2	0.005186	0.006437	24.1226	0.591841
amet_c	S Adenosyl L methionine	Histidine Metabolism	HLUM	2	0.005186	0.006437	24.1226	0.591841
amet_c	S Adenosyl L methionine	Sterol Metabolism	HLUM	2	0.005186	0.006437	24.1226	0.591841
amet_c	S Adenosyl L methionine	NAD Biosynthesis	HLUM	2	0.005186	0.006437	24.1226	0.591841
amet_c	S Adenosyl L methionine	Other	HM	2	0.005776	0.005855	1.36773	0.591841
amet_c	S Adenosyl L methionine	Transport Mitochondrial	HM	2	0.005776	0.005855	1.36773	0.591841
amet_c	S Adenosyl L methionine	Transport Extracellular	HM	2	0.005776	0.005855	1.36773	0.591841
amet_c	S Adenosyl L methionine	Complex Alcohol Metabolism	HM	2	0.005776	0.005855	1.36773	0.591841
amet_c	S Adenosyl L methionine	Pantothenate and CoA Biosynthesis	HM	2	0.005776	0.005855	1.36773	0.591841
amet_c	S Adenosyl L methionine	Phospholipid Biosynthesis	HM	2	0.005776	0.005855	1.36773	0.591841
amet_c	S Adenosyl L methionine	Methionine Metabolism	HM	2	0.005776	0.005855	1.36773	0.591841
amet_c	S Adenosyl L methionine	Porphyrin and Chlorophyll Metabolism	HM	2	0.005776	0.005855	1.36773	0.591841
amet_c	S Adenosyl L methionine	Alanine and Aspartate Metabolism	HM	2	0.005776	0.005855	1.36773	0.591841
amet_c	S Adenosyl L methionine	Histidine Metabolism	HM	2	0.005776	0.005855	1.36773	0.591841
amet_c	S Adenosyl L methionine	Sterol Metabolism	HM	2	0.005776	0.005855	1.36773	0.591841
amet_c	S Adenosyl L methionine	NAD Biosynthesis	HM	2	0.005776	0.005855	1.36773	0.591841
amet_c	S Adenosyl L methionine	Other	HU	2	0.005183	0.00644	24.2524	0.591841
amet_c	S Adenosyl L methionine	Transport Mitochondrial	HU	2	0.005183	0.00644	24.2524	0.591841
amet_c	S Adenosyl L methionine	Transport Extracellular	HU	2	0.005183	0.00644	24.2524	0.591841
amet_c	S Adenosyl L methionine	Complex Alcohol Metabolism	HU	2	0.005183	0.00644	24.2524	0.591841
amet_c	S Adenosyl L methionine	Pantothenate and CoA Biosynthesis	HU	2	0.005183	0.00644	24.2524	0.591841
amet_c	S Adenosyl L methionine	Phospholipid Biosynthesis	HU	2	0.005183	0.00644	24.2524	0.591841
amet_c	S Adenosyl L methionine	Methionine Metabolism	HU	2	0.005183	0.00644	24.2524	0.591841
amet_c	S Adenosyl L methionine	Porphyrin and Chlorophyll Metabolism	HU	2	0.005183	0.00644	24.2524	0.591841
amet_c	S Adenosyl L methionine	Alanine and Aspartate Metabolism	HU	2	0.005183	0.00644	24.2524	0.591841
amet_c	S Adenosyl L methionine	Histidine Metabolism	HU	2	0.005183	0.00644	24.2524	0.591841
amet_c	S Adenosyl L methionine	Sterol Metabolism	HU	2	0.005183	0.00644	24.2524	0.591841
amet_c	S Adenosyl L methionine	NAD Biosynthesis	HU	2	0.005183	0.00644	24.2524	0.591841
amet_c	S Adenosyl L methionine	Other	HUM	2	0.00577	0.005853	1.43847	0.591841
amet_c	S Adenosyl L methionine	Transport Mitochondrial	HUM	2	0.00577	0.005853	1.43847	0.591841
amet_c	S Adenosyl L methionine	Transport Extracellular	HUM	2	0.00577	0.005853	1.43847	0.591841
amet_c	S Adenosyl L methionine	Complex Alcohol Metabolism	HUM	2	0.00577	0.005853	1.43847	0.591841
amet_c	S Adenosyl L methionine	Pantothenate and CoA Biosynthesis	HUM	2	0.00577	0.005853	1.43847	0.591841
amet_c	S Adenosyl L methionine	Phospholipid Biosynthesis	HUM	2	0.00577	0.005853	1.43847	0.591841
amet_c	S Adenosyl L methionine	Methionine Metabolism	HUM	2	0.00577	0.005853	1.43847	0.591841
amet_c	S Adenosyl L methionine	Porphyrin and Chlorophyll Metabolism	HUM	2	0.00577	0.005853	1.43847	0.591841
amet_c	S Adenosyl L methionine	Alanine and Aspartate Metabolism	HUM	2	0.00577	0.005853	1.43847	0.591841
amet_c	S Adenosyl L methionine	Histidine Metabolism	HUM	2	0.00577	0.005853	1.43847	0.591841
amet_c	S Adenosyl L methionine	Sterol Metabolism	HUM	2	0.00577	0.005853	1.43847	0.591841
amet_c	S Adenosyl L methionine	NAD Biosynthesis	HUM	2	0.00577	0.005853	1.43847	0.591841
amet_c	S Adenosyl L methionine	Other	L	2	0.005815	0.005815	0	0.591841
amet_c	S Adenosyl L methionine	Transport Mitochondrial	L	2	0.005815	0.005815	0	0.591841
amet_c	S Adenosyl L methionine	Transport Extracellular	L	2	0.005815	0.005815	0	0.591841
amet_c	S Adenosyl L methionine	Complex Alcohol Metabolism	L	2	0.005815	0.005815	0	0.591841
amet_c	S Adenosyl L methionine	Pantothenate and CoA Biosynthesis	L	2	0.005815	0.005815	0	0.591841
amet_c	S Adenosyl L methionine	Phospholipid Biosynthesis	L	2	0.005815	0.005815	0	0.591841
amet_c	S Adenosyl L methionine	Methionine Metabolism	L	2	0.005815	0.005815	0	0.591841
amet_c	S Adenosyl L methionine	Porphyrin and Chlorophyll Metabolism	L	2	0.005815	0.005815	0	0.591841
amet_c	S Adenosyl L methionine	Alanine and Aspartate Metabolism	L	2	0.005815	0.005815	0	0.591841
amet_c	S Adenosyl L methionine	Histidine Metabolism	L	2	0.005815	0.005815	0	0.591841
amet_c	S Adenosyl L methionine	Sterol Metabolism	L	2	0.005815	0.005815	0	0.591841
amet_c	S Adenosyl L methionine	NAD Biosynthesis	L	2	0.005815	0.005815	0	0.591841
amet_c	S Adenosyl L methionine	Other	LM	2	0.00577	0.005861	1.57712	0.591841
amet_c	S Adenosyl L methionine	Transport Mitochondrial	LM	2	0.00577	0.005861	1.57712	0.591841
amet_c	S Adenosyl L methionine	Transport Extracellular	LM	2	0.00577	0.005861	1.57712	0.591841
amet_c	S Adenosyl L methionine	Complex Alcohol Metabolism	LM	2	0.00577	0.005861	1.57712	0.591841
amet_c	S Adenosyl L methionine	Pantothenate and CoA Biosynthesis	LM	2	0.00577	0.005861	1.57712	0.591841
amet_c	S Adenosyl L methionine	Phospholipid Biosynthesis	LM	2	0.00577	0.005861	1.57712	0.591841
amet_c	S Adenosyl L methionine	Methionine Metabolism	LM	2	0.00577	0.005861	1.57712	0.591841
amet_c	S Adenosyl L methionine	Porphyrin and Chlorophyll Metabolism	LM	2	0.00577	0.005861	1.57712	0.591841
amet_c	S Adenosyl L methionine	Alanine and Aspartate Metabolism	LM	2	0.00577	0.005861	1.57712	0.591841
amet_c	S Adenosyl L methionine	Histidine Metabolism	LM	2	0.00577	0.005861	1.57712	0.591841
amet_c	S Adenosyl L methionine	Sterol Metabolism	LM	2	0.00577	0.005861	1.57712	0.591841
amet_c	S Adenosyl L methionine	NAD Biosynthesis	LM	2	0.00577	0.005861	1.57712	0.591841
amet_c	S Adenosyl L methionine	Other	LU	2	0.005811	0.005812	0.0172087	0.591841
amet_c	S Adenosyl L methionine	Transport Mitochondrial	LU	2	0.005811	0.005812	0.0172087	0.591841
amet_c	S Adenosyl L methionine	Transport Extracellular	LU	2	0.005811	0.005812	0.0172087	0.591841
amet_c	S Adenosyl L methionine	Complex Alcohol Metabolism	LU	2	0.005811	0.005812	0.0172087	0.591841
amet_c	S Adenosyl L methionine	Pantothenate and CoA Biosynthesis	LU	2	0.005811	0.005812	0.0172087	0.591841
amet_c	S Adenosyl L methionine	Phospholipid Biosynthesis	LU	2	0.005811	0.005812	0.0172087	0.591841
amet_c	S Adenosyl L methionine	Methionine Metabolism	LU	2	0.005811	0.005812	0.0172087	0.591841
amet_c	S Adenosyl L methionine	Porphyrin and Chlorophyll Metabolism	LU	2	0.005811	0.005812	0.0172087	0.591841
amet_c	S Adenosyl L methionine	Alanine and Aspartate Metabolism	LU	2	0.005811	0.005812	0.0172087	0.591841
amet_c	S Adenosyl L methionine	Histidine Metabolism	LU	2	0.005811	0.005812	0.0172087	0.591841
amet_c	S Adenosyl L methionine	Sterol Metabolism	LU	2	0.005811	0.005812	0.0172087	0.591841
amet_c	S Adenosyl L methionine	NAD Biosynthesis	LU	2	0.005811	0.005812	0.0172087	0.591841
amet_c	S Adenosyl L methionine	Other	LUM	2	0.005278	0.006345	20.216	0.591841
amet_c	S Adenosyl L methionine	Transport Mitochondrial	LUM	2	0.005278	0.006345	20.216	0.591841
amet_c	S Adenosyl L methionine	Transport Extracellular	LUM	2	0.005278	0.006345	20.216	0.591841
amet_c	S Adenosyl L methionine	Complex Alcohol Metabolism	LUM	2	0.005278	0.006345	20.216	0.591841
amet_c	S Adenosyl L methionine	Pantothenate and CoA Biosynthesis	LUM	2	0.005278	0.006345	20.216	0.591841
amet_c	S Adenosyl L methionine	Phospholipid Biosynthesis	LUM	2	0.005278	0.006345	20.216	0.591841
amet_c	S Adenosyl L methionine	Methionine Metabolism	LUM	2	0.005278	0.006345	20.216	0.591841
amet_c	S Adenosyl L methionine	Porphyrin and Chlorophyll Metabolism	LUM	2	0.005278	0.006345	20.216	0.591841
amet_c	S Adenosyl L methionine	Alanine and Aspartate Metabolism	LUM	2	0.005278	0.006345	20.216	0.591841
amet_c	S Adenosyl L methionine	Histidine Metabolism	LUM	2	0.005278	0.006345	20.216	0.591841
amet_c	S Adenosyl L methionine	Sterol Metabolism	LUM	2	0.005278	0.006345	20.216	0.591841
amet_c	S Adenosyl L methionine	NAD Biosynthesis	LUM	2	0.005278	0.006345	20.216	0.591841
amet_c	S Adenosyl L methionine	Other	M	2	0.005775	0.005856	1.4026	0.591841
amet_c	S Adenosyl L methionine	Transport Mitochondrial	M	2	0.005775	0.005856	1.4026	0.591841
amet_c	S Adenosyl L methionine	Transport Extracellular	M	2	0.005775	0.005856	1.4026	0.591841
amet_c	S Adenosyl L methionine	Complex Alcohol Metabolism	M	2	0.005775	0.005856	1.4026	0.591841
amet_c	S Adenosyl L methionine	Pantothenate and CoA Biosynthesis	M	2	0.005775	0.005856	1.4026	0.591841
amet_c	S Adenosyl L methionine	Phospholipid Biosynthesis	M	2	0.005775	0.005856	1.4026	0.591841
amet_c	S Adenosyl L methionine	Methionine Metabolism	M	2	0.005775	0.005856	1.4026	0.591841
amet_c	S Adenosyl L methionine	Porphyrin and Chlorophyll Metabolism	M	2	0.005775	0.005856	1.4026	0.591841
amet_c	S Adenosyl L methionine	Alanine and Aspartate Metabolism	M	2	0.005775	0.005856	1.4026	0.591841
amet_c	S Adenosyl L methionine	Histidine Metabolism	M	2	0.005775	0.005856	1.4026	0.591841
amet_c	S Adenosyl L methionine	Sterol Metabolism	M	2	0.005775	0.005856	1.4026	0.591841
amet_c	S Adenosyl L methionine	NAD Biosynthesis	M	2	0.005775	0.005856	1.4026	0.591841
amet_c	S Adenosyl L methionine	Other	U	2	0.005811	0.005812	0.0172087	0.591841
amet_c	S Adenosyl L methionine	Transport Mitochondrial	U	2	0.005811	0.005812	0.0172087	0.591841
amet_c	S Adenosyl L methionine	Transport Extracellular	U	2	0.005811	0.005812	0.0172087	0.591841
amet_c	S Adenosyl L methionine	Complex Alcohol Metabolism	U	2	0.005811	0.005812	0.0172087	0.591841
amet_c	S Adenosyl L methionine	Pantothenate and CoA Biosynthesis	U	2	0.005811	0.005812	0.0172087	0.591841
amet_c	S Adenosyl L methionine	Phospholipid Biosynthesis	U	2	0.005811	0.005812	0.0172087	0.591841
amet_c	S Adenosyl L methionine	Methionine Metabolism	U	2	0.005811	0.005812	0.0172087	0.591841
amet_c	S Adenosyl L methionine	Porphyrin and Chlorophyll Metabolism	U	2	0.005811	0.005812	0.0172087	0.591841
amet_c	S Adenosyl L methionine	Alanine and Aspartate Metabolism	U	2	0.005811	0.005812	0.0172087	0.591841
amet_c	S Adenosyl L methionine	Histidine Metabolism	U	2	0.005811	0.005812	0.0172087	0.591841
amet_c	S Adenosyl L methionine	Sterol Metabolism	U	2	0.005811	0.005812	0.0172087	0.591841
amet_c	S Adenosyl L methionine	NAD Biosynthesis	U	2	0.005811	0.005812	0.0172087	0.591841
amet_c	S Adenosyl L methionine	Other	UM	2	0.005716	0.005908	3.35899	0.591841
amet_c	S Adenosyl L methionine	Transport Mitochondrial	UM	2	0.005716	0.005908	3.35899	0.591841
amet_c	S Adenosyl L methionine	Transport Extracellular	UM	2	0.005716	0.005908	3.35899	0.591841
amet_c	S Adenosyl L methionine	Complex Alcohol Metabolism	UM	2	0.005716	0.005908	3.35899	0.591841
amet_c	S Adenosyl L methionine	Pantothenate and CoA Biosynthesis	UM	2	0.005716	0.005908	3.35899	0.591841
amet_c	S Adenosyl L methionine	Phospholipid Biosynthesis	UM	2	0.005716	0.005908	3.35899	0.591841
amet_c	S Adenosyl L methionine	Methionine Metabolism	UM	2	0.005716	0.005908	3.35899	0.591841
amet_c	S Adenosyl L methionine	Porphyrin and Chlorophyll Metabolism	UM	2	0.005716	0.005908	3.35899	0.591841
amet_c	S Adenosyl L methionine	Alanine and Aspartate Metabolism	UM	2	0.005716	0.005908	3.35899	0.591841
amet_c	S Adenosyl L methionine	Histidine Metabolism	UM	2	0.005716	0.005908	3.35899	0.591841
amet_c	S Adenosyl L methionine	Sterol Metabolism	UM	2	0.005716	0.005908	3.35899	0.591841
amet_c	S Adenosyl L methionine	NAD Biosynthesis	UM	2	0.005716	0.005908	3.35899	0.591841
amp_c	AMP	Cysteine Metabolism	H	2	0.47515	0.460527	-3.07755	0.213842
amp_c	AMP	Transport Peroxisomal	H	2	0.47515	0.460527	-3.07755	0.213842
amp_c	AMP	Arginine and Proline Metabolism	H	2	0.47515	0.460527	-3.07755	0.213842
amp_c	AMP	Threonine and Lysine Metabolism	H	2	0.47515	0.460527	-3.07755	0.213842
amp_c	AMP	Fatty Acid Biosynthesis	H	2	0.47515	0.460527	-3.07755	0.213842
amp_c	AMP	Transport Nuclear	H	2	0.47515	0.460527	-3.07755	0.213842
amp_c	AMP	Pyruvate Metabolism	H	2	0.47515	0.460527	-3.07755	0.213842
amp_c	AMP	Pantothenate and CoA Biosynthesis	H	2	0.47515	0.460527	-3.07755	0.213842
amp_c	AMP	Nucleotide Salvage Pathway	H	2	0.47515	0.460527	-3.07755	0.213842
amp_c	AMP	Purine and Pyrimidine Biosynthesis	H	2	0.47515	0.460527	-3.07755	0.213842
amp_c	AMP	Thiamine Metabolism	H	2	0.47515	0.460527	-3.07755	0.213842
amp_c	AMP	Alanine and Aspartate Metabolism	H	2	0.47515	0.460527	-3.07755	0.213842
amp_c	AMP	tRNA charging	H	2	0.47515	0.460527	-3.07755	0.213842
amp_c	AMP	Histidine Metabolism	H	2	0.47515	0.460527	-3.07755	0.213842
amp_c	AMP	NA	H	2	0.47515	0.460527	-3.07755	0.213842
amp_c	AMP	NAD Biosynthesis	H	2	0.47515	0.460527	-3.07755	0.213842
amp_c	AMP	Cysteine Metabolism	HL	2	0.473795	0.465495	-1.75181	0.213842
amp_c	AMP	Transport Peroxisomal	HL	2	0.473795	0.465495	-1.75181	0.213842
amp_c	AMP	Arginine and Proline Metabolism	HL	2	0.473795	0.465495	-1.75181	0.213842
amp_c	AMP	Threonine and Lysine Metabolism	HL	2	0.473795	0.465495	-1.75181	0.213842
amp_c	AMP	Fatty Acid Biosynthesis	HL	2	0.473795	0.465495	-1.75181	0.213842
amp_c	AMP	Transport Nuclear	HL	2	0.473795	0.465495	-1.75181	0.213842
amp_c	AMP	Pyruvate Metabolism	HL	2	0.473795	0.465495	-1.75181	0.213842
amp_c	AMP	Pantothenate and CoA Biosynthesis	HL	2	0.473795	0.465495	-1.75181	0.213842
amp_c	AMP	Nucleotide Salvage Pathway	HL	2	0.473795	0.465495	-1.75181	0.213842
amp_c	AMP	Purine and Pyrimidine Biosynthesis	HL	2	0.473795	0.465495	-1.75181	0.213842
amp_c	AMP	Thiamine Metabolism	HL	2	0.473795	0.465495	-1.75181	0.213842
amp_c	AMP	Alanine and Aspartate Metabolism	HL	2	0.473795	0.465495	-1.75181	0.213842
amp_c	AMP	tRNA charging	HL	2	0.473795	0.465495	-1.75181	0.213842
amp_c	AMP	Histidine Metabolism	HL	2	0.473795	0.465495	-1.75181	0.213842
amp_c	AMP	NA	HL	2	0.473795	0.465495	-1.75181	0.213842
amp_c	AMP	NAD Biosynthesis	HL	2	0.473795	0.465495	-1.75181	0.213842
amp_c	AMP	Cysteine Metabolism	HLM	2	0.477055	0.45893	-3.79935	0.213842
amp_c	AMP	Transport Peroxisomal	HLM	2	0.477055	0.45893	-3.79935	0.213842
[truncated: 6,716 more rows]

## Sheet: 3d
Regular FBA analysis
Secreted metabolites	WT	H	L	U	M
Amino Acids	0	0	1	0	1
Other metabolites	5	5	6	5	5
MOMA analysis
Secreted metabolites	WT	H	L	U	M
Amino Acids	0	3	5	3	5
Other metabolites	7	17	14	16	17
