# Supplementary material for: Microbial communities form rich extracellular metabolomes that foster metabolic interactions and promote drug tolerance
Source: Nat Microbiol. 2022 Mar 21;7(4):542–55. doi: 10.1038/s41564-022-01072-5 (PMC8975748; doi:10.1038/s41564-022-01072-5)
Supplement: Source Data Extended Data Fig. 4 — Statistical source data. [file 41564_2022_1072_MOESM14_ESM.xlsx]

## Sheet: 4b
	Expt_1_4P	Expt_1_pHLUM	Expt_2_4P	Expt_2_pHLUM	Expt_3_4P	Expt_3_pHLUM	Mean_4P	Mean_pHLUM	std_4P	std_pHLUM
Day6	94	6	100	0	94.7	5.3	96.2	3.8	2.7	2.7
Day12	91.7	8.3	57.5	42.5	82.6	17.4	77.3	22.7	14.5	14.5
Day18	51.6	48.4	8.9	91.1	24.6	75.4	28.4	71.6	17.6	17.6
