# Supplementary material for: Microbial communities form rich extracellular metabolomes that foster metabolic interactions and promote drug tolerance
Source: Nat Microbiol. 2022 Mar 21;7(4):542–55. doi: 10.1038/s41564-022-01072-5 (PMC8975748; doi:10.1038/s41564-022-01072-5)
Supplement: Source Data Extended Data Fig. 5 — Unprocessed images for Supplementary Fig. 5a,b. [file 41564_2022_1072_MOESM15_ESM.zip]

Archive with 10 entries (8 files):
- Source Data S5b/
- Source Data S5b/OD15_preC_SMfresh_wt2.jpg
- __MACOSX/Source Data S5b/._OD15_preC_SMfresh_wt2.jpg
- Source Data S5b/OD05_preC_SMfresh_wt2.jpg
- __MACOSX/Source Data S5b/._OD05_preC_SMfresh_wt2.jpg
- Source Data S5a/
- Source Data S5a/hlum_concentration_test007.jpg
- __MACOSX/Source Data S5a/._hlum_concentration_test007.jpg
- Source Data S5a/hlum_concentration_test005.jpg
- __MACOSX/Source Data S5a/._hlum_concentration_test005.jpg
