# Supplementary material for: Microbial communities form rich extracellular metabolomes that foster metabolic interactions and promote drug tolerance
Source: Nat Microbiol. 2022 Mar 21;7(4):542–55. doi: 10.1038/s41564-022-01072-5 (PMC8975748; doi:10.1038/s41564-022-01072-5)
Supplement: Source Data Extended Data Fig. 6 — Statistical source data. [file 41564_2022_1072_MOESM16_ESM.xlsx]

## Sheet: 6_GO_BP
go_id_2	go_id	pvalue_pH_up	pvalue_pH_dn	pvalue_pL_up	pvalue_pL_dn	pvalue_pU_up	pvalue_pU_dn	pvalue_pM_up	pvalue_pM_dn	Ontology	go_name
GO:0002181	GO:0002181	1	0.0001	1	0.0001	1	0.0001	1	0.0001	BP	cytoplasmic translation
GO:0006364	GO:0006364	1	0.0001	1	0.0001	1	0.0001	0.87261	0.15028	BP	rRNA processing
GO:0042254	GO:0042254	1	0.0001	1	0.0001	1	0.0001	0.9989	0.0055994	BP	ribosome biogenesis
GO:0051726	GO:0051726	0.9992	0.00089991	0.12589	0.87421	0.73733	0.26277	0.62474	0.37536	BP	regulation of cell cycle
GO:0034463	GO:0034463	0.999	0.0018998	0.73933	0.26147	0.88931	0.11159	0.93161	0.069093	BP	90S preribosome assembly
GO:0019856	GO:0019856	0.9971	0.0029997	0.85081	0.14929	0.011899	0.9882	0.40136	0.59874	BP	pyrimidine nucleobase biosynthetic process
GO:0042273	GO:0042273	0.9963	0.0037996	1	0.0001	1	0.0001	0.9987	0.011699	BP	ribosomal large subunit biogenesis
GO:0000447	GO:0000447	0.9962	0.0038996	0.9967	0.0033997	0.94201	0.058094	0.81902	0.18128	BP	endonucleolytic cleavage in ITS1 to separate SSU-rRNA from 5.8S rRNA and LSU-rRNA from tricistronic rRNA transcript (SSU-rRNA, 5.8S rRNA, LSU-rRNA)
GO:0000464	GO:0000464	0.9952	0.0048995	0.90941	0.090691	0.91311	0.086991	0.90271	0.09739	BP	endonucleolytic cleavage in ITS1 upstream of 5.8S rRNA from tricistronic rRNA transcript (SSU-rRNA, 5.8S rRNA, LSU-rRNA)
GO:0000462	GO:0000462	0.9945	0.0055994	0.92181	0.078292	0.9998	0.00029997	0.94411	0.060494	BP	maturation of SSU-rRNA from tricistronic rRNA transcript (SSU-rRNA, 5.8S rRNA, LSU-rRNA)
GO:0006271	GO:0006271	0.9939	0.0065993	0.86621	0.13419	0.36496	0.63594	0.69143	0.30917	BP	DNA strand elongation involved in DNA replication
GO:0006556	GO:0006556	0.9938	0.0062994	0.84412	0.15598	0.80622	0.19388	0.0044996	0.9956	BP	S-adenosylmethionine biosynthetic process
GO:0006419	GO:0006419	0.9935	0.0069993	0.90161	0.09889	0.36316	0.63764	0.30967	0.69083	BP	alanyl-tRNA aminoacylation
GO:0045047	GO:0045047	0.9935	0.0065993	0.81382	0.18628	0.94541	0.054695	0.9621	0.038596	BP	protein targeting to ER
GO:0031167	GO:0031167	0.993	0.0070993	0.959	0.041096	0.68453	0.31557	0.41886	0.58124	BP	rRNA methylation
GO:0007165	GO:0007165	0.9927	0.0073993	0.33847	0.66163	0.35786	0.64224	0.976	0.029897	BP	signal transduction
GO:0000472	GO:0000472	0.9924	0.0076992	0.9758	0.024298	0.82772	0.17238	0.84062	0.15948	BP	endonucleolytic cleavage to generate mature 5'-end of SSU-rRNA from (SSU-rRNA, 5.8S rRNA, LSU-rRNA)
GO:0000480	GO:0000480	0.9924	0.0076992	0.9758	0.024298	0.82772	0.17238	0.84062	0.15948	BP	endonucleolytic cleavage in 5'-ETS of tricistronic rRNA transcript (SSU-rRNA, 5.8S rRNA, LSU-rRNA)
GO:0000027	GO:0000027	0.9913	0.0087991	0.9999	0.00019998	1	0.0001	0.994	0.012699	BP	ribosomal large subunit assembly
GO:0000470	GO:0000470	0.9873	0.012799	0.69993	0.30017	0.9995	0.00059994	0.9683	0.031997	BP	maturation of LSU-rRNA
GO:1902626	GO:1902626	0.9872	0.012899	0.9987	0.0013999	0.9984	0.0016998	0.85861	0.14199	BP	assembly of large subunit precursor of preribosome
GO:0042255	GO:0042255	0.9846	0.015498	0.66753	0.33257	0.9986	0.0014999	0.9848	0.015398	BP	ribosome assembly
GO:0042274	GO:0042274	0.9787	0.021398	0.9991	0.0009999	0.94401	0.056094	0.77852	0.22158	BP	ribosomal small subunit biogenesis
GO:0000256	GO:0000256	0.9701	0.029997	0.9969	0.0031997	0.79112	0.20898	0.9953	0.0049995	BP	allantoin catabolic process
GO:0000028	GO:0000028	0.9697	0.030397	0.994	0.0060994	0.9996	0.00049995	0.94161	0.061094	BP	ribosomal small subunit assembly
GO:0045984	GO:0045984	0.9691	0.031397	0.10399	0.89741	0.0019998	0.9984	0.44976	0.55074	BP	negative regulation of pyrimidine nucleobase metabolic process
GO:0010992	GO:0010992	0.93801	0.062094	0.9923	0.0077992	0.53835	0.46175	0.47625	0.52385	BP	ubiquitin recycling
GO:0000463	GO:0000463	0.91331	0.086791	1	0.0001	0.9997	0.00039996	0.9976	0.010799	BP	maturation of LSU-rRNA from tricistronic rRNA transcript (SSU-rRNA, 5.8S rRNA, LSU-rRNA)
GO:0043171	GO:0043171	0.90691	0.093191	0.36006	0.64004	0.0086991	0.9914	0.50065	0.49945	BP	peptide catabolic process
GO:0042790	GO:0042790	0.89931	0.10079	0.9978	0.0022998	0.9888	0.011299	0.94921	0.050995	BP	nucleolar large rRNA transcription by RNA polymerase I
GO:0006621	GO:0006621	0.89151	0.10859	0.0068993	0.9932	0.74663	0.25347	0.70023	0.29987	BP	protein retention in ER lumen
GO:0007000	GO:0007000	0.89131	0.10879	0.9933	0.0067993	0.44926	0.55084	0.18648	0.81362	BP	nucleolus organization
GO:0043419	GO:0043419	0.88741	0.11359	0.9952	0.0058994	0.22218	0.77892	0.9779	0.022798	BP	urea catabolic process
GO:0010603	GO:0010603	0.87961	0.12049	0.9927	0.0073993	0.80322	0.19688	0.54805	0.45205	BP	regulation of cytoplasmic mRNA processing body assembly
GO:0006407	GO:0006407	0.87531	0.12479	0.9862	0.013899	1	0.0001	0.9946	0.012299	BP	rRNA export from nucleus
GO:0042759	GO:0042759	0.84842	0.15168	0.991	0.0090991	0.29177	0.70833	0.82722	0.17288	BP	long-chain fatty acid biosynthetic process
GO:0006360	GO:0006360	0.83752	0.16258	0.998	0.0020998	0.9562	0.043896	0.90961	0.092091	BP	transcription by RNA polymerase I
GO:0006772	GO:0006772	0.81222	0.18858	0.9638	0.036596	0.0090991	0.9917	0.70793	0.29277	BP	thiamine metabolic process
GO:0009230	GO:0009230	0.81222	0.18858	0.9638	0.036596	0.0090991	0.9917	0.70793	0.29277	BP	thiamine catabolic process
GO:0009749	GO:0009749	0.79992	0.20018	0.10639	0.89371	0.78142	0.21868	0.9945	0.0055994	BP	response to glucose
GO:0010255	GO:0010255	0.79992	0.20018	0.10639	0.89371	0.78142	0.21868	0.9945	0.0055994	BP	glucose mediated signaling pathway
GO:0006415	GO:0006415	0.79702	0.20308	0.84692	0.15318	0.085491	0.91461	0.0089991	0.9911	BP	translational termination
GO:0000448	GO:0000448	0.79452	0.20558	0.88971	0.11039	0.9987	0.0013999	0.9962	0.0061994	BP	cleavage in ITS2 between 5.8S rRNA and LSU-rRNA of tricistronic rRNA transcript (SSU-rRNA, 5.8S rRNA, LSU-rRNA)
GO:0006177	GO:0006177	0.76162	0.23848	0.9981	0.0019998	0.23178	0.76832	0.32697	0.67313	BP	GMP biosynthetic process
GO:0006796	GO:0006796	0.71903	0.28137	0.32557	0.67533	0.10479	0.89601	0.0089991	0.9915	BP	phosphate-containing compound metabolic process
GO:0006555	GO:0006555	0.71713	0.28297	0.80702	0.19308	0.85301	0.14709	0.9809	0.0023998	BP	methionine metabolic process
GO:0000743	GO:0000743	0.71033	0.29017	0.31347	0.68703	0.47655	0.52405	0.9927	0.0078992	BP	nuclear migration involved in conjugation with cellular fusion
GO:0007188	GO:0007188	0.71033	0.29017	0.31347	0.68703	0.47655	0.52405	0.9927	0.0078992	BP	adenylate cyclase-modulating G protein-coupled receptor signaling pathway
GO:0048017	GO:0048017	0.71033	0.29017	0.31347	0.68703	0.47655	0.52405	0.9927	0.0078992	BP	inositol lipid-mediated signaling
GO:0071701	GO:0071701	0.71033	0.29017	0.31347	0.68703	0.47655	0.52405	0.9927	0.0078992	BP	regulation of MAPK export from nucleus
GO:0019344	GO:0019344	0.70713	0.29297	0.80412	0.19598	0.61704	0.38306	0.0001	0.9962	BP	cysteine biosynthetic process
GO:0070814	GO:0070814	0.69563	0.30447	0.72363	0.27647	0.77702	0.22308	0.0001	1	BP	hydrogen sulfide biosynthetic process
GO:0000096	GO:0000096	0.66603	0.33407	0.56034	0.43976	0.92301	0.077092	0.0001	1	BP	sulfur amino acid metabolic process
GO:0019379	GO:0019379	0.66603	0.33407	0.56034	0.43976	0.92301	0.077092	0.0001	1	BP	sulfate assimilation, phosphoadenylyl sulfate reduction by phosphoadenylyl-sulfate reductase (thioredoxin)
GO:0045900	GO:0045900	0.66073	0.33987	0.9998	0.0011999	0.71993	0.28057	0.65893	0.34197	BP	negative regulation of translational elongation
GO:0009395	GO:0009395	0.66013	0.33997	0.78102	0.21908	0.9768	0.023298	0.9965	0.0035996	BP	phospholipid catabolic process
GO:0019343	GO:0019343	0.64344	0.35666	0.56154	0.43856	0.34957	0.65053	0.0001	1	BP	cysteine biosynthetic process via cystathionine
GO:0019346	GO:0019346	0.64344	0.35666	0.56154	0.43856	0.34957	0.65053	0.0001	1	BP	transsulfuration
GO:0006342	GO:0006342	0.63654	0.36356	0.78982	0.21028	0.9957	0.0043996	0.47035	0.52975	BP	chromatin silencing
GO:0045454	GO:0045454	0.60064	0.39946	0.12339	0.87671	0.0009999	0.9991	0.0001	1	BP	cell redox homeostasis
GO:0000414	GO:0000414	0.59624	0.40436	0.51565	0.48525	0.9916	0.0093991	0.54045	0.46025	BP	regulation of histone H3-K36 methylation
GO:0001178	GO:0001178	0.59624	0.40436	0.51565	0.48525	0.9916	0.0093991	0.54045	0.46025	BP	regulation of transcriptional start site selection at RNA polymerase II promoter
GO:0034728	GO:0034728	0.59624	0.40436	0.51565	0.48525	0.9916	0.0093991	0.54045	0.46025	BP	nucleosome organization
GO:0071931	GO:0071931	0.59624	0.40436	0.51565	0.48525	0.9916	0.0093991	0.54045	0.46025	BP	positive regulation of transcription involved in G1/S transition of mitotic cell cycle
GO:0006231	GO:0006231	0.59034	0.41046	0.9937	0.0072993	0.62074	0.38006	0.36286	0.63814	BP	dTMP biosynthetic process
GO:0006235	GO:0006235	0.59034	0.41046	0.9937	0.0072993	0.62074	0.38006	0.36286	0.63814	BP	dTTP biosynthetic process
GO:0000038	GO:0000038	0.58964	0.41096	0.25067	0.75022	0.0075992	0.993	0.38656	0.61444	BP	very long-chain fatty acid metabolic process
GO:0031505	GO:0031505	0.58734	0.41276	0.51245	0.48765	0.030097	0.97	0.00019998	0.9999	BP	fungal-type cell wall organization
GO:0006096	GO:0006096	0.58314	0.41696	0.00089991	0.9992	0.036696	0.9634	0.73193	0.27017	BP	glycolytic process
GO:0006457	GO:0006457	0.55804	0.44206	0.45485	0.54525	0.0040996	0.996	0.00039996	0.9997	BP	protein folding
GO:0000413	GO:0000413	0.55654	0.44356	0.36666	0.63344	0.0065993	0.9935	0.10819	0.89191	BP	protein peptidyl-prolyl isomerization
GO:0006901	GO:0006901	0.53445	0.46625	0.9928	0.0079992	0.57114	0.42966	0.75792	0.24278	BP	vesicle coating
GO:0006423	GO:0006423	0.50325	0.49735	0.9957	0.0048995	0.41456	0.58634	0.51045	0.49035	BP	cysteinyl-tRNA aminoacylation
GO:0000742	GO:0000742	0.45175	0.54835	0.33107	0.66903	0.0090991	0.991	0.19308	0.80702	BP	karyogamy involved in conjugation with cellular fusion
GO:0051123	GO:0051123	0.44416	0.55594	0.61554	0.38456	0.17708	0.82302	0.0085991	0.9915	BP	RNA polymerase II preinitiation complex assembly
GO:0006106	GO:0006106	0.41726	0.58344	0.61324	0.38756	0.0078992	0.9925	0.34487	0.65603	BP	fumarate metabolic process
GO:0042026	GO:0042026	0.40736	0.59274	0.42786	0.57224	0.0013999	0.9987	0.051095	0.94901	BP	protein refolding
GO:0006121	GO:0006121	0.40656	0.59354	0.32787	0.67223	0.071293	0.92881	0.0074993	0.9926	BP	mitochondrial electron transport, succinate to ubiquinone
GO:0006730	GO:0006730	0.39636	0.60374	0.81052	0.18958	0.9959	0.0041996	0.84192	0.15998	BP	one-carbon metabolic process
GO:0034276	GO:0034276	0.37116	0.62954	0.28347	0.71743	0.92021	0.080192	0.0053995	0.9951	BP	kynurenic acid biosynthetic process
GO:0051016	GO:0051016	0.33957	0.66053	0.76342	0.23668	0.0072993	0.9928	0.10249	0.89761	BP	barbed-end actin filament capping
GO:0034243	GO:0034243	0.30597	0.69473	0.9972	0.0032997	0.41646	0.58424	0.88341	0.11729	BP	regulation of transcription elongation from RNA polymerase II promoter
GO:0001302	GO:0001302	0.28097	0.71913	0.0060994	0.994	0.46485	0.53525	0.23138	0.76872	BP	replicative cell aging
GO:0006914	GO:0006914	0.24828	0.75182	0.18528	0.81482	0.0054995	0.9946	0.16858	0.83162	BP	autophagy
GO:0009083	GO:0009083	0.22518	0.77492	0.00079992	0.9993	0.51615	0.48395	0.37496	0.62514	BP	branched-chain amino acid catabolic process
GO:0010674	GO:0010674	0.19998	0.80052	0.12529	0.87541	0.060994	0.93951	0.0079992	0.9928	BP	negative regulation of transcription from RNA polymerase II promoter involved in meiotic cell cycle
GO:0036151	GO:0036151	0.16898	0.83192	0.72263	0.27847	0.77792	0.22308	0.9979	0.0028997	BP	phosphatidylcholine acyl-chain remodeling
GO:0007010	GO:0007010	0.15678	0.84332	0.049995	0.9501	0.009799	0.9903	0.044096	0.956	BP	cytoskeleton organization
GO:0045039	GO:0045039	0.14599	0.85411	0.049795	0.9503	0.028097	0.972	0.0064994	0.9936	BP	protein import into mitochondrial inner membrane
GO:0005992	GO:0005992	0.14229	0.85781	0.90991	0.090191	0.0068993	0.9932	0.44816	0.55204	BP	trehalose biosynthetic process
GO:0034659	GO:0034659	0.13219	0.86871	0.0028997	0.998	0.40516	0.59564	0.91781	0.083192	BP	isopropylmalate transport
GO:0016973	GO:0016973	0.12559	0.87451	0.9936	0.0064994	0.90231	0.09779	0.83492	0.17058	BP	poly(A)+ mRNA export from nucleus
GO:0071630	GO:0071630	0.11589	0.88421	0.26767	0.73243	0.0044996	0.9956	0.054895	0.94521	BP	nuclear protein quality control by the ubiquitin-proteasome system
GO:0000103	GO:0000103	0.11349	0.88661	0.27547	0.72463	0.62944	0.37066	0.0001	1	BP	sulfate assimilation
GO:0032186	GO:0032186	0.11209	0.88801	0.0068993	0.9932	0.40616	0.59394	0.23218	0.76792	BP	cellular bud neck septin ring organization
GO:0006164	GO:0006164	0.10849	0.89161	0.9935	0.0065993	0.63434	0.36576	0.57394	0.42706	BP	purine nucleotide biosynthetic process
GO:0019563	GO:0019563	0.10669	0.89341	0.13939	0.86071	0.0038996	0.9962	0.27187	0.72823	BP	glycerol catabolic process
GO:0042144	GO:0042144	0.10189	0.89821	0.37306	0.62704	0.0028997	0.9972	0.23928	0.76082	BP	vacuole fusion, non-autophagic
GO:0006839	GO:0006839	0.063994	0.93611	0.14379	0.85631	0.85681	0.14329	0.9969	0.0089991	BP	mitochondrial transport
GO:0006281	GO:0006281	0.063294	0.93681	0.32067	0.67943	0.12639	0.87371	0.00039996	0.9997	BP	DNA repair
GO:0007035	GO:0007035	0.059794	0.94031	0.49025	0.50985	0.0037996	0.9963	0.12109	0.87901	BP	vacuolar acidification
GO:0006970	GO:0006970	0.052295	0.94781	0.40786	0.59224	0.00029997	0.9998	0.049395	0.9507	BP	response to osmotic stress
GO:0009098	GO:0009098	0.046895	0.9532	0.0001	1	0.44876	0.55134	0.91031	0.089791	BP	leucine biosynthetic process
GO:0006071	GO:0006071	0.044796	0.9553	0.39146	0.60864	0.00049995	0.9996	0.33337	0.66673	BP	glycerol metabolic process
GO:0006114	GO:0006114	0.041196	0.9589	0.18148	0.81862	0.0013999	0.9987	0.044696	0.9554	BP	glycerol biosynthetic process
GO:0009086	GO:0009086	0.033297	0.9668	0.056894	0.94321	0.92081	0.079292	0.00059994	0.92391	BP	methionine biosynthetic process
GO:0006974	GO:0006974	0.024098	0.976	0.64724	0.35286	0.035996	0.9641	0.0062994	0.9938	BP	cellular response to DNA damage stimulus
GO:0006784	GO:0006784	0.019998	0.9801	0.38626	0.61384	0.0020998	0.998	0.32837	0.67173	BP	heme a biosynthetic process
GO:0006790	GO:0006790	0.019798	0.9803	0.019998	0.9801	0.67303	0.32707	0.00019998	0.9999	BP	sulfur compound metabolic process
GO:0055114	GO:0055114	0.019098	0.981	0.018598	0.9815	0.00069993	0.9994	0.0048995	0.9953	BP	oxidation-reduction process
GO:0008272	GO:0008272	0.018898	0.9812	0.00039996	0.9997	0.16028	0.83982	0.93211	0.067993	BP	sulfate transport
GO:0015729	GO:0015729	0.018898	0.9812	0.00039996	0.9997	0.16028	0.83982	0.93211	0.067993	BP	oxaloacetate transport
GO:0042450	GO:0042450	0.013199	0.9869	0.0013999	0.9987	0.53965	0.46045	0.80192	0.19818	BP	arginine biosynthetic process via ornithine
GO:0009090	GO:0009090	0.0087991	0.9913	0.012299	0.9878	0.49795	0.50215	0.0092991	0.9908	BP	homoserine biosynthetic process
GO:0015680	GO:0015680	0.0087991	0.9913	0.67443	0.32567	0.50865	0.49145	0.12369	0.87641	BP	protein maturation by copper ion transfer
GO:0009082	GO:0009082	0.0086991	0.9914	0.0001	1	0.77772	0.22238	0.88011	0.12209	BP	branched-chain amino acid biosynthetic process
GO:0009097	GO:0009097	0.0083992	0.9917	0.0001	1	0.75002	0.25007	0.63714	0.36316	BP	isoleucine biosynthetic process
GO:0009088	GO:0009088	0.0058994	0.9942	0.018098	0.982	0.28447	0.71563	0.0089991	0.9911	BP	threonine biosynthetic process
GO:0006825	GO:0006825	0.0057994	0.9944	0.60144	0.39956	0.72243	0.27837	0.25077	0.75022	BP	copper ion transport
GO:0042538	GO:0042538	0.0053995	0.9957	0.013799	0.9872	0.56494	0.43636	0.0027997	0.998	BP	hyperosmotic salinity response
GO:0006520	GO:0006520	0.0050995	0.995	0.00069993	0.9994	0.54495	0.45515	0.994	0.0019998	BP	cellular amino acid metabolic process
GO:0042823	GO:0042823	0.0043996	0.9961	0.071993	0.92831	0.24968	0.75102	0.82582	0.17488	BP	pyridoxal phosphate biosynthetic process
GO:0042219	GO:0042219	0.0035996	0.9967	0.11129	0.88961	0.72963	0.27127	0.51365	0.48685	BP	cellular modified amino acid catabolic process
GO:0008615	GO:0008615	0.0027997	0.9973	0.13849	0.86161	0.37196	0.62814	0.50655	0.49355	BP	pyridoxine biosynthetic process
GO:0030968	GO:0030968	0.0019998	0.9981	0.047495	0.9526	0.13879	0.86131	0.27517	0.72493	BP	endoplasmic reticulum unfolded protein response
GO:0000105	GO:0000105	0.00029997	0.9998	0.033697	0.9664	0.66223	0.33787	0.50735	0.49275	BP	histidine biosynthetic process
GO:0006526	GO:0006526	0.0001	1	0.0001	1	0.15858	0.84152	0.9978	0.0052995	BP	arginine biosynthetic process
GO:0006592	GO:0006592	0.0001	1	0.00029997	0.9998	0.66183	0.33827	0.9877	0.012599	BP	ornithine biosynthetic process

## Sheet: 6_GO_MF
go_id	pvalue_pH_up	pvalue_pH_dn	pvalue_pL_up	pvalue_pL_dn	pvalue_pU_up	pvalue_pU_dn	pvalue_pM_up	pvalue_pM_dn	Ontology	go_name
GO:0000121	0.041196	0.9589	0.18148	0.81862	0.0013999	0.9987	0.044696	0.9554	MF	glycerol-1-phosphatase activity
GO:0000182	0.89131	0.10879	0.9933	0.0067993	0.44926	0.55084	0.18648	0.81362	MF	rDNA binding
GO:0000334	0.011899	0.9888	0.0088991	0.9918	0.039496	0.9612	0.094491	0.90581	MF	3-hydroxyanthranilate 3,4-dioxygenase activity
GO:0000906	0.75542	0.24538	0.12679	0.87391	0.0011999	0.9993	0.80452	0.19698	MF	6,7-dimethyl-8-ribityllumazine synthase activity
GO:0000979	0.9931	0.0073993	0.69053	0.31007	0.58174	0.41876	0.092591	0.90861	MF	RNA polymerase II core promoter sequence-specific DNA binding
GO:0001054	0.83752	0.16258	0.998	0.0020998	0.9562	0.043896	0.90961	0.092091	MF	RNA polymerase I activity
GO:0001073	0.59624	0.40436	0.51565	0.48525	0.9916	0.0093991	0.54045	0.46025	MF	transcription antitermination factor activity, DNA binding
GO:0003676	0.57174	0.42836	0.9902	0.009899	0.75192	0.24818	0.22988	0.77342	MF	nucleic acid binding
GO:0003723	0.9997	0.00039996	1	9.999e-05	1	9.999e-05	0.9983	0.0043996	MF	RNA binding
GO:0003729	0.9555	0.044596	0.999	0.0010999	0.9842	0.015898	0.56304	0.45205	MF	mRNA binding
GO:0003735	1	9.999e-05	1	9.999e-05	1	9.999e-05	1	9.999e-05	MF	structural constituent of ribosome
GO:0003824	9.999e-05	1	9.999e-05	1	0.044196	0.9559	0.9632	0.011999	MF	catalytic activity
GO:0003852	0.046095	0.954	9.999e-05	1	0.59744	0.40266	0.93101	0.069093	MF	2-isopropylmalate synthase activity
GO:0003861	0.50075	0.49975	0.00079992	1	0.55454	0.44606	0.38206	0.61854	MF	3-isopropylmalate dehydratase activity
GO:0003862	0.38856	0.61214	1	0.00029997	0.39916	0.60154	0.50305	0.49735	MF	3-isopropylmalate dehydrogenase activity
GO:0003942	0.0028997	0.9972	0.0025997	0.9975	0.63974	0.36036	0.83412	0.16598	MF	N-acetyl-gamma-glutamyl-phosphate reductase activity
GO:0003958	0.50645	0.49365	0.79772	0.20238	0.23898	0.76112	0.0013999	0.9987	MF	NADPH-hemoprotein reductase activity
GO:0003959	0.993	0.0070993	0.21678	0.78332	0.81272	0.18738	0.22928	0.77082	MF	NADPH dehydrogenase activity
GO:0003961	0.51095	0.49005	0.61114	0.38966	0.53845	0.46245	1	0.0010999	MF	O-acetylhomoserine aminocarboxypropyltransferase activity
GO:0003962	0.61054	0.38956	0.57084	0.42926	0.37576	0.62434	0.00079992	0.9993	MF	cystathionine gamma-synthase activity
GO:0003984	0.023798	0.9763	0.0036996	0.9964	0.58044	0.41966	0.64354	0.35656	MF	acetolactate synthase activity
GO:0003991	0.0083992	0.992	0.019698	0.9807	0.78722	0.21348	0.9524	0.048195	MF	acetylglutamate kinase activity
GO:0004003	0.9939	0.0065993	0.86621	0.13419	0.36496	0.63594	0.69143	0.30917	MF	ATP-dependent DNA helicase activity
GO:0004004	0.87261	0.12749	0.9945	0.0055994	0.90551	0.094591	0.62254	0.37776	MF	ATP-dependent RNA helicase activity
GO:0004020	0.82962	0.17118	0.78652	0.21408	0.93011	0.070493	0.0020998	0.9987	MF	adenylylsulfate kinase activity
GO:0004039	0.88741	0.11359	0.9952	0.0058994	0.22218	0.77892	0.9779	0.022798	MF	allophanate hydrolase activity
GO:0004042	0.00019998	0.9999	0.0012999	0.9988	0.75242	0.24768	0.9544	0.045695	MF	acetyl-CoA:L-glutamate N-acetyltransferase activity
GO:0004055	0.0017998	0.999	0.0070993	0.9935	0.36126	0.63934	0.9679	0.032897	MF	argininosuccinate synthase activity
GO:0004056	0.20188	0.79882	0.009899	0.9903	0.65393	0.34657	0.74903	0.25147	MF	argininosuccinate lyase activity
GO:0004061	0.37116	0.62954	0.28347	0.71743	0.92021	0.080192	0.0053995	0.9951	MF	arylformamidase activity
GO:0004070	0.30727	0.69283	0.13939	0.86071	0.0068993	0.9932	0.87921	0.12089	MF	aspartate carbamoyltransferase activity
GO:0004072	0.046095	0.954	0.090491	0.90961	0.58554	0.41456	0.0057994	0.9943	MF	aspartate kinase activity
GO:0004084	0.11799	0.88211	0.00019998	0.9999	0.39406	0.60604	0.85371	0.14639	MF	branched-chain-amino-acid transaminase activity
GO:0004088	0.30727	0.69283	0.13939	0.86071	0.0068993	0.9932	0.87921	0.12089	MF	carbamoyl-phosphate synthase (glutamine-hydrolyzing) activity
GO:0004109	0.0074993	0.9935	0.34667	0.65413	0.53495	0.46555	0.55774	0.44306	MF	coproporphyrinogen oxidase activity
GO:0004121	0.57214	0.42906	0.31717	0.68313	0.70353	0.29697	0.0067993	0.9941	MF	cystathionine beta-lyase activity
GO:0004122	0.60564	0.39506	0.47805	0.52295	0.43896	0.56204	0.0040996	0.9968	MF	cystathionine beta-synthase activity
GO:0004123	0.61054	0.38956	0.57084	0.42926	0.37576	0.62434	0.00079992	0.9993	MF	cystathionine gamma-lyase activity
GO:0004124	0.62754	0.37256	0.71733	0.28277	0.57754	0.42256	0.9997	0.00039996	MF	cysteine synthase activity
GO:0004130	0.31817	0.68263	0.68703	0.31357	0.0033997	0.9969	0.086991	0.91361	MF	cytochrome-c peroxidase activity
GO:0004151	0.70643	0.29367	0.20008	0.80002	0.0013999	0.9987	0.78402	0.21608	MF	dihydroorotase activity
GO:0004152	0.81122	0.18968	0.57014	0.43066	0.00079992	1	0.42956	0.57114	MF	dihydroorotate dehydrogenase activity
GO:0004190	0.9947	0.0053995	0.0090991	0.991	0.14749	0.85261	0.64404	0.35616	MF	aspartic-type endopeptidase activity
GO:0004333	0.41726	0.58344	0.61324	0.38756	0.0078992	0.9925	0.34487	0.65603	MF	fumarate hydratase activity
GO:0004358	0.0028997	0.9983	0.0065993	0.9946	0.60614	0.39466	0.76812	0.23248	MF	glutamate N-acetyltransferase activity
GO:0004359	0.0025997	0.9975	0.40846	0.59164	0.036596	0.9635	0.66723	0.33287	MF	glutaminase activity
GO:0004362	0.74453	0.25557	0.47645	0.52365	0.033097	0.967	0.0047995	0.9953	MF	glutathione-disulfide reductase activity
GO:0004368	0.055494	0.94511	0.62704	0.37366	0.0083992	0.9922	0.58014	0.42086	MF	glycerol-3-phosphate dehydrogenase (quinone) activity
GO:0004376	0.92911	0.071493	0.081892	0.91881	0.55224	0.44876	0.994	0.0064994	MF	glycolipid mannosyltransferase activity
GO:0004386	0.88131	0.11879	0.9943	0.0057994	0.71093	0.28917	0.78832	0.21418	MF	helicase activity
GO:0004399	0.0033997	0.9972	0.058694	0.94201	0.20608	0.79422	0.21758	0.78292	MF	histidinol dehydrogenase activity
GO:0004400	0.0010999	0.9994	0.017298	0.9838	0.79402	0.20708	0.35666	0.64404	MF	histidinol-phosphate transaminase activity
GO:0004427	0.71903	0.28137	0.32557	0.67533	0.10479	0.89601	0.0089991	0.9915	MF	inorganic diphosphatase activity
GO:0004476	0.32837	0.67213	0.61584	0.38506	0.071593	0.92931	0.009799	0.9911	MF	mannose-6-phosphate isomerase activity
GO:0004478	0.9938	0.0062994	0.84412	0.15598	0.80622	0.19388	0.0044996	0.9956	MF	methionine adenosyltransferase activity
GO:0004499	0.93941	0.060994	0.93211	0.068393	0.48595	0.51455	0.0045995	0.996	MF	N,N-dimethylaniline monooxygenase activity
GO:0004585	0.0065993	0.9943	0.015198	0.9855	0.41026	0.59044	0.70373	0.29717	MF	ornithine carbamoyltransferase activity
GO:0004590	0.31337	0.68693	0.91741	0.083692	1	0.00069993	0.48835	0.51225	MF	orotidine-5'-phosphate decarboxylase activity
GO:0004617	0.55414	0.44596	0.13249	0.86761	0.055394	0.94471	0.9926	0.0074993	MF	phosphoglycerate dehydrogenase activity
GO:0004619	0.69483	0.30527	0.0083992	0.9917	0.40246	0.59764	0.55024	0.44986	MF	phosphoglycerate mutase activity
GO:0004620	0.16898	0.83192	0.72263	0.27847	0.77792	0.22308	0.9979	0.0028997	MF	phospholipase activity
GO:0004622	0.16898	0.83192	0.72263	0.27847	0.77792	0.22308	0.9979	0.0028997	MF	lysophospholipase activity
GO:0004635	0.0033997	0.9972	0.058694	0.94201	0.20608	0.79422	0.21758	0.78292	MF	phosphoribosyl-AMP cyclohydrolase activity
GO:0004636	0.0033997	0.9972	0.058694	0.94201	0.20608	0.79422	0.21758	0.78292	MF	phosphoribosyl-ATP diphosphatase activity
GO:0004736	0.017798	0.9823	0.66623	0.33387	0.0052995	0.9948	0.28297	0.71713	MF	pyruvate carboxylase activity
GO:0004781	0.37356	0.62694	0.26997	0.73083	0.70033	0.30077	0.0013999	0.9993	MF	sulfate adenylyltransferase (ATP) activity
GO:0004783	0.57014	0.42996	0.76642	0.23368	0.45785	0.54225	0.00019998	0.9999	MF	sulfite reductase (NADPH) activity
GO:0004791	0.18088	0.81922	0.47465	0.52545	0.0053995	0.9947	0.021998	0.9781	MF	thioredoxin-disulfide reductase activity
GO:0004799	0.59034	0.41046	0.9937	0.0072993	0.62074	0.38006	0.36286	0.63814	MF	thymidylate synthase activity
GO:0004813	0.9935	0.0069993	0.90161	0.09889	0.36316	0.63764	0.30967	0.69083	MF	alanine-tRNA ligase activity
GO:0004817	0.50325	0.49735	0.9957	0.0048995	0.41456	0.58634	0.51045	0.49035	MF	cysteine-tRNA ligase activity
GO:0004847	0.88741	0.11359	0.9952	0.0058994	0.22218	0.77892	0.9779	0.022798	MF	urea carboxylase activity
GO:0004864	0.40876	0.59134	0.0062994	0.9938	0.062794	0.93731	0.49115	0.50895	MF	protein phosphatase inhibitor activity
GO:0004865	0.009799	0.9903	0.072493	0.92761	0.019398	0.9807	0.063894	0.93621	MF	protein serine/threonine phosphatase inhibitor activity
GO:0004866	0.15048	0.84962	0.20158	0.79852	0.0054995	0.9946	0.033197	0.9669	MF	endopeptidase inhibitor activity
GO:0005509	0.29017	0.70993	0.52085	0.47925	0.0071993	0.9929	0.26617	0.73393	MF	calcium ion binding
GO:0008233	0.9859	0.014199	0.76072	0.23938	0.0045995	0.9955	0.30117	0.70163	MF	peptidase activity
GO:0008237	0.71603	0.28407	0.991	0.0090991	0.014399	0.9857	0.61294	0.38996	MF	metallopeptidase activity
GO:0008266	0.9921	0.0079992	0.56124	0.43886	0.60264	0.39746	0.47805	0.52205	MF	poly(U) RNA binding
GO:0008441	0.0053995	0.9957	0.013799	0.9872	0.56494	0.43636	0.0027997	0.998	MF	3'(2'),5'-bisphosphate nucleotidase activity
GO:0008649	0.993	0.0070993	0.959	0.041096	0.68453	0.31557	0.41886	0.58124	MF	rRNA methyltransferase activity
GO:0008902	0.81222	0.18858	0.9638	0.036596	0.0090991	0.9917	0.70793	0.29277	MF	hydroxymethylpyrimidine kinase activity
GO:0008972	0.81222	0.18858	0.9638	0.036596	0.0090991	0.9917	0.70793	0.29277	MF	phosphomethylpyrimidine kinase activity
GO:0009055	0.30487	0.69523	0.46885	0.53125	0.00039996	0.9997	0.00059994	0.9995	MF	electron transfer activity
GO:0015035	0.029197	0.9709	0.093491	0.90661	0.00079992	0.9993	0.00029997	0.9998	MF	protein disulfide oxidoreductase activity
GO:0015036	0.47815	0.52195	0.17798	0.82212	0.00079992	0.9993	0.0091991	0.9909	MF	disulfide oxidoreductase activity
GO:0015116	0.018898	0.9812	0.00039996	0.9997	0.16028	0.83982	0.93211	0.067993	MF	sulfate transmembrane transporter activity
GO:0015131	0.018898	0.9812	0.00039996	0.9997	0.16028	0.83982	0.93211	0.067993	MF	oxaloacetate transmembrane transporter activity
GO:0016212	0.37116	0.62954	0.28347	0.71743	0.92021	0.080192	0.0053995	0.9951	MF	kynurenine-oxoglutarate transaminase activity
GO:0016531	0.0057994	0.9944	0.60144	0.39956	0.72243	0.27837	0.25077	0.75022	MF	copper chaperone activity
GO:0016616	0.30907	0.69103	0.69383	0.30627	0.0058994	0.9942	0.76472	0.23748	MF	oxidoreductase activity, acting on the CH-OH group of donors, NAD or NADP as acceptor
GO:0016653	0.019998	0.9801	0.38626	0.61384	0.0020998	0.998	0.32837	0.67173	MF	oxidoreductase activity, acting on NAD(P)H, heme protein as acceptor
GO:0016740	0.39686	0.60324	0.0009999	0.9991	0.81212	0.18798	0.995	0.0017998	MF	transferase activity
GO:0016765	0.68263	0.31747	0.22258	0.77752	0.80142	0.19868	0.9999	0.00019998	MF	transferase activity, transferring alkyl or aryl (other than methyl) groups
GO:0016787	0.71433	0.28577	0.79482	0.20528	0.00029997	0.9998	0.31837	0.70063	MF	hydrolase activity
GO:0016971	0.0056994	0.9947	0.35386	0.64674	0.41176	0.58924	0.67783	0.32257	MF	flavin-linked sulfhydryl oxidase activity
GO:0016972	0.0044996	0.9956	0.086191	0.91391	0.52975	0.47035	0.56734	0.43276	MF	thiol oxidase activity
GO:0019001	0.71033	0.29017	0.31347	0.68703	0.47655	0.52405	0.9927	0.0078992	MF	guanyl nucleotide binding
GO:0019788	0.0092991	0.9917	0.60354	0.39706	0.24488	0.75602	0.39746	0.60364	MF	NEDD8 transferase activity
GO:0019843	0.9701	0.029997	0.9994	0.00069993	0.9991	0.0009999	0.9964	0.009799	MF	rRNA binding
GO:0030170	0.0028997	0.9972	0.09589	0.90421	0.49585	0.50425	0.78282	0.012499	MF	pyridoxal phosphate binding
GO:0030378	0.0035996	0.9967	0.11129	0.88961	0.72963	0.27127	0.51365	0.48685	MF	serine racemase activity
GO:0030515	0.9989	0.0011999	0.86371	0.13639	0.9883	0.011799	0.60994	0.39016	MF	snoRNA binding
GO:0030848	0.0035996	0.9967	0.11129	0.88961	0.72963	0.27127	0.51365	0.48685	MF	threo-3-hydroxyaspartate ammonia-lyase activity
GO:0031071	0.62834	0.37176	0.77632	0.22378	0.39646	0.60364	0.9926	0.0074993	MF	cysteine desulfurase activity
GO:0031624	0.22608	0.77472	0.52355	0.47715	0.0045995	0.9962	0.016298	0.9845	MF	ubiquitin conjugating enzyme binding
GO:0034511	0.9999	0.00019998	0.53335	0.46675	0.90681	0.093291	0.81222	0.18788	MF	U3 snoRNA binding
GO:0034512	0.999	0.0018998	0.73933	0.26147	0.88931	0.11159	0.93161	0.069093	MF	box C/D snoRNA binding
GO:0034513	0.9931	0.0069993	0.73883	0.26127	0.9811	0.018998	0.76072	0.23938	MF	box H/ACA snoRNA binding
GO:0034658	0.13219	0.86871	0.0028997	0.998	0.40516	0.59564	0.91781	0.083192	MF	isopropylmalate transmembrane transporter activity
GO:0042030	0.42766	0.57244	0.34907	0.65103	0.0047995	0.9953	0.025397	0.9747	MF	ATPase inhibitor activity
GO:0042134	0.999	0.0018998	0.73933	0.26147	0.88931	0.11159	0.93161	0.069093	MF	rRNA primary transcript binding
GO:0042277	0.64584	0.35426	0.90931	0.090791	0.0051995	0.9949	0.71103	0.28917	MF	peptide binding
GO:0043142	0.9939	0.0065993	0.86621	0.13419	0.36496	0.63594	0.69143	0.30917	MF	single-stranded DNA-dependent ATPase activity
GO:0046547	0.077192	0.92341	0.009799	0.9912	0.12359	0.87681	0.31697	0.68363	MF	trans-aconitate 3-methyltransferase activity
GO:0046624	0.94671	0.054195	0.41596	0.58494	0.0038996	0.9967	0.084692	0.91651	MF	sphingolipid transporter activity
GO:0046961	0.64064	0.35946	0.56174	0.43836	0.0064994	0.9936	0.033997	0.9661	MF	proton-transporting ATPase activity, rotational mechanism
GO:0048027	0.42606	0.57404	0.9902	0.009899	0.77302	0.22708	0.16948	0.83062	MF	mRNA 5'-UTR binding
GO:0050334	0.81222	0.18858	0.9638	0.036596	0.0090991	0.9917	0.70793	0.29277	MF	thiaminase activity
GO:0051082	0.16548	0.83462	0.50015	0.49995	0.018598	0.9815	0.0067993	0.9934	MF	unfolded protein binding
GO:0061759	0.55414	0.44596	0.13249	0.86761	0.055394	0.94471	0.9926	0.0074993	MF	alpha-ketoglutarate reductase activity
GO:0070180	0.9949	0.0051995	0.92611	0.073993	0.9885	0.011599	0.9844	0.015798	MF	large ribosomal subunit rRNA binding
GO:0090079	0.66073	0.33987	0.9998	0.0011999	0.71993	0.28057	0.65893	0.34197	MF	translation regulator activity, nucleic acid binding
GO:0097602	0.0092991	0.9917	0.60354	0.39706	0.24488	0.75602	0.39746	0.60364	MF	cullin family protein binding
GO:1901239	0.13219	0.86871	0.0028997	0.998	0.40516	0.59564	0.91781	0.083192	MF	malonate(1-) transmembrane transporter activity
GO:1990163	0.9939	0.0065993	0.86621	0.13419	0.36496	0.63594	0.69143	0.30917	MF	ATP-dependent four-way junction helicase activity
GO:1990841	0.79962	0.20048	0.9957	0.0043996	0.79482	0.20528	0.67993	0.32017	MF	promoter-specific chromatin binding

## Sheet: 6_GO_CC
go_id	pvalue_pH_up	pvalue_pH_dn	pvalue_pL_up	pvalue_pL_dn	pvalue_pU_up	pvalue_pU_dn	pvalue_pM_up	pvalue_pM_dn	Ontology	go_name
GO:0000221	0.24928	0.75082	0.59244	0.40766	0.00079992	0.9993	0.0031997	0.9969	CC	vacuolar proton-transporting V-type ATPase, V1 domain
GO:0000329	0.010599	0.9895	0.20798	0.79212	0.0047995	0.9953	0.21488	0.78622	CC	fungal-type vacuole membrane
GO:0000788	0.69393	0.30617	0.009799	0.9903	0.9685	0.031597	0.14949	0.85061	CC	nuclear nucleosome
GO:0000790	0.0086991	0.9914	0.16828	0.83182	0.62614	0.37396	0.54695	0.45345	CC	nuclear chromatin
GO:0005576	0.65873	0.34137	0.43256	0.56754	0.091591	0.90851	9.999e-05	1	CC	extracellular region
GO:0005622	1	9.999e-05	1	9.999e-05	1	9.999e-05	1	9.999e-05	CC	intracellular
GO:0005730	1	9.999e-05	1	9.999e-05	1	9.999e-05	0.9532	0.067093	CC	nucleolus
GO:0005736	0.83752	0.16258	0.998	0.0020998	0.9562	0.043896	0.90961	0.092091	CC	RNA polymerase I complex
GO:0005739	0.029297	0.9708	9.999e-05	1	0.00059994	0.9995	0.24888	0.77982	CC	mitochondrion
GO:0005740	0.022098	0.978	0.035496	0.9646	0.0082992	0.9918	0.13939	0.86071	CC	mitochondrial envelope
GO:0005758	0.021798	0.9783	0.25117	0.74893	9.999e-05	1	0.0009999	0.9991	CC	mitochondrial intermembrane space
GO:0005759	0.0032997	0.9968	0.0027997	0.9973	0.036896	0.9632	0.68563	0.32537	CC	mitochondrial matrix
GO:0005773	0.55674	0.44336	0.017898	0.9822	0.0022998	0.9978	0.41006	0.59344	CC	vacuole
GO:0005778	0.56234	0.43776	0.24398	0.75612	0.0064994	0.9936	0.081892	0.91821	CC	peroxisomal membrane
GO:0005840	1	9.999e-05	1	9.999e-05	1	9.999e-05	1	9.999e-05	CC	ribosome
GO:0005934	0.18828	0.81182	0.83812	0.16198	0.0092991	0.9908	0.24918	0.75112	CC	cellular bud tip
GO:0005948	0.023798	0.9763	0.0036996	0.9964	0.58044	0.41966	0.64354	0.35656	CC	acetolactate synthase complex
GO:0008290	0.30007	0.70003	0.74253	0.25757	0.0063994	0.9937	0.045095	0.955	CC	F-actin capping protein complex
GO:0009277	0.56094	0.43916	0.30847	0.69163	0.20498	0.79512	0.0012999	0.9988	CC	fungal-type cell wall
GO:0009337	0.57014	0.42996	0.76642	0.23368	0.45785	0.54225	0.00019998	0.9999	CC	sulfite reductase complex (NADPH)
GO:0010494	0.9681	0.031997	0.94801	0.052095	0.85701	0.14309	0.0051995	0.995	CC	cytoplasmic stress granule
GO:0015934	0.9805	0.019598	0.9802	0.019898	0.9991	0.0009999	0.9789	0.023098	CC	large ribosomal subunit
GO:0016021	0.13129	0.86881	0.081792	0.91831	0.12209	0.87801	0.9992	0.0014999	CC	integral component of membrane
GO:0016471	0.14499	0.85511	0.13079	0.86931	0.0031997	0.9969	0.047995	0.9521	CC	vacuolar proton-transporting V-type ATPase complex
GO:0022625	1	9.999e-05	1	9.999e-05	1	9.999e-05	1	9.999e-05	CC	cytosolic large ribosomal subunit
GO:0022627	0.9999	0.00019998	0.9999	0.00019998	1	9.999e-05	0.9915	0.020698	CC	cytosolic small ribosomal subunit
GO:0030126	0.34957	0.65053	0.9908	0.0092991	0.45675	0.54335	0.44996	0.55024	CC	COPI vesicle coat
GO:0030686	0.9999	0.00019998	0.9987	0.0013999	0.9997	0.00039996	0.87391	0.13129	CC	90S preribosome
GO:0030687	0.9995	0.00059994	1	9.999e-05	1	9.999e-05	0.9998	0.0037996	CC	preribosome, large subunit precursor
GO:0030869	0.85181	0.14959	0.9983	0.0024998	0.33517	0.66573	0.11949	0.88101	CC	RENT complex
GO:0031428	0.9979	0.0021998	0.80082	0.19928	0.93111	0.068993	0.48535	0.51475	CC	box C/D snoRNP complex
GO:0031429	0.88061	0.11949	0.93441	0.065693	0.9925	0.0075992	0.82072	0.17958	CC	box H/ACA snoRNP complex
GO:0031463	0.0092991	0.9917	0.60354	0.39706	0.24488	0.75602	0.39746	0.60364	CC	Cul3-RING ubiquitin ligase complex
GO:0032040	0.9997	0.00039996	0.9769	0.023198	0.9911	0.0089991	0.47595	0.52455	CC	small-subunit processome
GO:0032473	0.0080992	0.9926	0.89101	0.10959	0.30337	0.69693	0.17658	0.82382	CC	cytoplasmic side of mitochondrial outer membrane
GO:0034099	0.27427	0.72663	0.43616	0.56464	0.033497	0.9673	0.0085991	0.9921	CC	luminal surveillance complex
GO:0034448	0.0040996	0.996	0.23248	0.76762	0.39476	0.60534	0.31047	0.68963	CC	EGO complex
GO:0035327	0.59124	0.40886	0.43976	0.56034	0.9985	0.0015998	0.77152	0.22858	CC	transcriptionally active chromatin
GO:0035339	0.69823	0.30187	0.54445	0.45565	0.53255	0.46755	0.9959	0.0045995	CC	SPOTS complex
GO:0035361	0.0092991	0.9917	0.60354	0.39706	0.24488	0.75602	0.39746	0.60364	CC	Cul8-RING ubiquitin ligase complex
GO:0043224	0.0092991	0.9917	0.60354	0.39706	0.24488	0.75602	0.39746	0.60364	CC	nuclear SCF ubiquitin ligase complex
GO:0043596	0.9939	0.0065993	0.86621	0.13419	0.36496	0.63594	0.69143	0.30917	CC	nuclear replication fork
GO:0097373	0.9939	0.0065993	0.86621	0.13419	0.36496	0.63594	0.69143	0.30917	CC	MCM core complex
GO:0098562	0.66073	0.33987	0.9998	0.0011999	0.71993	0.28057	0.65893	0.34197	CC	cytoplasmic side of membrane
GO:1903600	0.0043996	0.9961	0.071993	0.92831	0.24968	0.75102	0.82582	0.17488	CC	glutaminase complex
GO:1990221	0.62834	0.37176	0.77632	0.22378	0.39646	0.60364	0.9926	0.0074993	CC	L-cysteine desulfurase complex
