# Supplementary material for: Microbial communities form rich extracellular metabolomes that foster metabolic interactions and promote drug tolerance
Source: Nat Microbiol. 2022 Mar 21;7(4):542–55. doi: 10.1038/s41564-022-01072-5 (PMC8975748; doi:10.1038/s41564-022-01072-5)
Supplement: Source Data Extended Data Fig. 7 — Statistical source data. [file 41564_2022_1072_MOESM17_ESM.xlsx]

## Sheet: 7a
semeco	pathway	change	count
pH	Methionine Metabolism	up	4
pH	Methionine Metabolism	down	1
pH	Methionine Metabolism	unchange	4
pH	Glycine and Serine Metabolism	up	3
pH	Glycine and Serine Metabolism	down	4
pH	Glycine and Serine Metabolism	unchange	8
pH	Glutamate metabolism	up	4
pH	Glutamate metabolism	down	1
pH	Glutamate metabolism	unchange	7
pH	Histidine Metabolism	up	4
pH	Histidine Metabolism	down	3
pH	Histidine Metabolism	unchange	3
pH	Tyrosine Tryptophan and Phenylalanine Metabolism	up	5
pH	Tyrosine Tryptophan and Phenylalanine Metabolism	down	2
pH	Tyrosine Tryptophan and Phenylalanine Metabolism	unchange	14
pH	Threonine and Lysine Metabolism	up	2
pH	Threonine and Lysine Metabolism	down	3
pH	Threonine and Lysine Metabolism	unchange	5
pH	Valine Leucine and Isoleucine Metabolism	up	4
pH	Valine Leucine and Isoleucine Metabolism	down	0
pH	Valine Leucine and Isoleucine Metabolism	unchange	6
pH	Cysteine Metabolism	up	1
pH	Cysteine Metabolism	down	2
pH	Cysteine Metabolism	unchange	6
pH	Alanine and Aspartate Metabolism	up	2
pH	Alanine and Aspartate Metabolism	down	0
pH	Alanine and Aspartate Metabolism	unchange	5
pH	Arginine and Proline Metabolism	up	8
pH	Arginine and Proline Metabolism	down	2
pH	Arginine and Proline Metabolism	unchange	8
pH	Glutamine Metabolism	up	0
pH	Glutamine Metabolism	down	0
pH	Glutamine Metabolism	unchange	4
pL	Methionine Metabolism	up	1
pL	Methionine Metabolism	down	2
pL	Methionine Metabolism	unchange	6
pL	Glycine and Serine Metabolism	up	5
pL	Glycine and Serine Metabolism	down	0
pL	Glycine and Serine Metabolism	unchange	10
pL	Glutamate metabolism	up	2
pL	Glutamate metabolism	down	4
pL	Glutamate metabolism	unchange	6
pL	Histidine Metabolism	up	1
pL	Histidine Metabolism	down	4
pL	Histidine Metabolism	unchange	5
pL	Tyrosine Tryptophan and Phenylalanine Metabolism	up	6
pL	Tyrosine Tryptophan and Phenylalanine Metabolism	down	2
pL	Tyrosine Tryptophan and Phenylalanine Metabolism	unchange	13
pL	Threonine and Lysine Metabolism	up	0
pL	Threonine and Lysine Metabolism	down	3
pL	Threonine and Lysine Metabolism	unchange	7
pL	Valine Leucine and Isoleucine Metabolism	up	8
pL	Valine Leucine and Isoleucine Metabolism	down	1
pL	Valine Leucine and Isoleucine Metabolism	unchange	1
pL	Cysteine Metabolism	up	0
pL	Cysteine Metabolism	down	4
pL	Cysteine Metabolism	unchange	5
pL	Alanine and Aspartate Metabolism	up	3
pL	Alanine and Aspartate Metabolism	down	0
pL	Alanine and Aspartate Metabolism	unchange	4
pL	Arginine and Proline Metabolism	up	8
pL	Arginine and Proline Metabolism	down	1
pL	Arginine and Proline Metabolism	unchange	9
pL	Glutamine Metabolism	up	0
pL	Glutamine Metabolism	down	0
pL	Glutamine Metabolism	unchange	4
pU	Methionine Metabolism	up	2
pU	Methionine Metabolism	down	0
pU	Methionine Metabolism	unchange	7
pU	Glycine and Serine Metabolism	up	5
pU	Glycine and Serine Metabolism	down	4
pU	Glycine and Serine Metabolism	unchange	6
pU	Glutamate metabolism	up	4
pU	Glutamate metabolism	down	1
pU	Glutamate metabolism	unchange	7
pU	Histidine Metabolism	up	2
pU	Histidine Metabolism	down	3
pU	Histidine Metabolism	unchange	5
pU	Tyrosine Tryptophan and Phenylalanine Metabolism	up	7
pU	Tyrosine Tryptophan and Phenylalanine Metabolism	down	3
pU	Tyrosine Tryptophan and Phenylalanine Metabolism	unchange	11
pU	Threonine and Lysine Metabolism	up	2
pU	Threonine and Lysine Metabolism	down	5
pU	Threonine and Lysine Metabolism	unchange	3
pU	Valine Leucine and Isoleucine Metabolism	up	1
pU	Valine Leucine and Isoleucine Metabolism	down	1
pU	Valine Leucine and Isoleucine Metabolism	unchange	8
pU	Cysteine Metabolism	up	2
pU	Cysteine Metabolism	down	1
pU	Cysteine Metabolism	unchange	6
pU	Alanine and Aspartate Metabolism	up	1
pU	Alanine and Aspartate Metabolism	down	1
pU	Alanine and Aspartate Metabolism	unchange	5
pU	Arginine and Proline Metabolism	up	3
pU	Arginine and Proline Metabolism	down	3
pU	Arginine and Proline Metabolism	unchange	12
pU	Glutamine Metabolism	up	0
pU	Glutamine Metabolism	down	0
pU	Glutamine Metabolism	unchange	4
pM	Methionine Metabolism	up	2
pM	Methionine Metabolism	down	2
pM	Methionine Metabolism	unchange	5
pM	Glycine and Serine Metabolism	up	7
pM	Glycine and Serine Metabolism	down	2
pM	Glycine and Serine Metabolism	unchange	6
pM	Glutamate metabolism	up	2
pM	Glutamate metabolism	down	0
pM	Glutamate metabolism	unchange	10
pM	Histidine Metabolism	up	2
pM	Histidine Metabolism	down	3
pM	Histidine Metabolism	unchange	5
pM	Tyrosine Tryptophan and Phenylalanine Metabolism	up	4
pM	Tyrosine Tryptophan and Phenylalanine Metabolism	down	1
pM	Tyrosine Tryptophan and Phenylalanine Metabolism	unchange	16
pM	Threonine and Lysine Metabolism	up	2
pM	Threonine and Lysine Metabolism	down	4
pM	Threonine and Lysine Metabolism	unchange	4
pM	Valine Leucine and Isoleucine Metabolism	up	2
pM	Valine Leucine and Isoleucine Metabolism	down	1
pM	Valine Leucine and Isoleucine Metabolism	unchange	7
pM	Cysteine Metabolism	up	7
pM	Cysteine Metabolism	down	0
pM	Cysteine Metabolism	unchange	2
pM	Alanine and Aspartate Metabolism	up	1
pM	Alanine and Aspartate Metabolism	down	1
pM	Alanine and Aspartate Metabolism	unchange	5
pM	Arginine and Proline Metabolism	up	2
pM	Arginine and Proline Metabolism	down	4
pM	Arginine and Proline Metabolism	unchange	12
pM	Glutamine Metabolism	up	0
pM	Glutamine Metabolism	down	1
pM	Glutamine Metabolism	unchange	3

## Sheet: 7b
Amino acids	Strains
	H	L	U	M
ala_L_e	-1	1	-1	1		-1 represents Prototroph to auxotroph
arg_L_e	1	-1	1	-1		1 represents auxotroph to prototroph
asn_L_e	1	1	1	1		0 represents no sharing
asp_L_e	-1	1	1	1
cys_L_e	-1	0	1	-1
gln_L_e	-1	1	1	-1
glu_L_e	1	1	-1	-1
gly_e	-1	1	1	-1
his_L_e	-1	1	1	1
ile_L_e	1	1	1	1
leu_L_e	1	-1	1	1
lys_L_e	1	1	-1	1
met_L_e	1	1	-1	-1
phe_L_e	-1	1	-1	1
pro_L_e	-1	-1	1	1
ser_L_e	1	1	-1	1
thr_L_e	1	1	1	1
trp_L_e	1	-1	1	1
tyr_L_e	0	1	-1	-1
val_L_e	1	1	1	1

## Sheet: 7c
strains	Qualitative concordance, Flux vs Protein expression
H	48
L	65
U	64
M	44
