# Supplementary material for: Microbial communities form rich extracellular metabolomes that foster metabolic interactions and promote drug tolerance
Source: Nat Microbiol. 2022 Mar 21;7(4):542–55. doi: 10.1038/s41564-022-01072-5 (PMC8975748; doi:10.1038/s41564-022-01072-5)
Supplement: Source Data Extended Data Fig. 8 — Statistical source data. [file 41564_2022_1072_MOESM18_ESM.xlsx]

## Sheet: 8
GO Terms	Percentage GO Term usage in gene list
	prototroph in semeco vs WT (up)	prototroph in semeco vs WT (down)
carbohydrate metabolic process( GO:0005975 )	2.54	15.51
cellular amino acid metabolic process( GO:0006520 )	11.02	7.35
cytoplasmic translation( GO:0002181 )	30.08	1.22
generation of precursor metabolites and energy( GO:0006091 )	0.85	10.61
ion transport( GO:0006811 )	5.93	15.51
monocarboxylic acid metabolic process( GO:0032787 )	1.69	10.61
nucleobase-containing small molecule metabolic process( GO:0055086 )	8.47	9.8
response to chemical( GO:0042221 )	5.51	16.73
ribosomal large subunit biogenesis( GO:0042273 )	16.95	0
ribosomal small subunit biogenesis( GO:0042274 )	10.17	0.41
ribosome assembly( GO:0042255 )	11.02	0
rRNA processing( GO:0006364 )	23.31	2.04
