# Supplementary material for: Microbial communities form rich extracellular metabolomes that foster metabolic interactions and promote drug tolerance
Source: Nat Microbiol. 2022 Mar 21;7(4):542–55. doi: 10.1038/s41564-022-01072-5 (PMC8975748; doi:10.1038/s41564-022-01072-5)
Supplement: Source Data Extended Data Fig. 9 — Statistical source data. [file 41564_2022_1072_MOESM19_ESM.xlsx]

## Sheet: 9
Gene	Genotype	BioRep	Value_mRNA	Background
SNQ2	HLUM	1	2314.12	Auxotroph
SNQ2	HLUM	2	2539.45	Auxotroph
SNQ2	HLUM	3	2527.89	Auxotroph
SNQ2	HLM	1	2694.98	Auxotroph
SNQ2	HLM	2	2711.97	Auxotroph
SNQ2	HLM	3	2629.27	Auxotroph
SNQ2	HUM	1	2111.79	Auxotroph
SNQ2	HUM	2	2329.84	Auxotroph
SNQ2	HUM	3	2329	Auxotroph
SNQ2	LUM	1	3866.08	Auxotroph
SNQ2	LUM	2	3140.74	Auxotroph
SNQ2	LUM	3	3552.69	Auxotroph
SNQ2	HLU	1	4293.13	Auxotroph
SNQ2	HLU	2	3933.07	Auxotroph
SNQ2	HLU	3	4017.15	Auxotroph
SNQ2	HM	1	1890.87	Auxotroph
SNQ2	HM	2	1977.97	Auxotroph
SNQ2	HM	3	1962.64	Auxotroph
SNQ2	LM	1	2755.15	Auxotroph
SNQ2	LM	2	3222.48	Auxotroph
SNQ2	LM	3	3209.15	Auxotroph
SNQ2	UM	1	2044.76	Auxotroph
SNQ2	UM	2	2252.08	Auxotroph
SNQ2	UM	3	2244.06	Auxotroph
SNQ2	HL	1	3412.51	Auxotroph
SNQ2	HL	2	3484.99	Auxotroph
SNQ2	HL	3	3558.47	Auxotroph
SNQ2	HU	1	2780.3	Auxotroph
SNQ2	HU	2	2559.14	Auxotroph
SNQ2	HU	3	2555.66	Auxotroph
SNQ2	LU	1	3773.29	Auxotroph
SNQ2	LU	2	4284.43	Auxotroph
SNQ2	LU	3	3990.78	Auxotroph
SNQ2	M	1	2327.42	Auxotroph
SNQ2	M	2	2286.28	Auxotroph
SNQ2	M	3	2420.71	Auxotroph
SNQ2	H	1	2552.35	Auxotroph
SNQ2	H	2	2600.09	Auxotroph
SNQ2	H	3	2485.71	Auxotroph
SNQ2	L	1	4736.09	Auxotroph
SNQ2	L	2	4885.22	Auxotroph
SNQ2	L	3	4672.96	Auxotroph
SNQ2	U	1	2935.87	Auxotroph
SNQ2	U	2	2583.26	Auxotroph
SNQ2	U	3	2591.91	Auxotroph
SNQ2	PROT	1	2552.18	Prototroph
SNQ2	PROT	2	2584.56	Prototroph
SNQ2	PROT	3	2607.99	Prototroph
YOR1	HLUM	1	1880.59	Auxotroph
YOR1	HLUM	2	1886.55	Auxotroph
YOR1	HLUM	3	1753.83	Auxotroph
YOR1	HLM	1	1731.67	Auxotroph
YOR1	HLM	2	1676.93	Auxotroph
YOR1	HLM	3	1899.45	Auxotroph
YOR1	HUM	1	1650.03	Auxotroph
YOR1	HUM	2	1740.55	Auxotroph
YOR1	HUM	3	1629.56	Auxotroph
YOR1	LUM	1	1900.81	Auxotroph
YOR1	LUM	2	1742.75	Auxotroph
YOR1	LUM	3	1776.34	Auxotroph
YOR1	HLU	1	1750.04	Auxotroph
YOR1	HLU	2	1593.83	Auxotroph
YOR1	HLU	3	1759.4	Auxotroph
YOR1	HM	1	1438.29	Auxotroph
YOR1	HM	2	1495.51	Auxotroph
YOR1	HM	3	1590	Auxotroph
YOR1	LM	1	1477.78	Auxotroph
YOR1	LM	2	1739.56	Auxotroph
YOR1	LM	3	1712.38	Auxotroph
YOR1	UM	1	1483.73	Auxotroph
YOR1	UM	2	1613.7	Auxotroph
YOR1	UM	3	1613.72	Auxotroph
YOR1	HL	1	1564.64	Auxotroph
YOR1	HL	2	1607.33	Auxotroph
YOR1	HL	3	1744.98	Auxotroph
YOR1	HU	1	1920.08	Auxotroph
YOR1	HU	2	1987.05	Auxotroph
YOR1	HU	3	1823.59	Auxotroph
YOR1	LU	1	1539.88	Auxotroph
YOR1	LU	2	1735.77	Auxotroph
YOR1	LU	3	1664.47	Auxotroph
YOR1	M	1	1777.62	Auxotroph
YOR1	M	2	1742.18	Auxotroph
YOR1	M	3	1625.81	Auxotroph
YOR1	H	1	1976.05	Auxotroph
YOR1	H	2	1949.64	Auxotroph
YOR1	H	3	1901.74	Auxotroph
YOR1	L	1	1801.66	Auxotroph
YOR1	L	2	1868.58	Auxotroph
YOR1	L	3	1840.39	Auxotroph
YOR1	U	1	1964.14	Auxotroph
YOR1	U	2	1932.63	Auxotroph
YOR1	U	3	1855.9	Auxotroph
YOR1	PROT	1	2191.43	Prototroph
YOR1	PROT	2	2179.02	Prototroph
YOR1	PROT	3	1965.48	Prototroph
PDR5	HLUM	1	7256.35	Auxotroph
PDR5	HLUM	2	8411.27	Auxotroph
PDR5	HLUM	3	7940.49	Auxotroph
PDR5	HLM	1	8816.6	Auxotroph
PDR5	HLM	2	8725.66	Auxotroph
PDR5	HLM	3	8985.97	Auxotroph
PDR5	HUM	1	4581.2	Auxotroph
PDR5	HUM	2	4449.33	Auxotroph
PDR5	HUM	3	4727.08	Auxotroph
PDR5	LUM	1	8153.65	Auxotroph
PDR5	LUM	2	8137.88	Auxotroph
PDR5	LUM	3	8732.41	Auxotroph
PDR5	HLU	1	6576.03	Auxotroph
PDR5	HLU	2	7112.32	Auxotroph
PDR5	HLU	3	6785.9	Auxotroph
PDR5	HM	1	4339.17	Auxotroph
PDR5	HM	2	4634.1	Auxotroph
PDR5	HM	3	4959.76	Auxotroph
PDR5	LM	1	7723.23	Auxotroph
PDR5	LM	2	8747.18	Auxotroph
PDR5	LM	3	8456.99	Auxotroph
PDR5	UM	1	4589.44	Auxotroph
PDR5	UM	2	4534.3	Auxotroph
PDR5	UM	3	4821.23	Auxotroph
PDR5	HL	1	7305.14	Auxotroph
PDR5	HL	2	7408	Auxotroph
PDR5	HL	3	7524.98	Auxotroph
PDR5	HU	1	5937.25	Auxotroph
PDR5	HU	2	5571.69	Auxotroph
PDR5	HU	3	6924.48	Auxotroph
PDR5	LU	1	7300.75	Auxotroph
PDR5	LU	2	7865.97	Auxotroph
PDR5	LU	3	7370.76	Auxotroph
PDR5	M	1	5642.41	Auxotroph
PDR5	M	2	4947.39	Auxotroph
PDR5	M	3	5064.58	Auxotroph
PDR5	H	1	5514.72	Auxotroph
PDR5	H	2	5401.19	Auxotroph
PDR5	H	3	5198.22	Auxotroph
PDR5	L	1	7764.92	Auxotroph
PDR5	L	2	7838.12	Auxotroph
PDR5	L	3	8069.97	Auxotroph
PDR5	U	1	8580.18	Auxotroph
PDR5	U	2	6033.26	Auxotroph
PDR5	U	3	5554.09	Auxotroph
PDR5	PROT	1	5778.43	Prototroph
PDR5	PROT	2	5556.13	Prototroph
PDR5	PROT	3	5751.86	Prototroph

## Sheet: 9_stats
Gene	.y.	Ref_group	group2	p	p.adj	p.format	p.signif	method
SNQ2	value	PROT	HLUM	0.1	0.12	0.1	ns	Wilcoxon
SNQ2	value	PROT	HLM	0.1	0.12	0.1	ns	Wilcoxon
SNQ2	value	PROT	HUM	0.1	0.12	0.1	ns	Wilcoxon
SNQ2	value	PROT	LUM	0.1	0.12	0.1	ns	Wilcoxon
SNQ2	value	PROT	HLU	0.1	0.12	0.1	ns	Wilcoxon
SNQ2	value	PROT	HM	0.1	0.12	0.1	ns	Wilcoxon
SNQ2	value	PROT	LM	0.1	0.12	0.1	ns	Wilcoxon
SNQ2	value	PROT	UM	0.1	0.12	0.1	ns	Wilcoxon
SNQ2	value	PROT	HL	0.1	0.12	0.1	ns	Wilcoxon
SNQ2	value	PROT	HU	1	1	1	ns	Wilcoxon
SNQ2	value	PROT	LU	0.1	0.12	0.1	ns	Wilcoxon
SNQ2	value	PROT	M	0.1	0.12	0.1	ns	Wilcoxon
SNQ2	value	PROT	H	0.7	0.75	0.7	ns	Wilcoxon
SNQ2	value	PROT	L	0.1	0.12	0.1	ns	Wilcoxon
SNQ2	value	PROT	U	0.7	0.75	0.7	ns	Wilcoxon
YOR1	value	PROT	HLUM	0.1	0.12	0.1	ns	Wilcoxon
YOR1	value	PROT	HLM	0.1	0.12	0.1	ns	Wilcoxon
YOR1	value	PROT	HUM	0.1	0.12	0.1	ns	Wilcoxon
YOR1	value	PROT	LUM	0.1	0.12	0.1	ns	Wilcoxon
YOR1	value	PROT	HLU	0.1	0.12	0.1	ns	Wilcoxon
YOR1	value	PROT	HM	0.1	0.12	0.1	ns	Wilcoxon
YOR1	value	PROT	LM	0.1	0.12	0.1	ns	Wilcoxon
YOR1	value	PROT	UM	0.1	0.12	0.1	ns	Wilcoxon
YOR1	value	PROT	HL	0.1	0.12	0.1	ns	Wilcoxon
YOR1	value	PROT	HU	0.2	0.2	0.2	ns	Wilcoxon
YOR1	value	PROT	LU	0.1	0.12	0.1	ns	Wilcoxon
YOR1	value	PROT	M	0.1	0.12	0.1	ns	Wilcoxon
YOR1	value	PROT	H	0.2	0.2	0.2	ns	Wilcoxon
YOR1	value	PROT	L	0.1	0.12	0.1	ns	Wilcoxon
YOR1	value	PROT	U	0.1	0.12	0.1	ns	Wilcoxon
PDR5	value	PROT	HLUM	0.1	0.12	0.1	ns	Wilcoxon
PDR5	value	PROT	HLM	0.1	0.12	0.1	ns	Wilcoxon
PDR5	value	PROT	HUM	0.1	0.12	0.1	ns	Wilcoxon
PDR5	value	PROT	LUM	0.1	0.12	0.1	ns	Wilcoxon
PDR5	value	PROT	HLU	0.1	0.12	0.1	ns	Wilcoxon
PDR5	value	PROT	HM	0.1	0.12	0.1	ns	Wilcoxon
PDR5	value	PROT	LM	0.1	0.12	0.1	ns	Wilcoxon
PDR5	value	PROT	UM	0.1	0.12	0.1	ns	Wilcoxon
PDR5	value	PROT	HL	0.1	0.12	0.1	ns	Wilcoxon
PDR5	value	PROT	HU	0.4	0.43	0.4	ns	Wilcoxon
PDR5	value	PROT	LU	0.1	0.12	0.1	ns	Wilcoxon
PDR5	value	PROT	M	0.2	0.23	0.2	ns	Wilcoxon
PDR5	value	PROT	H	0.1	0.12	0.1	ns	Wilcoxon
PDR5	value	PROT	L	0.1	0.12	0.1	ns	Wilcoxon
PDR5	value	PROT	U	0.7	0.7	0.7	ns	Wilcoxon
