# Supplementary material for: Microbial communities form rich extracellular metabolomes that foster metabolic interactions and promote drug tolerance
Source: Nat Microbiol. 2022 Mar 21;7(4):542–55. doi: 10.1038/s41564-022-01072-5 (PMC8975748; doi:10.1038/s41564-022-01072-5)
Supplement: Source Data Extended Data Fig. 10 — Statistical source data. [file 41564_2022_1072_MOESM20_ESM.xlsx]

## Sheet: 10b
cell_ID	DIOC(5)3_530_30 blue-A	TagRFP657_730_45 red-A	DIOC(5)3_530_30 blue-A (rank)	TagRFP657_730_45 red-A (rank)
1	495	778	909.5	255.5
2	507	701	586	940.5		Spearman correlation	from R.
3	419	704	4450.5	899		Coefficient (r):	0.528705
4	494	555	944	3131		P-value	2.2e-16
5	485	423	1238.5	4597
6	455	680	2645	1192
7	441	632	3373	1894.5
8	437	256	3567	5562
9	494	777	944	260.5
10	364	417	5930	4652.5
11	429	700	3981.5	951.5
12	473	470	1770.5	4133
13	423	492	4267	3910.5
14	455	402	2645	4783
15	408	600	4882.5	2425
16	556	816	100	109
17	373	575	5798	2815.5
18	396	265	5265	5435.5
19	425	216	4184.5	6203.5
20	386	268	5529	5395.5
21	360	287	5974.5	5259
22	444	657	3211.5	1517
23	546	613	133.5	2213
24	425	632	4184.5	1894.5
25	539	697	173.5	994
26	465	705	2135.5	886.5
27	441	242	3373	5846.5
28	444	501	3211.5	3814
29	605	685	31.5	1135.5
30	534	490	194	3929.5
31	468	569	1998.5	2926
32	459	511	2433	3692
33	465	264	2135.5	5452.5
34	444	406	3211.5	4750.5
35	432	775	3840.5	272
36	448	652	3005.5	1578
37	355	441	6031.5	4430.5
38	470	729	1887	623.5
39	430	614	3937.5	2192.5
40	457	636	2538	1829.5
41	325	259	6226.5	5516.5
42	518	278	376	5305.5
43	507	697	586	994
44	428	525	4040.5	3536
45	413	268	4681.5	5395.5
46	426	457	4144	4268
47	500	521	756	3577.5
48	452	723	2816	693.5
49	391	536	5404.5	3390
50	472	458	1804	4258.5
51	456	211	2589.5	6235
52	335	363	6187	5022.5
53	377	222	5733	6148.5
54	457	564	2538	2991.5
55	424	488	4225.5	3948.5
56	512	737	474.5	548.5
57	432	675	3840.5	1256.5
58	462	693	2299	1042
59	468	437	1998.5	4467
60	421	668	4366.5	1361
61	465	624	2135.5	2029
62	446	236	3101.5	5948
63	348	557	6094.5	3097.5
64	656	699	12	966
65	462	623	2299	2046
66	464	591	2202	2563
67	432	319	3840.5	5161
68	460	575	2387.5	2815.5
69	611	674	28	1272.5
70	436	493	3610	3901
71	391	226	5404.5	6100.5
72	435	564	3667	2991.5
73	446	259	3101.5	5516.5
74	503	627	679.5	1969
75	493	242	976.5	5846.5
76	441	565	3373	2978
77	489	806	1105.5	132.5
78	460	591	2387.5	2563
79	447	441	3055	4430.5
80	440	458	3423.5	4258.5
81	484	676	1279.5	1240.5
82	469	511	1944.5	3692
83	452	686	2816	1121.5
84	434	531	3726.5	3444.5
85	463	421	2254.5	4609
86	387	471	5500.5	4121.5
87	397	259	5231	5516.5
88	303	264	6287.5	5452.5
89	464	789	2202	197.5
90	393	420	5341.5	4618
91	500	699	756	966
92	482	580	1357.5	2742
93	383	575	5612.5	2815.5
94	441	557	3373	3097.5
95	429	622	3981.5	2058.5
96	505	774	630.5	279.5
97	493	586	976.5	2639
98	432	378	3840.5	4953.5
99	481	544	1411	3279
100	438	548	3520.5	3225.5
101	436	480	3610	4034.5
102	445	452	3150.5	4328
103	398	401	5200.5	4789.5
104	443	621	3267	2069
105	442	520	3319.5	3590
106	452	597	2816	2471
107	447	543	3055	3290
108	495	602	909.5	2398
109	372	583	5815	2695.5
110	396	534	5265	3416.5
111	451	620	2862.5	2085.5
112	441	612	3373	2229
113	442	261	3319.5	5487.5
114	457	502	2538	3804.5
115	424	250	4225.5	5685.5
116	433	626	3784	1989
117	423	255	4267	5578
118	515	660	418	1481
119	459	667	2433	1375
120	484	678	1279.5	1214.5
121	459	576	2433	2798.5
122	474	543	1729.5	3290
123	354	380	6040	4936.5
124	427	411	4100.5	4707
125	369	425	5860	4580.5
126	396	489	5265	3939
127	526	242	270.5	5846.5
128	469	682	1944.5	1162.5
129	418	649	4489	1622
130	359	235	5990.5	5965
131	411	388	4774	4884.5
132	384	479	5587.5	4044.5
133	400	236	5150	5948
134	497	694	837.5	1027
135	490	695	1068.5	1017.5
136	432	224	3840.5	6122
137	414	411	4644	4707
138	484	788	1279.5	203.5
139	442	589	3319.5	2594
140	428	635	4040.5	1846.5
141	667	886	9	18
142	385	228	5561.5	6069.5
143	464	624	2202	2029
144	341	593	6148	2521.5
145	393	245	5341.5	5779.5
146	479	264	1504.5	5452.5
147	499	547	781	3240.5
148	443	553	3267	3154
149	477	753	1594	426.5
150	515	563	418	3009
151	523	784	307.5	224.5
152	399	575	5180.5	2815.5
153	474	704	1729.5	899
154	422	623	4317.5	2046
155	317	614	6254.5	2192.5
156	483	631	1314	1910
157	343	222	6127	6148.5
158	459	283	2433	5276
159	455	641	2645	1741.5
160	382	412	5639.5	4695
161	402	241	5094	5866.5
162	479	254	1504.5	5594
163	400	253	5150	5617.5
164	378	577	5710	2787.5
165	499	584	781	2675
166	420	244	4408.5	5801
167	464	496	2202	3867
168	410	506	4808.5	3762
169	477	602	1594	2398
170	438	596	3520.5	2483
171	427	500	4100.5	3824.5
172	376	395	5755	4833
173	369	282	5860	5280
174	495	736	909.5	559.5
175	464	730	2202	611.5
176	433	626	3784	1989
177	481	612	1411	2229
178	407	301	4917	5208
179	343	493	6127	3901
180	481	575	1411	2815.5
181	420	489	4408.5	3939
182	383	624	5612.5	2029
183	446	528	3101.5	3490
184	399	264	5180.5	5452.5
185	460	485	2387.5	3983
186	498	528	806.5	3490
187	464	675	2202	1256.5
188	417	230	4530	6038.5
189	415	289	4612	5249.5
190	469	774	1944.5	279.5
191	432	250	3840.5	5685.5
192	432	499	3840.5	3835
193	482	624	1357.5	2029
194	428	398	4040.5	4812.5
195	447	399	3055	4806.5
196	384	222	5587.5	6148.5
197	437	491	3567	3919
198	489	606	1105.5	2322.5
199	416	224	4571.5	6122
200	526	777	270.5	260.5
201	383	256	5612.5	5562
202	486	703	1196	917
203	341	249	6148	5703.5
204	490	915	1068.5	7
205	583	752	54	434.5
206	422	561	4317.5	3039
207	416	621	4571.5	2069
208	474	593	1729.5	2521.5
209	452	420	2816	4618
210	453	254	2757.5	5594
211	482	513	1357.5	3668
212	439	541	3471.5	3314.5
213	441	592	3373	2540.5
214	506	570	612.5	2904.5
215	246	400	6326	4798
216	410	547	4808.5	3240.5
217	478	452	1547	4328
218	503	693	679.5	1042
219	457	757	2538	398
220	530	610	226	2254.5
221	416	464	4571.5	4191.5
222	409	298	4850.5	5221
223	497	752	837.5	434.5
224	514	706	434.5	873.5
225	500	669	756	1345
226	455	499	2645	3835
227	474	767	1729.5	327
228	428	417	4040.5	4652.5
229	393	343	5341.5	5100
230	460	257	2387.5	5543
231	428	241	4040.5	5866.5
232	447	570	3055	2904.5
233	480	773	1456	288
234	509	675	544	1256.5
235	356	625	6026	2010
236	373	472	5798	4108.5
237	429	610	3981.5	2254.5
238	488	694	1139.5	1027
239	423	738	4267	540
240	572	786	70	214
241	485	666	1238.5	1389
242	434	603	3726.5	2377.5
243	402	568	5094	2942
244	499	449	781	4356.5
245	445	674	3150.5	1272.5
246	392	166	5376.5	6327
247	440	612	3423.5	2229
248	422	245	4317.5	5779.5
249	542	888	150	16
250	539	634	173.5	1862.5
251	439	664	3471.5	1417.5
252	513	601	454	2414
253	491	538	1036.5	3356
254	425	690	4184.5	1084.5
255	476	530	1647	3456
256	406	804	4956	140.5
257	424	596	4225.5	2483
258	423	637	4267	1808.5
259	430	534	3937.5	3416.5
260	436	243	3610	5823
261	445	257	3150.5	5543
262	421	256	4366.5	5562
263	465	391	2135.5	4860.5
264	465	674	2135.5	1272.5
265	488	668	1139.5	1361
266	522	723	319	693.5
267	418	601	4489	2414
268	524	488	294.5	3948.5
269	459	239	2433	5905
270	418	498	4489	3845
271	529	632	237.5	1894.5
272	462	675	2299	1256.5
273	429	366	3981.5	5011.5
274	451	531	2862.5	3444.5
275	407	493	4917	3901
276	622	604	24.5	2358.5
277	503	661	679.5	1461
278	448	510	3005.5	3706.5
279	393	313	5341.5	5175.5
280	468	736	1998.5	559.5
281	418	507	4489	3752
282	431	685	3890.5	1135.5
283	432	698	3840.5	980.5
284	479	637	1504.5	1808.5
285	462	517	2299	3630.5
286	400	272	5150	5360
287	465	839	2135.5	54
288	413	598	4681.5	2457
289	428	376	4040.5	4962.5
290	386	262	5529	5473.5
291	485	627	1238.5	1969
292	488	593	1139.5	2521.5
293	374	480	5781.5	4034.5
294	442	626	3319.5	1989
295	431	537	3890.5	3374
296	419	610	4450.5	2254.5
297	481	592	1411	2540.5
298	469	646	1944.5	1682
299	444	586	3211.5	2639
300	483	720	1314	717
301	421	512	4366.5	3679
302	385	317	5561.5	5167
303	447	348	3055	5085
304	455	369	2645	4999
305	413	333	4681.5	5129.5
306	480	582	1456	2710.5
307	449	202	2957.5	6279
308	430	586	3937.5	2639
309	457	435	2538	4485
310	365	459	5924	4248
311	508	521	561.5	3577.5
312	314	517	6262.5	3630.5
313	479	635	1504.5	1846.5
314	413	317	4681.5	5167
315	454	582	2700	2710.5
316	486	241	1196	5866.5
317	393	377	5341.5	4958.5
318	521	475	330.5	4082.5
319	388	406	5473.5	4750.5
320	480	691	1456	1072
321	469	764	1944.5	343
322	438	663	3520.5	1431.5
323	497	815	837.5	112.5
324	279	167	6314	6326
325	440	205	3423.5	6264
326	380	383	5685	4915
327	425	680	4184.5	1192
328	442	496	3319.5	3867
329	579	764	60	343
330	434	418	3726.5	4640.5
331	455	414	2645	4671
332	433	255	3784	5578
333	435	569	3667	2926
334	443	666	3267	1389
335	382	212	5639.5	6228.5
336	441	626	3373	1989
337	422	637	4317.5	1808.5
338	487	724	1165.5	681
339	440	603	3423.5	2377.5
340	425	592	4184.5	2540.5
341	409	594	4850.5	2505.5
342	440	671	3423.5	1312.5
343	517	767	390	327
344	444	480	3211.5	4034.5
345	392	478	5376.5	4056.5
346	366	478	5909.5	4056.5
347	474	341	1729.5	5107
348	511	693	497.5	1042
349	394	371	5309.5	4990
350	395	373	5290	4977.5
351	415	574	4612	2837.5
352	442	549	3319.5	3208
353	477	487	1594	3962.5
354	428	410	4040.5	4715.5
355	474	528	1729.5	3490
356	470	497	1887	3854.5
357	471	570	1837.5	2904.5
358	369	619	5860	2105.5
359	428	264	4040.5	5452.5
360	473	617	1770.5	2136.5
361	383	368	5612.5	5003
362	436	529	3610	3470
363	505	703	630.5	917
364	498	670	806.5	1328.5
365	438	552	3520.5	3169.5
366	511	559	497.5	3070
367	481	661	1411	1461
368	393	418	5341.5	4640.5
369	443	478	3267	4056.5
370	498	614	806.5	2192.5
371	445	638	3150.5	1787.5
372	342	570	6138.5	2904.5
373	432	612	3840.5	2229
374	462	567	2299	2954
375	556	763	100	351.5
376	394	251	5309.5	5663
377	426	235	4144	5965
378	383	291	5612.5	5240.5
379	474	299	1729.5	5215
380	482	427	1357.5	4563
381	403	266	5059.5	5419
382	450	464	2906.5	4191.5
383	370	264	5841.5	5452.5
384	449	628	2957.5	1954
385	407	290	4917	5245.5
386	427	552	4100.5	3169.5
387	368	231	5881	6028
388	477	507	1594	3752
389	464	465	2202	4179
390	378	553	5710	3154
391	414	299	4644	5215
392	438	275	3520.5	5329.5
393	391	608	5404.5	2287.5
394	539	612	173.5	2229
395	526	609	270.5	2270.5
396	532	783	209	229.5
397	517	709	390	835.5
398	432	358	3840.5	5049
399	494	743	944	505.5
400	476	754	1647	419.5
401	397	574	5231	2837.5
402	408	525	4882.5	3536
403	404	470	5023.5	4133
404	464	564	2202	2991.5
405	454	561	2700	3039
406	463	588	2254.5	2611.5
407	407	607	4917	2304
408	405	603	4993	2377.5
409	409	563	4850.5	3009
410	440	468	3423.5	4149.5
411	428	335	4040.5	5125
412	489	254	1105.5	5594
413	411	265	4774	5435.5
414	494	782	944	237.5
415	403	516	5059.5	3641
416	434	506	3726.5	3762
417	496	792	874.5	183.5
418	496	684	874.5	1146
419	479	794	1504.5	172.5
420	425	343	4184.5	5100
421	467	220	2047.5	6167
422	313	453	6266.5	4315.5
423	400	591	5150	2563
424	433	545	3784	3264
425	377	604	5733	2358.5
426	492	648	1006.5	1640
427	422	414	4317.5	4671
428	434	535	3726.5	3404.5
429	449	624	2957.5	2029
430	520	807	342	127
431	466	298	2085.5	5221
432	437	508	3567	3738
433	429	452	3981.5	4328
434	497	728	837.5	638.5
435	470	250	1887	5685.5
436	468	510	1998.5	3706.5
437	499	675	781	1256.5
438	422	580	4317.5	2742
439	436	789	3610	197.5
440	412	233	4735.5	6001.5
441	456	586	2589.5	2639
442	388	227	5473.5	6086.5
443	448	567	3005.5	2954
444	426	564	4144	2991.5
445	440	246	3423.5	5759.5
446	343	505	6127	3771.5
447	388	702	5473.5	931.5
448	434	529	3726.5	3470
449	368	494	5881	3890
450	398	430	5200.5	4535
451	465	563	2135.5	3009
452	392	274	5376.5	5339.5
453	463	540	2254.5	3326.5
454	409	362	4850.5	5028.5
455	457	565	2538	2978
456	476	471	1647	4121.5
457	464	458	2202	4258.5
458	453	664	2757.5	1417.5
459	419	673	4450.5	1285
460	314	223	6262.5	6135
461	395	203	5290	6274.5
462	363	615	5941	2173
463	524	538	294.5	3356
464	390	317	5427	5167
465	422	538	4317.5	3356
466	455	631	2645	1910
467	452	584	2816	2675
468	548	538	125	3356
469	317	425	6254.5	4580.5
470	625	455	22	4291
471	415	535	4612	3404.5
472	494	430	944	4535
473	465	651	2135.5	1591.5
474	505	435	630.5	4485
475	456	798	2589.5	158.5
476	542	726	150	662
477	453	540	2757.5	3326.5
478	459	674	2433	1272.5
479	489	709	1105.5	835.5
480	662	652	10	1578
481	436	248	3610	5723.5
482	459	575	2433	2815.5
483	792	441	1	4430.5
484	481	548	1411	3225.5
485	492	628	1006.5	1954
486	439	527	3471.5	3509.5
487	449	639	2957.5	1772.5
488	474	759	1729.5	382
489	407	662	4917	1444
490	458	270	2484.5	5376
491	507	748	586	462.5
492	462	587	2299	2626
493	329	704	6213.5	899
494	446	737	3101.5	548.5
495	488	550	1139.5	3193
496	516	790	403.5	191
497	470	299	1887	5215
498	450	416	2906.5	4660
499	393	251	5341.5	5663
500	458	251	2484.5	5663
501	439	563	3471.5	3009
502	507	664	586	1417.5
503	411	253	4774	5617.5
504	501	488	727	3948.5
505	470	507	1887	3752
506	484	579	1279.5	2757.5
507	493	781	976.5	245
508	374	397	5781.5	4819
509	368	528	5881	3490
510	369	430	5860	4535
511	482	638	1357.5	1787.5
512	385	438	5561.5	4458
513	479	529	1504.5	3470
514	437	604	3567	2358.5
515	458	373	2484.5	4977.5
516	477	539	1594	3340
517	514	801	434.5	150
518	393	306	5341.5	5196.5
519	403	554	5059.5	3142
520	340	195	6156.5	6294
521	493	556	976.5	3114.5
522	434	457	3726.5	4268
523	417	457	4530	4268
524	372	378	5815	4953.5
525	438	302	3520.5	5204
526	519	886	358	18
527	409	763	4850.5	351.5
528	459	676	2433	1240.5
529	384	202	5587.5	6279
530	380	511	5685	3692
531	270	275	6318	5329.5
532	466	734	2085.5	576.5
533	500	695	756	1017.5
534	507	592	586	2540.5
535	557	561	97	3039
536	405	565	4993	2978
537	510	828	522	75.5
538	344	382	6118.5	4922
539	397	195	5231	6294
540	448	608	3005.5	2287.5
541	435	234	3667	5983.5
542	491	791	1036.5	188.5
543	408	585	4882.5	2655.5
544	450	295	2906.5	5230.5
545	350	517	6079.5	3630.5
546	435	224	3667	6122
547	524	636	294.5	1829.5
548	343	400	6127	4798
549	403	474	5059.5	4090
550	526	581	270.5	2725.5
551	444	371	3211.5	4990
552	445	228	3150.5	6069.5
553	422	433	4317.5	4505
554	477	538	1594	3356
555	441	789	3373	197.5
556	448	509	3005.5	3721.5
557	487	750	1165.5	446.5
558	470	599	1887	2439
559	457	729	2538	623.5
560	424	459	4225.5	4248
561	462	407	2299	4741.5
562	408	247	4882.5	5742.5
563	427	666	4100.5	1389
564	397	243	5231	5823
565	435	521	3667	3577.5
566	383	226	5612.5	6100.5
567	570	603	71	2377.5
568	495	767	909.5	327
569	454	574	2700	2837.5
570	515	608	418	2287.5
571	512	670	474.5	1328.5
572	476	750	1647	446.5
573	490	703	1068.5	917
574	403	339	5059.5	5113.5
575	481	265	1411	5435.5
576	509	749	544	454
577	428	473	4040.5	4099.5
578	475	519	1685.5	3604
579	468	769	1998.5	310.5
580	355	419	6031.5	4627.5
581	589	905	45	11
582	504	702	652.5	931.5
583	400	223	5150	6135
584	441	490	3373	3929.5
585	438	661	3520.5	1461
586	464	416	2202	4660
587	453	469	2757.5	4140.5
588	408	327	4882.5	5148.5
589	520	484	342	3992
590	412	494	4735.5	3890
591	410	306	4808.5	5196.5
592	462	679	2299	1203.5
593	445	641	3150.5	1741.5
594	416	405	4571.5	4761.5
595	513	229	454	6052.5
596	522	627	319	1969
597	397	245	5231	5779.5
598	448	774	3005.5	279.5
599	469	639	1944.5	1772.5
600	472	604	1804	2358.5
601	419	396	4450.5	4826
602	511	816	497.5	109
603	554	759	107.5	382
604	514	689	434.5	1091.5
605	443	638	3267	1787.5
606	446	275	3101.5	5329.5
607	450	627	2906.5	1969
608	426	238	4144	5921.5
609	359	239	5990.5	5905
610	482	232	1357.5	6016.5
611	371	411	5827.5	4707
612	458	710	2484.5	819
613	426	583	4144	2695.5
614	442	630	3319.5	1923.5
615	482	641	1357.5	1741.5
616	530	456	226	4278.5
617	551	655	114.5	1541.5
618	424	407	4225.5	4741.5
619	435	599	3667	2439
620	358	388	6003.5	4884.5
621	408	743	4882.5	505.5
622	479	493	1504.5	3901
623	471	686	1837.5	1121.5
624	511	825	497.5	83.5
625	354	563	6040	3009
626	517	773	390	288
627	457	671	2538	1312.5
628	497	585	837.5	2655.5
629	430	572	3937.5	2872.5
630	438	544	3520.5	3279
631	428	627	4040.5	1969
632	491	505	1036.5	3771.5
633	454	591	2700	2563
634	435	614	3667	2192.5
635	505	530	630.5	3456
636	449	643	2957.5	1718.5
637	378	207	5710	6253
638	433	268	3784	5395.5
639	501	268	727	5395.5
640	464	452	2202	4328
641	389	373	5446	4977.5
642	413	333	4681.5	5129.5
643	523	477	307.5	4069
644	413	555	4681.5	3131
645	381	570	5664.5	2904.5
646	473	573	1770.5	2857
647	455	741	2645	523.5
648	411	260	4774	5503
649	462	531	2299	3444.5
650	375	613	5770	2213
651	454	251	2700	5663
652	435	555	3667	3131
653	439	544	3471.5	3279
654	495	329	909.5	5141.5
655	425	574	4184.5	2837.5
656	325	542	6226.5	3302.5
657	381	281	5664.5	5287
658	418	481	4489	4025.5
659	503	584	679.5	2675
660	432	583	3840.5	2695.5
661	498	573	806.5	2857
662	484	636	1279.5	1829.5
663	469	673	1944.5	1285
664	467	564	2047.5	2991.5
665	395	253	5290	5617.5
666	405	513	4993	3668
667	465	570	2135.5	2904.5
668	411	533	4774	3427
669	406	648	4956	1640
670	402	254	5094	5594
671	385	587	5561.5	2626
672	368	240	5881	5885.5
673	444	761	3211.5	364.5
674	448	767	3005.5	327
675	458	634	2484.5	1862.5
676	370	446	5841.5	4386
677	428	605	4040.5	2341.5
678	426	616	4144	2155
679	431	430	3890.5	4535
680	492	492	1006.5	3910.5
681	477	798	1594	158.5
682	439	222	3471.5	6148.5
683	368	373	5881	4977.5
684	433	237	3784	5935
685	443	422	3267	4602.5
686	459	688	2433	1100.5
687	449	657	2957.5	1517
688	465	611	2135.5	2242
689	423	565	4267	2978
690	436	486	3610	3974
691	435	434	3667	4495.5
692	413	387	4681.5	4891.5
693	477	701	1594	940.5
694	494	616	944	2155
695	514	602	434.5	2398
696	413	575	4681.5	2815.5
697	395	513	5290	3668
698	512	523	474.5	3559.5
699	469	623	1944.5	2046
700	380	430	5685	4535
701	463	634	2254.5	1862.5
702	397	223	5231	6135
703	509	702	544	931.5
704	435	395	3667	4833
705	447	542	3055	3302.5
706	492	250	1006.5	5685.5
707	406	380	4956	4936.5
708	426	403	4144	4776
709	472	599	1804	2439
710	443	532	3267	3436
711	417	549	4530	3208
712	382	303	5639.5	5201.5
713	369	246	5860	5759.5
714	431	695	3890.5	1017.5
715	471	618	1837.5	2121.5
716	510	758	522	389.5
717	440	494	3423.5	3890
718	550	387	117	4891.5
719	464	238	2202	5921.5
720	361	454	5963.5	4303
721	469	262	1944.5	5473.5
722	453	536	2757.5	3390
723	456	624	2589.5	2029
724	503	689	679.5	1091.5
725	452	441	2816	4430.5
726	437	273	3567	5350.5
727	498	734	806.5	576.5
728	398	248	5200.5	5723.5
729	430	287	3937.5	5259
730	329	256	6213.5	5562
731	464	676	2202	1240.5
732	370	229	5841.5	6052.5
733	482	518	1357.5	3618.5
734	453	909	2757.5	8
735	380	523	5685	3559.5
736	397	233	5231	6001.5
737	489	531	1105.5	3444.5
738	515	464	418	4191.5
739	493	674	976.5	1272.5
740	413	570	4681.5	2904.5
741	407	636	4917	1829.5
742	513	639	454	1772.5
743	506	606	612.5	2322.5
744	457	674	2538	1272.5
745	450	627	2906.5	1969
746	376	241	5755	5866.5
747	494	662	944	1444
748	338	432	6169	4514
749	418	566	4489	2966
750	420	499	4408.5	3835
751	386	452	5529	4328
752	439	463	3471.5	4204
753	447	251	3055	5663
754	384	635	5587.5	1846.5
755	487	603	1165.5	2377.5
756	462	599	2299	2439
757	439	652	3471.5	1578
758	501	710	727	819
759	495	654	909.5	1555.5
760	399	187	5180.5	6309
761	417	622	4530	2058.5
762	432	679	3840.5	1203.5
763	397	608	5231	2287.5
764	517	841	390	50
765	437	655	3567	1541.5
766	334	616	6190.5	2155
767	471	575	1837.5	2815.5
768	466	519	2085.5	3604
769	450	226	2906.5	6100.5
770	447	545	3055	3264
771	473	645	1770.5	1696.5
772	424	279	4225.5	5298
773	434	650	3726.5	1606.5
774	397	548	5231	3225.5
775	450	246	2906.5	5759.5
776	532	804	209	140.5
777	454	566	2700	2966
778	377	617	5733	2136.5
779	491	751	1036.5	441.5
780	479	558	1504.5	3084.5
781	410	287	4808.5	5259
782	421	261	4366.5	5487.5
783	456	669	2589.5	1345
784	390	621	5427	2069
785	456	687	2589.5	1110.5
786	426	471	4144	4121.5
787	471	698	1837.5	980.5
788	469	569	1944.5	2926
789	460	436	2387.5	4476
790	459	393	2433	4846
791	426	421	4144	4609
792	428	640	4040.5	1758
793	392	222	5376.5	6148.5
794	432	533	3840.5	3427
795	501	688	727	1100.5
796	538	559	181	3070
797	424	589	4225.5	2594
798	433	490	3784	3929.5
799	463	764	2254.5	343
800	413	751	4681.5	441.5
801	477	755	1594	411.5
802	490	668	1068.5	1361
803	452	602	2816	2398
804	492	592	1006.5	2540.5
805	435	497	3667	3854.5
806	547	794	128.5	172.5
807	453	490	2757.5	3929.5
808	460	526	2387.5	3523.5
809	403	466	5059.5	4170.5
810	496	704	874.5	899
811	487	618	1165.5	2121.5
812	473	620	1770.5	2085.5
813	462	666	2299	1389
814	507	178	586	6318
815	402	219	5094	6177.5
816	533	708	201	850.5
817	372	495	5815	3879.5
818	528	587	247	2626
819	418	444	4489	4406.5
820	503	706	679.5	873.5
821	403	333	5059.5	5129.5
822	464	520	2202	3590
823	384	346	5587.5	5089.5
824	522	632	319	1894.5
825	538	775	181	272
826	376	569	5755	2926
827	452	716	2816	759.5
828	508	646	561.5	1682
829	421	604	4366.5	2358.5
830	494	544	944	3279
831	481	846	1411	44.5
832	490	536	1068.5	3390
833	494	771	944	301
834	482	616	1357.5	2155
835	426	552	4144	3169.5
836	439	601	3471.5	2414
837	390	392	5427	4853
838	392	290	5376.5	5245.5
839	435	249	3667	5703.5
840	219	240	6329	5885.5
841	470	569	1887	2926
842	462	624	2299	2029
843	434	714	3726.5	778
844	435	538	3667	3356
845	455	459	2645	4248
846	531	843	216.5	48.5
847	489	660	1105.5	1481
848	599	866	36	26
849	424	419	4225.5	4627.5
850	445	278	3150.5	5305.5
851	474	275	1729.5	5329.5
852	444	531	3211.5	3444.5
853	468	500	1998.5	3824.5
854	434	647	3726.5	1661.5
855	376	625	5755	2010
856	366	508	5909.5	3738
857	484	664	1279.5	1417.5
858	424	574	4225.5	2837.5
859	458	724	2484.5	681
860	276	548	6316	3225.5
861	375	655	5770	1541.5
862	456	359	2589.5	5043.5
863	373	256	5798	5562
864	509	827	544	77.5
865	380	195	5685	6294
866	395	506	5290	3762
867	462	435	2299	4485
868	344	248	6118.5	5723.5
869	442	654	3319.5	1555.5
870	462	524	2299	3548
871	457	535	2538	3404.5
872	471	234	1837.5	5983.5
873	419	377	4450.5	4958.5
874	357	250	6016.5	5685.5
875	587	751	49.5	441.5
876	420	553	4408.5	3154
877	416	413	4571.5	4682.5
878	447	631	3055	1910
879	461	316	2345	5171
880	412	549	4735.5	3208
881	461	653	2345	1567
882	507	630	586	1923.5
883	442	417	3319.5	4652.5
884	413	649	4681.5	1622
885	479	254	1504.5	5594
886	520	650	342	1606.5
887	501	703	727	917
888	441	658	3373	1504.5
889	503	558	679.5	3084.5
890	435	434	3667	4495.5
891	433	595	3784	2493
892	431	647	3890.5	1661.5
893	381	580	5664.5	2742
894	417	588	4530	2611.5
895	437	640	3567	1758
896	421	597	4366.5	2471
897	468	789	1998.5	197.5
898	426	652	4144	1578
899	471	576	1837.5	2798.5
900	351	281	6068.5	5287
901	434	529	3726.5	3470
902	482	771	1357.5	301
903	558	647	94	1661.5
904	467	728	2047.5	638.5
905	433	570	3784	2904.5
906	433	242	3784	5846.5
907	478	225	1547	6111.5
908	384	229	5587.5	6052.5
909	474	665	1729.5	1403
910	413	695	4681.5	1017.5
911	507	577	586	2787.5
912	413	236	4681.5	5948
913	485	641	1238.5	1741.5
914	439	532	3471.5	3436
915	466	528	2085.5	3490
916	366	560	5909.5	3054.5
917	451	226	2862.5	6100.5
918	465	557	2135.5	3097.5
919	435	615	3667	2173
920	486	764	1196	343
921	425	247	4184.5	5742.5
922	389	449	5446	4356.5
923	478	710	1547	819
924	459	675	2433	1256.5
925	441	744	3373	495
926	441	239	3373	5905
927	409	696	4850.5	1007
928	442	418	3319.5	4640.5
929	519	785	358	219.5
930	433	701	3784	940.5
931	430	575	3937.5	2815.5
932	464	262	2202	5473.5
933	481	692	1411	1058
934	486	714	1196	778
935	402	556	5094	3114.5
936	456	253	2589.5	5617.5
937	563	745	81	485.5
938	444	436	3211.5	4476
939	444	658	3211.5	1504.5
940	493	854	976.5	32.5
941	483	330	1314	5138
942	502	596	702	2483
943	505	758	630.5	389.5
944	422	776	4317.5	266
945	406	512	4956	3679
946	374	219	5781.5	6177.5
947	445	667	3150.5	1375
948	429	545	3981.5	3264
949	431	387	3890.5	4891.5
950	496	511	874.5	3692
951	368	253	5881	5617.5
952	486	575	1196	2815.5
953	331	203	6204	6274.5
954	451	609	2862.5	2270.5
955	431	239	3890.5	5905
956	464	564	2202	2991.5
957	409	378	4850.5	4953.5
958	422	771	4317.5	301
959	421	235	4366.5	5965
960	402	782	5094	237.5
961	363	557	5941	3097.5
962	378	456	5710	4278.5
963	429	231	3981.5	6028
964	474	397	1729.5	4819
965	429	477	3981.5	4069
966	519	819	358	98
967	506	566	612.5	2966
968	544	775	142	272
969	459	661	2433	1461
970	558	767	94	327
971	461	295	2345	5230.5
972	469	401	1944.5	4789.5
973	407	677	4917	1227
974	479	771	1504.5	301
975	518	634	376	1862.5
976	503	700	679.5	951.5
977	474	683	1729.5	1154
978	479	687	1504.5	1110.5
979	449	555	2957.5	3131
980	457	671	2538	1312.5
981	495	529	909.5	3470
982	507	448	586	4367
983	393	438	5341.5	4458
984	449	620	2957.5	2085.5
985	377	675	5733	1256.5
986	509	818	544	101
987	451	594	2862.5	2505.5
988	401	316	5115.5	5171
989	407	421	4917	4609
990	500	613	756	2213
991	413	616	4681.5	2155
992	489	640	1105.5	1758
993	476	518	1647	3618.5
994	386	273	5529	5350.5
995	478	618	1547	2121.5
996	358	455	6003.5	4291
997	480	660	1456	1481
998	498	288	806.5	5253
999	477	742	1594	515.5
1000	464	659	2202	1494
1001	507	659	586	1494
1002	417	585	4530	2655.5
1003	469	274	1944.5	5339.5
1004	451	381	2862.5	4928.5
1005	449	482	2957.5	4013.5
1006	554	666	107.5	1389
1007	412	634	4735.5	1862.5
1008	458	704	2484.5	899
1009	392	261	5376.5	5487.5
1010	462	629	2299	1939
1011	413	500	4681.5	3824.5
1012	423	227	4267	6086.5
1013	393	246	5341.5	5759.5
1014	480	599	1456	2439
1015	469	444	1944.5	4406.5
1016	491	679	1036.5	1203.5
1017	420	548	4408.5	3225.5
1018	378	438	5710	4458
1019	443	399	3267	4806.5
1020	411	575	4774	2815.5
1021	291	256	6300.5	5562
1022	403	421	5059.5	4609
1023	447	594	3055	2505.5
1024	403	315	5059.5	5173.5
1025	416	217	4571.5	6195.5
1026	497	765	837.5	338
1027	385	367	5561.5	5007.5
1028	529	721	237.5	711
1029	434	670	3726.5	1328.5
1030	486	656	1196	1528.5
1031	456	595	2589.5	2493
1032	433	456	3784	4278.5
1033	394	528	5309.5	3490
1034	465	588	2135.5	2611.5
1035	438	601	3520.5	2414
1036	481	816	1411	109
1037	453	243	2757.5	5823
1038	443	700	3267	951.5
1039	500	458	756	4258.5
1040	627	598	20	2457
1041	446	712	3101.5	798
1042	460	461	2387.5	4226
1043	470	547	1887	3240.5
1044	358	385	6003.5	4901
1045	478	607	1547	2304
1046	396	496	5265	3867
1047	396	528	5265	3490
1048	355	466	6031.5	4170.5
1049	441	773	3373	288
1050	436	270	3610	5376
1051	452	504	2816	3784
1052	386	243	5529	5823
1053	428	533	4040.5	3427
1054	478	180	1547	6316
1055	376	257	5755	5543
1056	496	748	874.5	462.5
1057	440	503	3423.5	3796.5
1058	418	239	4489	5905
1059	355	238	6031.5	5921.5
1060	410	299	4808.5	5215
1061	452	545	2816	3264
1062	518	568	376	2942
1063	465	425	2135.5	4580.5
1064	424	237	4225.5	5935
1065	458	493	2484.5	3901
1066	360	328	5974.5	5145
1067	507	855	586	30.5
1068	374	539	5781.5	3340
1069	444	216	3211.5	6203.5
1070	424	467	4225.5	4160.5
1071	607	686	30	1121.5
1072	405	512	4993	3679
1073	443	644	3267	1707.5
1074	481	501	1411	3814
1075	417	237	4530	5935
1076	521	755	330.5	411.5
1077	449	400	2957.5	4798
1078	422	567	4317.5	2954
1079	513	793	454	177
1080	588	635	47.5	1846.5
1081	430	544	3937.5	3279
1082	488	672	1139.5	1297.5
1083	327	235	6220	5965
1084	490	559	1068.5	3070
1085	370	474	5841.5	4090
1086	506	637	612.5	1808.5
1087	504	718	652.5	740
1088	458	780	2484.5	249.5
1089	415	393	4612	4846
1090	484	682	1279.5	1162.5
1091	519	840	358	52
1092	393	477	5341.5	4069
1093	455	562	2645	3024.5
1094	425	506	4184.5	3762
1095	516	448	403.5	4367
1096	464	825	2202	83.5
1097	434	487	3726.5	3962.5
1098	463	563	2254.5	3009
1099	451	238	2862.5	5921.5
1100	418	395	4489	4833
1101	333	203	6195	6274.5
1102	446	569	3101.5	2926
1103	408	711	4882.5	807
1104	382	272	5639.5	5360
1105	410	414	4808.5	4671
1106	481	584	1411	2675
1107	401	244	5115.5	5801
1108	418	446	4489	4386
1109	457	217	2538	6195.5
1110	340	556	6156.5	3114.5
1111	584	823	52	87
1112	455	666	2645	1389
1113	449	518	2957.5	3618.5
1114	494	666	944	1389
1115	266	527	6321	3509.5
1116	397	216	5231	6203.5
1117	377	464	5733	4191.5
1118	407	556	4917	3114.5
1119	450	504	2906.5	3784
1120	470	724	1887	681
1121	456	691	2589.5	1072
1122	456	625	2589.5	2010
1123	462	547	2299	3240.5
1124	257	232	6324.5	6016.5
1125	547	801	128.5	150
1126	398	232	5200.5	6016.5
1127	486	497	1196	3854.5
1128	431	248	3890.5	5723.5
1129	523	586	307.5	2639
1130	491	466	1036.5	4170.5
1131	448	559	3005.5	3070
1132	469	456	1944.5	4278.5
1133	338	241	6169	5866.5
1134	432	413	3840.5	4682.5
1135	487	664	1165.5	1417.5
1136	448	549	3005.5	3208
1137	439	560	3471.5	3054.5
1138	493	613	976.5	2213
1139	433	558	3784	3084.5
1140	529	670	237.5	1328.5
1141	435	642	3667	1728.5
1142	388	275	5473.5	5329.5
1143	445	648	3150.5	1640
1144	512	699	474.5	966
1145	465	482	2135.5	4013.5
1146	668	907	8	10
1147	390	434	5427	4495.5
1148	514	678	434.5	1214.5
1149	328	343	6217.5	5100
1150	410	385	4808.5	4901
1151	465	801	2135.5	150
1152	401	413	5115.5	4682.5
1153	420	448	4408.5	4367
1154	409	225	4850.5	6111.5
1155	403	773	5059.5	288
1156	511	644	497.5	1707.5
1157	410	550	4808.5	3193
1158	501	711	727	807
1159	512	704	474.5	899
1160	468	688	1998.5	1100.5
1161	418	581	4489	2725.5
1162	427	545	4100.5	3264
1163	389	342	5446	5104.5
1164	480	616	1456	2155
1165	392	257	5376.5	5543
1166	269	228	6319	6069.5
1167	690	793	6	177
1168	485	764	1238.5	343
1169	500	762	756	359.5
1170	405	359	4993	5043.5
1171	426	239	4144	5905
1172	470	478	1887	4056.5
1173	470	559	1887	3070
1174	433	460	3784	4239
1175	448	648	3005.5	1640
1176	415	406	4612	4750.5
1177	460	669	2387.5	1345
1178	423	535	4267	3404.5
1179	541	482	155.5	4013.5
1180	348	223	6094.5	6135
1181	308	233	6280.5	6001.5
1182	477	225	1594	6111.5
1183	420	524	4408.5	3548
1184	524	874	294.5	24
1185	360	482	5974.5	4013.5
1186	366	187	5909.5	6309
1187	422	466	4317.5	4170.5
1188	472	680	1804	1192
1189	549	715	121	767.5
1190	497	273	837.5	5350.5
1191	400	680	5150	1192
1192	412	548	4735.5	3225.5
1193	479	708	1504.5	850.5
1194	436	304	3610	5199.5
1195	556	573	100	2857
1196	520	510	342	3706.5
1197	438	447	3520.5	4376
1198	412	465	4735.5	4179
1199	400	217	5150	6195.5
1200	352	487	6059	3962.5
1201	514	626	434.5	1989
1202	436	569	3610	2926
1203	470	447	1887	4376
1204	398	582	5200.5	2710.5
1205	468	463	1998.5	4204
1206	381	264	5664.5	5452.5
1207	506	710	612.5	819
1208	419	243	4450.5	5823
1209	381	607	5664.5	2304
1210	458	413	2484.5	4682.5
1211	401	606	5115.5	2322.5
1212	421	318	4366.5	5163.5
1213	489	673	1105.5	1285
1214	416	637	4571.5	1808.5
1215	448	253	3005.5	5617.5
1216	486	243	1196	5823
1217	463	265	2254.5	5435.5
1218	453	449	2757.5	4356.5
1219	443	718	3267	740
1220	431	454	3890.5	4303
1221	481	582	1411	2710.5
1222	431	558	3890.5	3084.5
1223	429	607	3981.5	2304
1224	485	464	1238.5	4191.5
1225	439	473	3471.5	4099.5
1226	490	719	1068.5	728.5
1227	385	344	5561.5	5096
1228	435	235	3667	5965
1229	442	245	3319.5	5779.5
1230	406	238	4956	5921.5
1231	442	447	3319.5	4376
1232	435	400	3667	4798
1233	423	629	4267	1939
1234	436	606	3610	2322.5
1235	450	698	2906.5	980.5
1236	408	419	4882.5	4627.5
1237	341	218	6148	6187
1238	457	339	2538	5113.5
1239	435	252	3667	5640
1240	387	284	5500.5	5273
1241	464	607	2202	2304
1242	377	336	5733	5121
1243	422	249	4317.5	5703.5
1244	402	279	5094	5298
1245	453	726	2757.5	662
1246	350	468	6079.5	4149.5
1247	416	265	4571.5	5435.5
1248	390	242	5427	5846.5
1249	451	603	2862.5	2377.5
1250	453	558	2757.5	3084.5
1251	497	511	837.5	3692
1252	465	638	2135.5	1787.5
1253	416	234	4571.5	5983.5
1254	518	512	376	3679
1255	484	647	1279.5	1661.5
1256	438	267	3520.5	5408.5
1257	468	719	1998.5	728.5
1258	454	554	2700	3142
1259	578	935	62	3
1260	465	363	2135.5	5022.5
1261	476	806	1647	132.5
1262	391	383	5404.5	4915
1263	412	211	4735.5	6235
1264	488	744	1139.5	495
1265	507	715	586	767.5
1266	295	356	6296.5	5053.5
1267	543	467	146	4160.5
1268	413	602	4681.5	2398
1269	443	252	3267	5640
1270	480	580	1456	2742
1271	459	564	2433	2991.5
1272	386	554	5529	3142
1273	444	373	3211.5	4977.5
1274	404	456	5023.5	4278.5
1275	431	520	3890.5	3590
1276	446	504	3101.5	3784
1277	437	625	3567	2010
1278	512	845	474.5	46.5
1279	440	476	3423.5	4077.5
1280	466	620	2085.5	2085.5
1281	510	686	522	1121.5
1282	387	355	5500.5	5058
1283	451	464	2862.5	4191.5
1284	480	575	1456	2815.5
1285	479	807	1504.5	127
1286	483	634	1314	1862.5
1287	469	397	1944.5	4819
1288	479	625	1504.5	2010
1289	449	633	2957.5	1878
1290	419	632	4450.5	1894.5
1291	432	429	3840.5	4547.5
1292	413	243	4681.5	5823
1293	351	588	6068.5	2611.5
1294	394	277	5309.5	5315.5
1295	394	783	5309.5	229.5
1296	512	708	474.5	850.5
1297	415	608	4612	2287.5
1298	412	265	4735.5	5435.5
1299	350	296	6079.5	5227
1300	523	652	307.5	1578
1301	409	528	4850.5	3490
1302	368	227	5881	6086.5
1303	386	602	5529	2398
1304	418	233	4489	6001.5
1305	499	734	781	576.5
1306	439	601	3471.5	2414
1307	401	287	5115.5	5259
1308	412	570	4735.5	2904.5
1309	486	584	1196	2675
1310	491	548	1036.5	3225.5
1311	509	799	544	156
1312	425	229	4184.5	6052.5
1313	407	693	4917	1042
1314	469	596	1944.5	2483
1315	461	641	2345	1741.5
1316	444	681	3211.5	1176.5
1317	424	744	4225.5	495
1318	435	614	3667	2192.5
1319	413	681	4681.5	1176.5
1320	400	256	5150	5562
1321	492	494	1006.5	3890
1322	415	393	4612	4846
1323	297	490	6291.5	3929.5
1324	415	663	4612	1431.5
1325	415	614	4612	2192.5
1326	577	884	63.5	20
1327	495	665	909.5	1403
1328	470	626	1887	1989
1329	384	470	5587.5	4133
1330	442	487	3319.5	3962.5
1331	484	469	1279.5	4140.5
1332	518	585	376	2655.5
1333	511	699	497.5	966
1334	464	572	2202	2872.5
1335	413	606	4681.5	2322.5
1336	533	649	201	1622
1337	433	603	3784	2377.5
1338	427	663	4100.5	1431.5
1339	439	420	3471.5	4618
1340	440	537	3423.5	3374
1341	440	417	3423.5	4652.5
1342	388	412	5473.5	4695
1343	524	657	294.5	1517
1344	495	748	909.5	462.5
1345	429	494	3981.5	3890
1346	636	918	14	5
1347	377	573	5733	2857
1348	522	258	319	5528.5
1349	595	619	39.5	2105.5
1350	428	748	4040.5	462.5
1351	455	650	2645	1606.5
1352	359	477	5990.5	4069
1353	468	188	1998.5	6306.5
1354	430	211	3937.5	6235
1355	527	563	256.5	3009
1356	438	655	3520.5	1541.5
1357	421	491	4366.5	3919
1358	432	233	3840.5	6001.5
1359	459	515	2433	3651.5
1360	425	736	4184.5	559.5
1361	469	583	1944.5	2695.5
1362	369	592	5860	2540.5
1363	352	545	6059	3264
1364	391	537	5404.5	3374
1365	488	664	1139.5	1417.5
1366	450	471	2906.5	4121.5
1367	391	430	5404.5	4535
1368	523	768	307.5	317
1369	477	650	1594	1606.5
1370	490	253	1068.5	5617.5
1371	503	469	679.5	4140.5
1372	464	553	2202	3154
1373	334	260	6190.5	5503
1374	324	634	6231.5	1862.5
1375	523	735	307.5	568
1376	474	188	1729.5	6306.5
1377	458	670	2484.5	1328.5
1378	460	703	2387.5	917
1379	433	256	3784	5562
1380	520	744	342	495
1381	506	599	612.5	2439
1382	477	581	1594	2725.5
1383	445	260	3150.5	5503
1384	454	605	2700	2341.5
1385	337	246	6176.5	5759.5
1386	416	270	4571.5	5376
1387	396	240	5265	5885.5
1388	488	772	1139.5	295.5
1389	431	584	3890.5	2675
1390	468	663	1998.5	1431.5
1391	416	690	4571.5	1084.5
1392	431	570	3890.5	2904.5
1393	428	397	4040.5	4819
1394	428	599	4040.5	2439
1395	442	205	3319.5	6264
1396	497	515	837.5	3651.5
1397	438	597	3520.5	2471
1398	456	623	2589.5	2046
1399	390	375	5427	4965.5
1400	394	227	5309.5	6086.5
1401	479	611	1504.5	2242
1402	470	613	1887	2213
1403	419	380	4450.5	4936.5
1404	412	586	4735.5	2639
1405	456	566	2589.5	2966
1406	428	634	4040.5	1862.5
1407	389	354	5446	5064.5
1408	474	635	1729.5	1846.5
1409	286	191	6305.5	6299.5
1410	412	555	4735.5	3131
1411	434	353	3726.5	5070
1412	518	247	376	5742.5
1413	499	927	781	4
1414	435	390	3667	4868.5
1415	414	598	4644	2457
1416	413	591	4681.5	2563
1417	519	496	358	3867
1418	485	606	1238.5	2322.5
1419	447	437	3055	4467
1420	386	396	5529	4826
1421	396	352	5265	5074
1422	424	235	4225.5	5965
1423	393	251	5341.5	5663
1424	474	684	1729.5	1146
1425	469	600	1944.5	2425
1426	410	250	4808.5	5685.5
1427	496	704	874.5	899
1428	431	449	3890.5	4356.5
1429	436	483	3610	4000.5
1430	394	642	5309.5	1728.5
1431	443	691	3267	1072
1432	482	711	1357.5	807
1433	403	620	5059.5	2085.5
1434	427	531	4100.5	3444.5
1435	470	540	1887	3326.5
1436	366	639	5909.5	1772.5
1437	357	221	6016.5	6157.5
1438	467	677	2047.5	1227
1439	513	889	454	15
1440	408	667	4882.5	1375
1441	459	694	2433	1027
1442	510	759	522	382
1443	438	269	3520.5	5384
1444	454	717	2700	750
1445	420	531	4408.5	3444.5
1446	462	690	2299	1084.5
1447	458	249	2484.5	5703.5
1448	465	620	2135.5	2085.5
1449	385	437	5561.5	4467
1450	439	529	3471.5	3470
1451	516	197	403.5	6287
1452	473	720	1770.5	717
1453	378	617	5710	2136.5
1454	423	255	4267	5578
1455	321	191	6242.5	6299.5
1456	456	728	2589.5	638.5
1457	456	747	2589.5	468.5
1458	393	242	5341.5	5846.5
1459	419	381	4450.5	4928.5
1460	464	599	2202	2439
1461	417	252	4530	5640
1462	496	572	874.5	2872.5
1463	403	273	5059.5	5350.5
1464	435	451	3667	4338.5
1465	490	698	1068.5	980.5
1466	483	768	1314	317
1467	453	637	2757.5	1808.5
1468	509	586	544	2639
1469	541	782	155.5	237.5
1470	488	644	1139.5	1707.5
1471	473	637	1770.5	1808.5
1472	472	604	1804	2358.5
1473	468	537	1998.5	3374
1474	540	795	163	167.5
1475	440	492	3423.5	3910.5
1476	488	440	1139.5	4441.5
1477	423	515	4267	3651.5
1478	467	741	2047.5	523.5
1479	397	527	5231	3509.5
1480	501	563	727	3009
1481	418	243	4489	5823
1482	439	268	3471.5	5395.5
1483	453	455	2757.5	4291
1484	477	628	1594	1954
1485	471	580	1837.5	2742
1486	482	736	1357.5	559.5
1487	420	403	4408.5	4776
1488	328	245	6217.5	5779.5
1489	416	245	4571.5	5779.5
1490	422	421	4317.5	4609
1491	383	231	5612.5	6028
1492	409	649	4850.5	1622
1493	454	508	2700	3738
1494	385	317	5561.5	5167
1495	497	717	837.5	750
1496	408	628	4882.5	1954
1497	455	245	2645	5779.5
1498	474	665	1729.5	1403
1499	486	706	1196	873.5
1500	460	624	2387.5	2029
1501	404	505	5023.5	3771.5
1502	468	677	1998.5	1227
1503	465	723	2135.5	693.5
1504	439	439	3471.5	4449.5
1505	468	734	1998.5	576.5
1506	498	795	806.5	167.5
1507	322	359	6238	5043.5
1508	389	447	5446	4376
1509	310	409	6272.5	4723
1510	391	228	5404.5	6069.5
1511	477	542	1594	3302.5
1512	393	630	5341.5	1923.5
1513	459	551	2433	3182
1514	452	215	2816	6212.5
1515	422	271	4317.5	5367.5
1516	441	494	3373	3890
1517	525	730	283	611.5
1518	459	557	2433	3097.5
1519	388	236	5473.5	5948
1520	426	501	4144	3814
1521	362	239	5954.5	5905
1522	382	680	5639.5	1192
1523	455	588	2645	2611.5
1524	455	666	2645	1389
1525	384	264	5587.5	5452.5
1526	407	277	4917	5315.5
1527	466	477	2085.5	4069
1528	350	455	6079.5	4291
1529	393	244	5341.5	5801
1530	592	814	42.5	114.5
1531	426	233	4144	6001.5
1532	399	436	5180.5	4476
1533	485	760	1238.5	372
1534	489	727	1105.5	651.5
1535	443	585	3267	2655.5
1536	502	698	702	980.5
1537	439	633	3471.5	1878
1538	304	237	6285.5	5935
1539	472	512	1804	3679
1540	450	476	2906.5	4077.5
1541	400	252	5150	5640
1542	454	661	2700	1461
1543	506	707	612.5	860.5
1544	366	470	5909.5	4133
1545	403	438	5059.5	4458
1546	407	239	4917	5905
1547	533	708	201	850.5
1548	430	331	3937.5	5135.5
1549	537	660	185	1481
1550	456	614	2589.5	2192.5
1551	393	268	5341.5	5395.5
1552	496	566	874.5	2966
1553	468	613	1998.5	2213
1554	506	775	612.5	272
1555	459	670	2433	1328.5
1556	443	440	3267	4441.5
1557	423	718	4267	740
1558	485	697	1238.5	994
1559	518	691	376	1072
1560	462	684	2299	1146
1561	435	607	3667	2304
1562	397	411	5231	4707
1563	444	649	3211.5	1622
1564	451	501	2862.5	3814
1565	461	773	2345	288
1566	455	533	2645	3427
1567	442	564	3319.5	2991.5
1568	437	219	3567	6177.5
1569	427	662	4100.5	1444
1570	395	514	5290	3660
1571	460	579	2387.5	2757.5
1572	395	352	5290	5074
1573	428	573	4040.5	2857
1574	430	675	3937.5	1256.5
1575	479	717	1504.5	750
1576	495	736	909.5	559.5
1577	492	451	1006.5	4338.5
1578	427	244	4100.5	5801
1579	320	418	6246	4640.5
1580	385	215	5561.5	6212.5
1581	430	643	3937.5	1718.5
1582	312	225	6270	6111.5
1583	471	794	1837.5	172.5
1584	527	731	256.5	603
1585	514	595	434.5	2493
1586	450	591	2906.5	2563
1587	438	225	3520.5	6111.5
1588	417	571	4530	2885.5
1589	415	596	4612	2483
1590	456	488	2589.5	3948.5
1591	448	604	3005.5	2358.5
1592	472	509	1804	3721.5
1593	482	647	1357.5	1661.5
1594	501	766	727	334.5
1595	371	501	5827.5	3814
1596	531	735	216.5	568
1597	337	462	6176.5	4213
1598	470	266	1887	5419
1599	427	583	4100.5	2695.5
1600	502	655	702	1541.5
1601	448	489	3005.5	3939
1602	430	570	3937.5	2904.5
1603	500	542	756	3302.5
1604	484	715	1279.5	767.5
1605	445	273	3150.5	5350.5
1606	438	381	3520.5	4928.5
1607	508	657	561.5	1517
1608	460	260	2387.5	5503
1609	514	800	434.5	153.5
1610	446	541	3101.5	3314.5
1611	425	652	4184.5	1578
1612	479	559	1504.5	3070
1613	428	603	4040.5	2377.5
1614	465	748	2135.5	462.5
1615	443	567	3267	2954
1616	360	424	5974.5	4589.5
1617	513	737	454	548.5
1618	457	265	2538	5435.5
1619	447	518	3055	3618.5
1620	453	665	2757.5	1403
1621	405	310	4993	5182.5
1622	406	519	4956	3604
1623	419	525	4450.5	3536
1624	479	576	1504.5	2798.5
1625	476	518	1647	3618.5
1626	455	574	2645	2837.5
1627	374	488	5781.5	3948.5
1628	539	756	173.5	405.5
1629	406	504	4956	3784
1630	504	669	652.5	1345
1631	420	462	4408.5	4213
1632	480	530	1456	3456
1633	442	511	3319.5	3692
1634	443	532	3267	3436
1635	316	410	6258	4715.5
1636	482	725	1357.5	671.5
1637	438	422	3520.5	4602.5
1638	398	468	5200.5	4149.5
1639	429	243	3981.5	5823
1640	479	442	1504.5	4420.5
1641	452	590	2816	2580
1642	386	250	5529	5685.5
1643	442	468	3319.5	4149.5
1644	430	569	3937.5	2926
1645	445	219	3150.5	6177.5
1646	513	646	454	1682
1647	445	746	3150.5	476
1648	459	507	2433	3752
1649	405	593	4993	2521.5
1650	387	350	5500.5	5079
1651	447	405	3055	4761.5
1652	471	490	1837.5	3929.5
1653	410	532	4808.5	3436
1654	504	792	652.5	183.5
1655	454	733	2700	585
1656	436	401	3610	4789.5
1657	424	409	4225.5	4723
1658	470	626	1887	1989
1659	421	539	4366.5	3340
1660	412	557	4735.5	3097.5
1661	449	665	2957.5	1403
1662	413	282	4681.5	5280
1663	441	508	3373	3738
1664	475	593	1685.5	2521.5
1665	529	632	237.5	1894.5
1666	479	789	1504.5	197.5
1667	450	650	2906.5	1606.5
1668	455	311	2645	5180
1669	466	599	2085.5	2439
1670	496	719	874.5	728.5
1671	405	486	4993	3974
1672	350	279	6079.5	5298
1673	500	830	756	72.5
1674	482	598	1357.5	2457
1675	455	251	2645	5663
1676	427	592	4100.5	2540.5
1677	460	599	2387.5	2439
1678	431	471	3890.5	4121.5
1679	471	348	1837.5	5085
1680	497	554	837.5	3142
1681	376	536	5755	3390
1682	441	667	3373	1375
1683	451	636	2862.5	1829.5
1684	444	699	3211.5	966
1685	486	640	1196	1758
1686	389	456	5446	4278.5
1687	397	441	5231	4430.5
1688	386	242	5529	5846.5
1689	425	568	4184.5	2942
1690	380	429	5685	4547.5
1691	503	592	679.5	2540.5
1692	405	646	4993	1682
1693	525	752	283	434.5
1694	452	464	2816	4191.5
1695	510	662	522	1444
1696	400	222	5150	6148.5
1697	455	409	2645	4723
1698	465	649	2135.5	1622
1699	551	812	114.5	117.5
1700	597	830	38	72.5
1701	445	556	3150.5	3114.5
1702	624	718	23	740
1703	386	242	5529	5846.5
1704	492	728	1006.5	638.5
1705	419	482	4450.5	4013.5
1706	463	649	2254.5	1622
1707	481	461	1411	4226
1708	439	571	3471.5	2885.5
1709	427	699	4100.5	966
1710	435	246	3667	5759.5
1711	436	792	3610	183.5
1712	488	573	1139.5	2857
1713	433	658	3784	1504.5
1714	473	869	1770.5	25
1715	438	787	3520.5	208
1716	526	853	270.5	35
1717	454	573	2700	2857
1718	482	629	1357.5	1939
1719	373	562	5798	3024.5
1720	452	225	2816	6111.5
1721	469	453	1944.5	4315.5
1722	362	267	5954.5	5408.5
1723	514	678	434.5	1214.5
1724	409	249	4850.5	5703.5
1725	451	625	2862.5	2010
1726	465	646	2135.5	1682
1727	413	295	4681.5	5230.5
1728	498	210	806.5	6241
1729	373	441	5798	4430.5
1730	464	672	2202	1297.5
1731	430	528	3937.5	3490
1732	486	629	1196	1939
1733	422	389	4317.5	4876.5
1734	466	717	2085.5	750
1735	360	536	5974.5	3390
1736	447	603	3055	2377.5
1737	431	617	3890.5	2136.5
1738	471	431	1837.5	4524
1739	461	437	2345	4467
1740	482	603	1357.5	2377.5
1741	481	627	1411	1969
1742	422	537	4317.5	3374
1743	487	625	1165.5	2010
1744	257	329	6324.5	5141.5
1745	464	647	2202	1661.5
1746	373	221	5798	6157.5
1747	412	499	4735.5	3835
1748	512	766	474.5	334.5
1749	455	680	2645	1192
1750	486	651	1196	1591.5
1751	322	495	6238	3879.5
1752	457	374	2538	4970
1753	495	592	909.5	2540.5
1754	344	449	6118.5	4356.5
1755	429	467	3981.5	4160.5
1756	403	530	5059.5	3456
1757	489	234	1105.5	5983.5
1758	433	248	3784	5723.5
1759	366	208	5909.5	6249
1760	419	648	4450.5	1640
1761	392	248	5376.5	5723.5
1762	498	561	806.5	3039
1763	485	606	1238.5	2322.5
1764	375	184	5770	6314
1765	453	640	2757.5	1758
1766	397	217	5231	6195.5
1767	463	774	2254.5	279.5
1768	554	531	107.5	3444.5
1769	438	431	3520.5	4524
1770	477	297	1594	5224.5
1771	474	661	1729.5	1461
1772	568	749	74	454
1773	430	637	3937.5	1808.5
1774	660	644	11	1707.5
1775	412	290	4735.5	5245.5
1776	477	833	1594	66.5
1777	508	800	561.5	153.5
1778	467	461	2047.5	4226
1779	403	453	5059.5	4315.5
1780	441	627	3373	1969
1781	468	414	1998.5	4671
1782	438	275	3520.5	5329.5
1783	420	389	4408.5	4876.5
1784	236	235	6328	5965
1785	442	684	3319.5	1146
1786	353	229	6048.5	6052.5
1787	493	537	976.5	3374
1788	408	236	4882.5	5948
1789	446	308	3101.5	5187
1790	482	667	1357.5	1375
1791	343	235	6127	5965
1792	432	578	3840.5	2773.5
1793	440	503	3423.5	3796.5
1794	409	545	4850.5	3264
1795	441	538	3373	3356
1796	472	676	1804	1240.5
1797	454	564	2700	2991.5
1798	475	670	1685.5	1328.5
1799	442	623	3319.5	2046
1800	485	579	1238.5	2757.5
1801	497	730	837.5	611.5
1802	380	496	5685	3867
1803	436	420	3610	4618
1804	407	355	4917	5058
1805	511	731	497.5	603
1806	468	628	1998.5	1954
1807	445	434	3150.5	4495.5
1808	363	205	5941	6264
1809	399	236	5180.5	5948
1810	386	479	5529	4044.5
1811	489	644	1105.5	1707.5
1812	419	521	4450.5	3577.5
1813	403	493	5059.5	3901
1814	482	720	1357.5	717
1815	367	336	5894.5	5121
1816	421	468	4366.5	4149.5
1817	384	391	5587.5	4860.5
1818	385	245	5561.5	5779.5
1819	468	389	1998.5	4876.5
1820	493	733	976.5	585
1821	434	618	3726.5	2121.5
1822	472	729	1804	623.5
1823	474	715	1729.5	767.5
1824	455	493	2645	3901
1825	479	757	1504.5	398
1826	452	638	2816	1787.5
1827	504	782	652.5	237.5
1828	371	389	5827.5	4876.5
1829	449	623	2957.5	2046
1830	403	474	5059.5	4090
1831	431	453	3890.5	4315.5
1832	468	724	1998.5	681
1833	403	607	5059.5	2304
1834	413	570	4681.5	2904.5
1835	456	676	2589.5	1240.5
1836	453	707	2757.5	860.5
1837	504	626	652.5	1989
1838	374	253	5781.5	5617.5
1839	477	628	1594	1954
1840	397	623	5231	2046
1841	461	579	2345	2757.5
1842	436	588	3610	2611.5
1843	436	575	3610	2815.5
1844	400	226	5150	6100.5
1845	443	538	3267	3356
1846	447	252	3055	5640
1847	507	739	586	535.5
1848	484	658	1279.5	1504.5
1849	426	373	4144	4977.5
1850	469	602	1944.5	2398
1851	470	556	1887	3114.5
1852	433	262	3784	5473.5
1853	509	767	544	327
1854	464	596	2202	2483
1855	468	257	1998.5	5543
1856	516	688	403.5	1100.5
1857	424	462	4225.5	4213
1858	433	242	3784	5846.5
1859	499	279	781	5298
1860	464	478	2202	4056.5
1861	436	655	3610	1541.5
1862	330	232	6209	6016.5
1863	438	440	3520.5	4441.5
1864	428	384	4040.5	4908
1865	526	704	270.5	899
1866	406	250	4956	5685.5
1867	428	425	4040.5	4580.5
1868	488	550	1139.5	3193
1869	387	432	5500.5	4514
1870	362	242	5954.5	5846.5
1871	626	957	21	2
1872	441	359	3373	5043.5
1873	493	638	976.5	1787.5
1874	516	511	403.5	3692
1875	364	337	5930	5117.5
1876	468	603	1998.5	2377.5
1877	362	229	5954.5	6052.5
1878	366	258	5909.5	5528.5
1879	412	477	4735.5	4069
1880	427	656	4100.5	1528.5
1881	468	248	1998.5	5723.5
1882	444	520	3211.5	3590
1883	419	268	4450.5	5395.5
1884	481	271	1411	5367.5
1885	397	509	5231	3721.5
1886	501	452	727	4328
1887	437	260	3567	5503
1888	441	653	3373	1567
1889	413	217	4681.5	6195.5
1890	453	728	2757.5	638.5
1891	401	430	5115.5	4535
1892	480	461	1456	4226
1893	423	382	4267	4922
1894	401	406	5115.5	4750.5
1895	359	418	5990.5	4640.5
1896	453	510	2757.5	3706.5
1897	411	598	4774	2457
1898	439	471	3471.5	4121.5
1899	436	599	3610	2439
1900	443	481	3267	4025.5
1901	448	434	3005.5	4495.5
1902	420	252	4408.5	5640
1903	444	638	3211.5	1787.5
1904	416	681	4571.5	1176.5
1905	480	760	1456	372
1906	405	212	4993	6228.5
1907	528	733	247	585
1908	342	223	6138.5	6135
1909	507	539	586	3340
1910	433	490	3784	3929.5
1911	430	447	3937.5	4376
1912	466	553	2085.5	3154
1913	470	607	1887	2304
1914	437	392	3567	4853
1915	435	269	3667	5384
1916	476	693	1647	1042
1917	462	554	2299	3142
1918	396	428	5265	4556.5
1919	438	272	3520.5	5360
1920	483	693	1314	1042
1921	491	544	1036.5	3279
1922	398	543	5200.5	3290
1923	400	546	5150	3250.5
1924	441	265	3373	5435.5
1925	472	701	1804	940.5
1926	510	760	522	372
1927	369	315	5860	5173.5
1928	323	412	6234	4695
1929	417	390	4530	4868.5
1930	471	417	1837.5	4652.5
1931	451	555	2862.5	3131
1932	476	702	1647	931.5
1933	475	552	1685.5	3169.5
1934	445	184	3150.5	6314
1935	512	762	474.5	359.5
1936	468	539	1998.5	3340
1937	455	585	2645	2655.5
1938	442	472	3319.5	4108.5
1939	447	483	3055	4000.5
1940	514	831	434.5	71
1941	469	605	1944.5	2341.5
1942	438	734	3520.5	576.5
1943	440	455	3423.5	4291
1944	445	349	3150.5	5081
1945	439	610	3471.5	2254.5
1946	423	768	4267	317
1947	453	589	2757.5	2594
1948	449	603	2957.5	2377.5
1949	487	510	1165.5	3706.5
1950	478	461	1547	4226
1951	513	693	454	1042
1952	473	590	1770.5	2580
1953	503	658	679.5	1504.5
1954	411	515	4774	3651.5
1955	485	493	1238.5	3901
1956	542	524	150	3548
1957	480	411	1456	4707
1958	403	486	5059.5	3974
1959	363	404	5941	4769.5
1960	451	706	2862.5	873.5
1961	417	598	4530	2457
1962	421	229	4366.5	6052.5
1963	489	680	1105.5	1192
1964	403	480	5059.5	4034.5
1965	491	505	1036.5	3771.5
1966	446	237	3101.5	5935
1967	348	445	6094.5	4396
1968	498	862	806.5	28
1969	315	208	6260	6249
1970	558	690	94	1084.5
1971	477	762	1594	359.5
1972	427	685	4100.5	1135.5
1973	363	696	5941	1007
1974	476	665	1647	1403
1975	425	377	4184.5	4958.5
1976	416	265	4571.5	5435.5
1977	445	688	3150.5	1100.5
1978	460	641	2387.5	1741.5
1979	400	722	5150	705
1980	495	501	909.5	3814
1981	477	770	1594	306
1982	456	351	2589.5	5077.5
1983	507	666	586	1389
1984	492	563	1006.5	3009
1985	444	360	3211.5	5037.5
1986	422	374	4317.5	4970
1987	451	606	2862.5	2322.5
1988	410	275	4808.5	5329.5
1989	447	585	3055	2655.5
1990	387	597	5500.5	2471
1991	445	592	3150.5	2540.5
1992	424	567	4225.5	2954
1993	458	545	2484.5	3264
1994	510	728	522	638.5
1995	466	591	2085.5	2563
1996	501	723	727	693.5
1997	413	664	4681.5	1417.5
1998	495	481	909.5	4025.5
1999	442	535	3319.5	3404.5
[truncated: 4,331 more rows]

## Sheet: 10e_all_drugs
Order	Well	chemical_name	Count_rep1	Count_rep2	Count_rep3	Average_count	STDEV_Count	Mean_size_rep1	Mean_size_rep2	Mean_size_rep3	Average_size	STDEV_size	Auxotroph_rep1	Auxotroph_rep2	Auxotroph_rep3	Average_Auxotroph	Ave_Aux	STDEV_Aux	Prototroph_rep1	Prototroph_rep2	Prototroph_rep3	Average_Prototroph	Ave_Pro	STDEV_Pro
1	A01	NA	34563	32104	35774	34147	1870	11.708	12.0141	12.0689	11.9303	0.194514	0.0155947	0.0157301	0.00631744	0.0125474	1.25474	0.539575	0.530972	0.49782	0.55353	0.527441	52.7441	2.80229
2	A02	NA	27156	22899	26606	25554	2315	11.9835	12.2473	12.4662	12.2324	0.241712	0.0114155	0.0193022	0.00556265	0.0120934	1.20934	0.689479	0.553174	0.47989	0.570435	0.5345	53.45	4.80746
3	A03	Methotrexate	5554	4684	4764	5001	481	15.1569	15.6223	15.7993	15.5262	0.331788	0.0129636	0.00853971	0.0111251	0.0108761	1.08761	0.222244	0.549694	0.577071	0.603065	0.57661	57.661	2.66884
4	A04	Ziprasidone HCl	25178	26044	27597	26273	1226	12.0216	12.3504	12.308	12.2267	0.178847	0.0130272	0.00741054	0.00619633	0.00887804	0.887804	0.364425	0.549289	0.566388	0.563213	0.55963	55.963	0.90951
5	A05	Nepafenac	29373	23155	33557	28695	5234	12.0456	12.5797	12.2851	12.3035	0.267536	0.011371	0.0081192	0.00616861	0.00855293	0.855293	0.262817	0.570898	0.562945	0.578389	0.570744	57.0744	0.772297
6	A06	Pralatrexate	15850	12898	11736	13495	2121	14.0049	14.6118	14.5685	14.3951	0.338616	0.00719243	0.00759808	0.00604976	0.00694676	0.694676	0.0802862	0.588517	0.613894	0.612304	0.604905	60.4905	1.42144
7	A07	Tamoxifen	27292	31918	31064	30091	2462	11.6619	11.7404	11.8447	11.749	0.0917212	0.00861058	0.00892913	0.00663147	0.00805706	0.805706	0.124483	0.531218	0.513096	0.531677	0.52533	52.533	1.05975
8	A08	Tadalafil	29460	23877	28064	27134	2905	12.0611	12.4074	12.3706	12.2797	0.190241	0.00940258	0.00980023	0.00787486	0.00902589	0.902589	0.101646	0.557604	0.539138	0.568201	0.554981	55.4981	1.4708
9	A09	Rufinamide	23484	25551	33831	27622	5476	12.1953	12.4195	12.1068	12.2405	0.161199	0.00958099	0.00782748	0.00753747	0.00831531	0.831531	0.110566	0.572262	0.558334	0.555822	0.562139	56.2139	0.885607
10	A10	Pimobendan	24944	24565	27366	25625	1520	12.1871	12.43	12.3008	12.306	0.121541	0.0131895	0.00606554	0.00829496	0.00918335	0.918335	0.364414	0.550433	0.561693	0.550756	0.554294	55.4294	0.640992
11	A11	Temsirolimus (CCI-779, NSC 683864)	6141	8400	8016	7519	1209	14.1342	14.1807	14.2047	14.1732	0.0358191	0.0250773	0.0170238	0.0247006	0.0222673	2.22673	0.454486	0.247842	0.264524	0.260978	0.257781	25.7781	0.878814
12	A12	Erythromycin	27709	27270	26641	27207	537	12.1435	12.4407	12.3517	12.312	0.152533	0.010105	0.00715072	0.00746969	0.00824181	0.824181	0.162145	0.562994	0.555262	0.564618	0.560958	56.0958	0.499931
13	A13	Epirubicin HCl	13062	24866	26149	21359	7214	12.8656	12.5019	12.5411	12.6362	0.199591	0.0200582	0.0138744	0.0126582	0.0155303	1.55303	0.396816	0.544174	0.559318	0.56767	0.557054	55.7054	1.19105
14	A14	Ketoprofen	21939	21726	30777	24814	5165	12.3448	12.6245	12.2414	12.4036	0.198202	0.0102101	0.00837706	0.00841537	0.00900085	0.900085	0.104744	0.575687	0.562552	0.548754	0.562331	56.2331	1.3468
15	A15	Posaconazole	7307	4383	5717	5802	1464	12.4068	12.2713	12.3257	12.3346	0.0682049	0.0156015	0.0219028	0.0244884	0.0206642	2.06642	0.457108	0.252224	0.241843	0.223719	0.239262	23.9262	1.44268
16	A16	Zonisamide	15310	17997	29929	21079	7781	12.4735	12.6451	12.1772	12.4319	0.236712	0.0123449	0.00883481	0.00831969	0.00983312	0.983312	0.219043	0.555127	0.557315	0.553243	0.555228	55.5228	0.20381
17	A17	Fulvestrant	20686	21536	28157	23460	4090	12.345	12.481	12.3608	12.3956	0.0743666	0.0104902	0.00789376	0.00855915	0.00898103	0.898103	0.134865	0.54607	0.541605	0.549029	0.545568	54.5568	0.373733
18	A18	Safinamide Mesylate	25387	23093	25879	24786	1487	12.2256	12.5395	12.4504	12.4051	0.161775	0.0092961	0.00978652	0.00564164	0.00824142	0.824142	0.226479	0.561429	0.546053	0.558368	0.555283	55.5283	0.813894
19	A19	Etoposide	25953	22613	22310	23625	2022	12.3168	12.5306	12.4668	12.4381	0.109753	0.0077833	0.0063238	0.00896459	0.00769056	0.769056	0.132284	0.572573	0.55813	0.543837	0.55818	55.818	1.43684
20	A20	Cefaclor	23498	24033	24409	23980	458	12.344	12.5114	12.5046	12.4533	0.0947232	0.00855392	0.00724004	0.00745627	0.00775008	0.775008	0.0704493	0.564005	0.552324	0.55414	0.556823	55.6823	0.628605
21	A21	NA	22808	25279	28142	25410	2669	12.3686	12.4682	12.3988	12.4119	0.0510655	0.00876885	0.00795126	0.00742662	0.00804891	0.804891	0.0676423	0.56318	0.554492	0.561083	0.559585	55.9585	0.45335
22	A22	Cyclosporine	15119	27518	33450	25362	9354	12.2684	12.0003	11.8583	12.0423	0.20827	0.0108473	0.0125009	0.00941704	0.0109217	1.09217	0.154328	0.539718	0.520641	0.529955	0.530105	53.0105	0.953948
23	A23	NA	23296	24462	27207	24988	2008	12.3119	12.5652	12.478	12.4517	0.12869	0.00867102	0.00654076	0.00676297	0.00732491	0.732491	0.117104	0.555031	0.560175	0.55868	0.557962	55.7962	0.26461
24	A24	NA	27952	26960	22963	25958	2641	12.4234	12.3263	12.5879	12.4459	0.132258	0.00912278	0.0102745	0.00936289	0.00958672	0.958672	0.0607599	0.574342	0.537537	0.540478	0.550786	55.0786	2.04531
25	B01	NA	32949	26689	33223	30954	3696	11.8539	12.33	12.2932	12.159	0.264845	0.0135361	0.00809322	0.00472564	0.00878498	0.878498	0.444576	0.550821	0.549665	0.571261	0.557249	55.7249	1.21485
26	B02	NA	19631	25770	27028	24143	3958	12.1624	12.4587	12.406	12.3423	0.158069	0.0103408	0.00543267	0.00418085	0.00665144	0.665144	0.32558	0.560338	0.572643	0.577068	0.570016	57.0016	0.866868
27	B03	Protionamide	22421	23071	31407	25633	5011	12.2224	12.5903	12.3485	12.3871	0.186951	0.00780518	0.0058515	0.00394816	0.00586828	0.586828	0.192856	0.574551	0.582419	0.584742	0.580571	58.0571	0.534139
28	B04	Chlorpromazine HCl	22210	26049	21333	23197	2508	12.0709	12.3254	12.5475	12.3146	0.238462	0.00918505	0.0060271	0.00562509	0.00694575	0.694575	0.194968	0.562629	0.557104	0.578822	0.566185	56.6185	1.12869
29	B05	Dipyridamole	28048	22834	30833	27238	4061	12.3488	12.6164	12.4125	12.4592	0.139774	0.00139047	0.0053867	0.00369734	0.00349151	0.34915	0.200605	0.57972	0.596041	0.585509	0.58709	58.709	0.827434
30	B06	Fenbendazole	27197	24607	26247	26017	1310	12.0687	12.4931	12.4244	12.3287	0.22783	0.00904511	0.00520177	0.00533394	0.00652694	0.652694	0.21818	0.577049	0.572195	0.566655	0.571966	57.1966	0.520062
31	B07	Metronidazole	22757	28251	26291	25766	2784	12.2803	12.3883	12.5278	12.3988	0.124088	0.00949159	0.00594669	0.00639002	0.0072761	0.72761	0.193143	0.569847	0.575909	0.59256	0.579439	57.9439	1.1761
32	B08	Lappaconitine	29949	27355	23569	26958	3209	12.0473	12.4004	12.6438	12.3639	0.299899	0.0091155	0.00577591	0.00619458	0.00702866	0.702866	0.181934	0.573608	0.576458	0.570919	0.573662	57.3662	0.276951
33	B09	Amlodipine Besylate	23297	29527	21042	24622	4395	12.5107	12.4769	12.803	12.5968	0.179353	0.0041207	0.00193044	0.00199601	0.00268238	0.268238	0.124605	0.600464	0.617909	0.624038	0.614137	61.4137	1.22314
34	B10	Oleanolic Acid	25106	19950	28569	24542	4337	12.2002	12.6283	12.368	12.3988	0.215694	0.00963913	0.00596491	0.00546046	0.0070215	0.70215	0.228092	0.559826	0.557343	0.574574	0.563915	56.3915	0.931436
35	B11	Diethylstilbestrol	19613	24249	22462	22108	2338	12.812	12.8756	12.8713	12.8529	0.0355282	0.0057105	0.00503113	0.00609919	0.00561361	0.561361	0.0540579	0.611227	0.594499	0.606179	0.603968	60.3968	0.85806
36	B12	Tolbutamide	29026	16741	21689	22485	6181	12.1688	12.788	12.6825	12.5464	0.33128	0.0073038	0.00686936	0.00521001	0.00646106	0.646106	0.1105	0.598463	0.582343	0.589746	0.590184	59.0184	0.806927
37	B13	Idoxuridine	24747	21423	33794	26655	6402	12.2985	12.6116	12.2417	12.3839	0.199215	0.00779892	0.00672175	0.00571107	0.00674391	0.674392	0.10441	0.575423	0.583905	0.571374	0.576901	57.6901	0.639506
38	B14	Clindamycin HCl	17960	21798	18570	19443	2062	12.5227	12.6558	12.6457	12.6081	0.0741155	0.00790646	0.00642261	0.00743134	0.00725347	0.725347	0.0757748	0.584855	0.570832	0.573883	0.576523	57.6523	0.737506
39	B15	Haloperidol	19235	21687	33300	24741	7513	12.3399	12.5818	12.1957	12.3724	0.195098	0.00733039	0.00585604	0.00732733	0.00683792	0.683792	0.0850331	0.602859	0.588924	0.573904	0.588563	58.8563	1.44811
40	B16	Luteolin	27735	24862	26834	26477	1469	12.3137	12.6324	12.5098	12.4853	0.160764	0.00847305	0.0067573	0.00536633	0.00686556	0.686556	0.155619	0.585398	0.564516	0.570731	0.573548	57.3548	1.07219
41	B17	Atracurium Besylate	26507	23488	25296	25097	1519	12.0881	12.5079	12.4998	12.3653	0.24006	0.0100351	0.00600307	0.00703669	0.00769161	0.769161	0.209428	0.553326	0.573612	0.580527	0.569155	56.9155	1.41377
42	B18	Rotenone (Barbasco)	13996	20750	23237	19328	4782	12.6372	12.7913	12.5913	12.6732	0.104776	0.00828808	0.00544578	0.0067995	0.00684446	0.684446	0.142168	0.552658	0.572819	0.573353	0.566277	56.6277	1.17972
43	B19	Diltiazem HCl	23690	17335	25652	22226	4348	12.2061	12.7338	12.5893	12.5098	0.272685	0.00797805	0.0065186	0.00417121	0.00622262	0.622262	0.19206	0.587674	0.571733	0.597302	0.58557	58.557	1.29136
44	B20	Levosimendan	25027	19190	25125	23114	3399	12.2961	12.664	12.5256	12.4952	0.185819	0.00735206	0.00984888	0.00577114	0.00765736	0.765736	0.205594	0.579254	0.5605	0.579423	0.573059	57.3059	1.08767
45	B21	Sparfloxacin	24592	27809	29712	27371	2588	12.3519	12.4895	12.3089	12.3834	0.0943746	0.00679083	0.00521414	0.00518309	0.00572935	0.572935	0.0919395	0.586858	0.57636	0.586834	0.58335	58.335	0.605375
46	B22	Gallamine Triethiodide	14033	19399	24062	19165	5019	12.5038	12.7727	12.6086	12.6283	0.135514	0.00783867	0.00469096	0.00411437	0.005548	0.5548	0.200461	0.565382	0.577092	0.581997	0.574823	57.4823	0.853656
47	B23	NA	23769	27557	22597	24641	2592	12.2982	12.5882	12.6777	12.5214	0.198359	0.00689974	0.00508038	0.00508917	0.00568976	0.568976	0.104788	0.57697	0.576188	0.576404	0.57652	57.652	0.0404043
48	B24	NA	29222	22939	23871	25344	3391	12.1001	12.5572	12.5127	12.39	0.252044	0.00804189	0.00819565	0.00950945	0.00858233	0.858233	0.0806581	0.580898	0.575221	0.552009	0.569376	56.9376	1.5306
49	C01	NA	26933	30448	29292	28891	1791	12.0508	12.2899	12.4547	12.2651	0.203121	0.0112501	0.00610878	0.00477946	0.00737946	0.737946	0.341737	0.568151	0.561153	0.583333	0.570879	57.0879	1.13389
50	C02	NA	26246	26483	30133	27621	2179	12.156	12.4434	12.2918	12.2971	0.143738	0.0101349	0.00521089	0.00527661	0.00687413	0.687412	0.282409	0.58508	0.573538	0.57515	0.577923	57.7923	0.625046
51	C03	Raltitrexed	29018	25160	27816	27331	1974	12.6541	13.3158	13.2455	13.0718	0.363402	0.00327383	0.00310016	0.00269629	0.00302343	0.302343	0.0296318	0.635743	0.633386	0.650489	0.639873	63.9873	0.926901
52	C04	Furosemide	23624	24741	26530	24965	1466	12.2416	12.6155	12.5929	12.4833	0.20965	0.0089316	0.00561821	0.00557859	0.00670946	0.670946	0.192452	0.581654	0.589224	0.597512	0.589464	58.9464	0.793171
53	C05	Raloxifene HCl	30794	27040	32248	30027	2687	11.9784	12.5152	12.2265	12.24	0.268689	0.0100669	0.00454882	0.00793848	0.00751806	0.751806	0.278296	0.56839	0.593269	0.570826	0.577495	57.7495	1.3715
54	C06	Cefoperazone	21875	21593	26337	23268	2661	12.2558	12.6844	12.4349	12.4584	0.215263	0.0109257	0.00639096	0.00565744	0.00765804	0.765804	0.285356	0.569006	0.586301	0.575426	0.576911	57.6911	0.874278
55	C07	Enzastaurin (LY317615)	23416	30053	27987	27152	3396	12.3463	12.328	12.5432	12.4058	0.119334	0.00854117	0.00559012	0.00600279	0.00671136	0.671136	0.159804	0.604245	0.59029	0.591132	0.595222	59.5222	0.782512
56	C08	Ethinyl Estradiol	24430	20117	24335	22961	2463	12.5812	12.9854	12.773	12.7798	0.202193	0.00618093	0.00526918	0.00616396	0.00587135	0.587135	0.0521571	0.608678	0.606253	0.598562	0.604498	60.4498	0.528166
57	C09	Everolimus (RAD001)	9618	9181	9826	9542	329	14.0873	14.2986	14.1313	14.1724	0.111504	0.0248492	0.0190611	0.0248321	0.0229141	2.29141	0.333684	0.25681	0.271539	0.2529	0.260417	26.0417	0.982872
58	C10	Pitavastatin Calcium	15466	12727	11786	13326	1912	12.2361	11.9937	11.8507	12.0268	0.194809	0.010022	0.00872162	0.00865434	0.00913264	0.913264	0.0770924	0.492047	0.469003	0.472934	0.477995	47.7995	1.23275
59	C11	Cinacalcet HCl	21002	26949	25939	24630	3182	12.1693	12.1371	12.2109	12.1724	0.0370085	0.013713	0.00983339	0.00524307	0.00959648	0.959648	0.423992	0.562185	0.565772	0.556344	0.561434	56.1434	0.475898
60	C12	Ketorolac	27920	22674	22340	24311	3130	12.2783	12.7354	12.8966	12.6368	0.320751	0.00909742	0.00604216	0.0049239	0.00668783	0.668783	0.216038	0.582701	0.595396	0.603357	0.593818	59.3818	1.04183
61	C13	Doxorubicin (Adriamycin) HCl	7707	10683	15711	11367	4046	13.5814	13.7863	13.6655	13.6777	0.102994	0.0221876	0.0217167	0.0179492	0.0206179	2.06179	0.232308	0.514986	0.536834	0.531475	0.527765	52.7765	1.13865
62	C14	Ipratropium Bromide	21793	20917	32193	24968	6273	12.2656	12.7362	12.2686	12.4235	0.270844	0.00940669	0.00516326	0.0056534	0.00674112	0.674112	0.232142	0.57289	0.593536	0.578542	0.581656	58.1656	1.06695
63	C15	Topotecan HCl	21839	23999	25468	23769	1825	12.3641	12.579	12.6271	12.5234	0.140039	0.00865424	0.00529189	0.00518298	0.00637637	0.637637	0.197345	0.570447	0.592066	0.596199	0.586238	58.6238	1.383
64	C16	Meloxicam	20005	22220	26288	22838	3187	12.6805	12.8552	12.7635	12.7664	0.0873945	0.00739815	0.00540054	0.00479306	0.00586392	0.586392	0.136296	0.608898	0.611836	0.598486	0.606407	60.6407	0.701506
65	C17	Dienogest	24886	23289	29072	25749	2987	12.2359	12.597	12.4826	12.4385	0.184514	0.00900104	0.00583967	0.00550358	0.00678143	0.678143	0.192957	0.571566	0.591481	0.576912	0.579987	57.9987	1.03071
66	C18	NEXIUM (esomeprazole magnesium)	17857	23719	21104	20893	2937	12.3083	12.5058	12.5678	12.4606	0.135522	0.00868007	0.00653485	0.00634951	0.00718814	0.718814	0.129537	0.548636	0.569712	0.563163	0.560504	56.0504	1.07866
67	C19	Celecoxib	21828	22828	24945	23200	1592	12.3628	12.6592	12.5878	12.5366	0.154697	0.00746747	0.00560715	0.00557226	0.00621563	0.621563	0.108427	0.593366	0.602068	0.59082	0.595418	59.5418	0.58979
68	C20	Dofetilide	23332	23058	31977	26122	5072	12.3483	12.59	12.2462	12.3948	0.176549	0.00780045	0.00646197	0.0064734	0.00691194	0.691194	0.0769492	0.586919	0.581707	0.566032	0.578219	57.8219	1.08717
69	C21	Ridaforolimus (Deforolimus, MK-8669)	8830	8092	7885	8269	497	14.0751	14.2515	14.2742	14.2002	0.10901	0.0223103	0.018784	0.0210526	0.0207156	2.07156	0.178715	0.262061	0.2804	0.271148	0.271203	27.1203	0.916975
70	C22	Aminophylline	20658	17692	29950	22767	6395	12.4927	12.6803	12.2984	12.4905	0.190952	0.0072127	0.00610445	0.00734558	0.00688758	0.688758	0.0681451	0.583406	0.569071	0.564441	0.572306	57.2306	0.988782
71	C23	NA	28551	29871	22947	27123	3676	12.1383	12.4508	12.6675	12.4189	0.266068	0.00798571	0.00475378	0.00544734	0.00606227	0.606227	0.170146	0.57308	0.580563	0.572057	0.575233	57.5233	0.464387
72	C24	NA	18097	15525	32488	22037	9142	12.4322	12.6586	12.2319	12.4409	0.213459	0.0109963	0.008438	0.00806452	0.00916627	0.916627	0.159581	0.56689	0.553301	0.547248	0.555813	55.5813	1.00587
73	D01	NA	21785	29427	32171	27794	5382	12.2253	12.2862	12.2249	12.2455	0.0353006	0.011843	0.00727223	0.00593702	0.00835076	0.835076	0.309719	0.543493	0.561933	0.559883	0.555103	55.5103	1.01065
74	D02	NA	26129	27553	27488	27057	804	11.9779	12.4329	12.4188	12.2765	0.258757	0.010563	0.00391972	0.00400175	0.00616148	0.616148	0.381203	0.588159	0.591224	0.577234	0.585539	58.5539	0.735399
75	D03	Tolnaftate	27380	24361	28247	26663	2040	12.0348	12.498	12.5041	12.3456	0.269207	0.00810811	0.00550059	0.00417744	0.00592871	0.592871	0.2	0.576297	0.579246	0.592311	0.582618	58.2618	0.852298
76	D04	Equol	20728	25592	26341	24220	3048	12.2121	12.5437	12.4026	12.3861	0.166446	0.00964878	0.00605658	0.00664364	0.00744967	0.744967	0.192698	0.569134	0.577993	0.577047	0.574725	57.4725	0.486506
77	D05	Pyrimethamine	31174	19232	29157	26521	6393	11.9476	12.698	12.3905	12.3454	0.37722	0.00997626	0.00514767	0.00665363	0.00725919	0.725919	0.24706	0.57147	0.591774	0.569777	0.577674	57.7674	1.22405
78	D06	Clozapine	25527	21543	26292	24454	2550	12.1602	12.5705	12.4544	12.395	0.211502	0.00916677	0.00686998	0.00524874	0.00709516	0.709516	0.196869	0.59251	0.562364	0.58147	0.578781	57.8781	1.52519
79	D07	Miconazole Nitrate	2474	3395	3686	3185	633	12.5647	12.2502	12.2177	12.3442	0.191653	0.0189976	0.0141384	0.0143787	0.0158382	1.58382	0.273869	0.3173	0.264212	0.275909	0.285807	28.5807	2.78937
80	D08	Hexestrol	23756	21015	25262	23344	2153	12.4834	12.8498	12.8361	12.7231	0.207708	0.00593534	0.00513919	0.0039981	0.00502421	0.502421	0.0973726	0.598964	0.58168	0.611313	0.597319	59.7319	1.48852
81	D09	Nicorandil	22655	26107	30002	26255	3676	12.2358	12.4952	12.3516	12.3609	0.129919	0.00904878	0.00497951	0.0055663	0.00653153	0.653153	0.219966	0.585831	0.591795	0.579495	0.585707	58.5707	0.615124
82	D10	Salicin	25332	25861	27465	26219	1111	12.21	12.4711	12.4402	12.3738	0.142649	0.00840834	0.00761765	0.00589842	0.00730813	0.730813	0.128327	0.590794	0.572406	0.583652	0.582284	58.2284	0.926995
83	D11	Sulindac	25072	30694	24585	26784	3395	12.2596	12.3071	12.6414	12.4027	0.208092	0.00997128	0.00726526	0.00707749	0.00810468	0.810468	0.161925	0.572431	0.571284	0.578849	0.574188	57.4188	0.407683
84	D12	(S)-10-Hydroxycamptothecin	21941	24896	29190	25342	3645	12.4107	12.4858	12.3319	12.4095	0.0769463	0.00893305	0.00550289	0.00715999	0.00719864	0.719864	0.17154	0.579007	0.565513	0.570915	0.571812	57.1812	0.679196
85	D13	Nystatin (Fungicidin)	2965	3162	3003	3043	105	9.65144	9.73737	9.72354	9.70411	0.0461376	0.0745363	0.0790639	0.0755911	0.0763971	7.63971	0.236898	0.056661	0.0626186	0.0599401	0.0597399	5.97399	0.298381
86	D14	Amantadine HCl	18821	22356	22992	21390	2247	12.3721	12.6402	12.6998	12.5707	0.174539	0.00945752	0.00554661	0.00530619	0.00677011	0.677011	0.233047	0.579884	0.586554	0.582333	0.582924	58.2924	0.33739
87	D15	Sulfamethizole	26832	23372	32908	27704	4827	12.0835	12.5379	12.2534	12.2916	0.229573	0.00905635	0.00616122	0.00513553	0.00678437	0.678437	0.203333	0.592017	0.596611	0.587031	0.591886	59.1886	0.479175
88	D16	Thiamphenicol	19103	26996	23841	23313	3973	12.356	12.3995	12.4757	12.4104	0.0606123	0.0101555	0.00477849	0.00620779	0.00704725	0.704725	0.278505	0.5797	0.575382	0.574137	0.576406	57.6406	0.291935
89	D17	Tamoxifen Citrate	31363	28968	36080	32137	3619	11.6202	11.8679	11.6329	11.707	0.139506	0.00969295	0.00666252	0.00485033	0.0070686	0.70686	0.244671	0.527819	0.533451	0.529573	0.530281	53.0281	0.288162
90	D18	Scopolamine HBr	20120	23994	29214	24443	4564	12.3761	12.6327	12.3873	12.4654	0.14502	0.0084493	0.00458448	0.00557952	0.00620443	0.620443	0.200677	0.584046	0.607902	0.592695	0.594881	59.4881	1.20774
91	D19	Pramipexole 2HCl Monohydrate	15945	24889	23673	21502	4851	12.497	12.5978	12.581	12.5586	0.0539882	0.00714958	0.00506248	0.005407	0.00587302	0.587302	0.111887	0.583819	0.58785	0.604444	0.592038	59.2038	1.09314
92	D20	Isoconazole nitrate	3623	2864	2798	3095	458	12.2799	12.068	11.9126	12.0868	0.184358	0.0154568	0.0157123	0.0125089	0.0145593	1.45593	0.178029	0.298648	0.280726	0.28985	0.289741	28.9741	0.896113
93	D21	Urapidil HCl	11034	24268	27259	20854	8635	12.5888	12.4487	12.4277	12.4884	0.087575	0.00770346	0.00634581	0.00418211	0.00607712	0.607712	0.177599	0.56199	0.582908	0.594849	0.579916	57.9916	1.66326
94	D22	Tiotropium Bromide hydrate	25725	24544	19902	23390	3078	12.2326	12.5971	12.7134	12.5144	0.250879	0.00684159	0.00395209	0.00607979	0.00562449	0.562449	0.149759	0.584801	0.588453	0.582303	0.585186	58.5186	0.309308
95	D23	NA	25230	24038	25227	24832	687	12.2575	12.568	12.4247	12.4167	0.155383	0.00638129	0.0051169	0.00622349	0.00590723	0.590723	0.0688977	0.578438	0.574341	0.564831	0.572537	57.2537	0.698056
96	D24	NA	17256	19040	26588	20961	4954	12.4529	12.6343	12.3687	12.4853	0.135737	0.00840287	0.00829832	0.00827441	0.0083252	0.83252	0.00683211	0.573771	0.56833	0.57022	0.570774	57.0774	0.276278
97	E01	NA	20631	34085	20923	25213	7685	12.3532	12.1552	12.6937	12.4007	0.272375	0.0106636	0.00583834	0.00779047	0.00809746	0.809746	0.242721	0.577626	0.57072	0.553171	0.567172	56.7172	1.26075
98	E02	NA	22572	28445	24176	25064	3036	12.1161	12.2763	12.5659	12.3194	0.227999	0.0106326	0.00404289	0.00653541	0.00707031	0.707031	0.332728	0.570574	0.578344	0.581279	0.576732	57.6732	0.55314
99	E03	Rapamycin (Sirolimus)	10462	9567	12114	10714	1292	14.1153	14.2809	14.1661	14.1874	0.0848534	0.0277194	0.0168287	0.0180783	0.0208754	2.08754	0.595986	0.256739	0.268214	0.257388	0.26078	26.078	0.644578
100	E04	Sulfanilamide	24193	27928	24985	25702	1968	12.1231	12.5148	12.5425	12.3934	0.234555	0.0144257	0.0044758	0.00424255	0.00771467	0.771467	0.581306	0.56971	0.601833	0.58327	0.584938	58.4938	1.61263
101	E05	Fluorouracil (5-Fluoracil, 5-FU)	1860	1696	1999	1852	152	13.9984	13.7209	14.0964	13.9386	0.194777	0.0215054	0.0277123	0.0270135	0.0254104	2.54104	0.339983	0.362366	0.339033	0.387694	0.363031	36.3031	2.43372
102	E06	Piroxicam	18257	22763	21885	20968	2389	12.6745	12.8933	12.8005	12.7895	0.109819	0.00684669	0.00518385	0.0055289	0.00585315	0.585315	0.0877559	0.600756	0.6055	0.608362	0.604873	60.4873	0.384164
103	E07	Fluvoxamine maleate	24003	29457	26759	26740	2727	12.1481	12.2525	12.4024	12.2676	0.127853	0.00779069	0.0061106	0.00560559	0.00650229	0.65023	0.1144	0.590635	0.574532	0.570724	0.57863	57.863	1.0569
104	E08	Indomethacin	25185	25374	28139	26233	1654	12.154	12.3684	12.3431	12.2885	0.117197	0.00984713	0.00606921	0.00646789	0.00746141	0.746141	0.207569	0.573595	0.576693	0.574505	0.574931	57.4931	0.159197
105	E09	Omeprazole	25375	28969	23707	26017	2689	12.1117	12.3355	12.4828	12.31	0.18686	0.0109951	0.00887155	0.00544143	0.00843602	0.843602	0.280232	0.571113	0.564914	0.59126	0.575762	57.5762	1.37745
106	E10	Suprofen	26925	18618	25850	23798	4518	12.2355	12.575	12.4094	12.4066	0.169773	0.00817084	0.00821785	0.00634429	0.00757766	0.757766	0.106839	0.602786	0.578472	0.575551	0.585603	58.5603	1.49519
107	E11	Ranolazine 2HCl	20308	29650	29285	26414	5291	12.3376	12.3634	12.3528	12.3513	0.0129424	0.0112763	0.00505902	0.00553184	0.00728907	0.728907	0.346116	0.567116	0.578449	0.584258	0.576608	57.6608	0.871788
108	E12	Zolmitriptan	23460	21546	22896	22634	984	12.3098	12.4385	12.6655	12.4713	0.180136	0.0102728	0.00724032	0.00685709	0.00812341	0.812341	0.187127	0.580776	0.579736	0.597528	0.586013	58.6013	0.998545
109	E13	Etodolac	24182	19495	29475	24384	4993	12.3389	12.7063	12.4143	12.4865	0.194048	0.00889091	0.00595024	0.00454623	0.00646246	0.646246	0.221717	0.598462	0.578764	0.590568	0.589265	58.9265	0.991344
110	E14	Isradipine	20233	24615	21960	22269	2207	12.3702	12.5048	12.5829	12.486	0.107629	0.0114664	0.00495633	0.00601093	0.00747789	0.747789	0.349418	0.570059	0.579281	0.569809	0.573049	57.3049	0.539803
111	E15	Gatifloxacin	23597	21157	27197	23984	3039	12.2399	12.5606	12.4802	12.4269	0.166863	0.0107641	0.00609727	0.00533147	0.00739761	0.739761	0.294049	0.565411	0.590443	0.571754	0.575869	57.5869	1.30135
112	E16	Lubiprostone	28703	22233	26059	25665	3253	12.2491	12.7786	12.6642	12.5639	0.278646	0.00937184	0.00692664	0.00529567	0.00719805	0.719805	0.205159	0.587952	0.578464	0.598181	0.588199	58.8199	0.986062
113	E17	Ondansetron HCl	27255	24197	25648	25700	1530	12.1945	12.4988	12.5686	12.4206	0.19893	0.00678775	0.00636442	0.00413288	0.00576168	0.576168	0.142638	0.585287	0.578171	0.598487	0.587315	58.7315	1.03089
114	E18	Didanosine	23945	23363	28787	25365	2978	12.2115	12.5747	12.5093	12.4318	0.193608	0.008436	0.00445148	0.00489804	0.00592851	0.592851	0.2183	0.562456	0.581047	0.588877	0.57746	57.746	1.3571
115	E19	Tigecycline	15609	18608	23905	19374	4201	12.9268	12.935	12.586	12.8159	0.199146	0.00813633	0.0063951	0.00510354	0.00654499	0.654499	0.152194	0.587674	0.588994	0.582012	0.586227	58.6227	0.370907
116	E20	Nimodipine	22259	30654	27630	26848	4252	12.3794	12.2087	12.3454	12.3112	0.0903235	0.00804169	0.00642657	0.0063337	0.00693399	0.693398	0.0960425	0.567546	0.575488	0.580709	0.574581	57.4581	0.662851
117	E21	NA	24286	21170	23778	23078	1672	12.2959	12.6188	12.6043	12.5064	0.182396	0.00576464	0.00552669	0.00529902	0.00553011	0.553011	0.023283	0.588117	0.564856	0.590882	0.581285	58.1285	1.4295
118	E22	Pyrazinamide	16859	14130	29755	20248	8346	12.4843	12.8123	12.3642	12.5536	0.231899	0.00705854	0.00587403	0.00625105	0.00639454	0.639454	0.0605155	0.576665	0.568719	0.576643	0.574009	57.4009	0.458123
119	E23	NA	17912	22478	19417	19936	2327	12.4487	12.6302	12.5571	12.5453	0.0913061	0.00787182	0.00556099	0.00968224	0.00770502	0.770502	0.206568	0.565654	0.5791	0.546274	0.563676	56.3676	1.6502
120	E24	NA	19604	16616	17585	17935	1524	12.4743	12.6051	12.4827	12.5207	0.0731727	0.00821261	0.0088469	0.00830253	0.00845401	0.845401	0.0343204	0.577484	0.546943	0.543475	0.555967	55.5967	1.87148
121	F01	NA	20893	25215	33654	26587	6490	12.2463	12.5036	12.1712	12.3071	0.174349	0.0129709	0.0044418	0.00564569	0.00768611	0.768611	0.461613	0.564304	0.567757	0.580733	0.570931	57.0931	0.86625
122	F02	NA	22334	28872	23853	25020	3422	12.064	12.3151	12.5522	12.3104	0.244131	0.011328	0.00561097	0.00469543	0.00721147	0.721147	0.35943	0.561073	0.568509	0.589947	0.573176	57.3176	1.49921
123	F03	Lovastatin	25645	22760	21210	23205	2251	11.7441	12.0063	11.9006	11.8837	0.131898	0.00935855	0.00509666	0.00669495	0.00705006	0.705006	0.215302	0.539364	0.561643	0.525884	0.542297	54.2297	1.80591
124	F04	Lincomycin HCl	20270	26808	27966	25015	4150	12.2386	12.4875	12.4726	12.3996	0.139567	0.0124815	0.00544614	0.00525638	0.00772801	0.772801	0.411774	0.567686	0.59154	0.587106	0.582111	58.2111	1.26871
125	F05	Sulbactam	26991	27953	30018	28321	1547	12.1163	12.4414	12.2945	12.2841	0.162813	0.0102997	0.00490108	0.00706243	0.00742108	0.742108	0.271713	0.585417	0.592817	0.561263	0.579832	57.9832	1.65014
126	F06	Nateglinide	16453	26692	20865	21337	5136	12.3669	12.5271	12.607	12.5003	0.122248	0.0139184	0.00423348	0.00666187	0.00827126	0.827126	0.503907	0.554306	0.607673	0.557009	0.572996	57.2996	3.00612
127	F07	Diclazuril	17787	21355	22059	20400	2290	12.4209	12.5835	12.5602	12.5215	0.0879332	0.010176	0.00627488	0.00643728	0.00762938	0.762938	0.220691	0.577163	0.594006	0.588966	0.586712	58.6712	0.864481
128	F08	Propafenone HCl	23923	24915	27098	25312	1624	12.2442	12.4247	12.4199	12.3629	0.10289	0.00873636	0.00505719	0.00804487	0.00727948	0.727948	0.195536	0.578606	0.576279	0.550188	0.568358	56.8358	1.57784
129	F09	Nimesulide	23624	20283	23170	22359	1812	12.2218	12.6448	12.5343	12.467	0.219413	0.0122757	0.00576838	0.00681916	0.00828773	0.828773	0.349338	0.558965	0.581028	0.577039	0.572344	57.2344	1.17569
130	F10	Econazole nitrate	5828	2626	3618	4024	1639	12.1464	11.8189	11.7747	11.9134	0.203057	0.0123542	0.0148515	0.0129906	0.0133987	1.33987	0.129773	0.331503	0.269612	0.291321	0.297479	29.7479	3.14018
131	F11	Oxytetracycline Dihydrate	17657	20269	24045	20657	3212	12.4125	12.7693	12.5842	12.5887	0.178445	0.0101943	0.00631506	0.00603036	0.00751323	0.751323	0.23262	0.579147	0.595639	0.586109	0.586965	58.6965	0.827902
132	F12	Trospium chloride	21305	18772	23652	21243	2441	12.3288	12.6893	12.569	12.529	0.183539	0.00891809	0.00591306	0.00520041	0.00667719	0.667719	0.197312	0.567238	0.587897	0.591536	0.582223	58.2223	1.31049
133	F13	Atorvastatin Calcium	10532	9144	13752	11143	2364	12.1276	11.9484	11.8618	11.9792	0.135563	0.0131979	0.0125766	0.0124346	0.0127363	1.27363	0.0405967	0.376187	0.368876	0.352312	0.365792	36.5792	1.22324
134	F14	Terbinafine HCl	18627	21255	25780	21887	3618	12.1775	12.3529	12.2818	12.2707	0.0882487	0.011435	0.00818631	0.00566331	0.00842821	0.842821	0.289345	0.556665	0.540108	0.5718	0.556191	55.6191	1.58511
135	F15	Levofloxacin	26414	24436	32957	27936	4460	12.2572	12.5737	12.2401	12.357	0.18791	0.00848035	0.00658864	0.00436933	0.00647944	0.647944	0.205769	0.579617	0.597766	0.58455	0.587311	58.7311	0.938413
136	F16	Tetracaine HCl	12161	20334	25854	19450	6889	12.5132	12.5157	12.5407	12.5232	0.0152063	0.0101143	0.00747516	0.00394523	0.00717823	0.717823	0.309523	0.562125	0.544015	0.606444	0.570861	57.0861	3.21183
137	F17	Tolfenamic Acid	22755	17981	27000	22579	4512	12.4731	12.9333	12.609	12.6718	0.236447	0.0067238	0.0046716	0.00385185	0.00508242	0.508242	0.147939	0.596396	0.601579	0.625222	0.607733	60.7733	1.53665
138	F18	Nitrendipine	22825	22771	23544	23047	432	12.3794	12.6029	12.6004	12.5276	0.128298	0.00736035	0.00557727	0.00556405	0.00616722	0.616722	0.10333	0.567886	0.571121	0.579978	0.572995	57.2995	0.625992
139	F19	Aripiprazole	20352	22424	24099	22292	1877	12.1878	12.5104	12.3284	12.3422	0.161745	0.0102693	0.00588655	0.00622433	0.00746005	0.746005	0.243871	0.559454	0.558553	0.554297	0.557435	55.7435	0.27544
140	F20	Pyrantel Pamoate	19287	19007	18313	18869	501	12.6022	12.961	12.903	12.8221	0.192646	0.0080365	0.00694481	0.00720799	0.00739643	0.739644	0.0569719	0.570643	0.596728	0.57238	0.579917	57.9917	1.45841
141	F21	Lacidipine	16672	20660	29035	22122	6310	12.5257	12.6846	12.406	12.5388	0.139778	0.00707773	0.00522749	0.00688824	0.00639782	0.639782	0.101795	0.578995	0.5788	0.588738	0.582177	58.2177	0.568229
142	F22	Spectinomycin 2HCl	21933	18655	24579	21722	2968	12.3744	12.7375	12.5864	12.5661	0.182367	0.00811562	0.00503886	0.00594003	0.00636484	0.636484	0.158176	0.579948	0.580917	0.570202	0.577022	57.7022	0.592619
143	F23	NA	12805	24717	31382	22968	9411	12.5147	12.572	12.2727	12.4531	0.158866	0.00827802	0.00582595	0.00516219	0.00642205	0.642205	0.164122	0.564467	0.571105	0.569626	0.568399	56.8399	0.348481
144	F24	NA	25553	18962	25849	23455	3894	12.5306	12.6132	12.5304	12.5581	0.0477688	0.00680938	0.00717224	0.00553213	0.00650458	0.650458	0.086149	0.587602	0.551893	0.562536	0.567344	56.7344	1.83335
145	G01	NA	12774	22450	30761	21995	9002	12.4116	12.5912	12.5064	12.5031	0.0898268	0.0119775	0.00494432	0.00380352	0.00690843	0.690843	0.442681	0.544778	0.571893	0.596275	0.570982	57.0982	2.57601
146	G02	NA	27366	25636	26332	26445	870	12.0637	12.5132	12.4487	12.3419	0.24303	0.0103413	0.00452489	0.00550661	0.00679093	0.679093	0.311364	0.576628	0.578444	0.583549	0.57954	57.954	0.35881
147	G03	Amonafide	23767	29122	30973	27954	3742	12.2327	12.4056	12.2282	12.2889	0.101139	0.0122859	0.00446398	0.00613438	0.0076281	0.76281	0.411937	0.574452	0.588352	0.570949	0.577918	57.7918	0.920488
148	G04	Estrone	22076	27258	28693	26009	3481	12.3822	12.5776	12.4892	12.483	0.097862	0.00951259	0.00451244	0.00749312	0.00717271	0.717272	0.251543	0.589373	0.587864	0.587739	0.588325	58.8325	0.0909416
149	G05	Oxcarbazepine	15114	22368	33659	23714	9345	12.4446	12.6186	12.1329	12.3987	0.246096	0.010917	0.00554363	0.00713034	0.00786367	0.786367	0.276074	0.579727	0.583467	0.575329	0.579508	57.9508	0.407364
150	G06	Amorolfine HCl	3626	4743	4617	4329	612	12.406	11.8325	11.7745	12.0044	0.349026	0.0132377	0.0174995	0.0114793	0.0140722	1.40722	0.309561	0.219526	0.19903	0.205545	0.208034	20.8034	1.0472
151	G07	Rolipram	27493	28184	21679	25785	3573	12.0466	12.3733	12.6484	12.3561	0.301285	0.00989343	0.00461255	0.00493565	0.00648054	0.648054	0.296006	0.578475	0.584622	0.587389	0.583495	58.3495	0.456275
152	G08	Levonorgestrel	23674	27493	25379	25515	1913	12.1668	12.4368	12.4617	12.3551	0.163565	0.00865929	0.00545593	0.00634383	0.00681968	0.681968	0.165384	0.582327	0.586549	0.569211	0.579362	57.9362	0.90414
153	G09	Felbamate	26381	29298	25473	27051	1998	12.205	12.3458	12.4466	12.3325	0.12132	0.00659566	0.00471022	0.00533899	0.00554829	0.554829	0.0959986	0.599674	0.598334	0.576768	0.591592	59.1592	1.28558
154	G10	Nisoldipine	21282	22544	23167	22331	960	12.0582	12.3304	12.256	12.2149	0.140709	0.0180434	0.00802874	0.00854664	0.0115396	1.15396	0.563842	0.53604	0.559218	0.552337	0.549198	54.9198	1.19034
155	G11	Glimepiride	24623	25937	19156	23239	3596	12.2797	12.4092	12.6755	12.4548	0.201786	0.00954392	0.00852065	0.00595114	0.00800524	0.800524	0.185102	0.578971	0.565447	0.574807	0.573075	57.3075	0.692627
156	G12	Quetiapine Fumarate	20232	25437	22733	22801	2603	12.3047	12.4075	12.5443	12.4188	0.120213	0.0155694	0.00566104	0.0059385	0.00905631	0.905631	0.56422	0.554172	0.58065	0.572912	0.569244	56.9244	1.36149
157	G13	Meropenem	14833	25518	34635	24995	9911	12.5235	12.4783	12.1702	12.3907	0.192252	0.00970808	0.0055647	0.00542804	0.00690027	0.690027	0.24326	0.563945	0.577906	0.574477	0.572109	57.2109	0.727514
158	G14	Flucytosine	898	1244	753	965	252	13.889	13.7502	14.1292	13.9228	0.19176	0.0389755	0.0458199	0.0358566	0.0402173	4.02173	0.509645	0.325167	0.348875	0.293493	0.322511	32.2511	2.77863
159	G15	Pirarubicin	23609	26033	31788	27143	4201	12.36	12.3891	12.0719	12.2736	0.17536	0.0129188	0.00768256	0.0124575	0.0110196	1.10196	0.289918	0.5913	0.625014	0.596923	0.604413	60.4413	1.80619
160	G16	Chloramphenicol	17800	19369	25651	20940	4155	12.4275	12.7083	12.3859	12.5073	0.175342	0.0107303	0.00645361	0.00806986	0.00841794	0.841794	0.215951	0.564438	0.582012	0.567424	0.571292	57.1292	0.94038
161	G17	Vecuronium Bromide	25411	15376	31588	24125	8182	12.229	12.7882	12.2926	12.4366	0.306147	0.00830349	0.00637357	0.00671141	0.00712949	0.712949	0.103065	0.586321	0.56315	0.582151	0.577208	57.7208	1.23511
162	G18	Glyburide (Glibenclamide)	24844	29730	23255	25943	3375	12.2764	12.3183	12.48	12.3583	0.107473	0.008654	0.00797175	0.0084283	0.00835135	0.835135	0.0347576	0.58179	0.556811	0.556353	0.564985	56.4985	1.45556
163	G19	Sildenafil Citrate	25952	20037	25165	23718	3212	12.1847	12.6175	12.4843	12.4288	0.221682	0.00735974	0.00593901	0.00520564	0.00616813	0.616813	0.109517	0.579185	0.581075	0.577985	0.579415	57.9415	0.155768
164	G20	Praziquantel	21709	23413	25778	23633	2043	12.2684	12.4562	12.4376	12.3874	0.1035	0.00994979	0.00785888	0.00616805	0.00799224	0.799224	0.189439	0.570316	0.564302	0.579292	0.571304	57.1304	0.754386
165	G21	Amisulpride	23804	27220	28958	26661	2622	12.2237	12.4881	12.3414	12.3511	0.132431	0.00831793	0.00635562	0.00573244	0.006802	0.6802	0.134931	0.571165	0.58806	0.564507	0.574577	57.4577	1.21417
166	G22	Progesterone	26605	21050	20961	22872	3233	12.2872	12.6873	12.6707	12.5484	0.226312	0.00650254	0.00584323	0.00505701	0.00580093	0.580093	0.0723691	0.599699	0.5962	0.593197	0.596365	59.6365	0.325437
167	G23	NA	14366	27383	26079	22609	7169	12.5171	12.4491	12.4334	12.4665	0.0445145	0.0087011	0.00617171	0.00598182	0.00695155	0.695155	0.151813	0.581373	0.570317	0.585183	0.578958	57.8958	0.772166
168	G24	NA	20303	17023	21105	19477	2163	12.36	12.6216	12.4064	12.4627	0.139602	0.00891494	0.00804794	0.00961857	0.00886048	0.886048	0.0786734	0.570852	0.559772	0.546742	0.559122	55.9122	1.20677
169	H01	NA	21921	28386	27854	26054	3589	12.2662	12.3172	12.4162	12.3332	0.0762724	0.00939738	0.00767984	0.00545703	0.00751142	0.751142	0.197557	0.559874	0.543648	0.574172	0.559232	55.9232	1.52722
170	H02	NA	27248	25811	28086	27048	1151	12.003	12.5559	12.4329	12.3306	0.290319	0.0128083	0.00557902	0.0050203	0.00780253	0.780253	0.43441	0.545838	0.560497	0.579399	0.561912	56.1912	1.6825
171	H03	Mirtazapine	16591	24872	30979	24147	7221	12.3314	12.5226	12.2947	12.3829	0.122377	0.0126575	0.0048247	0.00426095	0.00724771	0.724771	0.469346	0.552107	0.586443	0.568546	0.569032	56.9032	1.71732
172	H04	Miconazole	3067	4216	2765	3349	766	12.6082	12.4868	12.3473	12.4808	0.130552	0.0208673	0.0175522	0.0191682	0.0191959	1.91959	0.165773	0.300293	0.28629	0.258951	0.281845	28.1845	2.10266
173	H05	Dyclonine HCl	28285	24767	34765	29272	5072	12.0689	12.5033	12.1285	12.2336	0.235472	0.0095457	0.00589494	0.00483245	0.00675769	0.675769	0.247223	0.572812	0.57831	0.58464	0.578587	57.8587	0.591852
174	H06	Tolterodine tartrate	16781	26991	24349	22707	5299	12.287	12.3833	12.4199	12.3634	0.0686744	0.0119182	0.00581675	0.00636576	0.00803359	0.803359	0.337539	0.551397	0.558742	0.561953	0.557364	55.7364	0.541109
175	H07	Balofloxacin	16878	28463	30137	25159	7221	12.3445	12.2856	12.319	12.3164	0.0295639	0.010013	0.00576187	0.00494409	0.00690633	0.690633	0.272138	0.56938	0.568949	0.569167	0.569166	56.9166	0.0215554
176	H08	Tetracycline HCl	30885	23518	26471	26958	3708	12.0806	12.447	12.3544	12.294	0.190494	0.00883924	0.00688834	0.007291	0.00767286	0.767286	0.102998	0.58203	0.56123	0.547845	0.563702	56.3702	1.72262
177	H09	Pranoprofen	14955	23859	21720	20178	4648	12.5019	12.5569	12.635	12.5646	0.0668489	0.00989636	0.00624502	0.00570902	0.00728347	0.728347	0.227864	0.588432	0.571985	0.581077	0.580498	58.0498	0.823855
178	H10	Manidipine	27399	24392	31054	27615	3336	11.8418	12.208	12.0282	12.026	0.183121	0.0136866	0.00754346	0.00618278	0.00913762	0.913762	0.399787	0.510274	0.519802	0.521801	0.517292	51.7292	0.615945
179	H11	Methscopolamine	14229	19890	22593	18904	4268	12.4967	12.462	12.5246	12.4944	0.0313888	0.0110338	0.00769231	0.00681627	0.00851413	0.851413	0.222563	0.552393	0.557617	0.565883	0.558631	55.8631	0.680206
180	H12	Novobiocin Sodium	22317	19645	23773	21912	2094	12.4465	12.8261	12.7077	12.6601	0.194221	0.0101268	0.00789005	0.00900181	0.00900622	0.900622	0.111839	0.539633	0.558819	0.539856	0.546103	54.6103	1.10131
181	H13	Benidipine HCl	26110	16586	21959	21552	4775	12.124	12.527	12.4985	12.3832	0.224881	0.0106856	0.00717473	0.00510041	0.00765357	0.765357	0.28232	0.566258	0.556554	0.575618	0.566143	56.6143	0.953276
182	H14	Quinine HCl Dihydrate	23314	16260	21068	20214	3604	12.2071	12.7334	12.612	12.5175	0.275553	0.0100798	0.00768758	0.00564838	0.00780524	0.780524	0.221804	0.562151	0.548647	0.584298	0.565032	56.5032	1.79995
183	H15	Flunarizine 2HCl	16121	20470	19631	18741	2307	12.3265	12.3624	12.4441	12.3777	0.0602447	0.0153837	0.00674157	0.0075391	0.00988811	0.988811	0.477596	0.539731	0.544162	0.560236	0.548043	54.8043	1.07896
184	H16	Sulfadoxine	17928	22521	21578	20676	2426	12.3791	12.4774	12.5492	12.4686	0.0853679	0.0122155	0.00803694	0.00634906	0.00886718	0.886718	0.302007	0.56844	0.556148	0.559366	0.561318	56.1318	0.637465
185	H17	Orphenadrine Citrate	27473	22682	27651	25935	2819	12.1277	12.3929	12.2057	12.2421	0.136303	0.00811706	0.00661317	0.00705219	0.00726081	0.726081	0.0773344	0.585739	0.575875	0.560016	0.573877	57.3877	1.29773
186	H18	Phenytoin Sodium	14789	17279	20112	17393	2663	12.5295	12.5329	12.5186	12.527	0.00749516	0.0094665	0.00827594	0.00661297	0.00811847	0.811847	0.143327	0.591724	0.561838	0.554246	0.569269	56.9269	1.9813
187	H19	Rimantadine	13061	15046	25311	17806	6575	12.5375	12.6304	12.3503	12.5061	0.142669	0.00773294	0.00744384	0.00596579	0.00704752	0.704752	0.0947899	0.565807	0.553968	0.555134	0.558303	55.8303	0.652455
188	H20	Secnidazole	27229	17847	24731	23269	4859	12.2442	12.4941	12.4773	12.4052	0.13967	0.00929156	0.00711604	0.00562048	0.00734269	0.734269	0.184601	0.565684	0.56071	0.570701	0.565698	56.5698	0.499514
189	H21	Amiodarone HCl	6944	12140	10592	9892	2668	11.4993	11.34	10.9865	11.2752	0.262461	0.0201613	0.0154036	0.0186934	0.0180861	1.80861	0.243627	0.425403	0.394481	0.357723	0.392536	39.2536	3.38821
190	H22	Sulbactam sodium	14713	17063	23659	18478	4638	12.5302	12.5367	12.5557	12.5408	0.0132547	0.010263	0.00638809	0.00498753	0.00721288	0.721289	0.273275	0.553388	0.555588	0.57103	0.560002	56.0002	0.961362
191	H23	NA	13644	17135	25219	18666	5937	12.5618	12.6027	12.377	12.5138	0.120247	0.0104808	0.00723665	0.00586859	0.00786201	0.786201	0.236884	0.567356	0.558973	0.555494	0.560607	56.0607	0.609747
192	H24	NA	19337	18219	22404	19987	2167	12.4624	12.54	12.576	12.5261	0.058059	0.00899829	0.00724518	0.00620425	0.00748257	0.748258	0.141207	0.573046	0.554915	0.567354	0.565105	56.5105	0.927247
193	I01	NA	29561	30555	31183	30433	818	12.0326	12.3062	12.3741	12.2376	0.180761	0.0106221	0.00569465	0.00355963	0.00662546	0.662546	0.362208	0.555698	0.571429	0.583683	0.57027	57.027	1.40284
194	I02	NA	28447	25185	15651	23094	6649	11.9333	12.4959	12.6068	12.3453	0.361128	0.0122684	0.00460592	0.00760335	0.00815923	0.815923	0.386138	0.559672	0.576891	0.563031	0.566531	56.6531	0.912742
195	I03	Fluconazole	24373	23549	29047	25656	2965	12.0099	12.0223	11.9145	11.9822	0.0589478	0.00767242	0.00475604	0.00399353	0.005474	0.5474	0.194169	0.588192	0.599856	0.606947	0.598332	59.8332	0.947018
196	I04	Thiabendazole	26741	27984	26982	27236	659	12.0245	12.4522	12.4461	12.3076	0.245184	0.0148461	0.00600343	0.00559632	0.00881529	0.881529	0.522681	0.569911	0.575793	0.575902	0.573869	57.3869	0.342788
197	I05	Ivermectin	27905	27172	31248	28775	2173	11.9289	12.2456	12.0596	12.0781	0.159173	0.0146927	0.0057044	0.00851254	0.00963655	0.963655	0.459836	0.527325	0.559473	0.53149	0.539429	53.9429	1.74828
198	I06	Oxybutynin	23265	14473	24912	20883	5612	12.1837	12.7482	12.5523	12.4947	0.28662	0.0116054	0.00746217	0.00501766	0.00802842	0.802842	0.333018	0.56974	0.56367	0.597543	0.576985	57.6985	1.80613
199	I07	Daptomycin	28972	39202	31113	33096	5396	12.137	12.021	12.3415	12.1665	0.162265	0.00893967	0.00405592	0.00491756	0.00597105	0.597105	0.260675	0.546528	0.567777	0.547327	0.553877	55.3877	1.20441
200	I08	Cefditoren Pivoxil	29874	21719	28908	26834	4456	12.0394	12.5065	12.3109	12.2856	0.234587	0.012787	0.00755099	0.00837139	0.00956981	0.956981	0.281624	0.55801	0.556287	0.557839	0.557379	55.7379	0.094922
201	I09	Pizotifen Malate	21621	22909	21567	22032	760	12.2807	12.504	12.5835	12.4561	0.156961	0.0115166	0.00576193	0.00607409	0.0077842	0.77842	0.32361	0.567273	0.584399	0.58047	0.577381	57.7381	0.897156
202	I10	Enoxacin	30639	23388	22075	25367	4612	12.0079	12.4682	12.4446	12.3069	0.259204	0.0130553	0.0064563	0.00883352	0.00944836	0.944836	0.334217	0.576161	0.579058	0.572186	0.575801	57.5801	0.345004
203	I11	Sumatriptan Succinate	22334	20851	24825	22670	2008	12.2223	12.3957	12.4106	12.3429	0.104686	0.0123578	0.00733778	0.00620342	0.00863301	0.863301	0.327528	0.564162	0.563858	0.575871	0.567964	56.7964	0.684967
204	I12	Sulfadiazine	22275	29564	24551	25463	3729	12.288	12.2976	12.4377	12.3411	0.0838256	0.0156229	0.00649439	0.00843143	0.0101829	1.01829	0.48097	0.570864	0.582668	0.551994	0.568509	56.8509	1.54722
205	I13	Cilnidipine	15341	32400	35596	27779	10890	12.5562	12.1522	12.1264	12.2783	0.241035	0.0100385	0.0062963	0.00547814	0.00727097	0.727097	0.243138	0.552832	0.556944	0.577874	0.56255	56.255	1.34291
206	I14	Carbamazepine	23750	21869	21555	22391	1187	12.2858	12.6251	12.6657	12.5255	0.208615	0.0102737	0.00777356	0.00538158	0.00780961	0.780961	0.244625	0.594821	0.574192	0.570726	0.579913	57.9913	1.30266
207	I15	Lansoprazole	17739	18592	25343	20558	4166	12.3081	12.5649	12.5399	12.471	0.141623	0.0117256	0.00876721	0.00635284	0.00894854	0.894854	0.269095	0.552737	0.571805	0.589472	0.571338	57.1338	1.83722
208	I16	Estradiol	21644	19283	18310	19746	1714	12.4498	12.8599	12.7046	12.6714	0.207075	0.00979486	0.00757144	0.00890224	0.00875618	0.875618	0.111889	0.580161	0.602551	0.56592	0.582878	58.2878	1.84661
209	I17	Doripenem Hydrate	26968	25220	27351	26513	1136	12.2867	12.4716	12.3863	12.3815	0.0925572	0.00789825	0.00531324	0.00705641	0.00675597	0.675597	0.131843	0.598561	0.583466	0.568462	0.583496	58.3496	1.50497
210	I18	Rifabutin	19489	12419	22764	18224	5287	12.3786	12.807	12.5731	12.5862	0.214534	0.0102109	0.00974314	0.00751186	0.0091553	0.915529	0.144234	0.540151	0.528303	0.556537	0.541664	54.1664	1.41773
211	I19	Mosapride Citrate	18917	9282	23072	17090	7074	12.4135	12.6321	12.4546	12.5001	0.116196	0.0076122	0.00894204	0.00719487	0.00791637	0.791637	0.0912436	0.585875	0.561409	0.562847	0.570044	57.0044	1.37293
212	I20	Tropisetron HCl	18223	14474	15602	16100	1923	12.4785	12.6391	12.5931	12.5702	0.0827234	0.0102618	0.00829073	0.00756313	0.00870521	0.870521	0.139624	0.572573	0.558173	0.555698	0.562148	56.2148	0.911275
213	I21	Linezolid	17510	21189	26255	21651	4391	12.4657	12.6382	12.4256	12.5098	0.112973	0.00765277	0.00698476	0.00540849	0.00668201	0.668201	0.115236	0.581325	0.579971	0.570406	0.577234	57.7234	0.595198
214	I22	Fluvastatin Sodium	3492	2481	2932	2968	506	12.2533	11.9413	12.1066	12.1004	0.15608	0.0211913	0.025393	0.021487	0.0226904	2.26904	0.234514	0.280069	0.295848	0.271487	0.282468	28.2468	1.23567
215	I23	NA	15283	11796	23168	16749	5826	12.4621	12.6729	12.6295	12.5882	0.111323	0.0114506	0.00822313	0.00474793	0.00814056	0.814056	0.335211	0.560034	0.56002	0.584858	0.568304	56.8304	1.43363
216	I24	NA	18093	25024	22261	21793	3489	12.4252	12.4884	12.4716	12.4617	0.0327481	0.00934063	0.00571451	0.00750191	0.00751902	0.751902	0.181312	0.564859	0.569573	0.556534	0.563655	56.3655	0.660252
217	J01	NA	27134	20872	23541	23849	3142	12.1357	12.4485	12.4436	12.3426	0.17923	0.0101717	0.0068992	0.00454526	0.0072054	0.72054	0.282571	0.552849	0.551504	0.573468	0.559274	55.9274	1.23107
218	J02	NA	19620	31936	28444	26667	6347	12.1581	12.2862	12.4377	12.294	0.139988	0.0137105	0.00410195	0.00386725	0.00722657	0.722657	0.561648	0.561162	0.580004	0.590212	0.577126	57.7126	1.47374
219	J03	Fenticonazole Nitrate	627	1105	906	879	240	10.9448	10.5878	10.6167	10.7164	0.198271	0.145136	0.0687783	0.080574	0.0981626	9.81626	4.11051	0.189793	0.199095	0.203091	0.197326	19.7326	0.682313
220	J04	Clomifene citrate	20843	21555	28074	23491	3985	11.9134	12.1979	12.0898	12.067	0.14363	0.0126181	0.00649501	0.00662535	0.0085795	0.85795	0.349817	0.531066	0.530457	0.530028	0.530517	53.0517	0.052148
221	J05	Clevidipine Butyrate	18191	26638	26726	23852	4902	12.4371	12.5614	12.301	12.4331	0.130267	0.0114342	0.00533073	0.00815685	0.00830727	0.830727	0.305453	0.58331	0.628163	0.583327	0.598267	59.8267	2.58907
222	J06	Manidipine 2HCl	26862	21220	33740	27274	6270	11.8167	12.3388	11.8067	11.9874	0.304356	0.0112426	0.00683318	0.00583877	0.00797153	0.797153	0.287617	0.509121	0.514797	0.524541	0.516153	51.6153	0.779882
223	J07	Primidone	15235	16459	19038	16911	1941	12.3604	12.8141	12.4804	12.5516	0.235082	0.0104365	0.00625797	0.00509507	0.00726318	0.726318	0.280901	0.553266	0.577617	0.576951	0.569278	56.9278	1.38712
224	J08	Olanzapine	22892	22620	21549	22354	710	12.2542	12.6251	12.5809	12.4868	0.202571	0.0109208	0.00521662	0.00566152	0.00726633	0.726633	0.317271	0.571815	0.577896	0.572092	0.573934	57.3934	0.343349
225	J09	Almotriptan Malate	21102	22899	24226	22742	1568	12.2871	12.5719	12.4389	12.4326	0.142537	0.0109942	0.00593912	0.00582019	0.00758451	0.758451	0.295349	0.575017	0.59186	0.594568	0.587148	58.7148	1.05931
226	J10	Phenytoin	22273	27990	20235	23499	4020	12.2778	12.3775	12.5263	12.3939	0.125022	0.00947335	0.00632369	0.00632567	0.00737424	0.737424	0.181789	0.560185	0.579243	0.571683	0.57037	57.037	0.959637
227	J11	Pantoprazole	19030	21220	20937	20396	1191	12.3335	12.6147	12.39	12.4461	0.148717	0.010247	0.00659755	0.00749869	0.0081144	0.81144	0.190103	0.561482	0.587135	0.549124	0.565913	56.5913	1.93892
228	J12	Cloxacillin Sodium	10824	23012	20812	18216	6495	12.4238	12.5092	12.3984	12.4438	0.0580103	0.0170916	0.00708326	0.00932155	0.0111655	1.11655	0.525281	0.52864	0.570007	0.544205	0.547617	54.7617	2.08935
229	J13	Atropine sulfate monohydrate	25771	18671	31021	25154	6198	12.1673	12.3529	12.2561	12.2588	0.0928152	0.00946801	0.0116759	0.00531898	0.00882095	0.882095	0.322746	0.579605	0.527931	0.587183	0.564906	56.4906	3.22449
230	J14	Phenacetin	17773	16745	20064	18194	1699	12.4319	12.7462	12.4831	12.5537	0.168639	0.0098464	0.00842042	0.00662879	0.00829854	0.829854	0.161226	0.568053	0.560884	0.550987	0.559974	55.9974	0.856918
231	J15	Cinchonidine	16008	22097	24188	20764	4250	12.4339	12.5217	12.4458	12.4671	0.0476348	0.00924538	0.00656198	0.00636679	0.00739138	0.739138	0.160857	0.559845	0.581346	0.563916	0.568369	56.8369	1.14212
232	J16	Milrinone	24004	28848	20406	24419	4236	12.2542	12.4023	12.6138	12.4234	0.180715	0.00887352	0.00478369	0.00607664	0.00657795	0.657795	0.209049	0.588985	0.592415	0.578163	0.586521	58.6521	0.743867
233	J17	Duloxetine HCl	15741	19776	29852	21790	7268	12.4172	12.6856	12.28	12.4609	0.206324	0.0104187	0.0049555	0.00559427	0.00698947	0.698947	0.298688	0.558414	0.596025	0.588671	0.581037	58.1037	1.99338
234	J18	Ribavirin	19526	17618	26077	21074	4437	12.3963	12.5877	12.3681	12.4507	0.119479	0.00711871	0.00732206	0.00417993	0.0062069	0.62069	0.175835	0.578203	0.562606	0.576907	0.572572	57.2572	0.865496
235	J19	Flunixin Meglumin	23755	19369	24241	22455	2684	12.4152	12.7444	12.4975	12.5524	0.171328	0.00660914	0.00495637	0.00499154	0.00551902	0.551902	0.0944233	0.597432	0.579741	0.582195	0.586456	58.6456	0.958439
236	J20	Vardenafil HCl Trihydrate	19980	21717	16723	19473	2535	12.4908	12.4693	12.638	12.5327	0.0918028	0.00945946	0.00773587	0.00520242	0.00746592	0.746592	0.214132	0.571021	0.560575	0.555104	0.562233	56.2233	0.80872
237	J21	Arbidol HCl	13052	16297	16112	15154	1822	12.4519	12.6979	12.7469	12.6323	0.158104	0.0116457	0.00662699	0.00527557	0.00784943	0.784943	0.335641	0.542063	0.567835	0.574292	0.561397	56.1397	1.70522
238	J22	Clomipramine HCl	12940	18174	16135	15750	2638	12.4926	12.5681	12.5923	12.551	0.051988	0.0100464	0.00616265	0.00663155	0.00761352	0.761352	0.211991	0.558733	0.576648	0.550294	0.561892	56.1892	1.34578
239	J23	NA	16075	6050	17883	13336	6374	12.524	12.7437	12.7597	12.6758	0.131711	0.00864697	0.00975207	0.00447352	0.00762419	0.762419	0.278394	0.567589	0.554545	0.581949	0.568028	56.8028	1.37072
240	J24	NA	11605	17659	22058	17107	5248	12.5508	12.5342	12.5715	12.5522	0.0186708	0.00965101	0.00662552	0.0063469	0.00754114	0.754114	0.18325	0.549074	0.557506	0.558981	0.555187	55.5187	0.534529
241	K01	NA	24993	17489	27807	23430	5334	12.0807	12.5904	12.4342	12.3684	0.261161	0.0132437	0.00771914	0.00478297	0.00858194	0.858194	0.429585	0.548073	0.576705	0.588988	0.571256	57.1256	2.09948
242	K02	NA	29250	16524	29869	25214	7532	11.978	12.7343	12.3525	12.3549	0.378139	0.0128889	0.00623336	0.00522281	0.00811502	0.811502	0.416506	0.577607	0.568204	0.580568	0.57546	57.546	0.645591
243	K03	Artemisinin	26322	23258	23515	24365	1700	12.0367	12.6342	12.3588	12.3433	0.299054	0.00983968	0.00434259	0.00463534	0.00627254	0.627254	0.30927	0.578755	0.619271	0.580693	0.592906	59.2906	2.28527
244	K04	Chlorprothixene	28431	26865	24245	26514	2115	11.7601	12.4071	12.364	12.1771	0.36176	0.0167423	0.00550903	0.00503197	0.00909443	0.909443	0.662754	0.591784	0.569254	0.572489	0.577842	57.7842	1.21816
245	K05	Cilostazol	20419	28730	28799	25983	4818	12.2785	12.2632	12.4121	12.3179	0.0818758	0.0109212	0.00536025	0.00472239	0.00700128	0.700128	0.34097	0.576326	0.591855	0.592521	0.586901	58.6901	0.916392
246	K06	Ranolazine	23076	19002	21192	21090	2039	12.2562	12.6843	12.6145	12.5183	0.229712	0.0105304	0.00794653	0.00613439	0.00820378	0.820378	0.220928	0.568643	0.567572	0.569838	0.568684	56.8684	0.113349
247	K07	Fluoxetine HCl	17175	22799	18013	19329	3034	12.2858	12.5161	12.5273	12.443	0.136326	0.0111208	0.00578973	0.00854938	0.00848664	0.848664	0.26661	0.56885	0.596035	0.574363	0.579749	57.9749	1.43706
248	K08	Butoconazole nitrate	2194	3270	3118	2861	582	12.6243	12.5132	12.322	12.4865	0.152887	0.023701	0.0180428	0.0192431	0.020329	2.0329	0.298129	0.322242	0.309786	0.277742	0.303257	30.3257	2.29574
249	K09	Levetiracetam	18938	20756	20511	20068	987	12.3761	12.538	12.6525	12.5222	0.138895	0.0081846	0.00549239	0.00468042	0.00611914	0.611914	0.183424	0.60038	0.578676	0.589342	0.589466	58.9466	1.08526
250	K10	Felodipine	25443	26150	22036	24543	2200	12.5007	12.5705	12.6445	12.5719	0.0718747	0.0044413	0.00443595	0.00517335	0.00468353	0.468353	0.0424205	0.60382	0.625048	0.612452	0.613773	61.3773	1.06752
251	K11	Gestodene	22327	21822	25600	23250	2051	12.3611	12.6902	12.5402	12.5305	0.164788	0.00850988	0.00604894	0.00585938	0.00680606	0.680606	0.147859	0.584494	0.585693	0.584805	0.584997	58.4997	0.0622401
252	K12	Tioconazole	2312	3199	3648	3053	680	12.2376	12.0188	12.0309	12.0958	0.122968	0.0229239	0.0146921	0.0180921	0.0185694	1.85694	0.413659	0.257353	0.286339	0.295779	0.279824	27.9824	2.00243
253	K13	Rocuronium Bromide	18506	26598	28114	24406	5165	12.4095	12.3954	12.5139	12.4396	0.0647416	0.00983465	0.00522596	0.00537099	0.00681053	0.681053	0.261997	0.590349	0.586473	0.606531	0.594451	59.4451	1.06394
254	K14	Oxytetracycline (Terramycin)	14042	15274	15542	14953	800	12.7971	12.8836	12.9298	12.8702	0.0673568	0.00875944	0.00746366	0.0063055	0.00750953	0.750953	0.122761	0.58439	0.568155	0.55913	0.570558	57.0558	1.28001
255	K15	Tianeptine sodium	19490	18547	21568	19868	1546	12.3157	12.6711	12.7832	12.59	0.244077	0.00944074	0.00760231	0.00426558	0.00710287	0.710288	0.262348	0.56942	0.577398	0.597737	0.581519	58.1519	1.46014
256	K16	Azithromycin	22249	22559	20732	21847	978	12.3301	12.5254	12.6039	12.4864	0.140995	0.00871949	0.00851102	0.0062705	0.00783367	0.783367	0.135775	0.589195	0.572055	0.573847	0.578366	57.8366	0.942098
257	K17	Asenapine maleate	21814	21333	28537	23895	4028	12.3151	12.4636	12.2516	12.3434	0.108806	0.0081599	0.0063751	0.00641273	0.00698258	0.698257	0.101976	0.59746	0.569212	0.576304	0.580992	58.0992	1.4696
258	K18	Dapoxetine HCl	20534	28401	26984	25306	4193	12.2814	12.2777	12.3434	12.3008	0.0368893	0.00837635	0.00658427	0.00630003	0.00708689	0.708689	0.112572	0.575777	0.574909	0.571635	0.574107	57.4107	0.218431
259	K19	Drospirenone	18090	19186	22824	20033	2478	12.4308	12.5623	12.6012	12.5315	0.0892967	0.00878939	0.00557698	0.0064844	0.00695026	0.695026	0.165609	0.573521	0.558428	0.591614	0.574521	57.4521	1.66156
260	K20	Tropicamide	19686	22099	27353	23046	3920	12.427	12.5981	12.4256	12.4836	0.0992019	0.00949914	0.00837142	0.00541074	0.00776043	0.776043	0.211157	0.570964	0.573374	0.575184	0.573174	57.3174	0.21169
261	K21	Naproxen Sodium	15417	20929	19709	18685	2895	12.762	12.8686	12.8943	12.8416	0.070168	0.00700525	0.00559033	0.00492161	0.00583906	0.583906	0.106386	0.612376	0.607482	0.612411	0.610756	61.0756	0.283532
262	K22	Teniposide	20234	24198	20244	21559	2286	12.4688	12.479	12.5433	12.4971	0.0404029	0.010082	0.00731465	0.00711322	0.00816997	0.816997	0.165896	0.559108	0.542235	0.551077	0.550807	55.0807	0.844001
263	K23	NA	15979	20478	25588	20682	4808	12.5449	12.5196	12.4998	12.5214	0.0226068	0.00625821	0.00620178	0.00523683	0.00589894	0.589894	0.0574099	0.598723	0.574617	0.587463	0.586934	58.6934	1.2062
264	K24	NA	19097	17999	26665	21254	4718	12.4433	12.6273	12.37	12.4802	0.132564	0.00801173	0.00616701	0.00705044	0.00707639	0.707639	0.0922634	0.575483	0.577477	0.565798	0.572919	57.2919	0.624724
265	L01	NA	22585	25094	29316	25665	3402	12.1575	12.4304	12.3588	12.3156	0.141526	0.010538	0.00577827	0.00422977	0.00684867	0.684867	0.32875	0.56936	0.5797	0.590394	0.579818	57.9818	1.05176
266	L02	NA	29587	30909	31932	30809	1176	11.934	12.2478	12.1733	12.1184	0.163961	0.0129787	0.0053706	0.00507328	0.00780752	0.780752	0.448082	0.563558	0.573813	0.580922	0.572765	57.2765	0.872921
267	L03	Roflumilast	19059	25583	28153	24265	4688	12.255	12.5311	12.3943	12.3935	0.138052	0.00933942	0.00500332	0.0040493	0.00613068	0.613068	0.281949	0.572118	0.588555	0.581643	0.580772	58.0772	0.825292
268	L04	Amoxicillin Sodium	26272	19846	27992	24703	4294	12.1332	12.7604	12.477	12.4569	0.31409	0.00966809	0.00619772	0.00453701	0.00680094	0.680094	0.261818	0.577383	0.580973	0.592526	0.583628	58.3628	0.791301
269	L05	Artemether	17026	23520	20379	20308	3248	12.0171	12.0531	12.0693	12.0465	0.0267228	0.00910372	0.00637755	0.00554492	0.00700873	0.700873	0.186147	0.572947	0.55574	0.558173	0.562287	56.2287	0.931222
270	L06	Mitoxantrone 2HCl	23355	23927	26258	24513	1538	12.7292	13.0125	12.9392	12.8936	0.147025	0.000513809	0.000835876	0.000761673	0.000703786	0.0703786	0.0168656	0.529865	0.55055	0.584203	0.554873	55.4873	2.74256
271	L07	Fesoterodine Fumarate	25287	23711	33098	27365	5027	12.1885	12.5291	12.154	12.2905	0.207325	0.00854194	0.00497659	0.00444136	0.00598663	0.598663	0.222909	0.588207	0.589515	0.586138	0.587954	58.7954	0.170288
272	L08	Dopamine HCl	21014	33745	25675	26811	6441	12.3696	12.2185	12.5122	12.3668	0.146862	0.00918435	0.00474144	0.006037	0.00665427	0.665427	0.228487	0.601028	0.594814	0.57406	0.589967	58.9967	1.41219
273	L09	Cytisine	17689	16170	26504	20121	5580	12.4414	12.7959	12.4193	12.5522	0.211359	0.00689694	0.00729746	0.0063764	0.00685693	0.685693	0.0461836	0.582452	0.60872	0.566141	0.585771	58.5771	2.14826
274	L10	Moroxydine HCl	23038	23879	26735	24551	1938	12.3377	12.487	12.3754	12.4	0.0776045	0.0100703	0.00594665	0.00740602	0.00780766	0.780766	0.209097	0.572619	0.583902	0.563157	0.573226	57.3226	1.03859
275	L11	Rivastigmine Tartrate	18525	29295	22218	23346	5473	12.3948	12.3252	12.4352	12.3851	0.0556672	0.00944669	0.00494965	0.00733639	0.00724425	0.724425	0.224994	0.582726	0.593617	0.564362	0.580235	58.0235	1.47854
276	L12	Pancuronium dibromide	24397	21808	24965	23723	1683	12.2791	12.6212	12.6058	12.5021	0.193209	0.00832069	0.00499817	0.00432606	0.00588164	0.588164	0.213885	0.585441	0.600789	0.598238	0.594822	59.4822	0.822416
277	L13	Mestranol	29923	22562	27267	26584	3728	12.0809	12.5373	12.4878	12.3687	0.250395	0.0073522	0.00620512	0.00491437	0.00615723	0.615723	0.121962	0.590549	0.592767	0.584699	0.589338	58.9338	0.416762
278	L14	Roxithromycin	29857	20714	25183	25251	4572	12.1627	12.6743	12.4907	12.4426	0.259157	0.00790434	0.00724148	0.00587698	0.0070076	0.70076	0.103372	0.585591	0.552283	0.558909	0.565595	56.5595	1.76317
279	L15	Tebipenem Pivoxil	22575	19793	31639	24669	6194	12.3486	12.6258	12.3595	12.4447	0.156961	0.00775194	0.00656798	0.00455135	0.00629042	0.629042	0.161825	0.590033	0.566817	0.591485	0.582778	58.2778	1.38423
280	L16	Ceftiofur HCl	14327	19752	22970	19016	4368	12.5481	12.4916	12.5933	12.5443	0.0509834	0.00886438	0.0129607	0.006835	0.00955337	0.955337	0.312043	0.561667	0.512353	0.562778	0.545599	54.5599	2.87972
281	L17	Rasagiline Mesylate	19274	20641	24072	21329	2472	12.4221	12.5453	12.5182	12.4952	0.0647429	0.00752309	0.00629814	0.00560817	0.00647647	0.647647	0.0969831	0.585296	0.560486	0.585577	0.57712	57.712	1.44056
282	L18	Medroxyprogesterone acetate	22351	24496	16160	21002	4329	12.3757	12.6111	12.7289	12.5719	0.179827	0.00827704	0.00498041	0.00606436	0.0064406	0.64406	0.168021	0.584672	0.571726	0.564913	0.57377	57.377	1.00366
283	L19	Dronedarone HCl	9381	22958	25589	19309	8698	12.3064	12.197	12.2255	12.243	0.0567646	0.0117258	0.00727415	0.00472859	0.00790953	0.790953	0.354162	0.531606	0.568299	0.569229	0.556378	55.6378	2.14579
284	L20	Cinepazide maleate	20568	18802	16376	18582	2105	12.4452	12.6525	12.6975	12.5984	0.134534	0.00802217	0.00718009	0.0048852	0.00669582	0.669582	0.162359	0.567435	0.572811	0.576026	0.572091	57.2091	0.434063
285	L21	Bazedoxifene Acetate	14317	19061	24202	19193	4944	12.5354	12.6793	12.5833	12.5993	0.0733024	0.00796256	0.00545617	0.00504091	0.00615321	0.615321	0.158064	0.541035	0.56954	0.590323	0.566966	56.6966	2.47446
286	L22	Clinofibrate	7572	8490	17647	11236	5571	13.1763	13.3892	13.1501	13.2386	0.131108	0.00792393	0.00812721	0.00527002	0.00710705	0.710705	0.159416	0.581352	0.582332	0.606052	0.589912	58.9912	1.39861
287	L23	NA	22767	16651	19201	19540	3072	12.3464	12.8545	12.6575	12.6195	0.256153	0.00658848	0.00498469	0.00640592	0.00599303	0.599303	0.0878009	0.588088	0.589814	0.586792	0.588232	58.8232	0.151614
288	L24	NA	13386	15285	15953	14875	1332	12.6437	12.8224	12.6951	12.7204	0.0920228	0.00971164	0.00588813	0.00802357	0.00787445	0.787444	0.191611	0.557373	0.592084	0.560459	0.569972	56.9972	1.92114
289	M01	NA	27484	22670	29647	26600	3571	12.0351	12.5045	12.4035	12.3144	0.247119	0.00989667	0.00582267	0.00391271	0.00654402	0.654402	0.30565	0.561891	0.576224	0.591965	0.576693	57.6693	1.50429
290	M02	NA	27950	30756	21623	26776	4678	11.9411	12.2887	12.5509	12.2602	0.305879	0.0129517	0.00451944	0.00587338	0.00778151	0.778151	0.452841	0.568694	0.572734	0.574712	0.572047	57.2047	0.306728
291	M03	Amphotericin B	2886	1719	2821	2475	656	9.69559	9.90975	9.46752	9.69095	0.221147	0.0918226	0.103549	0.105282	0.100218	10.0218	0.732181	0.0703396	0.0529378	0.0425381	0.0552718	5.52718	1.40469
292	M04	Albendazole Oxide	24743	14395	32702	23947	9179	12.1351	12.8025	12.29	12.4092	0.349323	0.00824476	0.00673845	0.00305792	0.00601371	0.601371	0.266829	0.574425	0.577423	0.587059	0.579636	57.9636	0.66012
293	M05	Natamycin	1967	1689	2738	2131	543	12.2454	12.4154	12.2624	12.3077	0.0936026	0.0594814	0.0580225	0.0438276	0.0537772	5.37772	0.864741	0.194204	0.177028	0.176406	0.182546	18.2546	1.01011
294	M06	Bifonazole	13518	18355	18916	16930	2968	12.6315	12.7374	12.5761	12.6483	0.0819561	0.0167184	0.00953419	0.00967435	0.0119757	1.19757	0.410797	0.509173	0.532825	0.529182	0.523726	52.3726	1.27347
295	M07	Ibuprofen	14080	12909	19781	15590	3676	12.9347	13.1634	13.0073	13.0351	0.116893	0.00752841	0.00565497	0.0050048	0.00606273	0.606273	0.131029	0.648011	0.65342	0.65022	0.65055	65.055	0.271947
296	M08	Valaciclovir HCl	29206	31908	25792	28969	3065	12.119	12.249	12.4424	12.2702	0.162739	0.0086626	0.00667544	0.00678505	0.00737436	0.737437	0.111699	0.577176	0.57437	0.563857	0.571801	57.1801	0.702128
297	M09	Iloperidone	19646	19806	27131	22194	4276	12.2755	12.5906	12.453	12.4397	0.157975	0.00926397	0.00499849	0.0040544	0.00610562	0.610562	0.277565	0.571618	0.567808	0.598577	0.579334	57.9334	1.67735
298	M10	Diclofenac Sodium	20491	20025	16568	19028	2143	12.5403	12.7709	12.8877	12.7329	0.176783	0.00961398	0.00519351	0.00651859	0.00710869	0.710869	0.226855	0.590991	0.606392	0.597839	0.598407	59.8407	0.771613
299	M11	Cefdinir	13019	20537	25497	19684	6283	12.506	12.5373	12.4068	12.4834	0.068153	0.00829557	0.00676827	0.00513786	0.0067339	0.67339	0.157913	0.579922	0.586648	0.576225	0.580932	58.0932	0.52848
300	M12	Pregnenolone	20175	20932	21627	20911	726	12.3255	12.4902	12.5519	12.4558	0.11704	0.011202	0.00535066	0.00665834	0.00773699	0.7737	0.307117	0.579628	0.590722	0.579415	0.583255	58.3255	0.646773
301	M13	Riluzole	12166	17030	26426	18541	7249	12.5798	12.7629	12.4807	12.6078	0.14315	0.0108499	0.00745743	0.00541134	0.00790622	0.790622	0.274692	0.582525	0.591897	0.604935	0.593119	59.3119	1.12546
302	M14	Tetrabenazine (Xenazine)	12010	11722	19132	14288	4197	12.5659	12.6592	12.6391	12.6214	0.0490876	0.0092423	0.00844566	0.00543592	0.00770796	0.770796	0.200756	0.572023	0.553489	0.594867	0.57346	57.346	2.07264
303	M15	Dyphylline	14114	22531	29250	21965	7584	12.4903	12.6977	12.4751	12.5544	0.124349	0.00857305	0.00466025	0.0045812	0.00593816	0.593816	0.228222	0.588352	0.599263	0.610462	0.599359	59.9359	1.10551
304	M16	Aciclovir	21268	14301	27278	20949	6494	12.2636	12.8599	12.3622	12.4952	0.31964	0.0110965	0.00545416	0.00513234	0.00722766	0.722766	0.335436	0.583177	0.583106	0.591869	0.586051	58.6051	0.503899
305	M17	Clotrimazole	4221	4841	6549	5204	1206	11.9857	11.791	11.8871	11.888	0.0973818	0.0196636	0.0156992	0.0134372	0.0162667	1.62667	0.315175	0.312959	0.285891	0.313178	0.304009	30.4009	1.5691
306	M18	Proparacaine HCl	13784	26494	21659	20646	6415	12.5167	12.5361	12.6431	12.5653	0.0680877	0.0109547	0.00494452	0.00563276	0.00717734	0.717734	0.328937	0.584663	0.58115	0.598042	0.587952	58.7952	0.891325
307	M19	Sulfameter	15669	16764	24088	18840	4577	12.4548	12.5889	12.5547	12.5328	0.0696889	0.00970068	0.00757576	0.00547991	0.00758545	0.758545	0.21104	0.573234	0.557266	0.583486	0.571328	57.1328	1.32134
308	M20	Chloroxine	529	863	574	655	181	13.9345	12.6505	14.257	13.614	0.849859	0.026465	0.0417149	0.0557491	0.0413097	4.13097	1.46463	0.236295	0.217845	0.290941	0.24836	24.836	3.80123
309	M21	Albendazole	13514	23161	20109	18928	4931	12.5554	12.531	12.6719	12.5861	0.0753048	0.00947166	0.0072104	0.00561937	0.00743381	0.743381	0.193584	0.570815	0.567808	0.582028	0.57355	57.355	0.749415
310	M22	Pefloxacin Mesylate	17621	27514	27249	24128	5637	12.5038	12.5164	12.4093	12.4765	0.0585256	0.00715056	0.00417969	0.00587178	0.00573401	0.573401	0.149022	0.576528	0.595406	0.578553	0.583496	58.3496	1.03641
311	M23	NA	12594	7377	13513	11161	3309	12.5397	12.8939	12.5318	12.6551	0.206817	0.00849611	0.00908228	0.00688226	0.00815355	0.815355	0.113931	0.576703	0.550901	0.560053	0.562553	56.2553	1.30812
312	M24	NA	24215	16765	28030	23003	5729	12.3009	12.5816	12.2996	12.394	0.162451	0.00995251	0.00841038	0.00702818	0.00846369	0.846369	0.146289	0.57993	0.567432	0.564181	0.570514	57.0514	0.831441
313	N01	NA	22730	32896	27043	27556	5102	12.1099	12.1682	12.4672	12.2484	0.191677	0.00932688	0.00462062	0.00469623	0.00621458	0.621458	0.26956	0.557809	0.568853	0.580187	0.56895	56.895	1.11893
314	N02	NA	21352	31751	31492	28198	5931	12.0362	12.2971	12.2428	12.192	0.137659	0.0150806	0.00425183	0.00339769	0.00757669	0.757669	0.651255	0.553203	0.58332	0.566461	0.567662	56.7662	1.50942
315	N03	Irinotecan HCl Trihydrate	13908	19679	29811	21133	8051	12.3701	12.6342	12.3931	12.4658	0.146294	0.0117199	0.00670766	0.00566905	0.00803219	0.803219	0.323557	0.550259	0.561055	0.592634	0.567982	56.7982	2.20204
316	N04	Amoxicillin	17585	17600	23391	19525	3348	12.3127	12.862	12.5704	12.5817	0.274815	0.0121695	0.00585227	0.00465991	0.00756055	0.756055	0.403571	0.560478	0.576932	0.578086	0.571832	57.1832	0.984977
317	N05	S- (+)-Rolipram	15520	26437	30552	24170	7768	12.3511	12.5563	12.3758	12.4277	0.111991	0.00753866	0.00378258	0.00448416	0.00526846	0.526847	0.19971	0.590399	0.610395	0.594429	0.598408	59.8408	1.05746
318	N06	Otilonium Bromide	6007	2860	6646	5171	2027	12.3819	12.2491	12.1881	12.273	0.099088	0.0164808	0.0237762	0.0148962	0.0183844	1.83844	0.47362	0.456135	0.467483	0.455011	0.459543	45.9543	0.689917
319	N07	Rosuvastatin Calcium	8774	10812	9547	9711	1029	11.8155	11.5197	11.4459	11.5937	0.195592	0.00991566	0.00952645	0.00775113	0.00906441	0.906441	0.115387	0.489514	0.479282	0.487169	0.485322	48.5322	0.53603
320	N08	MPEP	27159	21811	26502	25157	2917	12.2143	12.7142	12.4827	12.4704	0.25015	0.00857911	0.00472239	0.00471663	0.00600604	0.600604	0.222834	0.579661	0.592958	0.570636	0.581085	58.1085	1.12287
321	N09	Berberine chloride	20306	20251	21735	20764	841	12.218	12.736	12.488	12.4807	0.259069	0.00984931	0.00483927	0.00653324	0.00707394	0.707394	0.254841	0.566286	0.593847	0.561675	0.573936	57.3936	1.73971
322	N10	Camostat Mesilate	21606	23928	23453	22996	1227	12.3667	12.5615	12.5718	12.5	0.115514	0.0100898	0.00564193	0.00503134	0.00692102	0.692102	0.276117	0.584467	0.59048	0.578135	0.584361	58.4361	0.617308
323	N11	Honokiol	16686	20350	20308	19115	2103	12.3148	12.7187	12.6604	12.5646	0.218297	0.00743138	0.0039312	0.00581052	0.00572437	0.572437	0.175168	0.612849	0.638821	0.610597	0.620756	62.0756	1.56853
324	N12	Aspirin	24965	16851	19585	20467	4128	12.2304	12.647	12.5882	12.4885	0.22551	0.00877228	0.00676518	0.00582078	0.00711941	0.711941	0.15073	0.580853	0.572132	0.567833	0.573606	57.3606	0.663426
325	N13	Levosulpiride	20502	19253	23080	20945	1952	12.3762	12.706	12.5406	12.5409	0.164921	0.00907229	0.00488236	0.00463605	0.0061969	0.61969	0.24932	0.578919	0.586766	0.586958	0.584214	58.4214	0.458686
326	N14	Gliclazide	21314	16705	23014	20344	3264	12.3531	12.751	12.5608	12.555	0.199008	0.00825748	0.00634541	0.00504041	0.00654777	0.654777	0.161806	0.567374	0.576175	0.584079	0.575876	57.5876	0.835686
327	N15	Ibutilide Fumarate	20924	17967	28772	22554	5584	12.3156	12.7102	12.436	12.4873	0.202218	0.00802906	0.00690154	0.00538718	0.00677259	0.677259	0.132565	0.571401	0.563255	0.575247	0.569968	56.9968	0.612315
328	N16	Alpelisib (BYL719)	21069	15513	25357	20646	4936	12.431	12.8641	12.5115	12.6022	0.230351	0.00854336	0.00709083	0.00560003	0.00707807	0.707807	0.14717	0.580853	0.564817	0.574871	0.573514	57.3514	0.810408
329	N17	Bazedoxifene HCl	16237	18463	25295	19998	4720	12.4283	12.6568	12.5435	12.5429	0.114271	0.0085607	0.00574121	0.00577189	0.00669127	0.669127	0.161905	0.558662	0.561935	0.569243	0.56328	56.328	0.541708
330	N18	Prucalopride	8910	17449	22171	16177	6721	12.4995	12.7089	12.5815	12.5966	0.105515	0.0103255	0.00596023	0.00559289	0.00729286	0.729287	0.263273	0.572615	0.564846	0.577195	0.571552	57.1552	0.624288
331	N19	Idelalisib (CAL-101, GS-1101)	9709	23219	22721	18550	7660	12.5052	12.6436	12.5862	12.5783	0.0695682	0.00988773	0.0046083	0.00558954	0.00669519	0.669519	0.280802	0.570296	0.576683	0.592139	0.579706	57.9706	1.12313
332	N20	Niflumic acid	14025	14002	22297	16775	4782	12.7107	13.0358	12.9364	12.8943	0.166592	0.00962567	0.00657049	0.00457461	0.00692359	0.692359	0.254398	0.57262	0.580274	0.600843	0.584579	58.4579	1.45956
333	N21	Amfebutamone (Bupropion) HCl	11439	18043	29882	19788	9345	12.5513	12.6293	12.3709	12.5172	0.132553	0.00926654	0.00653993	0.00501974	0.00694207	0.694207	0.215177	0.552146	0.589924	0.584164	0.575412	57.5412	2.03532
334	N22	Daunorubicin HCl	21898	20803	14472	19058	4009	12.8236	12.747	12.7532	12.7746	0.0425628	0.0128779	0.0140364	0.0156164	0.0141769	1.41769	0.137463	0.58535	0.568091	0.559287	0.570909	57.0909	1.32583
335	N23	NA	8369	21933	21670	17324	7756	12.5376	12.5569	12.5444	12.5463	0.00981774	0.0109929	0.00674782	0.00581449	0.00785175	0.785175	0.276009	0.566137	0.576483	0.562483	0.568368	56.8368	0.726177
336	N24	NA	12506	11258	19963	14576	4707	12.4919	12.6578	12.5218	12.5572	0.0883932	0.0116744	0.00950435	0.00641186	0.00919687	0.919687	0.264471	0.544858	0.569728	0.564494	0.559694	55.9694	1.31115
337	O01	NA	23750	30017	31737	28501	4204	12.254	12.3466	12.2207	12.2738	0.0652369	0.00833684	0.00446414	0.00545105	0.00608401	0.608401	0.201245	0.576758	0.573242	0.564042	0.571347	57.1347	0.656626
338	O02	NA	15466	26792	22473	21577	5716	12.1302	12.3961	12.493	12.3398	0.187845	0.0138368	0.00541206	0.00520625	0.00815171	0.81517	0.492452	0.553149	0.555726	0.574111	0.560995	56.0995	1.14316
339	O03	Venlafaxine HCl	28705	26347	25389	26814	1707	11.9695	12.3611	12.4757	12.2688	0.265412	0.010486	0.0053137	0.00492339	0.00690769	0.690769	0.310503	0.586588	0.569515	0.576864	0.577655	57.7655	0.856404
340	O04	Ganciclovir	16138	26284	24539	22320	5425	12.2609	12.5158	12.5522	12.443	0.158721	0.010844	0.00578299	0.00533844	0.0073218	0.73218	0.305838	0.557194	0.566048	0.588084	0.570442	57.0442	1.5907
341	O05	Moxifloxacin HCl	17031	20695	31888	23205	7740	12.2173	12.5012	12.2536	12.324	0.154508	0.0119782	0.00719981	0.0049862	0.00805472	0.805472	0.357352	0.550114	0.557526	0.572504	0.560048	56.0048	1.14057
342	O06	Sulfamethoxazole	22305	29196	19900	23800	4825	12.1153	12.4875	12.5745	12.3924	0.243951	0.0086976	0.00479518	0.00522613	0.00623964	0.623964	0.213954	0.562116	0.584772	0.572965	0.573284	57.3284	1.13313
343	O07	Naratriptan HCl	18226	24780	26529	23178	4377	12.2477	12.5814	12.4265	12.4185	0.167025	0.00828487	0.00508475	0.00456105	0.00597689	0.597689	0.201585	0.563371	0.582163	0.578386	0.57464	57.464	0.994027
344	O08	Toremifene Citrate	19791	19058	30915	23255	6644	12.0669	12.2782	11.8697	12.0716	0.204307	0.00874135	0.00745094	0.00588711	0.0073598	0.73598	0.14293	0.533829	0.539773	0.520977	0.531526	53.1526	0.960739
345	O09	Aztreonam	18461	15399	23960	19273	4338	12.302	12.6659	12.4523	12.4734	0.182892	0.0101836	0.00636405	0.00492488	0.00715752	0.715752	0.271769	0.560696	0.562959	0.577796	0.56715	56.715	0.928903
346	O10	Nifedipine	19898	13412	19385	17565	3606	12.3026	12.7108	12.5315	12.515	0.20465	0.00864408	0.00842529	0.00649987	0.00785642	0.785642	0.117988	0.563122	0.56524	0.567501	0.565288	56.5288	0.218975
347	O11	Rizatriptan Benzoate	16639	10157	24225	17007	7041	12.5559	12.744	12.5981	12.6327	0.0986974	0.00901496	0.00699025	0.00520124	0.00706882	0.706882	0.190808	0.580263	0.551935	0.601816	0.578005	57.8005	2.50174
348	O12	Amlodipine	20549	19149	21778	20492	1315	12.6353	12.8865	13.3576	12.9598	0.366708	0.00345516	0.00313332	0.00500505	0.00386451	0.386451	0.100076	0.595893	0.615124	0.646019	0.619012	61.9012	2.52883
349	O13	Prilocaine	9086	26194	20521	18600	8714	12.4427	12.5392	12.5495	12.5105	0.0588887	0.0115562	0.00427579	0.00511671	0.00698291	0.698291	0.398287	0.552058	0.589028	0.574192	0.571759	57.1759	1.86046
350	O14	Sulfisoxazole	18084	18616	19892	18864	929	12.3	12.6188	12.4316	12.4502	0.160207	0.00868171	0.00918565	0.00713855	0.0083353	0.83353	0.106661	0.573767	0.545552	0.551377	0.556899	55.6899	1.48957
351	O15	Voriconazole	1397	1613	4098	2369	1501	12.1388	11.8306	11.8087	11.926	0.184576	0.0293486	0.0371978	0.0153734	0.0273066	2.73066	1.10546	0.231926	0.210787	0.256223	0.232978	23.2978	2.27359
352	O16	Ethionamide	9115	28155	26523	21264	10553	12.5299	12.3918	12.4133	12.445	0.0742908	0.0121777	0.00639318	0.00422275	0.00759789	0.759789	0.411204	0.549205	0.568354	0.576933	0.564831	56.4831	1.41961
353	O17	Pyridostigmine Bromide	15556	22654	24556	20922	4743	12.5371	12.6466	12.4461	12.5433	0.100421	0.00790692	0.00525294	0.00574198	0.00630061	0.630061	0.141243	0.595912	0.564933	0.56027	0.573705	57.3705	1.93722
354	O18	Simvastatin	8661	6723	18578	11321	6359	12.0502	11.6207	11.5118	11.7276	0.284656	0.00935227	0.0127919	0.00699752	0.0097139	0.97139	0.291407	0.524073	0.498736	0.513026	0.511945	51.1945	1.27034
355	O19	Zileuton	20090	11189	24634	18638	6839	12.4227	12.7769	12.4928	12.5641	0.187581	0.00781483	0.0057199	0.00511488	0.00621654	0.621654	0.141683	0.583425	0.577353	0.581432	0.580737	58.0737	0.309512
356	O20	Amiloride HCl	14074	11442	26711	17409	8163	12.5655	12.7053	12.4963	12.589	0.106475	0.0108001	0.00725398	0.00411815	0.00739073	0.739073	0.334305	0.562953	0.568782	0.583842	0.571859	57.1859	1.07791
357	O21	Nitrofural	8611	9818	21867	13432	7330	12.7383	12.9405	12.8542	12.8443	0.101454	0.0095227	0.00763903	0.00452737	0.0072297	0.72297	0.25227	0.561027	0.572724	0.604793	0.579514	57.9514	2.26595
358	O22	Oxfendazole	13585	25035	22805	20475	6070	12.4908	12.5768	12.6928	12.5868	0.101342	0.00956938	0.00487318	0.0048235	0.00642202	0.642202	0.272581	0.559735	0.578151	0.576496	0.571461	57.1461	1.01883
359	O23	NA	7033	10250	16072	11118	4582	12.5626	12.6881	12.5528	12.6012	0.0754285	0.010664	0.008	0.00659532	0.00841978	0.841978	0.206657	0.552254	0.542244	0.547349	0.547282	54.7282	0.500522
360	O24	NA	8677	13050	26517	16081	9298	12.5512	12.7234	12.4251	12.5666	0.149755	0.0131382	0.00536398	0.00505336	0.00785184	0.785184	0.458074	0.519189	0.570805	0.578799	0.556264	55.6264	3.23559
361	P01	NA	29124	30768	30884	30259	984	11.8869	12.2443	12.3276	12.1529	0.234132	0.0123609	0.00526521	0.00495402	0.00752672	0.752672	0.418944	0.576432	0.577191	0.588007	0.580543	58.0543	0.647487
362	P02	NA	23176	17955	17475	19535	3162	12.05	12.6194	12.5316	12.4003	0.30657	0.0141957	0.00924534	0.00755365	0.0103316	1.03316	0.34517	0.552856	0.549206	0.565379	0.555814	55.5814	0.848233
363	P03	Pramipexole	19206	24234	28164	23868	4490	12.1215	12.4294	12.3612	12.304	0.161701	0.013954	0.00565321	0.0050774	0.0082282	0.82282	0.496702	0.553004	0.562887	0.570409	0.5621	56.21	0.872902
364	P04	Acemetacin	12667	26170	28543	22460	8564	12.3505	12.5376	12.4642	12.4508	0.0942739	0.0125523	0.00603745	0.00504502	0.00787826	0.787826	0.407814	0.539591	0.560145	0.573135	0.557624	55.7624	1.69136
365	P05	Nalidixic acid	22327	26795	26507	25210	2501	11.7479	11.9179	11.9331	11.8663	0.102858	0.0105702	0.00593394	0.00377259	0.0067589	0.67589	0.347306	0.582434	0.61504	0.584638	0.594037	59.4037	1.82223
366	P06	Pravastatin sodium	18069	6074	23499	15881	8916	12.0144	12.5322	12.2871	12.2779	0.25901	0.0130057	0.0121831	0.00608536	0.0104247	1.04247	0.378043	0.551386	0.510043	0.567897	0.543109	54.3109	2.98019
367	P07	Paeonol	19740	19244	25807	21597	3654	12.2103	12.5051	12.3736	12.363	0.147662	0.0100304	0.0078466	0.00569613	0.00785771	0.785771	0.216715	0.574367	0.571035	0.569497	0.571633	57.1633	0.248947
368	P08	Azelnidipine	22616	19901	37095	26537	9243	12.1719	12.4224	12.8482	12.4808	0.341904	0.00968341	0.00663283	0.00520286	0.00717303	0.717303	0.22886	0.555271	0.547309	0.649306	0.583962	58.3962	5.67294
369	P09	Rotundine	16092	21628	20986	19569	3028	12.3105	12.5995	12.5142	12.4747	0.148474	0.010005	0.00647309	0.00586105	0.00744637	0.744637	0.223685	0.568668	0.5731	0.565615	0.569128	56.9128	0.376339
370	P10	Clorsulon	14797	24642	23241	20893	5326	12.4564	12.4795	12.4497	12.4619	0.0156611	0.0118267	0.00576252	0.00598081	0.00785668	0.785668	0.343989	0.54653	0.568785	0.552515	0.555943	55.5943	1.15169
371	P11	Domperidone	14389	12317	17091	14599	2394	12.341	12.7937	12.6414	12.5921	0.230359	0.0106331	0.00681984	0.00655316	0.00800204	0.800204	0.228248	0.560428	0.579768	0.559008	0.566401	56.6401	1.15976
372	P12	Arecoline HBr	25036	15862	23028	21309	4823	12.1339	12.7239	12.4433	12.4337	0.295137	0.00854769	0.00693481	0.00716519	0.00754923	0.754923	0.087233	0.586036	0.565313	0.559406	0.570252	57.0252	1.39851
373	P13	Bupivacaine HCl	9199	21282	28050	19510	9550	12.4824	12.5769	12.3677	12.4757	0.104781	0.0100011	0.00535664	0.00534759	0.00690177	0.690177	0.268409	0.567453	0.579786	0.576578	0.574605	57.4605	0.639853
374	P14	Nilvadipine	12022	15057	17181	14753	2593	12.4096	12.7395	12.7185	12.6225	0.184684	0.00873399	0.00757123	0.00733368	0.00787963	0.787963	0.0749365	0.56746	0.558611	0.569408	0.565159	56.5159	0.575452
375	P15	Estriol	20236	19998	28024	22753	4567	12.3029	12.5423	12.3762	12.4072	0.122666	0.00869737	0.00620062	0.00553097	0.00680966	0.680965	0.166875	0.58134	0.574707	0.587603	0.581217	58.1217	0.644889
376	P16	Paroxetine HCl	13791	27026	21027	20615	6627	12.3995	12.4497	12.5662	12.4718	0.085503	0.010079	0.0053282	0.00623008	0.00721244	0.721244	0.252317	0.570662	0.583105	0.587055	0.580274	58.0274	0.855523
377	P17	Bethanechol chloride	10051	19170	24760	17994	7425	12.386	12.6186	12.5044	12.503	0.116313	0.013332	0.00542514	0.00516963	0.00797559	0.797559	0.464055	0.55497	0.574857	0.58126	0.570362	57.0362	1.37094
378	P18	Lumiracoxib	16006	4976	12777	11253	5671	12.6884	13.0673	13.0505	12.9354	0.214097	0.00787205	0.0152733	0.00688738	0.0100109	1.00109	0.458389	0.598526	0.566921	0.596541	0.587329	58.7329	1.77016
379	P19	Famciclovir	13783	15325	11748	13619	1794	12.3875	12.8075	12.731	12.642	0.223683	0.00892404	0.00541599	0.00868233	0.00767412	0.767412	0.195933	0.589059	0.597847	0.561032	0.582646	58.2646	1.92271
380	P20	Zaltoprofen	15582	16949	15237	15923	905	12.6905	12.9072	12.8721	12.8233	0.116311	0.0100757	0.00584105	0.00649734	0.00747137	0.747137	0.227918	0.56392	0.599976	0.588502	0.584133	58.4133	1.8421
381	P21	Puerarin	10802	24505	24381	19896	7876	12.475	12.6834	12.4992	12.5525	0.113997	0.00990557	0.00542746	0.00549608	0.00694304	0.694304	0.256586	0.5586	0.619302	0.568927	0.582276	58.2276	3.24783
382	P22	Bufexamac	19387	22643	27354	23128	4006	12.4027	12.6381	12.5606	12.5338	0.119966	0.00794347	0.00410723	0.00387512	0.00530861	0.530861	0.228481	0.577861	0.598861	0.586898	0.587873	58.7873	1.05335
383	P23	NA	8859	25559	24947	19788	9470	12.4262	12.5451	12.5313	12.5009	0.065018	0.0104978	0.00461677	0.00529122	0.00680193	0.680193	0.321843	0.559318	0.582417	0.574538	0.572091	57.2091	1.17423
384	P24	NA	25225	26070	15361	22219	5954	12.1547	12.2583	12.6132	12.3421	0.240473	0.0108622	0.0067127	0.00657509	0.00805001	0.805001	0.243643	0.548781	0.559877	0.557516	0.555391	55.5391	0.584524
385	A01	NA	33340	25089	21993	26807	5865	12.0706	12.4538	12.4409	12.3218	0.217603	0.0054889	0.00705489	0.00741145	0.00665174	0.665175	0.102271	0.556269	0.542628	0.528168	0.542355	54.2355	1.40523
386	A02	NA	34193	29713	29814	31240	2558	12.1841	12.2535	12.2713	12.2363	0.046068	0.00453309	0.00511561	0.00660763	0.00541878	0.541878	0.106998	0.554032	0.548279	0.54025	0.54752	54.752	0.692224
387	A03	Rofecoxib	32475	23261	25858	27198	4751	12.1155	12.4278	12.3417	12.295	0.16131	0.00615858	0.00739435	0.00788924	0.00714739	0.714739	0.0891367	0.542232	0.534887	0.534999	0.537373	53.7373	0.420909
388	A04	L-Cycloserine	15001	11823	10834	12553	2177	11.5876	11.5474	11.4937	11.5429	0.0471341	0.00966602	0.0129409	0.0180912	0.013566	1.3566	0.424723	0.513432	0.484395	0.456618	0.484815	48.4815	2.84095
389	A05	Mifepristone	35780	23844	28993	29539	5987	12.1613	12.5398	12.3168	12.3393	0.190223	0.00528228	0.00679416	0.00989894	0.00732513	0.732513	0.235368	0.548491	0.539423	0.514779	0.534231	53.4231	1.74451
390	A06	Nifuratel	26245	27045	21517	24936	2988	12.9342	13.0325	13.1956	13.0541	0.13206	0.00716327	0.00802366	0.0098062	0.00833104	0.833104	0.134801	0.596799	0.595859	0.577683	0.590114	59.0114	1.07757
391	A07	Lamotrigine	29661	24170	23122	25651	3512	12.2989	12.3596	12.4394	12.366	0.0704373	0.00711372	0.00715763	0.00921201	0.00782779	0.782779	0.119897	0.556522	0.536657	0.53434	0.542506	54.2506	1.21932
392	A08	Quinidine sulfate	22864	16479	24351	21231	4182	12.5495	12.4785	12.2985	12.4422	0.129407	0.00638558	0.00983069	0.00960946	0.00860858	0.860858	0.192835	0.570635	0.519813	0.521539	0.537329	53.7329	2.88567
393	A09	Ropinirole HCl	28206	17865	29167	25079	6266	12.3675	12.617	12.1766	12.387	0.220845	0.00592073	0.00654912	0.00750849	0.00665944	0.665944	0.0799609	0.555378	0.554044	0.528988	0.546137	54.6137	1.48662
394	A10	Palmatine	25273	22567	26376	24739	1960	12.3313	12.4397	12.4605	12.4105	0.0693999	0.0062913	0.00793194	0.00788596	0.00736973	0.736973	0.0934232	0.546393	0.540967	0.554557	0.547306	54.7306	0.684093
395	A11	Chlorhexidine?2HCl	33999	29429	32642	32023	2347	11.3052	11.4692	11.3568	11.377	0.0838672	0.0131474	0.01366	0.0180749	0.0149608	1.49608	0.270904	0.561017	0.537327	0.509374	0.535906	53.5906	2.58504
396	A12	Hydroxy Camptothecine	27449	24106	21144	24233	3154	12.3148	12.515	12.5972	12.4757	0.145286	0.00783271	0.00829669	0.00955354	0.00856098	0.856098	0.0890337	0.557543	0.576371	0.555335	0.563083	56.3083	1.15606
397	A13	Atovaquone	26295	24717	25698	25570	797	12.2516	12.459	12.447	12.3859	0.116424	0.0073398	0.00659465	0.00871663	0.00755036	0.755036	0.107655	0.537897	0.54772	0.534477	0.540032	54.0032	0.687461
398	A14	Protopine	30774	24965	30682	28807	3328	12.1426	12.3985	12.203	12.248	0.133729	0.00588159	0.00829161	0.00971253	0.00796191	0.796191	0.193664	0.549977	0.542119	0.535493	0.54253	54.253	0.72508
399	A15	Tylosin tartrate	21789	21017	27342	23383	3451	12.5014	12.4568	12.3921	12.4501	0.0549764	0.0069301	0.00865966	0.00782679	0.00780551	0.780552	0.0864973	0.534169	0.521863	0.529734	0.528589	52.8589	0.623217
400	A16	Fusidine	22672	25704	26881	25086	2172	12.4421	12.4018	12.3797	12.4078	0.0316243	0.0090861	0.00801432	0.00952346	0.00887462	0.887462	0.0776476	0.547592	0.536415	0.526022	0.536676	53.6676	1.07872
401	A17	Ticarcillin sodium	28882	14561	22365	21936	7170	12.2199	12.6512	12.4429	12.438	0.215658	0.00706322	0.00803516	0.00885312	0.00798383	0.798383	0.0896051	0.537705	0.541034	0.538609	0.539116	53.9116	0.172146
402	A18	Dehydroandrographolide	25949	23630	25582	25054	1247	12.2672	12.4214	12.4116	12.3667	0.0863161	0.00682107	0.00876005	0.00809163	0.00789092	0.789092	0.0984948	0.538479	0.525264	0.538738	0.534161	53.4161	0.77054
403	A19	Piracetam	22041	19246	18061	19783	2044	12.4499	12.4533	12.5002	12.4678	0.0281224	0.00612495	0.00753403	0.0103538	0.00800426	0.800426	0.215328	0.543442	0.517718	0.517136	0.526099	52.6099	1.50224
404	A20	Galanthamine	23050	19343	21189	21194	1854	12.4107	12.5065	12.4929	12.47	0.0518594	0.00720173	0.00744455	0.00939167	0.00801265	0.801265	0.120042	0.540607	0.527995	0.53877	0.535791	53.5791	0.681381
405	A21	Sulfamerazine	27870	14849	22382	21700	6537	12.3078	12.623	12.4649	12.4653	0.157585	0.00588446	0.00767728	0.0114378	0.00833317	0.833317	0.283415	0.547399	0.533167	0.533375	0.53798	53.798	0.815718
406	A22	Erythromycin Ethylsuccinate	27579	13249	27676	22835	8302	12.2905	12.589	12.3728	12.4174	0.15418	0.00772327	0.0105668	0.00859951	0.0089632	0.89632	0.145625	0.52326	0.50034	0.51485	0.512817	51.2817	1.15949
407	A23	NA	15748	13449	20445	16547	3566	12.6147	12.5928	12.5333	12.5802	0.0421501	0.00622301	0.00929437	0.00743458	0.00765066	0.765065	0.154704	0.556579	0.51989	0.537882	0.538117	53.8117	1.83455
408	A24	NA	20899	24227	23255	22794	1711	12.3525	12.3377	12.5495	12.4132	0.118224	0.00803866	0.00941099	0.00782627	0.00842531	0.842531	0.0860204	0.536198	0.526974	0.552612	0.538595	53.8595	1.29861
409	B01	NA	24326	36022	17033	25794	9579	12.6029	12.1064	12.6512	12.4535	0.301529	0.00485078	0.00458053	0.00722128	0.00555086	0.555086	0.145292	0.576503	0.55219	0.545764	0.558152	55.8152	1.62133
410	B02	NA	30729	24298	19591	24873	5591	12.2908	12.5583	12.6183	12.4891	0.174377	0.00380748	0.00448597	0.0061763	0.00482325	0.482325	0.12199	0.564808	0.558976	0.549079	0.557621	55.7621	0.795197
411	B03	Ethacridine lactate monohydrate	20363	26716	24950	24010	3279	12.9757	12.8293	12.7598	12.8549	0.110229	0.00481265	0.00198383	0.00248497	0.00309382	0.309382	0.15095	0.613122	0.617308	0.607776	0.612735	61.2735	0.477797
412	B04	Diazoxide	29404	29364	32465	30411	1779	12.502	12.3822	12.3025	12.3956	0.100449	0.00350293	0.00459747	0.00452795	0.00420945	0.420945	0.0612853	0.589444	0.560142	0.573726	0.574437	57.4437	1.46639
413	B05	Dexlansoprazole	33037	30268	26875	30060	3086	12.1639	12.4018	12.3687	12.3114	0.128867	0.00432848	0.00442712	0.00666046	0.00513869	0.513869	0.131882	0.570603	0.560427	0.555981	0.562337	56.2337	0.749545
414	B06	Brexpiprazole	28207	28995	23623	26942	2901	12.3159	12.2785	12.4532	12.3492	0.0919918	0.00588506	0.00506984	0.0066884	0.0058811	0.58811	0.0809286	0.551423	0.546853	0.540025	0.5461	54.61	0.573657
415	B07	Estradiol Benzoate	32956	20244	19492	24231	7566	12.1257	12.5607	12.5588	12.4151	0.250594	0.00512805	0.00474215	0.00749025	0.00578682	0.578682	0.148778	0.562204	0.56639	0.549302	0.559299	55.9299	0.890666
416	B08	Etoricoxib	26927	16444	28082	23818	6412	12.4582	12.6143	12.2784	12.4503	0.168084	0.00434508	0.00559475	0.00804786	0.0059959	0.59959	0.18837	0.585138	0.542812	0.552952	0.560301	56.0301	2.2099
417	B09	Tilmicosin	26407	19555	24541	23501	3542	12.3805	12.6027	12.2799	12.421	0.165157	0.00602113	0.00695474	0.00851636	0.00716408	0.716408	0.126072	0.558981	0.534697	0.52178	0.538486	53.8486	1.88875
418	B10	Cloxiquine	804	523	950	759	217	14.2361	14.1815	14.4191	14.2789	0.124419	0.0534826	0.0592734	0.0452632	0.0526731	5.26731	0.704013	0.258706	0.231358	0.230526	0.240197	24.0197	1.60352
419	B11	Sulfaguanidine	34266	23926	25142	27778	5652	11.9113	12.5889	12.4662	12.3221	0.361048	0.00536975	0.0056006	0.0062843	0.00575155	0.575155	0.0475595	0.612502	0.573727	0.560099	0.582109	58.2109	2.71887
420	B12	Triacetin	28658	24491	24240	25796	2481	12.2523	12.4073	12.5484	12.4027	0.148103	0.00589713	0.00726798	0.0064769	0.00654733	0.654734	0.0688131	0.586538	0.538157	0.554703	0.559799	55.9799	2.45898
421	B13	Chloroprocaine HCl	26311	21793	18675	22260	3839	12.4154	12.4962	12.6233	12.5116	0.104798	0.0065752	0.00720415	0.00910308	0.00762747	0.762747	0.131604	0.573486	0.555041	0.537082	0.555203	55.5203	1.82029
422	B14	Acetohydroxamic acid	30027	23156	19532	24238	5331	12.3056	12.5555	12.5769	12.4793	0.150809	0.00699371	0.00703921	0.00926684	0.00776659	0.776659	0.129946	0.579012	0.572076	0.547717	0.566268	56.6268	1.64364
423	B15	Azaperone	28232	29398	25694	27775	1894	12.2341	12.2591	12.3695	12.2876	0.0720151	0.00761547	0.00700728	0.00700553	0.00720943	0.720943	0.0351647	0.551466	0.543983	0.54682	0.547423	54.7423	0.377816
424	B16	Itopride hydrochloride	28723	21380	20009	23371	4686	12.3039	12.4757	12.5611	12.4469	0.130974	0.00560526	0.00617399	0.00654705	0.00610877	0.610877	0.0474271	0.576367	0.544481	0.544955	0.555268	55.5268	1.82744
425	B17	Oxybuprocaine HCl	28617	8875	17632	18375	9892	12.235	12.8342	12.6144	12.5612	0.303119	0.00590558	0.00935211	0.0071461	0.00746793	0.746793	0.174566	0.581298	0.536789	0.552915	0.557001	55.7001	2.2534
426	B18	Prochlorperazine dimaleate salt	27979	15958	20576	21504	6064	12.2743	12.5706	12.4784	12.4411	0.151636	0.00389578	0.00676777	0.00763025	0.00609793	0.609793	0.195527	0.560313	0.536345	0.521141	0.539267	53.9267	1.97487
427	B19	Cetrimonium Bromide (CTAB)	1660	879	1264	1268	391	10.8009	11.0657	10.5778	10.8148	0.244243	0.0572289	0.07281	0.0625	0.0641796	6.41796	0.792518	0.157831	0.141069	0.151899	0.150266	15.0266	0.849934
428	B20	8-Hydroxyquinoline	23293	20395	23352	22347	1690	12.5752	12.6506	12.5947	12.6068	0.0391028	0.00463659	0.00598186	0.00646626	0.0056949	0.56949	0.0947988	0.577083	0.576563	0.555156	0.569601	56.9601	1.25123
429	B21	Rotigotine	27634	14354	25382	22457	7107	12.3635	12.9694	12.5274	12.6201	0.313385	0.00495766	0.00501602	0.00614609	0.00537326	0.537326	0.0669927	0.578707	0.587293	0.562446	0.576149	57.6149	1.26195
430	B22	Cephalothin	27625	15393	21277	21432	6117	12.4699	12.8464	12.6548	12.657	0.188259	0.0040543	0.00565192	0.00629788	0.0053347	0.53347	0.115494	0.586715	0.560515	0.554965	0.567398	56.7398	1.69572
431	B23	NA	30342	8084	23820	20749	11442	12.2194	12.924	12.5507	12.5647	0.352511	0.00444928	0.00655616	0.00604534	0.00568359	0.568359	0.109904	0.556423	0.543667	0.541814	0.547301	54.7301	0.795424
432	B24	NA	25627	14071	26542	22080	6951	12.2412	12.5981	12.3349	12.3914	0.185009	0.00690678	0.0101627	0.00843945	0.00850299	0.850299	0.162891	0.559215	0.52498	0.549092	0.544429	54.4429	1.75871
433	C01	NA	32209	18845	26948	26001	6732	12.1472	12.7003	12.3641	12.4039	0.278676	0.0050607	0.00620854	0.00508386	0.00545103	0.545104	0.0656123	0.560961	0.555107	0.551432	0.555834	55.5834	0.480575
434	C02	NA	32483	23973	26870	27775	4327	12.236	12.7288	12.3805	12.4484	0.253315	0.00347874	0.00463021	0.00506141	0.00439012	0.439012	0.0818192	0.580026	0.577692	0.559211	0.57231	57.231	1.14037
435	C03	Estradiol valerate	33728	24920	23367	27338	5588	12.2188	12.6645	12.4339	12.4391	0.222895	0.00471418	0.00529695	0.00599136	0.00533416	0.533416	0.0639398	0.573352	0.57203	0.561304	0.568895	56.8895	0.660716
436	C04	Lobeline hydrochloride	27648	31404	17102	25385	7415	12.4484	12.2945	12.7515	12.4981	0.232507	0.00426794	0.00496752	0.0068413	0.00535892	0.535892	0.133058	0.570421	0.566361	0.553035	0.563272	56.3272	0.909538
437	C05	Benztropine mesylate	32957	28747	21614	27773	5734	12.3129	12.3966	12.4209	12.3768	0.0566357	0.00388385	0.00567016	0.00818914	0.00591438	0.591438	0.216301	0.603574	0.571538	0.557046	0.577386	57.7386	2.38089
438	C06	Nordihydroguaiaretic acid (NDGA)	25804	25576	19723	23701	3447	12.415	12.4894	12.7356	12.5467	0.167836	0.00410789	0.00641226	0.00593216	0.0054841	0.54841	0.121577	0.598396	0.565843	0.582264	0.582168	58.2168	1.62765
439	C07	Carbenicillin disodium	25027	24064	24547	24546	482	12.6244	12.4299	12.5479	12.5341	0.0979811	0.00475486	0.00619182	0.00639589	0.00578086	0.578086	0.0894377	0.584089	0.555228	0.553795	0.564371	56.4371	1.70919
440	C08	Sennoside A	22701	30250	26416	26456	3775	12.691	12.4416	12.5781	12.5702	0.124892	0.00453724	0.00515702	0.0045427	0.00474566	0.474566	0.0356265	0.575834	0.564661	0.579384	0.573293	57.3293	0.768311
441	C09	Azlocillin sodium salt	35179	16354	26439	25991	9421	12.1712	12.6845	12.2968	12.3842	0.267566	0.00528725	0.00776568	0.0082454	0.00709944	0.709944	0.158763	0.600984	0.565611	0.55906	0.575218	57.5218	2.25524
442	C10	Nafcillin Sodium	36959	22326	28732	29339	7335	11.9515	12.393	12.283	12.2092	0.229806	0.00411266	0.00815193	0.00598636	0.00608365	0.608365	0.202139	0.62058	0.549359	0.554817	0.574919	57.4919	3.96375
443	C11	Moclobemide (Ro 111163)	32059	20658	21932	24883	6247	12.1512	12.5662	12.4815	12.3997	0.219268	0.00617611	0.005228	0.00697611	0.00612674	0.612674	0.08751	0.597211	0.573047	0.554578	0.574945	57.4945	2.13801
444	C12	Valganciclovir HCl	21494	15050	23261	19935	4322	12.6318	12.8426	12.5904	12.6883	0.135298	0.00483856	0.0055814	0.00515885	0.00519294	0.519293	0.0372589	0.591188	0.569568	0.574524	0.578427	57.8427	1.13262
445	C13	Ulipristal	30422	26525	23351	26766	3542	12.1819	12.3311	12.5037	12.3389	0.161064	0.00548945	0.00482564	0.00599546	0.00543685	0.543685	0.0586683	0.582802	0.558115	0.54867	0.563196	56.3196	1.76239
446	C14	Levobupivacaine HCl	28469	31293	24720	28161	3297	12.4933	12.2587	12.5263	12.4261	0.145901	0.004742	0.00603969	0.00578479	0.00552216	0.552216	0.0687554	0.600021	0.55677	0.568083	0.574958	57.4958	2.24303
447	C15	Sulfathiazole	31933	21160	25834	26309	5402	12.1948	12.6044	12.3686	12.3893	0.205554	0.00504181	0.00699433	0.00692885	0.00632166	0.632166	0.110887	0.58463	0.554915	0.549121	0.562889	56.2889	1.90502
448	C16	Decamethonium Bromide	22873	23312	28870	25018	3343	12.5424	12.5139	12.3622	12.4728	0.096844	0.00515892	0.00806452	0.00471077	0.00597807	0.597807	0.182076	0.602894	0.538435	0.560686	0.567338	56.7338	3.27404
449	C17	Sulfamethazine	28645	22287	19906	23613	4518	12.1925	12.5563	12.6711	12.4733	0.249881	0.00708675	0.00717907	0.00658093	0.00694892	0.694892	0.0322013	0.607925	0.547359	0.553351	0.569545	56.9545	3.33725
450	C18	Pergolide Mesylate	25788	33509	18329	25875	7590	12.5589	12.1544	12.5978	12.437	0.245572	0.00461455	0.00540153	0.00780184	0.00593931	0.593931	0.166031	0.600318	0.564266	0.549894	0.571493	57.1493	2.59773
451	C19	Altrenogest	29175	21547	25462	25395	3814	12.4807	12.6872	12.5675	12.5785	0.103695	0.00695801	0.00529076	0.00459508	0.00561462	0.561462	0.12143	0.591808	0.566158	0.577252	0.578406	57.8406	1.2864
452	C20	Ampiroxicam	24736	41798	28813	31782	8910	12.5264	11.8681	12.4988	12.2978	0.372311	0.0048108	0.00461745	0.0052754	0.00490122	0.490121	0.0338165	0.584048	0.553017	0.566064	0.567709	56.7709	1.55806
453	C21	Eletriptan HBr	35338	17312	26684	26445	9015	11.9672	12.8191	12.5976	12.4613	0.441986	0.00449941	0.00594963	0.00685804	0.00576903	0.576903	0.118964	0.579433	0.570067	0.578736	0.576079	57.6079	0.521796
454	C22	Diphemanil Methylsulfate	25540	11494	25468	20834	8089	12.4061	12.8559	12.5956	12.6192	0.225796	0.00465936	0.00696015	0.00486886	0.00549612	0.549612	0.127221	0.555834	0.54411	0.567222	0.555722	55.5722	1.15562
455	C23	NA	27699	16629	24716	23015	5728	12.3371	12.6752	12.5967	12.5363	0.176984	0.00530705	0.00583318	0.00558343	0.00557455	0.557455	0.0263178	0.555652	0.552168	0.560042	0.555954	55.5954	0.394577
456	C24	NA	26802	13222	24628	21551	7294	12.2269	12.7029	12.4508	12.4602	0.238186	0.00742482	0.00990773	0.00706513	0.00813256	0.813256	0.154783	0.561264	0.533278	0.561191	0.551911	55.1911	1.61367
457	D01	NA	34818	33054	26164	31345	4573	12.0796	12.2468	12.5995	12.3086	0.265446	0.00459532	0.00550614	0.00473934	0.00494693	0.494693	0.0489612	0.552186	0.569704	0.56616	0.562683	56.2683	0.926222
458	D02	NA	24669	30032	15389	23363	7408	12.4745	12.427	12.7593	12.5536	0.179748	0.00454011	0.00526105	0.00669309	0.00549809	0.549809	0.109589	0.576635	0.57219	0.550458	0.566427	56.6427	1.40073
459	D03	Ospemifene	27226	18742	17694	21221	5227	12.3955	12.7809	12.8262	12.6675	0.236701	0.0062073	0.00581582	0.00644286	0.00615533	0.615533	0.0316738	0.561375	0.55565	0.572567	0.563198	56.3198	0.860426
460	D04	Cefuroxime sodium	27236	26630	26252	26706	496	12.4272	12.5562	12.432	12.4718	0.0731074	0.00385519	0.00473151	0.00613287	0.00490652	0.490652	0.114888	0.582024	0.589185	0.560948	0.577386	57.7386	1.4679
461	D05	Tolperisone HCl	25758	19241	20736	21912	3414	12.5491	12.799	12.584	12.644	0.135321	0.00392111	0.00483343	0.00559414	0.00478289	0.478289	0.0837656	0.603114	0.57601	0.556327	0.578483	57.8483	2.34911
462	D06	Hexachlorophene	4286	3007	3596	3630	640	11.9639	12.0876	12.1759	12.0758	0.106507	0.024265	0.0216162	0.0203003	0.0220605	2.20605	0.201936	0.360009	0.396076	0.397664	0.384583	38.4583	2.12963
463	D07	Chlorocresol	28522	21108	19922	23184	4661	12.4467	12.5259	12.6971	12.5566	0.127997	0.00448776	0.00606405	0.00783054	0.00612745	0.612745	0.167229	0.598906	0.560641	0.561289	0.573612	57.3612	2.19078
464	D08	Tedizolid Phosphate	30444	24205	20406	25018	5068	12.152	12.5887	12.6893	12.4767	0.285617	0.00420444	0.00417269	0.0056846	0.00468724	0.468725	0.0863883	0.607345	0.579095	0.575272	0.587237	58.7237	1.75181
465	D09	Oxaprozin	30332	17084	17737	21718	7467	12.4351	13.2175	13.2372	12.9633	0.4575	0.00395622	0.00456567	0.00665276	0.00505822	0.505822	0.141414	0.620401	0.604835	0.622597	0.615944	61.5944	0.968337
466	D10	Sulpiride	18196	22059	24401	21552	3133	12.4994	12.5741	12.536	12.5365	0.0373642	0.00395691	0.00611995	0.00631122	0.00546269	0.546269	0.130755	0.592658	0.573235	0.561002	0.575632	57.5632	1.59635
467	D11	Anidulafungin (LY303366)	3417	2187	1411	2338	1012	12.6152	12.9116	12.4206	12.6492	0.247215	0.0637987	0.0557842	0.0815025	0.0670284	6.70284	1.31598	0.210126	0.216735	0.180723	0.202528	20.2528	1.91708
468	D12	Butylparaben	29370	28617	18455	25481	6096	11.9651	12.2562	12.5364	12.2526	0.285671	0.00360912	0.00492714	0.00644812	0.00499479	0.499479	0.14207	0.637147	0.581892	0.573882	0.59764	59.764	3.44471
469	D13	Meclofenamate Sodium	26194	20413	22371	22993	2940	12.4919	12.8623	12.599	12.6511	0.190598	0.00324502	0.0050458	0.00692861	0.00507315	0.507315	0.184195	0.608269	0.578553	0.557999	0.581607	58.1607	2.52737
470	D14	Cefazolin Sodium	29454	25390	25010	26618	2463	12.3462	12.1977	12.1673	12.2371	0.0957038	0.00383649	0.00622292	0.00919632	0.00641858	0.641858	0.268527	0.552692	0.528673	0.520032	0.533799	53.3799	1.69229
471	D15	Florfenicol	31552	19637	20406	23865	6668	12.1911	12.6639	12.2438	12.3663	0.259075	0.00491253	0.00656923	0.00837989	0.00662055	0.662055	0.173425	0.630356	0.562866	0.554445	0.582556	58.2556	4.16101
472	D16	Levofloxacin hydrate	27861	14181	18955	20332	6943	12.2849	12.8033	12.3063	12.4649	0.293336	0.0071426	0.00860306	0.00838829	0.00804465	0.804465	0.0788544	0.555795	0.537198	0.521868	0.538287	53.8287	1.69898
473	D17	Benzocaine	32536	20633	23066	25412	6289	12.2579	12.6088	12.5508	12.4725	0.188076	0.00485616	0.00600979	0.00658979	0.00581858	0.581858	0.0882489	0.587349	0.551156	0.559915	0.56614	56.614	1.88827
474	D18	Methylbenactyzine Bromide	34199	16989	23425	24871	8696	12.1843	12.8349	12.6551	12.5581	0.335992	0.00403521	0.0058273	0.00495197	0.00493816	0.493816	0.0896127	0.580806	0.578433	0.5746	0.577946	57.7946	0.313182
475	D19	Piperacillin Sodium	26590	17474	22473	22179	4565	12.4288	12.6623	12.6849	12.592	0.141804	0.00537796	0.00887032	0.00596271	0.006737	0.6737	0.18705	0.578037	0.553451	0.563476	0.564988	56.4988	1.23625
476	D20	Harmaline	31744	37614	20974	30111	8439	12.2638	12.18	12.7972	12.4137	0.334761	0.00141759	0.00188759	0.00343282	0.002246	0.2246	0.105434	0.652375	0.618892	0.604367	0.625211	62.5211	2.462
477	D21	Pilocarpine HCl	26000	9500	22022	19174	8611	12.3968	12.9046	12.7087	12.67	0.256128	0.00396154	0.00873684	0.00572155	0.00613998	0.613998	0.241499	0.601423	0.539368	0.57933	0.573374	57.3374	3.14531
478	D22	Parecoxib	22658	20258	26022	22979	2895	12.6362	12.6704	12.504	12.6035	0.0879204	0.00560508	0.0057755	0.00691722	0.00609927	0.609927	0.0713477	0.577412	0.549314	0.549458	0.558728	55.8728	1.6181
479	D23	NA	31162	22692	22685	25513	4892	12.2892	12.5586	12.7226	12.5235	0.218808	0.00468519	0.0059933	0.0061274	0.00560196	0.560196	0.0796773	0.57875	0.550106	0.575799	0.568218	56.8218	1.5755
480	D24	NA	25986	11344	22249	19860	7608	12.3346	12.8316	12.6014	12.5892	0.248762	0.00592627	0.00890338	0.00683177	0.00722047	0.722047	0.152615	0.562842	0.530324	0.557104	0.55009	55.009	1.73562
481	E01	NA	31717	24760	22178	26218	4934	12.1818	12.557	12.6481	12.4623	0.247136	0.00460321	0.00565428	0.00725945	0.00583898	0.583898	0.133772	0.56547	0.565347	0.560601	0.563806	56.3806	0.277651
482	E02	NA	22012	31258	18797	24022	6469	12.5811	12.3308	12.8369	12.5829	0.253062	0.00477013	0.00412694	0.0060116	0.00496955	0.496956	0.0958024	0.562739	0.58609	0.56924	0.572689	57.2689	1.20519
483	E03	Dexrazoxane HCl (ICRF-187, ADR-529)	29198	18967	30851	26339	6437	12.4116	12.5945	12.4515	12.4859	0.0961451	0.00452086	0.00495598	0.00463518	0.004704	0.470401	0.0225576	0.583019	0.562187	0.574309	0.573172	57.3172	1.04627
484	E04	Nabumetone	27706	25957	24901	26188	1417	12.3496	12.5036	12.6047	12.486	0.12848	0.00552227	0.00439188	0.00433718	0.00475044	0.475044	0.0668982	0.583628	0.570212	0.587406	0.580415	58.0415	0.903591
485	E05	Oxybutynin chloride	26286	24425	20639	23783	2878	12.5613	12.6049	12.5466	12.5709	0.030276	0.0046793	0.00536336	0.00634721	0.00546329	0.546329	0.0838433	0.604695	0.576622	0.56839	0.583236	58.3236	1.90344
486	E06	Ronidazole	25061	26018	23991	25023	1014	12.4689	12.4871	12.5332	12.4964	0.0331266	0.00594549	0.00503498	0.00700263	0.00599436	0.599436	0.0984735	0.608156	0.579022	0.562127	0.583102	58.3102	2.32839
487	E07	Gliquidone	33988	19086	20086	24387	8330	12.3725	12.6168	12.5231	12.5042	0.123256	0.00432506	0.00628733	0.00766703	0.00609314	0.609314	0.167943	0.600859	0.549094	0.540227	0.563393	56.3393	3.27479
488	E08	Toltrazuril	24555	17689	26389	22878	4586	12.4874	12.6594	12.4362	12.5277	0.116893	0.00500916	0.00740573	0.00587366	0.00609618	0.609618	0.121368	0.586276	0.552321	0.57452	0.571039	57.1039	1.72431
489	E09	Ampicillin sodium	31575	23580	27144	27433	4005	12.1434	12.4219	12.3669	12.3107	0.147475	0.00750594	0.00551315	0.00600501	0.00634136	0.634137	0.10381	0.600697	0.557506	0.569665	0.575956	57.5956	2.22718
490	E10	Sertraline HCl	25746	24075	27290	25704	1608	12.3508	12.4619	12.3929	12.4019	0.0560887	0.00446671	0.00569055	0.0053133	0.00515686	0.515686	0.0626738	0.588169	0.574039	0.575082	0.579097	57.9097	0.787392
491	E11	Flumequine	31888	26410	26378	28225	3172	12.055	12.3345	12.3819	12.2572	0.176642	0.00523708	0.00965543	0.00860566	0.00783272	0.783272	0.230836	0.608756	0.559106	0.573963	0.580608	58.0608	2.5483
492	E12	Zinc Pyrithione	991	738	807	845	131	14.92	15.2203	15.3638	15.168	0.226471	0.0433905	0.0514905	0.0458488	0.04691	4.691	0.415295	0.291625	0.334688	0.324659	0.316991	31.6991	2.25328
493	E13	Butenafine HCl	32976	20566	18688	24077	7764	11.9502	12.3187	12.3281	12.199	0.215512	0.00473071	0.00578625	0.00743793	0.00598496	0.598496	0.13645	0.610414	0.572887	0.563035	0.582112	58.2112	2.50001
494	E14	Hyoscyamine	29685	23270	15961	22972	6867	12.2446	12.3462	12.2288	12.2732	0.0637337	0.00549099	0.00584444	0.00877138	0.00670227	0.670227	0.18006	0.63207	0.56012	0.526345	0.572845	57.2845	5.39988
495	E15	Anagrelide HCl	33256	17226	12407	20963	10915	12.183	12.6446	12.1171	12.3149	0.2874	0.00490137	0.00737258	0.010478	0.00758397	0.758397	0.27943	0.626143	0.552595	0.512453	0.56373	56.373	5.76572
496	E16	Procaine HCl	29152	15754	22220	22375	6700	12.2098	12.6728	12.5852	12.4893	0.245963	0.00500823	0.00717278	0.00535554	0.00584552	0.584552	0.116249	0.598587	0.564682	0.577948	0.580405	58.0405	1.70855
497	E17	Amitriptyline HCl	31122	23455	22136	25571	4852	12.0831	12.3293	12.6157	12.3427	0.266561	0.0050768	0.00584097	0.00501446	0.00531074	0.531074	0.046025	0.613071	0.57071	0.567582	0.583788	58.3788	2.54083
498	E18	Doxapram HCl	28855	21437	21645	23979	4224	12.3477	12.565	12.6175	12.5101	0.143014	0.00447063	0.0068573	0.00614461	0.00582418	0.582418	0.122518	0.571929	0.561226	0.552553	0.561902	56.1902	0.970572
499	E19	Trifluoperazine 2HCl	37175	20261	24418	27285	8814	11.6557	12.3317	12.3965	12.128	0.410294	0.00683255	0.00631756	0.00671636	0.00662215	0.662215	0.0270111	0.585044	0.541928	0.543656	0.556876	55.6876	2.44093
500	E20	Escitalopram Oxalate	32560	19775	25840	26058	6395	12.1973	12.3874	12.5635	12.3827	0.183166	0.00687961	0.00788875	0.00417957	0.00631597	0.631597	0.191775	0.604822	0.548116	0.584211	0.57905	57.905	2.87029
501	E21	Ornidazole	23955	12332	20686	18991	5994	12.2197	12.6506	12.6817	12.5173	0.258224	0.00513463	0.0079468	0.00599439	0.00635861	0.635861	0.144103	0.58326	0.531868	0.564633	0.559921	55.9921	2.60181
502	E22	Zinc Undecylenate	37081	32818	27649	32516	4723	11.5427	11.4244	11.7294	11.5655	0.153748	0.0127019	0.0133768	0.011863	0.0126472	1.26472	0.0758384	0.557698	0.547078	0.553257	0.552678	55.2678	0.533374
503	E23	NA	26854	13376	29568	23266	8672	12.4194	12.8063	12.4996	12.5751	0.204231	0.0051389	0.00755084	0.00487013	0.00585329	0.585329	0.147625	0.568556	0.54994	0.584348	0.567615	56.7615	1.72232
504	E24	NA	26284	14452	24983	21906	6488	12.3652	12.5433	12.4672	12.4586	0.0893329	0.00517425	0.0100332	0.00672457	0.00731068	0.731068	0.248194	0.572934	0.517645	0.564904	0.551828	55.1828	2.98744
505	F01	NA	29675	20276	22886	24279	4852	12.2147	12.8003	12.7224	12.5791	0.317984	0.00475147	0.0061156	0.00576772	0.00554493	0.554493	0.0708829	0.56647	0.584435	0.564931	0.571945	57.1945	1.08437
506	F02	NA	34644	25800	21109	27184	6873	11.9628	12.3754	12.6303	12.3228	0.33685	0.00519571	0.00639535	0.00530579	0.00563228	0.563228	0.0663123	0.549157	0.552016	0.549908	0.55036	55.036	0.148193
507	F03	Serotonin HCl	30641	33632	14516	26263	10283	12.334	11.766	12.5661	12.222	0.411635	0.00460168	0.00886061	0.00668228	0.00671486	0.671486	0.212965	0.590222	0.606238	0.540369	0.578943	57.8943	3.43524
508	F04	Rebeprazole sodium	24193	20260	22462	22305	1971	12.4104	12.6676	12.4926	12.5236	0.131364	0.00586947	0.00557749	0.00730122	0.00624939	0.624939	0.0922533	0.570372	0.567769	0.536194	0.558112	55.8112	1.90254
509	F05	Verapamil HCl	23584	23661	16569	21271	4073	12.6088	12.4044	12.6428	12.552	0.128979	0.00479138	0.0065086	0.0082081	0.0065027	0.650269	0.170837	0.559659	0.54313	0.55115	0.551313	55.1313	0.826573
510	F06	Rivastigmine	23876	12947	21189	19337	5695	12.5704	12.8477	12.5361	12.6514	0.170869	0.0054448	0.00679694	0.00684317	0.00636164	0.636164	0.0794343	0.574301	0.55704	0.545	0.55878	55.878	1.47277
511	F07	Mevastatin	28931	24043	23920	25631	2858	11.6966	11.4804	11.7385	11.6385	0.138484	0.00494279	0.00628041	0.00769231	0.00630517	0.630517	0.137492	0.558985	0.535374	0.52893	0.541096	54.1096	1.58237
512	F08	Evans Blue	9429	7523	7939	8297	1002	14.4382	12.4911	13.6718	13.5337	0.980897	0.000530279	0.00132926	0.00138557	0.0010817	0.10817	0.0478374	0.528052	0.366077	0.455599	0.449909	44.9909	8.11369
513	F09	Phenazopyridine HCl	23875	26231	19737	23281	3287	12.6628	12.1871	12.5715	12.4738	0.252439	0.00364398	0.00457474	0.00820793	0.00547555	0.547555	0.241164	0.603602	0.576341	0.581142	0.587028	58.7028	1.45526
514	F10	Perphenazine	31466	20266	25614	25782	5602	12.1604	12.553	12.2991	12.3375	0.199112	0.0059747	0.00720418	0.00745686	0.00687858	0.687858	0.0792912	0.576336	0.542041	0.536035	0.551471	55.1471	2.17426
515	F11	Tranylcypromine (2-PCPA) HCl	35877	17976	21039	24964	9574	11.9915	12.3853	12.6279	12.3349	0.321165	0.00462692	0.0061749	0.00779505	0.00619896	0.619896	0.15842	0.627282	0.556019	0.541423	0.574908	57.4908	4.59406
516	F12	Povidone iodine	29761	18231	24389	24127	5769	12.3296	12.7324	12.3692	12.4771	0.222026	0.00598098	0.00784378	0.00844643	0.00742373	0.742373	0.128528	0.593192	0.523175	0.515601	0.54399	54.399	4.27789
517	F13	Buspirone HCl	27464	25345	14678	22496	6853	12.3456	12.2101	12.6951	12.417	0.250245	0.00560734	0.00485303	0.00742608	0.00596215	0.596215	0.132271	0.615934	0.562044	0.55498	0.577653	57.7653	3.33399
518	F14	Isatin	33574	23380	22200	26385	6254	12.1625	12.4933	12.2972	12.3177	0.166334	0.00482516	0.00620188	0.00621622	0.00574775	0.574775	0.079902	0.569429	0.551796	0.536802	0.552676	55.2676	1.63312
519	F15	Demeclocycline HCl	28640	20827	20294	23254	4672	12.311	12.3873	12.8968	12.5317	0.318497	0.00492318	0.0062419	0.00532177	0.00549562	0.549562	0.0676327	0.58558	0.554232	0.574603	0.571472	57.1472	1.59065
520	F16	Retigabine	21583	24762	19737	22027	2542	12.6991	12.4509	12.5936	12.5812	0.124564	0.00583793	0.0070269	0.00891726	0.0072607	0.72607	0.155292	0.584534	0.552056	0.534073	0.556888	55.6888	2.55752
521	F17	Metoclopramide HCl	35831	9991	23775	23199	12930	12.0682	12.6495	12.5294	12.4157	0.306877	0.00555385	0.00950856	0.00445846	0.00650696	0.650696	0.265653	0.611175	0.53358	0.567445	0.570733	57.0733	3.89016
522	F18	Cisapride hydrate	26202	21452	15046	20900	5598	12.4694	12.544	12.5465	12.52	0.043783	0.00454164	0.00619989	0.00864017	0.00646056	0.646057	0.206166	0.584001	0.540789	0.515685	0.546825	54.6825	3.45557
523	F19	Furaltadone HCl	21353	17830	18400	19194	1891	12.7386	12.6301	12.8745	12.7477	0.122489	0.00505784	0.00628155	0.0063587	0.00589936	0.589936	0.07298	0.57931	0.573584	0.564783	0.572559	57.2559	0.73176
524	F20	Ceftizoxime	26986	18570	24584	23380	4335	12.378	12.4841	12.5444	12.4688	0.0842548	0.00452086	0.00576198	0.00467784	0.00498689	0.498689	0.0675818	0.597606	0.55245	0.584282	0.578113	57.8113	2.32016
525	F21	Dirithromycin	35781	23814	22055	27217	7469	12.0304	12.4378	12.5419	12.3367	0.270326	0.00458344	0.00524901	0.0061664	0.00533295	0.533295	0.0794813	0.570275	0.556437	0.563727	0.56348	56.348	0.692198
526	F22	Acetylcholine iodide	24932	29262	26918	27037	2167	12.418	12.3157	12.5231	12.4189	0.103673	0.00465266	0.00519445	0.00494093	0.00492935	0.492935	0.0271083	0.581983	0.561206	0.562486	0.568558	56.8558	1.16438
527	F23	NA	27267	12928	19450	19882	7179	12.3318	12.748	12.7234	12.6011	0.233525	0.00528111	0.00587871	0.00678663	0.00598215	0.598215	0.0758073	0.563575	0.563041	0.552339	0.559652	55.9652	0.633852
528	F24	NA	24360	25182	26187	25243	915	12.5144	12.3155	12.4439	12.4246	0.100847	0.00582923	0.00555953	0.00607172	0.00582016	0.582016	0.0256215	0.557882	0.540029	0.551304	0.549738	54.9738	0.902902
529	G01	NA	35905	26487	23612	28668	6430	12.0466	12.4427	12.4912	12.3269	0.243888	0.00392703	0.00385095	0.00542097	0.00439965	0.439965	0.0885309	0.564128	0.568354	0.568652	0.567044	56.7044	0.253048
530	G02	NA	28768	24549	17575	23631	5653	12.3406	12.43	12.7203	12.497	0.198488	0.00410178	0.00611023	0.0057468	0.0053196	0.53196	0.107021	0.568514	0.55819	0.554595	0.560433	56.0433	0.72255
531	G03	Mepivacaine HCl	33610	15307	20530	23149	9428	12.0945	12.6662	12.5999	12.4535	0.312691	0.00520678	0.00764356	0.00672187	0.00652407	0.652407	0.123037	0.558762	0.541778	0.567706	0.556082	55.6082	1.31699
532	G04	Ouabain	36371	30371	21728	29490	7361	12.0447	12.2472	12.6733	12.3218	0.320861	0.00420665	0.00523526	0.00612113	0.00518768	0.518768	0.0958129	0.594127	0.560205	0.568713	0.574349	57.4349	1.76491
533	G05	Antipyrine	23531	25707	20457	23232	2638	12.5796	12.4335	12.6929	12.5687	0.130031	0.0044622	0.00439569	0.0051816	0.00467983	0.467983	0.0435817	0.579576	0.585249	0.57726	0.580695	58.0695	0.411063
534	G06	Homatropine Methylbromide	33062	13503	22743	23103	9784	12.0232	12.6486	12.4797	12.3838	0.323509	0.0047789	0.0087388	0.00545223	0.00632331	0.632331	0.211879	0.581544	0.546619	0.558853	0.562339	56.2339	1.77212
535	G07	Catharanthine	26387	17450	24540	22792	4718	12.4816	12.6644	12.2857	12.4772	0.189411	0.00401713	0.00601719	0.00684597	0.00562676	0.562676	0.145427	0.627809	0.563152	0.551467	0.580809	58.0809	4.11202
536	G08	Dibucaine HCl	29616	26558	21282	25819	4216	12.1178	12.2014	12.5705	12.2966	0.240868	0.00432199	0.00625047	0.00714219	0.00590488	0.590488	0.144151	0.590458	0.547556	0.557372	0.565129	56.5129	2.24779
537	G09	Diclofenac Diethylamine	23229	15491	21455	20058	4054	12.5401	12.7268	12.7059	12.6576	0.102281	0.0056395	0.00587438	0.00685155	0.00612181	0.612181	0.0642792	0.611864	0.592279	0.597903	0.600682	60.0682	1.00841
538	G10	Estradiol Cypionate	31582	20267	23553	25134	5821	12.273	12.376	12.5314	12.3935	0.13011	0.00525616	0.00754922	0.00849149	0.00709895	0.709895	0.1664	0.591761	0.524449	0.549527	0.555245	55.5245	3.40187
539	G11	Tazobactam	34695	8766	21429	21630	12966	12.1549	12.6722	12.4911	12.4394	0.262491	0.00556276	0.00935432	0.00769985	0.00753898	0.753898	0.190089	0.604957	0.538672	0.548929	0.564186	56.4186	3.56795
540	G12	Retapamulin	24402	24954	25241	24866	426	12.5229	12.3772	12.349	12.4164	0.0933448	0.00635194	0.00789453	0.00903292	0.0077598	0.77598	0.134556	0.592943	0.550333	0.541341	0.561539	56.1539	2.75658
541	G13	Nadifloxacin	26235	14193	24757	21728	6568	12.4735	12.6997	12.476	12.5497	0.129867	0.0053745	0.00845487	0.00727067	0.00703335	0.703335	0.155384	0.577511	0.552103	0.555398	0.561671	56.1671	1.38165
542	G14	Ethambutol 2HCl	25108	21338	19895	22114	2692	12.4063	12.3771	12.5821	12.4552	0.110869	0.00657161	0.00792014	0.0100528	0.00818151	0.818151	0.175524	0.572128	0.545131	0.522644	0.546634	54.6634	2.47765
543	G15	Milnacipran HCl	30142	14330	27612	24028	8493	12.1193	12.6333	12.2001	12.3176	0.276399	0.00593856	0.00990928	0.00539621	0.00708135	0.708135	0.246403	0.596709	0.543754	0.558127	0.566197	56.6197	2.73841
544	G16	Homatropine Bromide	28753	25064	24820	26212	2204	12.2896	12.2928	12.3462	12.3095	0.0317692	0.0069558	0.00774019	0.00531829	0.00667142	0.667142	0.123574	0.549404	0.552306	0.546817	0.549509	54.9509	0.274602
545	G17	Ethynodiol diacetate	37237	23362	19825	26808	9203	11.92	12.3644	12.648	12.3108	0.366942	0.0042968	0.00980224	0.00761665	0.00723856	0.723856	0.277213	0.597927	0.558771	0.558436	0.571711	57.1711	2.27039
546	G18	Tinidazole	25333	28102	28500	27312	1725	12.3082	12.2168	12.2591	12.2614	0.0457152	0.0062764	0.00647641	0.00701754	0.00659012	0.659012	0.0383434	0.591284	0.56512	0.559018	0.571807	57.1807	1.71412
547	G19	Atomoxetine HCl	30232	17356	19993	22527	6802	12.1562	12.5628	12.488	12.4023	0.216437	0.0048624	0.00720212	0.00670235	0.00625562	0.625562	0.123217	0.596388	0.574268	0.561597	0.577418	57.7418	1.76082
548	G20	Mefenamic Acid	29639	25732	19972	25114	4863	12.2694	12.3952	12.6718	12.4454	0.205884	0.0050609	0.00590704	0.00766073	0.00620956	0.620956	0.132605	0.595465	0.560003	0.559133	0.571534	57.1534	2.073
549	G21	Trimethoprim	30126	6350	26166	20881	12739	12.273	12.5229	12.2859	12.3606	0.140676	0.00514506	0.0108661	0.00626768	0.00742629	0.742629	0.303142	0.583184	0.488031	0.557556	0.542924	54.2924	4.92348
550	G22	Ropivacaine HCl	23910	14008	18078	18665	4977	12.4059	12.6113	12.6517	12.5563	0.131797	0.00468423	0.00842376	0.00647195	0.00652665	0.652665	0.187036	0.580092	0.529126	0.558414	0.555877	55.5877	2.55774
551	G23	NA	28677	20756	23540	24324	4018	12.2602	12.563	12.4944	12.4392	0.158752	0.00718346	0.005926	0.00573492	0.00628146	0.628146	0.0786975	0.545594	0.553623	0.567715	0.555644	55.5644	1.11979
552	G24	NA	26481	8813	22190	19161	9215	12.3696	12.5099	12.6347	12.5048	0.132625	0.00483365	0.0107795	0.00594863	0.00718727	0.718727	0.316054	0.557267	0.513333	0.583146	0.551249	55.1249	3.52935
553	H01	NA	28216	31956	17844	26005	7311	12.3296	12.1439	12.6402	12.3713	0.250756	0.00418202	0.00547628	0.00571621	0.00512484	0.512484	0.0825266	0.563227	0.540712	0.540798	0.548246	54.8246	1.29739
554	H02	NA	32148	30511	21696	28118	5622	12.1227	12.3116	12.6193	12.3512	0.25067	0.0045726	0.00435908	0.0059458	0.00495916	0.495916	0.0861095	0.544637	0.552162	0.558905	0.551901	55.1901	0.713734
555	H03	Primaquine Diphosphate	32185	22325	11966	22159	10111	12.3553	12.6297	12.8288	12.6046	0.237726	0.00413236	0.00492721	0.00818987	0.00574981	0.574981	0.21502	0.580861	0.579395	0.549056	0.569771	56.9771	1.79546
556	H04	Retigabine 2HCl	33304	27356	21400	27353	5952	12.2134	12.5192	12.711	12.4812	0.250962	0.00576507	0.00712824	0.00775701	0.00688344	0.688344	0.101828	0.566779	0.550044	0.532617	0.549813	54.9813	1.70821
557	H05	Prucalopride Succinate	32043	13565	7195	17601	12906	12.2177	12.4527	12.8483	12.5062	0.318692	0.00455638	0.00914117	0.0122307	0.00864276	0.864276	0.386137	0.55438	0.510579	0.532592	0.532517	53.2517	2.19008
558	H06	Cefuroxime axetil	25040	20046	17352	20813	3901	12.5342	12.6591	12.5629	12.5854	0.065413	0.00650959	0.00603612	0.00703089	0.00652553	0.652553	0.0497578	0.599002	0.551132	0.547891	0.566008	56.6008	2.8619
559	H07	Alizapride HCl	30740	13583	26649	23657	8961	12.2153	12.4885	12.3129	12.3389	0.138455	0.00559532	0.00728852	0.00780517	0.00689634	0.689634	0.115595	0.599935	0.532798	0.548726	0.560486	56.0486	3.50793
560	H08	Glycopyrrolate	28404	27435	21099	25646	3968	12.3214	12.2122	12.4325	12.322	0.110121	0.00563301	0.00550392	0.00630362	0.00581352	0.581351	0.042932	0.568652	0.551048	0.525096	0.548265	54.8265	2.19111
561	H09	Digoxin	35547	19100	22531	25726	8677	12.1354	12.378	12.5706	12.3613	0.218032	0.00492306	0.00560209	0.00590298	0.00547604	0.547604	0.0501973	0.608603	0.560838	0.542408	0.570616	57.0616	3.41634
562	H10	Procaine	29676	22852	32208	28245	4839	12.1082	12.3474	12.1493	12.2016	0.127919	0.00589702	0.00652022	0.0059923	0.00613651	0.613651	0.0335695	0.583805	0.529582	0.549584	0.554324	55.4324	2.74207
563	H11	Mexiletine HCl	26089	22961	29618	26223	3331	12.4603	12.2087	12.2559	12.3083	0.133756	0.00494461	0.00692479	0.00675265	0.00620735	0.620735	0.109694	0.590709	0.55211	0.551455	0.564758	56.4758	2.24764
564	H12	Benzocaine hydrochloride	27256	22261	24140	24552	2523	12.3739	12.4858	12.4348	12.4315	0.0560405	0.00638392	0.00741207	0.00691798	0.00690465	0.690465	0.0514205	0.600418	0.538925	0.544739	0.561361	56.1361	3.39496
565	H13	Bromfenac Sodium	26038	7388	23813	19080	10186	12.4747	12.5523	12.4814	12.5028	0.0429639	0.00675935	0.0105577	0.00676101	0.00802601	0.802601	0.219248	0.574775	0.525447	0.555999	0.552074	55.2074	2.48975
566	H14	Etonogestrel	31733	21629	19013	24125	6717	12.2603	12.528	12.4536	12.414	0.138174	0.00516812	0.00679643	0.00815232	0.00670562	0.670562	0.149417	0.617717	0.555181	0.530216	0.567704	56.7704	4.50746
567	H15	Luliconazole	2847	2442	3982	3090	798	12.2363	11.683	12.1977	12.039	0.308938	0.0214261	0.030303	0.019337	0.0236887	2.36887	0.582263	0.285564	0.244472	0.267956	0.265997	26.5997	2.06159
568	H16	Sildenafil Mesylate	34079	19704	29268	27684	7317	12.1456	12.4328	12.13	12.2361	0.170484	0.00548725	0.00812018	0.00738007	0.00699583	0.699583	0.135787	0.596555	0.531922	0.53239	0.553623	55.3623	3.71813
569	H17	Valnemulin HCl	29951	19266	27842	25686	5659	12.1706	12.536	12.2672	12.3246	0.189328	0.00631031	0.00866812	0.00585446	0.0069443	0.69443	0.151017	0.562886	0.530728	0.53193	0.541848	54.1848	1.82294
570	H18	Melibiose	19060	27204	11375	19213	7916	12.6509	12.2198	12.7657	12.5455	0.28785	0.00703043	0.00602852	0.00923077	0.00742991	0.742991	0.163807	0.583001	0.553044	0.538813	0.558286	55.8286	2.25556
571	H19	Flopropione	26237	24295	9048	19860	9414	12.5872	12.2988	12.6426	12.5095	0.184579	0.00476426	0.00662688	0.00961539	0.00700218	0.700218	0.244724	0.596943	0.561762	0.507847	0.555517	55.5517	4.48751
572	H20	Fusidate Sodium	23807	15409	20707	19974	4247	12.5893	12.7161	12.6135	12.6396	0.0672681	0.00495652	0.00610033	0.00796832	0.00634173	0.634173	0.152034	0.576133	0.541567	0.538514	0.552071	55.2071	2.08941
573	H21	Vilazodone HCl	29111	21301	24434	24949	3930	12.3365	12.3243	12.3603	12.3404	0.0183166	0.00614888	0.00605605	0.00744864	0.00655119	0.655119	0.0778597	0.555529	0.546359	0.543669	0.548519	54.8519	0.621803
574	H22	Hydroxyprogesterone caproate	24826	20638	24170	23211	2253	12.4627	12.5133	12.4369	12.471	0.0388852	0.0065657	0.00721969	0.00711626	0.00696722	0.696722	0.035155	0.537582	0.531108	0.536905	0.535198	53.5198	0.355858
575	H23	NA	16584	9449	18029	14687	4594	12.5714	12.6339	12.5906	12.5986	0.0319993	0.00801978	0.00963065	0.00881913	0.00882318	0.882318	0.0805443	0.536722	0.51053	0.545177	0.53081	53.081	1.80643
576	H24	NA	15575	16054	23220	18283	4282	12.5552	12.5099	12.5786	12.5479	0.0349303	0.00783307	0.00753706	0.00727821	0.00754945	0.754945	0.0277636	0.530209	0.53183	0.538286	0.533442	53.3442	0.427298
577	I01	NA	33347	19871	31871	28363	7391	12.122	12.6767	12.4475	12.4154	0.278728	0.00401835	0.00513311	0.00417307	0.00444151	0.444151	0.0603916	0.568057	0.56429	0.565185	0.565844	56.5844	0.196831
578	I02	NA	26359	30238	34990	30529	4323	12.3116	12.1914	12.1011	12.2014	0.105608	0.00478015	0.00519214	0.00400114	0.00465781	0.465781	0.0604851	0.562654	0.55331	0.554101	0.556689	55.6689	0.518143
579	I03	Darifenacin HBr	37884	18032	23083	26333	10317	11.9301	12.6867	12.5005	12.3725	0.394225	0.00446099	0.00682121	0.00567517	0.00565245	0.565246	0.118027	0.575837	0.558341	0.559806	0.564661	56.4661	0.970606
580	I04	Avanafil	29077	25411	21220	25236	3931	12.2751	12.4939	12.5872	12.4521	0.160205	0.00505554	0.00598166	0.00754006	0.00619242	0.619242	0.125559	0.575644	0.555862	0.542931	0.558146	55.8146	1.64756
581	I05	Sertaconazole nitrate	2386	1519	1045	1650	680	12.8527	12.3822	12.3241	12.5197	0.289866	0.0247276	0.040158	0.0430622	0.0359826	3.59826	0.98547	0.305532	0.256748	0.206699	0.256326	25.6326	4.94182
582	I06	Aclidinium Bromide	23004	22261	13691	19652	5176	12.5855	12.5292	12.6518	12.5888	0.0613964	0.00525996	0.00579489	0.00993353	0.00699612	0.699613	0.255789	0.572944	0.551952	0.536484	0.553793	55.3793	1.82996
583	I07	(+,-)-Octopamine HCl	34047	23609	24917	27524	5687	12.1222	12.2835	12.4082	12.2713	0.143389	0.00443505	0.00762421	0.00682265	0.00629397	0.629397	0.165901	0.61653	0.543267	0.554641	0.57148	57.148	3.94271
584	I08	Olsalazine Sodium	27073	22377	29880	26443	3791	12.6736	12.7043	12.5197	12.6326	0.0989354	0.00350903	0.00603298	0.00535475	0.00496559	0.496559	0.13062	0.601891	0.579747	0.573394	0.585011	58.5011	1.49602
585	I09	Umeclidinium bromide	23914	20859	24182	22985	1846	12.4476	12.4477	12.5753	12.4902	0.0736775	0.00501798	0.00743085	0.00686461	0.00643781	0.643781	0.126178	0.605127	0.546527	0.571045	0.574233	57.4233	2.94298
586	I10	Valdecoxib	34061	28082	29268	30470	3166	12.0775	12.3995	12.305	12.2607	0.165498	0.00416899	0.00455808	0.00823425	0.00565377	0.565377	0.224321	0.613311	0.571291	0.54329	0.575964	57.5964	3.5244
587	I11	Medroxyprogesterone	19743	16817	18165	18242	1465	12.4847	12.6228	12.392	12.4998	0.116128	0.00541964	0.00648154	0.0089733	0.00695816	0.695816	0.182414	0.587499	0.546114	0.540985	0.5582	55.82	2.55036
588	I12	Trometamol	29077	20366	35499	28314	7595	12.1985	12.3981	12.0333	12.21	0.182692	0.00753173	0.00623588	0.00633821	0.00670194	0.670194	0.0720436	0.569763	0.535206	0.551311	0.552093	55.2093	1.72919
589	I13	Sulfamonomethoxine	28981	19913	27321	25405	4828	12.3212	12.3299	12.2553	12.3022	0.0407993	0.00593492	0.00698036	0.00929688	0.00740405	0.740406	0.172056	0.606501	0.548335	0.546686	0.567174	56.7174	3.40681
590	I14	Triamterene	30536	20786	27965	26429	5053	12.4361	12.7774	12.5443	12.5859	0.174415	0.00376605	0.00572501	0.00379045	0.00442717	0.442717	0.112403	0.620939	0.610844	0.619846	0.61721	61.721	0.554007
591	I15	Promestriene	28197	19298	21237	22911	4680	12.2953	12.4099	12.7866	12.4972	0.257033	0.00592262	0.0098974	0.00621557	0.00734519	0.734519	0.221512	0.544065	0.528656	0.55893	0.543884	54.3884	1.5138
592	I16	Dicloxacillin Sodium	33109	26014	21997	27040	5627	12.1929	12.464	12.5314	12.3961	0.179167	0.00782265	0.00814946	0.00822839	0.00806683	0.806683	0.0215123	0.574285	0.563351	0.543574	0.560403	56.0403	1.55661
593	I17	Quinestrol	29022	18391	23297	23570	5321	12.0958	12.5333	12.5118	12.3803	0.246659	0.00585762	0.00793867	0.00828433	0.00736021	0.736021	0.13127	0.567604	0.544451	0.540885	0.55098	55.098	1.45067
594	I18	Fenspiride HCl	22884	8480	18988	16784	7451	12.4428	12.7598	12.5863	12.5963	0.158722	0.00563713	0.00872641	0.0086897	0.00768441	0.768441	0.17731	0.617375	0.541745	0.54624	0.568453	56.8453	4.24267
595	I19	Kitasamycin	24086	27183	22277	24515	2481	12.2844	12.3137	12.3587	12.3189	0.0374573	0.00822054	0.00820366	0.00857386	0.00833269	0.833269	0.0209036	0.526779	0.516757	0.512995	0.518844	51.8844	0.712484
596	I20	Dinitolmide	27923	18550	25681	24051	4894	12.1313	12.5134	12.498	12.3809	0.216316	0.00662536	0.00614555	0.00650286	0.00642459	0.642459	0.0249297	0.564803	0.553261	0.563919	0.560661	56.0661	0.642358
597	I21	Cefonicid sodium	27553	20316	29170	25680	4715	12.4021	12.5419	12.4772	12.4737	0.069954	0.00602475	0.00767868	0.0064107	0.00670471	0.670471	0.0865274	0.555656	0.553898	0.570895	0.56015	56.015	0.934679
598	I22	Cyromazine	19017	12261	27719	19666	7749	12.5505	12.4852	12.3482	12.4613	0.103261	0.00625756	0.00888998	0.00674628	0.00729794	0.729794	0.140023	0.557186	0.524345	0.552906	0.544812	54.4812	1.78535
599	I23	NA	27697	12815	21456	20656	7473	12.2569	12.783	12.4624	12.5008	0.265145	0.00566848	0.00694499	0.00810962	0.0069077	0.69077	0.1221	0.574972	0.553492	0.545628	0.558031	55.8031	1.51893
600	I24	NA	23164	16333	29205	22901	6440	12.3924	12.9588	12.5213	12.6242	0.296838	0.00669142	0.00814302	0.00770416	0.00751287	0.751287	0.0744469	0.541012	0.586236	0.581613	0.56962	56.962	2.48833
601	J01	NA	29890	16180	24090	23387	6882	12.2697	12.6431	12.6295	12.5141	0.211743	0.004182	0.00698393	0.00485679	0.00534091	0.534091	0.146235	0.574306	0.539061	0.563263	0.558876	55.8876	1.80274
602	J02	NA	37159	25782	32649	31863	5729	11.909	12.3581	12.2636	12.1769	0.236774	0.00390215	0.00570165	0.00459432	0.00473271	0.473271	0.0907698	0.546624	0.550539	0.570125	0.555763	55.5763	1.2591
603	J03	Diphenidol HCl	36594	13214	19856	23221	12048	11.9305	12.6986	12.5511	12.3934	0.407618	0.00483686	0.00779476	0.00644641	0.00635934	0.635935	0.148087	0.560201	0.532541	0.542859	0.5452	54.52	1.39778
604	J04	Esculetin	28288	24379	9836	20834	9723	12.5464	12.6606	12.8627	12.6899	0.160136	0.00456024	0.00857295	0.0348719	0.0160017	1.60017	1.64648	0.618602	0.60347	0.547072	0.589715	58.9715	3.76966
605	J05	Sulfamethoxypyridazine	38899	25910	11275	25361	13820	11.824	12.2636	12.5099	12.1992	0.347478	0.00388185	0.00609803	0.00798226	0.00598738	0.598738	0.205245	0.585928	0.561675	0.53286	0.560154	56.0154	2.65663
606	J06	Lauric Acid	33632	23567	26866	28022	5131	12.0227	12.3387	12.2423	12.2012	0.161921	0.00478711	0.00695888	0.00606715	0.00593771	0.593771	0.109166	0.586019	0.56664	0.56123	0.571296	57.1296	1.30342
607	J07	Cyclobenzaprine HCl	24358	17502	14928	18929	4874	12.5459	12.5912	12.6388	12.5919	0.0464552	0.00500862	0.00937036	0.00817256	0.00751718	0.751718	0.225351	0.601856	0.538453	0.539523	0.559944	55.9944	3.63007
608	J08	Ondansetron Hydrochloride Dihydrate	27914	18666	36233	27604	8788	12.3591	12.5057	12.0281	12.2976	0.244636	0.00447804	0.00675024	0.00549223	0.0055735	0.55735	0.113828	0.583077	0.538573	0.548699	0.556783	55.6783	2.33272
609	J09	Ethylparaben	27492	9051	16600	17714	9271	12.246	12.7383	12.4713	12.4852	0.246452	0.00512877	0.0101646	0.0073494	0.00754759	0.75476	0.252377	0.615852	0.523036	0.52988	0.556256	55.6256	5.1725
610	J10	Vitamin E	31303	28270	34366	31313	3048	12.0465	12.4631	12.1549	12.2215	0.216168	0.0053669	0.00481075	0.00648897	0.00555554	0.555554	0.0854865	0.580743	0.579908	0.552552	0.571068	57.1068	1.60405
611	J11	Fenbufen	23926	16897	15414	18746	4547	12.6894	12.7849	13.0395	12.838	0.180981	0.00505726	0.00686512	0.0124562	0.0081262	0.81262	0.385731	0.576946	0.546665	0.567212	0.563607	56.3607	1.54586
612	J12	Cinnarizine	29845	23832	24382	26020	3324	12.1162	12.2574	12.2571	12.2102	0.0814377	0.00740492	0.00772071	0.00787466	0.00766677	0.766677	0.0239469	0.5935	0.518756	0.521245	0.5445	54.45	4.24529
613	J13	Mefloquine HCl	25563	15888	27346	22932	6165	12.0934	12.7287	12.0826	12.3016	0.369937	0.00520283	0.00805639	0.00724055	0.00683326	0.683326	0.146973	0.549779	0.534051	0.541432	0.541754	54.1754	0.7869
614	J14	Citalopram HBr	22516	13583	23377	19825	5423	12.3413	12.6131	12.3905	12.4483	0.144815	0.00750577	0.00750939	0.00543269	0.00681595	0.681595	0.119794	0.574614	0.546271	0.538307	0.553064	55.3064	1.90827
615	J15	Furazolidone	23983	16158	22501	20881	4157	12.9152	13.2571	13.1698	13.114	0.177645	0.00487846	0.00643644	0.00684414	0.00605301	0.605301	0.103742	0.618563	0.624644	0.63135	0.624852	62.4852	0.639583
616	J16	Ibudilast	30535	19337	18432	22768	6742	12.353	12.5863	12.7935	12.5776	0.220373	0.00609137	0.00822258	0.00613064	0.00681486	0.681486	0.121927	0.583593	0.545534	0.573025	0.567384	56.7384	1.96462
617	J17	Cefotaxime sodium	27210	21318	21124	23217	3459	12.3278	12.3811	12.3664	12.3584	0.0275562	0.0047409	0.00816212	0.00733763	0.00674688	0.674688	0.178547	0.610695	0.531616	0.54715	0.563154	56.3154	4.18978
618	J18	Faropenem Sodium	27911	9987	21639	19846	9096	12.2898	12.4624	12.4089	12.387	0.0883608	0.00476515	0.00981276	0.00660844	0.00706211	0.706211	0.25542	0.556017	0.51547	0.538195	0.536561	53.6561	2.03229
619	J19	Chloroxylenol	24735	23002	11412	19716	7244	12.564	12.6805	12.901	12.7151	0.171143	0.00561957	0.00752109	0.00867508	0.00727191	0.727191	0.154292	0.551486	0.550126	0.530144	0.543919	54.3919	1.19487
620	J20	Iproniazid	27458	14691	27320	23156	7332	12.242	12.6426	12.2764	12.387	0.222005	0.00659189	0.00646654	0.00750366	0.00685403	0.685403	0.0566076	0.576845	0.545164	0.537225	0.553078	55.3078	2.09618
621	J21	Nitrofurantoin	24746	19847	22945	22513	2478	12.5533	12.3585	12.5066	12.4728	0.101691	0.0049705	0.00735628	0.00627588	0.00620088	0.620088	0.119465	0.572779	0.543911	0.564044	0.560245	56.0245	1.48046
622	J22	Sulfamethoxazole sodium	35682	14906	25515	25368	10389	11.9432	12.5035	12.5798	12.3421	0.347594	0.00526876	0.00590366	0.00489908	0.00535717	0.535717	0.0508093	0.561712	0.531464	0.573702	0.555626	55.5626	2.17667
623	J23	NA	18684	7720	8174	11526	6203	12.4802	12.8177	12.6993	12.6657	0.17121	0.00599443	0.00880829	0.0090531	0.00795194	0.795194	0.169966	0.533719	0.550907	0.531686	0.53877	53.877	1.05594
624	J24	NA	21590	13208	28649	21149	7730	12.5611	12.7676	12.3465	12.5584	0.210552	0.00629921	0.00696547	0.00589898	0.00638789	0.638789	0.0538747	0.560862	0.537099	0.542811	0.546924	54.6924	1.24037
625	K01	NA	36285	20145	23365	26598	8542	12.0661	12.6819	12.6863	12.4781	0.356824	0.00435442	0.00640357	0.0047935	0.00518383	0.518383	0.10789	0.561251	0.561579	0.567088	0.563306	56.3306	0.327919
626	K02	NA	34722	29748	22476	28982	6159	12.1286	12.3471	12.6576	12.3778	0.265784	0.00374402	0.00558021	0.0049386	0.00475428	0.475428	0.0931866	0.572807	0.561416	0.575325	0.569849	56.9849	0.741116
627	K03	Flibanserin	30029	29863	31113	30335	679	12.2996	12.2454	12.2087	12.2513	0.0457427	0.00412934	0.00529083	0.00591393	0.00511136	0.511137	0.0905727	0.583503	0.55259	0.551667	0.562586	56.2586	1.81198
628	K04	Climbazole	5638	2180	7152	4990	2549	11.322	11.2431	11.3277	11.2976	0.0473227	0.0129479	0.0243119	0.0124441	0.016568	1.6568	0.671121	0.279354	0.261927	0.279642	0.273641	27.3641	1.0146
629	K05	Cefpirome sulfate	30149	11563	23882	21865	9456	12.2936	12.7192	12.5867	12.5332	0.217766	0.00424558	0.00977255	0.00615526	0.00672446	0.672446	0.280711	0.578792	0.53628	0.573863	0.562978	56.2978	2.32527
630	K06	Spiramycin	29363	18592	24426	24127	5392	12.6833	12.6535	12.5834	12.6401	0.0512712	0.00565337	0.00742255	0.008188	0.00708797	0.708797	0.130001	0.595852	0.543836	0.548473	0.56272	56.272	2.87863
631	K07	Thimerosal	528	662	453	548	106	12.4778	12.7789	11.762	12.3396	0.522361	0.0852273	0.0574018	0.0596026	0.0674106	6.74106	1.54689	0.179924	0.155589	0.152318	0.16261	16.261	1.50832
632	K08	Ifenprodil Tartrate	32829	21327	28471	27542	5807	12.2509	12.7364	12.4863	12.4912	0.242798	0.00380761	0.00511089	0.00621685	0.00504512	0.504512	0.120597	0.602029	0.582923	0.560079	0.581677	58.1677	2.10028
633	K09	Sulfaphenazole	22699	20654	14204	19186	4434	12.4647	12.5326	12.6224	12.5399	0.0790833	0.00444954	0.00585843	0.00696987	0.00575928	0.575928	0.126309	0.582889	0.561392	0.548859	0.56438	56.438	1.72105
634	K10	Desvenlafaxine	34018	20230	33423	29224	7794	12.2136	12.6851	12.2111	12.3699	0.272936	0.00367453	0.00716757	0.00550519	0.0054491	0.54491	0.17472	0.589688	0.569995	0.562188	0.573957	57.3957	1.41717
635	K11	Pargyline hydrochloride	20687	13611	25004	19767	5752	12.6789	12.8997	12.4305	12.6697	0.234771	0.00517233	0.00646536	0.0075188	0.00638549	0.63855	0.117527	0.595156	0.556094	0.557231	0.569494	56.9494	2.22317
636	K12	Pentoxyverine Citrate	30576	17801	24747	24375	6396	12.3976	12.633	12.4385	12.4897	0.125773	0.00369571	0.00640414	0.00739484	0.00583156	0.583156	0.191488	0.617609	0.560249	0.553885	0.577248	57.7248	3.5098
637	K13	Chlorobutanol	28408	15174	20243	21275	6677	12.3512	12.4313	12.6529	12.4785	0.156297	0.00496339	0.00850138	0.00607617	0.00651365	0.651365	0.180911	0.575366	0.537498	0.576891	0.563252	56.3252	2.23161
638	K14	Penicillin G Sodium	30141	9111	12466	17239	11298	12.2316	12.75	12.8709	12.6175	0.33964	0.00564016	0.00845132	0.00826247	0.00745132	0.745132	0.157135	0.601274	0.568544	0.577571	0.582463	58.2463	1.69047
639	K15	Benznidazole	26631	21678	21665	23325	2863	12.3693	12.5155	12.6016	12.4955	0.117451	0.00386767	0.0068272	0.00724671	0.00598053	0.598053	0.184177	0.589125	0.554387	0.55652	0.566677	56.6677	1.94698
640	K16	Mezlocillin Sodium	33223	21184	21058	25155	6987	12.2197	12.5481	12.5991	12.4556	0.205909	0.00406345	0.00670317	0.00740811	0.00605824	0.605824	0.176313	0.586311	0.553106	0.558458	0.565958	56.5958	1.78278
641	K17	Acetylspiramycin (ASPM)	36620	24056	19330	26669	8936	12.0273	12.3485	12.6744	12.3501	0.323568	0.0065538	0.0082308	0.00858769	0.00779076	0.779076	0.1086	0.585527	0.532092	0.550957	0.556192	55.6192	2.70995
642	K18	Triclabendazole	5759	4283	4761	4934	753	12.4849	13.1254	13.5503	13.0535	0.536322	0.0133704	0.0179781	0.0205839	0.0173108	1.73108	0.365277	0.587081	0.574831	0.584751	0.582221	58.2221	0.650531
643	K19	Cefamandole nafate	24913	10053	29485	21484	10160	12.4644	12.8737	12.4751	12.6044	0.233323	0.00602095	0.00865413	0.0054604	0.00671183	0.671183	0.170527	0.558263	0.538844	0.569815	0.555641	55.5641	1.56511
644	K20	Azithromycin Dihydrate	31552	20054	16905	22837	7710	12.0611	12.5012	12.8134	12.4586	0.377967	0.0050393	0.00857684	0.00899142	0.00753586	0.753586	0.217199	0.58421	0.539693	0.546466	0.55679	55.679	2.39872
645	K21	Flupenthixol dihydrochloride	27928	25511	25717	26385	1340	12.1811	12.3271	12.219	12.2424	0.0757438	0.0045116	0.0063894	0.00633822	0.00574641	0.574641	0.106968	0.5724	0.539728	0.547264	0.553131	55.3131	1.7108
646	K22	Nicardipine HCl	36737	16726	24220	25894	10110	12.0292	12.5363	12.494	12.3532	0.281341	0.00484525	0.00729403	0.00615194	0.00609708	0.609708	0.122531	0.561396	0.532106	0.554748	0.549417	54.9417	1.53557
647	K23	NA	21946	12629	24547	19707	6266	12.507	12.766	12.4757	12.5829	0.159292	0.0052857	0.00847256	0.00627368	0.00667731	0.667731	0.163132	0.545202	0.545095	0.550699	0.546998	54.6998	0.320498
648	K24	NA	26120	8664	24051	19612	9537	12.422	12.8851	12.5279	12.6117	0.24263	0.00451761	0.00981071	0.00619517	0.00684116	0.684116	0.270503	0.552757	0.531741	0.560268	0.548255	54.8255	1.47868
649	L01	NA	28309	24823	32701	28611	3948	12.4005	12.5697	12.281	12.417	0.145036	0.00402699	0.0049148	0.00412831	0.0043567	0.43567	0.0485974	0.562542	0.562744	0.570533	0.565273	56.5273	0.455637
650	L02	NA	28964	11562	18891	19806	8737	12.2292	12.703	12.4441	12.4588	0.237206	0.00469548	0.00873551	0.00693452	0.00678851	0.678851	0.202397	0.561594	0.539786	0.537981	0.546453	54.6453	1.31429
651	L03	Pantoprazole sodium	30674	23215	9540	21143	10718	12.248	12.601	12.7968	12.5486	0.27815	0.0036187	0.00534137	0.00880503	0.0059217	0.59217	0.264142	0.568266	0.565669	0.530294	0.554743	55.4743	2.12135
652	L04	Cefathiamidine	33771	28313	31322	31135	2734	12.1924	12.4681	12.3699	12.3435	0.13975	0.0050339	0.00455621	0.00520401	0.00493137	0.493138	0.033585	0.572947	0.563946	0.55801	0.564968	56.4968	0.752068
653	L05	Sodium sulfadiazine	27584	25353	21612	24850	3018	12.3494	12.4501	12.452	12.4172	0.0587095	0.00456786	0.00674476	0.007866	0.00639288	0.639288	0.167699	0.567684	0.560801	0.554599	0.561028	56.1028	0.654538
654	L06	Acotiamide hydrochloride	30103	20087	24242	24811	5032	12.2609	12.5348	12.4961	12.4306	0.148269	0.0048168	0.00696968	0.00709512	0.00629387	0.629387	0.128072	0.563831	0.540349	0.551811	0.551997	55.1997	1.17418
655	L07	Salicylic acid	29360	23648	20489	24499	4496	12.3028	12.407	12.5879	12.4325	0.144286	0.00449591	0.00617388	0.00571038	0.00546006	0.546006	0.086654	0.597309	0.562754	0.571673	0.577245	57.7245	1.79391
656	L08	Dalbavancin	21493	17860	24850	21401	3496	12.726	12.8697	12.7947	12.7968	0.0718719	0.00744428	0.0109742	0.0094165	0.00927834	0.927834	0.176903	0.554599	0.539922	0.544708	0.54641	54.641	0.748524
657	L09	Azelaic acid	25642	20534	13550	19909	6070	12.1389	12.3774	12.5405	12.3523	0.20199	0.00818969	0.00866855	0.00752768	0.00812864	0.812864	0.0572882	0.54945	0.538327	0.544354	0.544044	54.4044	0.556822
658	L10	Cefodizime Sodium	33159	24828	24533	27507	4897	12.2908	12.4584	12.5427	12.4306	0.128199	0.00431256	0.00495408	0.00664411	0.00530358	0.530358	0.120443	0.582919	0.556549	0.551869	0.563779	56.3779	1.67399
659	L11	Sulfabenzamide	31529	12170	19247	20982	9795	12.0147	12.7276	12.681	12.4744	0.398828	0.0060262	0.0136401	0.00602691	0.0085644	0.85644	0.439568	0.601637	0.531224	0.562789	0.565217	56.5217	3.52689
660	L12	Elagolix Sodium	31208	8561	31965	23911	13299	12.2679	12.7908	12.3899	12.4828	0.273578	0.00490259	0.0105128	0.00528703	0.0069008	0.69008	0.313397	0.585619	0.51793	0.554262	0.552604	55.2604	3.38749
661	L13	Succinylsulfathiazole	30895	20378	24663	25312	5288	12.4092	12.5326	12.6183	12.52	0.105157	0.00388412	0.00647757	0.00604144	0.00546771	0.546771	0.138866	0.603981	0.554912	0.562908	0.573934	57.3934	2.63272
662	L14	Mosapride	26216	17265	20745	21409	4512	12.2354	12.6541	12.5852	12.4916	0.224516	0.00530211	0.00671879	0.00790552	0.00664214	0.664214	0.13034	0.576861	0.549841	0.531839	0.552847	55.2847	2.26613
663	L15	Cefixime	25927	24374	27641	25981	1634	12.5501	12.5291	12.4752	12.5181	0.0386346	0.00455124	0.00619513	0.00492023	0.0052222	0.52222	0.0862543	0.580823	0.560967	0.572302	0.571364	57.1364	0.996142
664	L16	Lynestrenol	28058	22382	16371	22270	5844	12.3302	12.5054	12.786	12.5405	0.229965	0.00555991	0.0056742	0.00623053	0.00582155	0.582155	0.0358769	0.565685	0.574167	0.563741	0.567864	56.7864	0.554401
665	L17	Diflunisal	24728	18912	17712	20451	3753	13.2251	12.943	13.1452	13.1044	0.145382	0.00469104	0.00507614	0.00564589	0.00513769	0.513769	0.0480392	0.696174	0.60919	0.626694	0.644019	64.4019	4.60077
666	L18	Efonidipine	27661	6728	20777	18389	10669	12.4485	12.7342	12.5867	12.5898	0.142844	0.00506128	0.0112961	0.00972229	0.00869321	0.869321	0.324229	0.553812	0.489001	0.527699	0.523504	52.3504	3.26085
667	L19	Cyproheptadine hydrochloride	21161	18628	21758	20516	1662	12.6381	12.6963	12.5073	12.6139	0.0967847	0.00430036	0.00611982	0.00546925	0.00529648	0.529648	0.0921951	0.582628	0.565815	0.563563	0.570669	57.0669	1.04184
668	L20	Tavaborole (AN-2690)	788	434	587	603	178	13.7557	14.199	14.1192	14.0246	0.236304	0.0583756	0.0875576	0.0715503	0.0724945	7.24945	1.46139	0.255076	0.207373	0.252129	0.238193	23.8193	2.67313
669	L21	Cefmenoxime hydrochloride	33296	19358	12282	21645	10692	12.1061	12.6633	12.8409	12.5368	0.383396	0.00423474	0.00676723	0.00960756	0.00686984	0.686984	0.268788	0.587878	0.546544	0.545107	0.559843	55.9843	2.429
670	L22	Flucloxacillin sodium	27387	8297	24904	20196	10379	12.4794	12.6667	12.5096	12.5519	0.100559	0.00354183	0.00855731	0.00662544	0.00624153	0.624153	0.252969	0.575565	0.52983	0.545013	0.550136	55.0136	2.32939
671	L23	NA	30700	23734	25334	26589	3649	12.3478	12.5063	12.4639	12.4393	0.0820128	0.0042671	0.00568804	0.00651299	0.00548938	0.548938	0.113605	0.577199	0.556796	0.55613	0.563375	56.3375	1.19763
672	L24	NA	40230	2879	27815	23641	19022	11.7966	13.0839	12.5677	12.4827	0.647847	0.00355456	0.0149357	0.00478159	0.0077573	0.77573	0.624691	0.560005	0.499826	0.577027	0.545619	54.5619	4.05609
673	M01	NA	29532	35961	11415	25636	12728	12.2369	12.0938	12.9061	12.4123	0.433615	0.00389408	0.00389311	0.00753395	0.00510705	0.510704	0.210176	0.562779	0.568672	0.548226	0.559892	55.9892	1.05241
674	M02	NA	29064	11388	15661	18704	9223	12.3334	12.8698	12.4464	12.5499	0.282814	0.00533306	0.00544433	0.00849243	0.00642327	0.642327	0.179281	0.563549	0.565859	0.524168	0.551192	55.1192	2.34318
675	M03	Levamlodipine	30934	28319	21928	27060	4633	12.3303	12.5276	12.7265	12.5281	0.198062	0.00290942	0.00356651	0.00446917	0.00364837	0.364837	0.0783091	0.614663	0.610438	0.604661	0.609921	60.9921	0.502142
676	M04	Betamipron	27437	22882	11306	20542	8316	12.4774	12.4267	12.8125	12.5722	0.209643	0.00411853	0.00550651	0.00769503	0.00577336	0.577336	0.180312	0.577979	0.55524	0.552096	0.561772	56.1772	1.41235
677	M05	Sarpogrelate hydrochloride	35483	26597	26043	29374	5298	11.8476	12.4504	12.4735	12.2571	0.354891	0.00535468	0.00530135	0.00522213	0.00529272	0.529272	0.00666922	0.588282	0.563297	0.562493	0.571357	57.1357	1.46627
678	M06	Lomerizine 2HCl	25491	23438	20920	23283	2289	12.4408	12.4469	12.442	12.4432	0.00323184	0.00376604	0.00554655	0.00740918	0.00557392	0.557392	0.182173	0.581029	0.561481	0.549283	0.563931	56.3931	1.60139
679	M07	Leuprolide Acetate	30852	18449	18917	22739	7030	12.3254	12.6157	12.5651	12.5021	0.155046	0.00489433	0.00872676	0.00729503	0.00697204	0.697204	0.193652	0.562654	0.541439	0.525348	0.543147	54.3147	1.87118
680	M08	Closantel Sodium	36935	26974	38227	34045	6158	12.0501	12.4902	12.1059	12.2154	0.239618	0.00406119	0.00626529	0.00612133	0.0054826	0.54826	0.123308	0.562935	0.544673	0.550893	0.552834	55.2834	0.928444
681	M09	Pazufloxacin mesylate	29009	9520	24324	20951	10173	12.3613	12.8608	12.3834	12.5352	0.282221	0.00503292	0.00861345	0.00637231	0.00667289	0.667289	0.180909	0.581888	0.545693	0.541852	0.556478	55.6478	2.20899
682	M10	Ampicillin Trihydrate	27599	17196	36171	26989	9502	12.455	12.7208	12.0596	12.4118	0.332689	0.00489148	0.00686206	0.00644163	0.00606506	0.606506	0.103786	0.575274	0.568504	0.544276	0.562685	56.2685	1.62981
683	M11	Tacrine hydrochloride hydrate	21376	12209	22015	18533	5486	12.551	12.3233	12.497	12.4571	0.11899	0.00425711	0.0101564	0.0071315	0.00718169	0.718168	0.294999	0.579248	0.513637	0.554713	0.549199	54.9199	3.31508
684	M12	Benzethonium Chloride	32559	17786	38323	29556	10593	11.6634	11.9989	11.4749	11.7124	0.265421	0.00568199	0.00804003	0.00675834	0.00682679	0.682679	0.118051	0.566326	0.534128	0.54372	0.548058	54.8058	1.65313
685	M13	Ilaprazole	33432	15239	18807	22493	9640	12.1248	12.9147	12.8876	12.6423	0.448419	0.00499521	0.0083995	0.00760355	0.00699942	0.699942	0.178074	0.5845	0.53409	0.542139	0.553576	55.3576	2.70814
686	M14	Choline Chloride	36109	35638	24369	32039	6646	11.8049	11.8885	12.2749	11.9894	0.250717	0.00556648	0.00465795	0.00640158	0.005542	0.5542	0.0872071	0.567255	0.560076	0.55033	0.55922	55.922	0.849458
687	M15	Ethopabate	29461	6293	15637	17130	11656	12.3319	12.8142	12.7286	12.6249	0.257317	0.00431078	0.0095344	0.00831361	0.00738627	0.738627	0.27325	0.580293	0.541713	0.546972	0.556326	55.6326	2.09217
688	M16	Chlorquinaldol	912	332	396	547	318	14.5233	14.2766	14.6369	14.479	0.184189	0.0438596	0.105422	0.0782828	0.0758547	7.58547	3.08528	0.275219	0.23494	0.222222	0.244127	24.4127	2.76673
689	M17	Isavuconazole	5399	5029	2561	4330	1543	12.0356	11.9185	11.8858	11.9466	0.0787648	0.0155584	0.0178962	0.0261617	0.0198721	1.98721	0.557092	0.252639	0.252734	0.237407	0.247594	24.7594	0.882175
690	M18	Droperidol	22447	7553	20815	16938	8169	12.5922	12.6939	12.5543	12.6135	0.0721818	0.00454404	0.00834106	0.0071583	0.00668113	0.668113	0.194296	0.575756	0.538064	0.549844	0.554555	55.4555	1.92825
691	M19	Avibactam sodium	22169	11716	12743	15543	5762	12.5661	12.7387	12.7389	12.6812	0.0997093	0.00694664	0.00793786	0.00651338	0.00713263	0.713263	0.0730227	0.57391	0.535166	0.555678	0.554918	55.4918	1.93831
692	M20	Closantel	34788	16569	22135	24497	9336	12.0051	12.4071	12.5057	12.306	0.265211	0.00546165	0.00838916	0.00686695	0.00690592	0.690592	0.146414	0.581149	0.528336	0.556178	0.555221	55.5221	2.64193
693	M21	Ceftibuten dihydrate	22881	16850	12364	17365	5277	12.3791	12.7982	12.6623	12.6132	0.21382	0.00611861	0.0064095	0.00824976	0.00692596	0.692596	0.115563	0.614527	0.567418	0.5478	0.576582	57.6582	3.42945
694	M22	Pefloxacin Mesylate Dihydrate	21484	11633	26448	19855	7541	12.5947	12.8179	12.5651	12.6592	0.138204	0.00586483	0.00739276	0.00548246	0.00624668	0.624668	0.101078	0.560277	0.542336	0.576263	0.559626	55.9626	1.69726
695	M23	NA	29425	8564	15086	17692	10672	12.2067	12.8904	12.7447	12.6139	0.360117	0.00618522	0.0107426	0.00802068	0.00831618	0.831618	0.229304	0.555106	0.534213	0.556012	0.548444	54.8444	1.23326
696	M24	NA	24803	13707	28101	22204	7541	12.4411	12.9098	12.3521	12.5677	0.299615	0.00612829	0.00722259	0.00629871	0.00654986	0.654986	0.0588795	0.560537	0.574743	0.56603	0.567103	56.7103	0.716348
697	N01	NA	37919	23851	30194	30655	7045	12.0329	12.4765	12.3394	12.2829	0.227123	0.00247897	0.00654061	0.00463668	0.00455209	0.455209	0.203214	0.583612	0.538845	0.565477	0.562645	56.2645	2.25175
698	N02	NA	28184	29133	13483	23600	8774	12.3553	12.4064	12.808	12.5232	0.247912	0.00390292	0.00483987	0.00786175	0.00553485	0.553485	0.206889	0.575078	0.565407	0.544612	0.561699	56.1699	1.5568
699	N03	Triclosan	16162	14890	7043	12698	4939	12.2933	12.4389	12.8953	12.5425	0.31406	0.0103329	0.0116857	0.0159023	0.0126403	1.26403	0.290484	0.633399	0.619208	0.592219	0.614942	61.4942	2.09188
700	N04	Cefazedone	34337	17341	18390	23356	9524	12.0728	12.809	12.6598	12.5139	0.38921	0.00500917	0.00547835	0.00657966	0.00568906	0.568906	0.080617	0.573434	0.569344	0.559815	0.567531	56.7531	0.698811
701	N05	Bithionol	6698	5048	8316	6687	1634	12.0816	12.6118	12.4847	12.3927	0.276809	0.0204539	0.0170365	0.0150313	0.0175072	1.75072	0.274178	0.425948	0.492868	0.517436	0.478751	47.8751	4.73498
702	N06	Taurolidine	33993	24499	19160	25884	7513	12.1847	12.5348	12.6758	12.4651	0.252863	0.0054423	0.00710233	0.00621086	0.00625183	0.625183	0.0830775	0.574765	0.555125	0.568946	0.566279	56.6279	1.00883
703	N07	Diethylcarbamazine citrate	26027	20269	20073	22123	3382	12.4319	12.5124	12.7046	12.5496	0.140075	0.00403427	0.00730179	0.00552982	0.00562196	0.562196	0.163571	0.587006	0.553456	0.574553	0.571672	57.1672	1.69595
704	N08	Azathramycin	25048	21585	31245	25959	4894	12.5886	12.6776	12.3667	12.5443	0.160091	0.00487065	0.00648599	0.00428869	0.00521511	0.521511	0.113843	0.582082	0.554459	0.557241	0.564594	56.4594	1.5209
705	N09	Lercanidipine hydrochloride	32910	28400	20610	27307	6222	12.0695	12.2896	12.4544	12.2712	0.1931	0.00425403	0.00623239	0.00664726	0.00571123	0.571123	0.127891	0.561653	0.542465	0.540272	0.54813	54.813	1.17626
706	N10	Avermectin B1(Abamectin)	35385	23485	38848	32573	8058	11.8508	12.2408	11.7136	11.9351	0.273541	0.00644341	0.00970832	0.00797982	0.00804385	0.804385	0.16334	0.546672	0.507345	0.522369	0.525462	52.5462	1.98452
707	N11	Mebendazole	22881	11042	19774	17899	6138	11.9885	12.0669	12.1424	12.066	0.0769666	0.00546305	0.0105053	0.00687772	0.00761537	0.761537	0.260082	0.542896	0.499366	0.525488	0.522583	52.2583	2.19098
708	N12	Cefoxitin sodium	32186	14513	27236	24645	9117	12.197	12.759	12.6563	12.5374	0.299268	0.0041633	0.00661476	0.0054707	0.00541625	0.541625	0.122664	0.617505	0.536416	0.568072	0.573997	57.3997	4.08679
709	N13	Ethosuximide	30164	11318	14048	18510	10185	12.3446	12.6773	12.6776	12.5665	0.192177	0.00484021	0.00795194	0.00676253	0.00651822	0.651822	0.157018	0.598594	0.547712	0.551965	0.56609	56.609	2.82296
710	N14	Potassium acetate	25762	18767	24671	23067	3763	12.3552	12.6166	12.6225	12.5314	0.152683	0.00458039	0.00596792	0.00526934	0.00527255	0.527255	0.0693772	0.58695	0.550115	0.568481	0.568515	56.8515	1.84176
711	N15	Dantrolene sodium hemiheptahydrate	26998	12507	13172	17559	8181	12.5262	12.7375	12.8564	12.7067	0.167262	0.00403734	0.00751579	0.00675676	0.00610329	0.610329	0.182898	0.594896	0.559687	0.570756	0.575113	57.5113	1.80045
712	N16	Cefetamet pivoxil hydrochloride	25037	24515	16685	22079	4679	12.4247	12.3754	12.5671	12.4557	0.0995517	0.0079083	0.00730165	0.00934971	0.00818655	0.818655	0.1052	0.534529	0.539343	0.528738	0.534204	53.4204	0.530992
713	N17	Trihexyphenidyl hydrochloride	29278	16870	18837	21662	6669	12.2056	12.6698	12.5519	12.4758	0.241284	0.00553316	0.006639	0.00605192	0.0060747	0.60747	0.0553271	0.558201	0.556254	0.554122	0.556192	55.6192	0.203994
714	N18	Cephapirin Benzathine	29853	9814	19176	19614	10027	12.4762	12.6662	12.813	12.6518	0.168851	0.00381871	0.0100876	0.00594493	0.00661709	0.661709	0.318805	0.569022	0.509476	0.561379	0.546626	54.6626	3.23984
715	N19	Bronopol	33754	21580	14790	23375	9609	12.0437	11.8768	12.6984	12.2063	0.434261	0.00426616	0.00926784	0.00709939	0.0068778	0.68778	0.250819	0.556408	0.572289	0.545368	0.558022	55.8022	1.35327
716	N20	Linalool	30498	11044	25130	22224	10047	12.2837	12.8195	12.5824	12.5619	0.268505	0.00504951	0.00814922	0.004616	0.00593824	0.593824	0.192699	0.570988	0.544368	0.555153	0.556836	55.6836	1.33897
717	N21	Diiodohydroxyquinoline	17575	1124	18096	12265	9652	11.5814	12.5091	12.2283	12.1063	0.475756	0.00876245	0.0204626	0.0079023	0.0123758	1.23758	0.70166	0.515277	0.364769	0.542219	0.474088	47.4088	9.56273
718	N22	Propantheline bromide	31795	19837	30615	27416	6590	12.2865	12.7205	12.4173	12.4748	0.2226	0.00481208	0.00514191	0.00493222	0.00496207	0.496207	0.0166928	0.551156	0.560619	0.57155	0.561108	56.1108	1.02058
719	N23	NA	34036	5568	23343	20982	14380	11.9665	12.7107	12.5104	12.3959	0.385101	0.00587613	0.00933908	0.00766825	0.00762782	0.762782	0.173183	0.60154	0.519935	0.542347	0.554607	55.4607	4.2161
720	N24	NA	21028	11999	27696	20241	7878	12.573	12.7153	12.5175	12.6019	0.102014	0.00480312	0.00966747	0.00671577	0.00706212	0.706212	0.24506	0.567149	0.527044	0.556398	0.550197	55.0197	2.0759
721	O01	NA	33329	20920	13424	22558	10053	12.1105	12.5823	12.6697	12.4542	0.300807	0.00456059	0.00444551	0.00946067	0.00615559	0.615559	0.286286	0.567254	0.548662	0.54857	0.554828	55.4828	1.07608
722	O02	NA	30970	23583	10734	21762	10240	12.2308	12.528	12.9301	12.563	0.350983	0.00377785	0.00513082	0.00773244	0.00554703	0.554703	0.200988	0.564288	0.564856	0.567449	0.565531	56.5531	0.168525
723	O03	Cefepime Dihydrochloride Monohydrate	30604	17238	28733	25525	7237	12.2387	12.607	12.3656	12.4038	0.187122	0.00509737	0.00748347	0.00588174	0.00615419	0.615419	0.121616	0.565122	0.532892	0.54293	0.546981	54.6981	1.64925
724	O04	Amfenac Sodium Monohydrate	27886	19098	11771	19585	8069	12.8722	12.7253	12.7527	12.7834	0.0780915	0.00362189	0.0077495	0.00858041	0.0066506	0.66506	0.265564	0.619845	0.562415	0.543964	0.575408	57.5408	3.9574
725	O05	Ramosetron Hydrochloride	24999	19160	10966	18375	7049	12.3794	12.6454	12.6749	12.5666	0.162797	0.00560022	0.00709812	0.00848076	0.0070597	0.70597	0.144065	0.577903	0.540919	0.533102	0.550641	55.0641	2.39307
726	O06	Cetylpyridinium Chloride	2521	961	867	1450	929	11.352	11.1757	11.0755	11.2011	0.13995	0.0273701	0.0676379	0.0553633	0.0501238	5.01238	2.06389	0.241174	0.185224	0.178777	0.201725	20.1725	3.43156
727	O07	Lumefantrine	22356	18335	26161	22284	3913	12.2208	12.3918	12.5077	12.3734	0.144346	0.00594919	0.00752659	0.00611597	0.00653058	0.653058	0.0866588	0.554214	0.515299	0.535568	0.535027	53.5027	1.94632
728	O08	Penciclovir	37134	10658	32323	26705	14104	12.0568	12.817	12.2483	12.374	0.39535	0.00366241	0.00938262	0.00782724	0.00695743	0.695743	0.295764	0.571363	0.532182	0.53612	0.546555	54.6555	2.15744
729	O09	Piribedil	25460	8420	15799	16560	8545	12.4647	12.8206	12.6538	12.6463	0.178054	0.00428122	0.00902613	0.00765871	0.00698869	0.698869	0.244238	0.577651	0.548812	0.539844	0.555436	55.5436	1.97546
730	O10	Broxyquinoline	681	835	1060	859	191	14.5773	14.6739	14.8938	14.715	0.162241	0.0367107	0.0335329	0.0386792	0.0363076	3.63076	0.259673	0.298091	0.269461	0.304717	0.290756	29.0756	1.87375
731	O11	Methacholine chloride	19521	15323	24982	19942	4843	12.5375	12.6281	12.3691	12.5116	0.131398	0.00594232	0.00848398	0.00688496	0.00710375	0.710375	0.128488	0.552277	0.528552	0.552278	0.544369	54.4369	1.36979
732	O12	Loxapine Succinate	27891	9143	25941	20992	10307	12.3531	12.5476	12.2194	12.3734	0.165031	0.00505539	0.0107186	0.00620639	0.00732679	0.732679	0.299322	0.572586	0.499508	0.540496	0.53753	53.753	3.66293
733	O13	Benactyzine hydrochloride	28273	17949	7679	17967	10297	12.3454	12.4027	12.4476	12.3985	0.0512391	0.00403212	0.00713132	0.0134132	0.00819221	0.819221	0.477968	0.572914	0.538526	0.519859	0.543766	54.3766	2.69128
734	O14	Sulconazole Nitrate	2970	3300	1589	2620	908	12.2697	12.0317	11.9661	12.0892	0.159772	0.0154882	0.020303	0.0302077	0.0219996	2.19996	0.750497	0.275084	0.249394	0.22404	0.249506	24.9506	2.55221
735	O15	Moxidectin	29391	15824	24496	23237	6871	12.2447	12.6136	12.4189	12.4257	0.18453	0.00500153	0.00752022	0.00665415	0.00639197	0.639197	0.127965	0.550202	0.519654	0.535067	0.534974	53.4974	1.52746
736	O16	Carprofen	18287	14817	11421	14842	3433	13.6757	13.8549	13.9189	13.8165	0.126046	0.00524963	0.00668151	0.00682953	0.00625356	0.625356	0.0872569	0.649095	0.635486	0.634445	0.639676	63.9676	0.817408
737	O17	Imperatorin	19304	11965	17581	16283	3838	12.4836	12.7464	12.5417	12.5906	0.138024	0.00595732	0.00852486	0.00693931	0.0071405	0.71405	0.129554	0.553719	0.553364	0.542631	0.549905	54.9905	0.630166
738	O18	Penfluridol	29236	22145	24869	25417	3577	11.7542	11.5842	11.6245	11.6543	0.0887964	0.00625941	0.0121021	0.00961036	0.00932394	0.932394	0.293184	0.498392	0.462091	0.48281	0.481098	48.1098	1.82113
739	O19	Tanshinone IIA sulfonate (sodium)	22231	14817	10656	15901	5863	11.955	11.8042	11.7808	11.8466	0.0945216	0.00899645	0.00904367	0.00975976	0.00926662	0.926662	0.042772	0.509739	0.530134	0.484422	0.508098	50.8098	2.29003
740	O20	Doxofylline	42548	8464	28302	26438	17118	11.6704	12.6633	12.3553	12.2296	0.508248	0.00314938	0.0107514	0.00494665	0.00628248	0.628248	0.397317	0.588418	0.518431	0.555508	0.554119	55.4119	3.50141
741	O21	NA	18873	4892	19784	14516	8347	12.6771	12.7307	12.6984	12.702	0.0270031	0.00577545	0.0134914	0.00657097	0.00861261	0.861261	0.424385	0.563344	0.50879	0.549181	0.540438	54.0438	2.83086
742	O22	Sulfacetamide Sodium	36136	16585	27136	26619	9786	12.108	12.6267	12.4301	12.3883	0.261881	0.0050642	0.00596925	0.00482753	0.005287	0.5287	0.0602582	0.560134	0.537353	0.554651	0.550713	55.0713	1.18901
743	O23	NA	24819	14431	17101	18784	5395	12.5411	12.4396	12.5584	12.513	0.0641986	0.00503646	0.00886979	0.00526285	0.0063897	0.63897	0.21508	0.565454	0.505994	0.540319	0.537256	53.7256	2.98481
744	O24	NA	27518	12952	35830	25433	11581	12.3471	12.6995	12.1215	12.3894	0.291306	0.00646849	0.00741198	0.00647502	0.00678517	0.678517	0.0542849	0.551239	0.536365	0.553028	0.546877	54.6877	0.914787
745	P01	NA	34713	15032	20932	23559	10100	12.0352	12.6781	12.6226	12.4453	0.356246	0.0030248	0.0072512	0.00506402	0.00511334	0.511334	0.211363	0.576844	0.556746	0.565498	0.566363	56.6363	1.00773
746	P02	NA	30824	6051	24867	20581	12931	12.1365	12.6227	12.3802	12.3798	0.243124	0.00499611	0.0156999	0.00804279	0.00957959	0.957959	0.551489	0.562841	0.49215	0.5414	0.53213	53.213	3.62455
747	P03	Dapson	30745	18673	14568	21329	8409	12.1782	12.5109	12.6887	12.4593	0.25912	0.00676533	0.0082472	0.0113948	0.00880246	0.880246	0.236417	0.56484	0.529053	0.543726	0.545873	54.5873	1.79899
748	P04	Cefcapene Pivoxil Hydrochloride	34670	10883	25424	23659	11991	11.9601	12.4948	12.4837	12.3128	0.30554	0.00623017	0.0102913	0.0060966	0.00753935	0.753935	0.238418	0.543986	0.514932	0.540906	0.533275	53.3275	1.59601
749	P05	(+/-)-Sulfinpyrazone	28128	15413	17407	20316	6838	12.2382	12.6148	12.5507	12.4679	0.20148	0.00636377	0.00759099	0.00752571	0.00716016	0.716016	0.0690466	0.577929	0.559852	0.544264	0.560682	56.0682	1.68482
750	P06	Nicarbazin	32041	31396	20581	28006	6438	12.2057	12.3256	12.5681	12.3665	0.184662	0.00493118	0.0039177	0.00777416	0.00554101	0.554101	0.199925	0.56874	0.569786	0.559205	0.56591	56.591	0.583044
751	P07	Resorcinol	30318	20192	26855	25788	5147	12.2169	12.6594	12.4486	12.4416	0.221297	0.00481562	0.00648772	0.00592069	0.00574134	0.574134	0.0850353	0.587242	0.563936	0.56496	0.572046	57.2046	1.317
752	P08	Robenidine Hydrochoride	9614	5157	4547	6439	2766	12.3245	12.1723	12.2473	12.2481	0.0761241	0.0225713	0.0325771	0.0290301	0.0280595	2.80595	0.507304	0.326399	0.306961	0.288542	0.307301	30.7301	1.89308
753	P09	Dextromethorphan hydrobromide hydrate	31009	5909	18789	18569	12551	12.2287	12.5663	12.6923	12.4958	0.239678	0.00454707	0.0137079	0.00649316	0.00824938	0.824938	0.482633	0.583734	0.500592	0.571026	0.551784	55.1784	4.47862
754	P10	Rabeprazole	28047	16374	25282	23234	6100	12.2674	12.6669	12.5544	12.4963	0.205985	0.00631083	0.00873336	0.00660549	0.00721656	0.721656	0.132182	0.571576	0.529315	0.555217	0.552036	55.2036	2.13096
755	P11	Chlorotrianisene	18167	16676	10097	14980	4294	12.5746	12.5525	12.7829	12.6367	0.12715	0.00577971	0.0083953	0.00940873	0.00786125	0.786125	0.187253	0.549348	0.541737	0.542042	0.544376	54.4376	0.430877
756	P12	Perospirone hydrochloride	23995	17577	31056	24209	6742	12.4832	12.7032	12.3378	12.508	0.183977	0.00487602	0.00790806	0.00511978	0.00596795	0.596795	0.16846	0.584163	0.547192	0.560826	0.56406	56.406	1.86966
757	P13	Desogestrel	33839	23344	17710	24964	8186	11.9809	12.3809	12.5453	12.3023	0.290272	0.00357576	0.00522618	0.0083004	0.00570078	0.570078	0.239781	0.583942	0.553718	0.552343	0.563334	56.3334	1.78596
758	P14	Latamoxef sodium	27112	9768	15128	17336	8880	12.523	12.8113	12.783	12.7058	0.158924	0.00413101	0.00829238	0.00641195	0.00627845	0.627845	0.20839	0.583985	0.554566	0.55427	0.564274	56.4274	1.70711
759	P15	Fluphenazine dihydrochloride	27075	18659	16801	20845	5475	12.2902	12.4628	12.4534	12.4021	0.0970285	0.00498615	0.00841417	0.00744003	0.00694678	0.694678	0.176644	0.589474	0.53229	0.530087	0.550617	55.0617	3.36688
760	P16	Tacrolimus (FK506)	28850	22261	19176	23429	4942	11.956	11.9664	12.1426	12.0216	0.104877	0.00741768	0.0107363	0.0101168	0.00942358	0.942359	0.176456	0.517886	0.491353	0.498488	0.502575	50.2575	1.37307
761	P17	Nitroxoline	852	507	856	738	200	13.9372	13.0384	13.8801	13.6186	0.503253	0.0516432	0.0828402	0.046729	0.0604041	6.04041	1.9585	0.241784	0.207101	0.281542	0.243476	24.3476	3.72495
762	P18	Meropenem Trihydrate	27119	9206	18533	18286	8959	12.299	12.785	12.7417	12.6086	0.268916	0.00494118	0.00803824	0.00658285	0.00652076	0.652076	0.154946	0.545411	0.554638	0.563319	0.554456	55.4456	0.895565
763	P19	Clioquinol	1418	185	277	627	687	13.5968	12.6523	12.9207	13.0566	0.4867	0.0267983	0.118919	0.0974729	0.0810634	8.10634	4.82028	0.260226	0.124324	0.202166	0.195572	19.5572	6.81902
764	P20	Bedaquiline fumarate	39043	21814	38112	32990	9690	11.0896	11.3899	11.129	11.2028	0.163188	0.0108598	0.0120106	0.0102068	0.0110257	1.10257	0.0913312	0.458085	0.443614	0.454765	0.452155	45.2155	0.758017
765	P21	Fenoldopam mesylate	36412	3172	15196	18260	16830	13.2141	12.9017	12.7055	12.9404	0.256502	0.00560255	0.0157629	0.00697552	0.009447	0.9447	0.551266	0.675958	0.492119	0.563833	0.577303	57.7303	9.26573
766	P22	Neticonazole Hydrochloride	5463	2669	3775	3969	1407	11.6948	11.7637	11.9489	11.8025	0.131423	0.011166	0.0183589	0.0235762	0.0177004	1.77004	0.623122	0.306425	0.272761	0.287152	0.28878	28.878	1.68907
767	P23	NA	27468	23919	17809	23065	4886	12.3858	12.5251	12.8109	12.5739	0.216704	0.0048784	0.00543501	0.00567129	0.00532823	0.532823	0.0407084	0.56382	0.567917	0.584255	0.571997	57.1997	1.08115
768	P24	NA	24848	20420	28970	24746	4276	12.3532	12.5628	12.489	12.4683	0.106281	0.00466838	0.00656219	0.00483259	0.00535439	0.535439	0.104921	0.574895	0.55	0.592164	0.572353	57.2353	2.11968
769	A01	NA	31424	35090	34692	33735	2012	12.11	11.9795	11.9072	11.9989	0.102816	0.00480524	0.0061271	0.00550559	0.00547931	0.547931	0.066132	0.535387	0.51764	0.535484	0.529504	52.9504	1.0274
770	A02	NA	30312	22195	26335	26281	4059	12.3051	12.5582	12.2462	12.3698	0.16579	0.00501452	0.00612751	0.00489842	0.00534682	0.534682	0.0678585	0.549419	0.544132	0.542054	0.545202	54.5202	0.379737
771	A03	Buparvaquone	34230	30436	33967	32878	2119	11.9479	12.2618	11.9505	12.0534	0.18046	0.00633947	0.00571691	0.0051815	0.00574596	0.574596	0.057953	0.52492	0.538507	0.540937	0.534788	53.4788	0.8632
772	A04	Desipramine Hydrochloride	25990	30467	30689	29049	2651	12.3258	12.1292	12.0434	12.1661	0.144763	0.0050404	0.00538287	0.00423604	0.00488644	0.488644	0.0588712	0.552482	0.548068	0.549187	0.549912	54.9912	0.229434
773	A05	Febantel	33282	28843	29172	30432	2473	12.2085	12.4544	12.107	12.2566	0.178643	0.00585902	0.00565128	0.00668449	0.00606493	0.606493	0.0546515	0.55177	0.543598	0.544392	0.546587	54.6587	0.450626
774	A06	Tegaserod Maleate	28311	24318	19330	23986	4500	12.2096	12.245	12.2489	12.2345	0.0216417	0.00554555	0.00785426	0.00693223	0.00677735	0.677735	0.116213	0.548974	0.527552	0.518262	0.531596	53.1596	1.57504
775	A07	Pimecrolimus	26620	33621	33414	31218	3984	11.8131	11.5792	11.5126	11.635	0.157796	0.0136364	0.00978555	0.00834979	0.0105906	1.05906	0.273368	0.496844	0.510782	0.49994	0.502522	50.2522	0.731871
776	A08	Chloramphenicol sodium succinate	27817	29652	26099	27856	1777	12.1081	12.1613	12.11	12.1265	0.0301916	0.00758529	0.00792527	0.0051343	0.00688162	0.688162	0.152274	0.540317	0.542156	0.542741	0.541738	54.1738	0.126485
777	A09	Efinaconazole	5679	4870	6456	5668	793	11.4001	11.3069	11.2072	11.3047	0.0964896	0.0209544	0.0195072	0.0151797	0.0185471	1.85471	0.300469	0.249164	0.250103	0.245198	0.248155	24.8155	0.260317
778	A10	Clindamycin alcoholate	31479	29234	30940	30551	1172	12.0724	12.2276	11.858	12.0526	0.185573	0.00660758	0.00643087	0.00562379	0.00622074	0.622075	0.0524476	0.547762	0.547753	0.528474	0.54133	54.133	1.1133
779	A11	Rosuvastatin	13336	12216	13309	12954	639	11.2939	11.255	11.1181	11.2224	0.0923211	0.0118476	0.0112148	0.00939214	0.0108182	1.08182	0.127489	0.422391	0.423379	0.442933	0.429568	42.9568	1.15856
780	A12	(-)-Sparteine Sulfate	34183	21642	33374	29733	7019	12.0089	12.4945	11.9576	12.1536	0.296258	0.00526578	0.00600684	0.00551327	0.0055953	0.55953	0.0377279	0.546792	0.54214	0.544316	0.544416	54.4416	0.232761
781	A13	Ceforanide	33118	30982	28436	30845	2344	12.0469	12.1303	12.094	12.0904	0.0418226	0.00661272	0.00784326	0.00836967	0.00760855	0.760855	0.0901687	0.532037	0.520302	0.538613	0.530317	53.0317	0.927578
782	A14	Disopyramide	25000	25068	26360	25476	766	12.2881	12.3637	12.157	12.2696	0.10457	0.00564	0.00682145	0.00698027	0.00648057	0.648057	0.0732276	0.55044	0.55154	0.559294	0.553758	55.3758	0.482603
783	A15	Rafoxanide	28164	31251	33037	30817	2465	12.4187	12.0638	12.1445	12.209	0.18606	0.00653316	0.00777575	0.00617489	0.00682794	0.682794	0.0840151	0.554928	0.537871	0.549656	0.547485	54.7485	0.873357
784	A16	Penicillin G Procaine	27949	21131	24171	24417	3416	12.0541	12.4857	12.1877	12.2425	0.220945	0.00930266	0.00676731	0.00521286	0.00709427	0.709428	0.206441	0.509571	0.538877	0.540358	0.529602	52.9602	1.73631
785	A17	Tylosin	31282	29105	28954	29780	1303	12.1523	12.2295	12.0906	12.1575	0.0695697	0.00559427	0.00766191	0.00766733	0.00697451	0.697451	0.119532	0.544211	0.530905	0.522898	0.532671	53.2671	1.07654
786	A18	NA	26434	28329	27787	27517	976	12.2264	12.2848	12.0218	12.1777	0.13808	0.00639328	0.00695401	0.00770144	0.00701624	0.701624	0.0656298	0.540516	0.530975	0.525677	0.53239	53.239	0.751968
787	A19	Cefotiam hydrochloride	24147	29081	22466	25231	3438	12.272	12.2118	12.2517	12.2452	0.0306226	0.00766141	0.00845913	0.00703285	0.0077178	0.77178	0.0714811	0.534476	0.520512	0.525416	0.526801	52.6801	0.708463
788	A20	Ilaprazole sodium	26064	23818	15461	21781	5587	12.5557	12.5226	12.9398	12.6727	0.231893	0.00767342	0.00919473	0.00620917	0.00769244	0.769244	0.149287	0.544467	0.514905	0.546666	0.535346	53.5346	1.77368
789	A21	Crisaborole (AN2728)	14009	16490	20998	17166	3543	12.3721	12.3987	12.0518	12.2742	0.193085	0.0134913	0.0150394	0.0121916	0.0135741	1.35741	0.142569	0.493397	0.466586	0.486523	0.482168	48.2168	1.39259
790	A22	Tropisetron	32682	28411	25850	28981	3451	12.0649	12.1959	12.2054	12.1554	0.0784997	0.00795545	0.00809546	0.00738878	0.00781323	0.781323	0.0374189	0.534239	0.529091	0.530522	0.531284	53.1284	0.265729
791	A23	NA	28019	31920	17683	25874	7357	12.2015	12.0662	12.428	12.2319	0.182835	0.00660266	0.00877193	0.007691	0.00768853	0.768853	0.108464	0.536208	0.509492	0.536052	0.527251	52.7251	1.53791
792	A24	NA	30271	27755	30153	29393	1420	12.0883	12.0938	11.8754	12.0192	0.124508	0.00888639	0.0119618	0.0102146	0.0103543	1.03543	0.154246	0.532126	0.50027	0.517594	0.516663	51.6663	1.59485
793	B01	NA	25409	35332	27685	29475	5198	12.3015	11.991	12.1828	12.1585	0.156665	0.00661183	0.00512284	0.00476793	0.00550086	0.550086	0.0978354	0.546775	0.551709	0.544302	0.547595	54.7595	0.377134
794	B02	NA	22515	21321	26142	23326	2511	12.2785	12.5763	11.944	12.2663	0.316286	0.0053742	0.00680081	0.0058144	0.00599647	0.599647	0.0730525	0.554963	0.548849	0.525017	0.542943	54.2943	1.58224
795	B03	Vinpocetine	17228	24376	29087	23564	5971	12.4004	12.5263	12.0832	12.3366	0.228314	0.00586255	0.00455366	0.00684154	0.00575258	0.575258	0.11479	0.545159	0.562767	0.543989	0.550638	55.0638	1.05199
796	B04	NA	23095	36078	21827	27000	7887	12.5024	11.9932	12.5759	12.3572	0.317335	0.00445984	0.00363102	0.00389426	0.00399504	0.399504	0.04235	0.561377	0.570264	0.573556	0.568399	56.8399	0.630003
797	B05	Itraconazole	4843	8208	6955	6669	1701	11.8203	12.0197	11.9539	11.9313	0.101591	0.0158992	0.0123051	0.015816	0.0146734	1.46734	0.205148	0.238902	0.265716	0.256937	0.253852	25.3852	1.36711
798	B06	NA	25162	25610	22991	24588	1401	12.3481	12.4786	12.313	12.3799	0.087256	0.00528575	0.00472472	0.00439302	0.00480116	0.480116	0.0451245	0.556395	0.563725	0.542691	0.55427	55.427	1.0677
799	B07	Norfloxacin	33025	24941	26626	28197	4265	12.0764	12.4848	12.2155	12.2589	0.207614	0.00566238	0.00501183	0.00563359	0.00543593	0.543593	0.0367567	0.545223	0.567299	0.552129	0.554884	55.4884	1.12926
800	B08	NA	34500	27857	14286	25548	10303	12.0304	12.1325	12.3899	12.1842	0.185266	0.00457971	0.00775389	0.00678986	0.00637449	0.637449	0.162735	0.569681	0.547475	0.545639	0.554265	55.4265	1.33823
801	B09	Flubendazole	26761	25792	26919	26491	610	12.2331	12.2745	12.0488	12.1855	0.120151	0.0063899	0.00507909	0.00546083	0.00564327	0.564327	0.0674177	0.552932	0.548193	0.552101	0.551075	55.1075	0.253015
802	B10	NA	26174	25613	25457	25748	377	12.3212	12.3319	12.0957	12.2496	0.133369	0.00618935	0.00566119	0.00534234	0.00573096	0.573096	0.0427792	0.54856	0.578769	0.54323	0.556853	55.6853	1.91659
803	B11	7-Aminocephalosporanic acid	24513	27528	25472	25838	1540	12.3565	12.3305	12.156	12.281	0.109023	0.00514013	0.00443185	0.00549623	0.00502274	0.502274	0.0541814	0.56007	0.577121	0.550251	0.562481	56.2481	1.35964
804	B12	NA	23712	32675	27075	27821	4528	12.3107	12.0925	12.0916	12.1649	0.126206	0.00607287	0.0048049	0.00550323	0.00546033	0.546033	0.0635076	0.548203	0.557154	0.546925	0.550761	55.0761	0.557325
805	B13	Sodium Houttuyfonate	31654	34468	26779	30967	3890	11.9818	12.0379	12.0368	12.0189	0.0320581	0.00454919	0.00562841	0.00601217	0.00539659	0.539659	0.0758542	0.563752	0.559998	0.538482	0.554077	55.4077	1.36358
806	B14	NA	28092	23778	18172	23347	4974	12.236	12.2675	12.2912	12.2649	0.0277125	0.00704827	0.00630835	0.0070438	0.00680014	0.680014	0.0425908	0.545814	0.552191	0.548371	0.548792	54.8792	0.320944
807	B15	Amantadine	32133	32297	32562	32331	216	11.9668	12.1767	11.8487	11.9974	0.166099	0.00802913	0.00526365	0.00598858	0.00642712	0.642712	0.143395	0.540472	0.566399	0.548216	0.551696	55.1696	1.33092
808	B16	NA	26666	27125	25812	26534	666	12.0621	12.2749	12.1517	12.1629	0.106879	0.00727518	0.00611982	0.00588873	0.00642791	0.642791	0.07428	0.546426	0.550304	0.554083	0.550271	55.0271	0.382871
809	B17	Risperidone	24332	23597	29573	25834	3259	12.25	12.4611	12.0937	12.2683	0.184385	0.00743876	0.00572107	0.00656004	0.00657329	0.657329	0.0858925	0.538509	0.550875	0.538836	0.54274	54.274	0.704706
810	B18	NA	18666	29835	17770	22090	6722	12.5708	12.1597	12.2691	12.3332	0.212953	0.00487517	0.00603318	0.00703433	0.00598089	0.598089	0.108053	0.559252	0.536316	0.531064	0.542211	54.2211	1.49902
811	B19	Oxibendazole	23213	28480	26004	25899	2635	12.3792	12.1846	12.2128	12.2589	0.105172	0.00689269	0.00698736	0.00688356	0.0069212	0.69212	0.0057476	0.540258	0.534691	0.538802	0.537917	53.7917	0.288689
812	B20	NA	26185	29691	28186	28021	1759	12.3095	12.1515	12.1561	12.2057	0.0898931	0.00756158	0.00717389	0.00542823	0.00672123	0.672123	0.113643	0.542563	0.526961	0.55336	0.540961	54.0961	1.32721
813	B21	Sitafloxacin Hydrate	25449	29414	29761	28208	2396	12.241	12.2259	12.1261	12.1976	0.0624493	0.00675861	0.00628952	0.00510736	0.00605183	0.605183	0.0850904	0.527761	0.547732	0.545949	0.540481	54.0481	1.10516
814	B22	NA	30742	27450	22191	26794	4313	12.1225	12.2616	12.3585	12.2475	0.118649	0.00614794	0.00466302	0.00775089	0.00618728	0.618728	0.154431	0.541604	0.561858	0.529224	0.544229	54.4229	1.64747
815	B23	NA	27100	32984	24831	28305	4208	12.1732	12.1859	12.3259	12.2283	0.0846976	0.00505535	0.00472957	0.00539648	0.00506047	0.506047	0.0333487	0.551587	0.549933	0.545608	0.549043	54.9043	0.308709
816	B24	NA	31403	35609	28876	31963	3401	11.91	11.7723	12.0392	11.9072	0.13348	0.00840684	0.00775085	0.00793046	0.00802938	0.802938	0.0338999	0.528071	0.525232	0.53844	0.530581	53.0581	0.69526
817	C01	NA	28899	35215	26300	30138	4585	12.2782	12.0614	12.1654	12.1683	0.108437	0.00491367	0.00482749	0.0051711	0.00497075	0.497075	0.0178779	0.566352	0.557518	0.544753	0.556208	55.6208	1.08589
818	C02	NA	27056	28838	24763	26886	2043	12.3174	12.3063	12.3567	12.3268	0.0264665	0.00413956	0.00450794	0.00432096	0.00432282	0.432282	0.0184196	0.560135	0.556245	0.557687	0.558022	55.8022	0.196622
819	C03	Granisetron	22259	28951	25979	25730	3353	12.4017	12.4424	12.1803	12.3415	0.141034	0.00597511	0.00407585	0.00515801	0.00506966	0.506966	0.0952707	0.569343	0.577424	0.543862	0.563543	56.3543	1.75163
820	C04	Midecamycin	30090	25792	25715	27199	2504	12.2161	12.4224	12.3489	12.3291	0.104576	0.00578265	0.00697891	0.00602761	0.00626306	0.626306	0.0631928	0.543503	0.565602	0.548901	0.552669	55.2669	1.1521
821	C05	Donepezil	26496	34235	28839	29857	3969	12.1995	12.1605	12.0671	12.1424	0.0680338	0.0058122	0.00595881	0.00638025	0.00605042	0.605042	0.0294897	0.557216	0.560859	0.551441	0.556505	55.6505	0.474909
822	C06	Econazole	3460	3134	3994	3529	434	11.9545	12.0404	11.7083	11.9011	0.17238	0.0182081	0.0159541	0.0145218	0.016228	1.6228	0.185836	0.264451	0.280153	0.3002	0.281601	28.1601	1.79187
823	C07	SulfadiMethoxine sodium	21877	29516	24618	25337	3870	12.5802	12.3836	12.2841	12.4159	0.15066	0.0067651	0.00514975	0.0049151	0.00560998	0.560998	0.100721	0.56132	0.589443	0.554797	0.56852	56.852	1.84109
824	C08	Ropivacaine	27698	29764	24508	27323	2648	12.2121	12.2739	12.2382	12.2414	0.0310219	0.00566828	0.00530843	0.00587563	0.00561745	0.561745	0.0287	0.558921	0.602876	0.55639	0.572729	57.2729	2.61387
825	C09	4-Aminopyridine	25320	29471	22112	25634	3690	12.3733	12.067	12.2853	12.2419	0.157708	0.0056872	0.00539513	0.00642185	0.00583473	0.583473	0.0529019	0.5547	0.563266	0.554179	0.557381	55.7381	0.510252
826	C10	2ÃÆâ°â¬Â¢-deoxyuridine	29035	31075	34587	31566	2808	12.1598	11.9928	11.778	11.9769	0.191391	0.00616497	0.00637168	0.00731489	0.00661718	0.661718	0.0613007	0.559738	0.571521	0.536762	0.556007	55.6007	1.76769
827	C11	Delamanid	26250	30426	32323	29666	3107	12.1608	12.202	11.8587	12.0738	0.187419	0.00655238	0.00614606	0.00544504	0.00604783	0.604783	0.0560168	0.546552	0.565076	0.548742	0.553457	55.3457	1.01218
828	C12	Kasugamycin hydrochloride	27960	26239	30403	28201	2092	12.1427	12.3005	11.8881	12.1104	0.208101	0.00586552	0.00575479	0.00605203	0.00589078	0.589078	0.0150222	0.544778	0.577842	0.545933	0.556184	55.6184	1.8765
829	C13	Isoprinosine	30087	40477	28791	33118	6406	12.1029	11.7605	12.0644	11.9759	0.187567	0.0049523	0.00449638	0.00725921	0.0055693	0.55693	0.148116	0.564197	0.611631	0.541454	0.572427	57.2427	3.58053
830	C14	Tilmicosin phosphate	26896	27691	29642	28076	1413	12.4005	12.4608	11.9188	12.26	0.297083	0.00475907	0.00530858	0.00580258	0.00529008	0.529008	0.0521999	0.557443	0.570727	0.541799	0.556656	55.6656	1.44801
831	C15	Milbemycin Oxime	27226	31625	17707	25519	7114	12.3309	12.2772	12.4687	12.3589	0.0987587	0.00532579	0.00607115	0.00649461	0.00596385	0.596385	0.0591749	0.562183	0.563858	0.544474	0.556838	55.6838	1.07405
832	C16	Vortioxetine	26434	30874	20645	25984	5129	12.1719	12.0872	12.2809	12.18	0.0970958	0.00537187	0.00537669	0.00712037	0.00595631	0.595631	0.100811	0.556064	0.550496	0.554081	0.553547	55.3547	0.282245
833	C17	Pramipexole dihydrochloride	25019	28157	29323	27500	2226	12.2739	12.4103	12.076	12.2534	0.168069	0.00515608	0.0065703	0.00763905	0.00645515	0.645515	0.124549	0.558056	0.588486	0.544249	0.563597	56.3597	2.26333
834	C18	Dimetridazole	20673	21997	17767	20146	2164	12.3484	12.7198	12.5745	12.5476	0.187149	0.00648188	0.00445515	0.00506557	0.0053342	0.53342	0.103973	0.553572	0.602764	0.555862	0.570733	57.0733	2.77635
835	C19	Acotiamide	25067	32228	29299	28865	3600	12.2545	12.137	12.0192	12.1369	0.117619	0.00638289	0.00803649	0.0108877	0.00843571	0.843571	0.22788	0.559501	0.555697	0.521622	0.545606	54.5606	2.08581
836	C20	Phthalylsulfathiazole	32160	24260	26711	27710	4044	11.4586	12.3815	12.1545	11.9982	0.480876	0.00917289	0.00618302	0.0067388	0.0073649	0.73649	0.159023	0.567537	0.555853	0.530119	0.55117	55.117	1.91439
837	C21	Pralidoxime Iodide	29532	28950	20781	26421	4893	12.1665	12.2697	12.3772	12.2711	0.105372	0.00568874	0.00580311	0.00779558	0.00642914	0.642915	0.118475	0.566369	0.570639	0.544584	0.560531	56.0531	1.39742
838	C22	Pravastatin	31049	27240	24752	27680	3172	12.0023	12.3687	12.0874	12.1528	0.191758	0.00634481	0.00679148	0.0053329	0.0061564	0.61564	0.0747321	0.53976	0.541557	0.537128	0.539482	53.9482	0.222718
839	C23	NA	28987	29199	25037	27741	2344	12.2517	12.0248	12.3665	12.2143	0.17387	0.00693414	0.00691805	0.00515237	0.00633485	0.633485	0.102409	0.547349	0.536251	0.554619	0.546073	54.6073	0.925018
840	C24	NA	23598	32819	29767	28728	4697	12.2642	11.9043	12.0636	12.0774	0.180383	0.00822104	0.00944575	0.00792824	0.00853168	0.853168	0.0805033	0.541317	0.524117	0.537609	0.534348	53.4348	0.905183
841	D01	NA	28550	38047	35278	33958	4884	12.1382	12.1029	11.9475	12.0629	0.101451	0.00476357	0.00339054	0.00425194	0.00413535	0.413535	0.06939	0.548722	0.569375	0.548784	0.555627	55.5627	1.19061
842	D02	NA	20303	34113	26737	27051	6910	12.401	12.0614	12.2131	12.2251	0.170103	0.00556568	0.00357635	0.00407675	0.00440626	0.440626	0.103479	0.554352	0.556357	0.571904	0.560871	56.0871	0.960755
843	D03	Trazodone HCl	19303	26018	21379	22233	3438	12.693	12.6395	12.4064	12.5796	0.152402	0.0048179	0.00365132	0.00584686	0.00477203	0.477203	0.109849	0.567736	0.609578	0.546518	0.57461	57.461	3.20874
844	D04	NA	12965	29968	27822	23585	9260	12.681	12.4313	12.1303	12.4142	0.275762	0.00663324	0.0038708	0.00481633	0.00510679	0.510679	0.140394	0.554339	0.60598	0.561211	0.573843	57.3843	2.80425
845	D05	Camptothecin	28462	32406	27840	29569	2476	12.3103	12.4555	12.1745	12.3134	0.140534	0.00551613	0.00435105	0.00499282	0.00495333	0.495333	0.0583543	0.559413	0.585046	0.55704	0.567166	56.7166	1.55297
846	D06	NA	23864	31119	24000	26328	4150	12.3732	12.2833	12.387	12.3478	0.0563471	0.00527992	0.00417751	0.00666667	0.0053747	0.53747	0.124728	0.562772	0.592596	0.563583	0.572984	57.2984	1.69895
847	D07	Sulfapyridine	26387	30858	29631	28959	2310	12.2692	12.1924	12.0199	12.1605	0.127649	0.00579831	0.00476376	0.00523101	0.00526436	0.526436	0.0518082	0.560011	0.618575	0.566164	0.581583	58.1583	3.21835
848	D08	NA	30929	28493	29604	29675	1220	12.0833	12.3112	11.999	12.1312	0.161542	0.00552879	0.00515916	0.00418862	0.00495886	0.495886	0.0692173	0.560995	0.601867	0.567356	0.576739	57.6739	2.19927
849	D09	Irsogladine	23725	31103	27408	27412	3689	12.3943	12.0324	12.2919	12.2395	0.186569	0.00539515	0.00578722	0.00554583	0.00557607	0.557607	0.0197777	0.581454	0.595537	0.598256	0.591749	59.1749	0.901877
850	D10	NA	31395	34360	31085	32280	1808	12.0884	11.8517	11.9945	11.9782	0.119206	0.00554228	0.00529686	0.00511501	0.00531805	0.531805	0.0214425	0.567097	0.559692	0.558372	0.56172	56.172	0.470272
851	D11	Oseltamivir Phosphate	21358	26740	24353	24150	2697	12.3784	12.4501	12.441	12.4231	0.0390435	0.00777226	0.00553478	0.00373671	0.00568125	0.568125	0.202176	0.548975	0.602655	0.585759	0.57913	57.913	2.74475
852	D12	NA	31630	24773	21597	26000	5128	12.0801	12.2483	12.2156	12.1814	0.0891821	0.00404679	0.0085577	0.00722322	0.00660924	0.660924	0.231729	0.574581	0.584144	0.538501	0.565742	56.5742	2.40713
853	D13	Ketoconazole	27667	36699	35882	33416	4996	12.0836	12.0137	11.6947	11.9307	0.207341	0.00531319	0.00460503	0.00719023	0.00570282	0.570282	0.133592	0.555319	0.608491	0.545315	0.569708	56.9708	3.3957
854	D14	NA	24870	28188	13802	22287	7533	12.3884	12.3076	12.2962	12.3308	0.0502714	0.00603136	0.00425713	0.00811477	0.00613442	0.613442	0.193088	0.555931	0.564283	0.536516	0.552243	55.2243	1.42457
855	D15	Methyldopa	22243	34340	23225	26603	6719	12.3222	12.2588	12.3092	12.2967	0.0335101	0.00584453	0.00451369	0.00559742	0.00531855	0.531855	0.0707896	0.570696	0.588934	0.562325	0.573985	57.3985	1.3606
856	D16	NA	27829	26226	24201	26085	1818	12.0851	12.4862	12.195	12.2554	0.207281	0.00783356	0.00693968	0.00537168	0.00671497	0.671497	0.124623	0.540228	0.602341	0.558655	0.567075	56.7075	3.19012
857	D17	Sarafloxacin HCl	26575	31428	30493	29499	2575	12.2733	12.2287	11.9467	12.1496	0.1771	0.00523048	0.00477281	0.00767389	0.00589239	0.58924	0.15597	0.557253	0.578592	0.534942	0.556929	55.6929	2.18267
858	D18	NA	25776	30733	25122	27210	3068	12.3714	12.2832	12.1358	12.2635	0.119043	0.00496586	0.00455536	0.005533	0.00501807	0.501807	0.0490905	0.568552	0.598412	0.564406	0.577123	57.7123	1.85528
859	D19	Ketanserin	21557	25894	21916	23122	2407	12.326	12.3763	12.3001	12.3342	0.0387521	0.0061233	0.00559975	0.00561234	0.00577846	0.577846	0.0298704	0.578281	0.584614	0.556899	0.573265	57.3265	1.45225
860	D20	NA	26671	31299	20340	26103	5502	12.278	12.0671	12.3125	12.2192	0.132845	0.00641146	0.00757213	0.00501475	0.00633278	0.633278	0.12805	0.53905	0.558293	0.544592	0.547311	54.7311	0.990541
861	D21	Garenoxacin	22554	26734	24058	24449	2117	12.3426	12.4099	12.2547	12.3357	0.0778253	0.00891194	0.00568564	0.00581927	0.00680562	0.680562	0.182535	0.534273	0.59097	0.549713	0.558319	55.8319	2.93118
862	D22	NA	26428	32477	25095	28000	3934	12.2375	11.9623	12.1029	12.1009	0.137623	0.00643257	0.00572713	0.00629607	0.00615192	0.615193	0.0374161	0.545633	0.54534	0.527834	0.539602	53.9602	1.01927
863	D23	NA	35638	30530	30829	32332	2867	11.9075	12.1153	12.0278	12.0169	0.104289	0.00608901	0.00714052	0.0053521	0.00619388	0.619388	0.0898807	0.543016	0.541009	0.552953	0.545659	54.5659	0.639602
864	D24	NA	22521	26906	19787	23071	3591	12.2669	12.3193	12.4219	12.3361	0.0788589	0.00967985	0.00687579	0.00697428	0.00784331	0.784331	0.159126	0.530793	0.558203	0.551372	0.546789	54.6789	1.42677
865	E01	NA	20503	32043	26355	26300	5770	12.4343	12.1794	12.0894	12.2344	0.178887	0.00902307	0.0065849	0.00762664	0.00774487	0.774487	0.122338	0.530215	0.535593	0.538038	0.534615	53.4615	0.400215
866	E02	NA	28998	34057	21949	28335	6081	12.1284	12.0796	12.2391	12.1491	0.0817077	0.00406925	0.00460992	0.00473826	0.00447247	0.447247	0.0355052	0.56428	0.568312	0.543988	0.55886	55.886	1.30362
867	E03	Brivudine	23400	32437	28311	28049	4524	12.4318	12.4328	12.3601	12.4082	0.0416793	0.00559829	0.00320622	0.00445057	0.00441836	0.441836	0.119636	0.579145	0.623054	0.559253	0.587151	58.7151	3.26453
868	E04	Oxantel Pamoate	22733	32256	20255	25081	6336	12.8179	12.2493	12.6279	12.565	0.289484	0.00541064	0.00523934	0.00582572	0.0054919	0.54919	0.0301521	0.591695	0.595641	0.572303	0.586546	58.6546	1.24918
869	E05	Oxyclozanide	13180	22706	19310	18399	4828	12.5503	11.9968	12.0327	12.1933	0.30972	0.0121396	0.010658	0.00709477	0.00996412	0.996412	0.2593	0.587633	0.585264	0.597721	0.590206	59.0206	0.661543
870	E06	Morantel tartrate	24180	26185	23719	24695	1311	12.2702	12.3866	12.1919	12.2829	0.0979456	0.00620347	0.00649227	0.00666133	0.00645236	0.645236	0.0231521	0.559264	0.587817	0.555757	0.567613	56.7613	1.75854
871	E07	Difloxacin hydrochloride	23610	32408	26487	27502	4486	12.3726	12.2321	11.8105	12.1384	0.29254	0.00487082	0.00499877	0.00622947	0.00536635	0.536635	0.0750216	0.570309	0.607412	0.553366	0.577029	57.7029	2.76425
872	E08	Ertapenem sodium	40143	33977	26120	33413	7028	11.7431	12.0397	12.0259	11.9362	0.167432	0.00440924	0.00450305	0.00539816	0.00477015	0.477015	0.0545895	0.546247	0.575948	0.534265	0.552154	55.2154	2.14602
873	E09	Mephenesin	27673	29042	22642	26452	3370	12.246	12.1384	12.3094	12.2313	0.0864827	0.00531204	0.00475174	0.00644819	0.00550399	0.550399	0.0864363	0.576374	0.586427	0.566823	0.576541	57.6541	0.980299
874	E10	lurasidone	30240	34281	25843	30121	4220	12.2037	12.168	12.1971	12.1896	0.0190282	0.00562169	0.0048715	0.00588167	0.00545829	0.545829	0.0524533	0.556415	0.590619	0.564253	0.570429	57.0429	1.79185
875	E11	Revaprazan Hydrochloride	29359	32597	29082	30346	1954	11.484	11.47	11.1597	11.3713	0.183304	0.00701659	0.00619689	0.00615501	0.00645616	0.645616	0.0485794	0.5148	0.532442	0.524654	0.523965	52.3965	0.884121
876	E12	Omeprazole Sodium	32305	30298	25868	29490	3294	12.0401	11.8844	12.2578	12.0608	0.18757	0.00560285	0.00594099	0.00630122	0.00594835	0.594835	0.0349245	0.563566	0.581127	0.553232	0.565975	56.5975	1.4103
877	E13	p-Anisaldehyde	18574	32093	32217	27628	7841	12.6326	12.2889	12.1058	12.3424	0.26746	0.0057069	0.00548406	0.00617686	0.00578928	0.578928	0.035367	0.577097	0.612377	0.565819	0.585098	58.5098	2.42879
878	E14	Atorvastatin	18599	17191	16367	17386	1129	11.104	11.2607	10.9559	11.1069	0.15243	0.00801118	0.00924903	0.00782061	0.00836028	0.836027	0.0775557	0.440561	0.437264	0.454451	0.444092	44.4092	0.912143
879	E15	Tilorone dihydrochloride	21316	27435	29294	26015	4174	12.3874	12.3015	12.1376	12.2755	0.126942	0.00623944	0.00404593	0.00389158	0.00472565	0.472565	0.131325	0.561409	0.57864	0.567659	0.569236	56.9236	0.872319
880	E16	Benzathine penicilline	22511	27586	25851	25316	2579	12.3263	12.1957	12.2352	12.2524	0.0669606	0.00861801	0.00514754	0.00510619	0.00629058	0.629058	0.201572	0.544267	0.588306	0.560597	0.56439	56.439	2.22628
881	E17	Terconazole	27333	33094	29301	29909	2928	12.0487	12.1088	12.1323	12.0966	0.0431204	0.00545129	0.00435124	0.00798608	0.00592953	0.592953	0.186401	0.5748	0.593763	0.56353	0.577364	57.7364	1.52788
882	E18	Levomilnacipran Hydrochloride	19846	30843	28635	26441	5817	12.4398	12.0813	11.9176	12.1462	0.26709	0.00685277	0.00521998	0.00569233	0.0059217	0.59217	0.0840207	0.552353	0.574879	0.539829	0.555687	55.5687	1.77614
883	E19	Pixantrone Maleate	21362	24216	16791	20790	3745	11.5807	11.9259	11.7592	11.7553	0.172628	0.00421309	0.00524447	0.00583646	0.00509801	0.509801	0.0821536	0.667821	0.699785	0.679114	0.68224	68.224	1.62097
884	E20	Isoeugenol	28663	32839	21782	27761	5583	11.9824	12.0449	12.0196	12.0156	0.0314285	0.00593099	0.00636438	0.00945735	0.00725091	0.725091	0.192308	0.554338	0.582082	0.524562	0.553661	55.3661	2.87663
885	E21	Mupirocin calcium	24015	24462	30041	26173	3358	12.2396	12.4964	11.9161	12.2174	0.290805	0.00707891	0.00592756	0.00502646	0.00601098	0.601098	0.102876	0.534707	0.562301	0.536434	0.544481	54.4481	1.54568
886	E22	Dolasetron Mesylate	32995	31979	24482	29819	4650	12.1126	12.1239	12.3157	12.1841	0.114133	0.00742537	0.00556615	0.00657626	0.00652259	0.652259	0.0930768	0.551417	0.544295	0.54538	0.547031	54.7031	0.38372
887	E23	NA	24773	30056	20527	25119	4774	12.3202	12.2092	12.3048	12.2781	0.0601246	0.00609535	0.00598882	0.00643056	0.00617157	0.617157	0.0230522	0.550922	0.551504	0.534369	0.545599	54.5599	0.972909
888	E24	NA	23983	25001	32249	27078	4507	12.146	12.3362	12.0232	12.1685	0.157727	0.00608765	0.00595976	0.00536451	0.00580397	0.580397	0.0385921	0.534128	0.566897	0.555769	0.552265	55.2265	1.66632
889	F01	NA	19469	29897	17607	22324	6624	12.5148	12.3535	12.4095	12.4259	0.0819012	0.00770456	0.00454895	0.00471403	0.00565585	0.565585	0.177615	0.556783	0.564438	0.548532	0.556584	55.6584	0.795489
890	F02	NA	35972	27620	22443	28678	6826	11.8697	12.3731	12.1051	12.116	0.25186	0.00511509	0.00441709	0.00507953	0.00487057	0.487057	0.0393129	0.5499	0.568827	0.548144	0.555624	55.5624	1.1468
891	F03	Cefoselis Sulfate	16028	36209	28590	26942	10191	12.563	12.1397	12.1686	12.2904	0.236482	0.00630147	0.00436356	0.00559636	0.00542046	0.542046	0.0980859	0.557275	0.59256	0.559321	0.569719	56.9719	1.98075
892	F04	NA	17864	25663	30317	24615	6292	12.406	12.2328	11.6709	12.1032	0.384327	0.00694133	0.00553326	0.00748755	0.00665405	0.665405	0.100832	0.546238	0.583291	0.526404	0.551978	55.1978	2.88745
893	F05	(-)-Huperzine A (HupA)	25581	38756	29044	31127	6830	12.171	11.9377	12.0111	12.0399	0.119286	0.00684101	0.00492827	0.00599091	0.00592007	0.592006	0.0958339	0.539697	0.573743	0.550372	0.554604	55.4604	1.74131
894	F06	NA	22550	32243	27992	27595	4859	12.5211	12.0618	12.0069	12.1966	0.282339	0.00603104	0.00502435	0.00564447	0.00556662	0.556662	0.0507843	0.578581	0.595974	0.560875	0.578477	57.8477	1.75501
895	F07	Enrofloxacin	26639	29958	24730	27109	2646	12.1639	11.9856	11.9792	12.0429	0.10481	0.00638162	0.00534081	0.00659119	0.00610454	0.610454	0.0669657	0.556853	0.565759	0.545653	0.556088	55.6088	1.00746
896	F08	NA	28856	30153	22981	27330	3822	12.224	12.1602	12.2327	12.2056	0.0396025	0.00519823	0.00517362	0.00709282	0.00582155	0.582155	0.110102	0.573884	0.586973	0.549758	0.570205	57.0205	1.88781
897	F09	Clopidol	27314	29186	19776	25425	4981	12.1724	12.167	12.3128	12.2174	0.082651	0.00563813	0.0052765	0.0060174	0.00564401	0.564401	0.0370481	0.567804	0.567875	0.5402	0.558626	55.8626	1.59576
898	F10	NA	25339	29136	22888	25788	3148	12.2024	12.1291	12.0913	12.1409	0.0564518	0.00749832	0.00593767	0.00646627	0.00663409	0.663409	0.0793744	0.544418	0.60197	0.546749	0.564379	56.4379	3.25756
899	F11	Cefadroxil hydrate	25448	32020	24057	27175	4253	12.3109	11.9785	11.9587	12.0827	0.197907	0.00436184	0.00618363	0.00681714	0.00578754	0.578754	0.127468	0.573012	0.58935	0.535769	0.566044	56.6044	2.74618
900	F12	NA	30015	29813	22434	27421	4320	12.1218	12.0963	12.1936	12.1373	0.0504611	0.00546393	0.00674202	0.00717661	0.00646086	0.646086	0.0890283	0.571248	0.584745	0.548587	0.568193	56.8193	1.82715
901	F13	Ambroxol HCl	28412	41182	22957	30850	9354	12.2443	11.9364	11.9837	12.0548	0.165766	0.00559623	0.00439512	0.00679531	0.00559556	0.559555	0.120009	0.569302	0.636103	0.550812	0.585406	58.5406	4.4868
902	F14	NA	23636	29608	24307	25850	3271	12.4099	12.2843	12.0459	12.2467	0.18485	0.005077	0.00459335	0.00555396	0.00507477	0.507477	0.0480305	0.556651	0.596427	0.544452	0.565843	56.5843	2.71792
903	F15	Chlortetracycline HCl	23656	21064	22733	22484	1314	12.3369	12.6037	12.2204	12.387	0.196483	0.00596043	0.00531713	0.00620244	0.00582667	0.582667	0.0457562	0.557153	0.5639	0.562794	0.561282	56.1282	0.36191
904	F16	NA	25626	29025	25011	26554	2162	11.9972	11.9594	12.0701	12.0089	0.0562442	0.0064778	0.00606374	0.00555755	0.00603303	0.603303	0.0460889	0.537891	0.561688	0.559034	0.552871	55.2871	1.30407
905	F17	6-Aminopenicillanic acid	33144	31240	23348	29244	5194	11.8368	12.3146	12.1748	12.1087	0.245679	0.00561187	0.00473752	0.00903718	0.00646219	0.646219	0.227245	0.551533	0.585883	0.531523	0.556313	55.6313	2.74937
906	F18	NA	24662	32142	22869	26558	4919	12.0737	12.3073	12.1841	12.1883	0.116868	0.0090828	0.00423122	0.0060781	0.00646404	0.646404	0.244871	0.517517	0.603478	0.533911	0.551635	55.1635	4.56395
907	F19	Methenamine	29424	29320	22777	27174	3808	12.244	12.2539	12.1225	12.2068	0.073152	0.00519984	0.00562756	0.00733196	0.00605312	0.605312	0.112797	0.56668	0.552626	0.526759	0.548689	54.8689	2.02496
908	F20	NA	30331	33161	17717	27070	8222	12.1666	12.1704	12.3419	12.2263	0.100103	0.0049784	0.00455354	0.00756336	0.00569843	0.569843	0.162898	0.56378	0.593076	0.540724	0.56586	56.586	2.62382
909	F21	NA	23899	32413	16847	24386	7794	12.2867	12.1448	12.5003	12.3106	0.178921	0.00564877	0.00641718	0.00724164	0.00643586	0.643587	0.0796601	0.554417	0.591244	0.545676	0.563779	56.3779	2.41839
910	F22	NA	27462	33934	22605	28000	5684	12.3606	11.9077	12.3277	12.1987	0.252532	0.00680941	0.00444981	0.00614908	0.00580277	0.580277	0.121732	0.560156	0.562828	0.543552	0.555512	55.5512	1.04432
911	F23	NA	22551	20749	23870	22390	1567	12.2737	12.6183	12.2133	12.3684	0.218483	0.00727241	0.00583161	0.00741516	0.00683973	0.683973	0.087597	0.530486	0.558774	0.54248	0.543913	54.3913	1.41981
912	F24	NA	32541	29067	35228	32279	3089	12.0542	12.2218	11.9401	12.072	0.14168	0.00550075	0.00760312	0.00496764	0.00602384	0.602384	0.139343	0.556037	0.541267	0.549336	0.54888	54.888	0.739568
913	G01	NA	32630	31795	25651	30025	3811	12.2086	12.084	12.2998	12.1975	0.108365	0.00398406	0.00578707	0.00549686	0.00508933	0.508933	0.0968127	0.573154	0.551219	0.554637	0.55967	55.967	1.18017
914	G02	NA	23832	31978	23147	26319	4913	12.414	11.9471	12.3001	12.2204	0.243464	0.00570661	0.00506598	0.00522746	0.00533335	0.533335	0.0333184	0.564074	0.562262	0.565818	0.564051	56.4051	0.177856
915	G03	Octenidine Dihydrochloride	932	2158	1709	1600	620	9.06123	9.06966	8.95733	9.02941	0.0625643	0.0793991	0.0908248	0.0947923	0.0883388	8.83388	0.799203	0.082618	0.0560704	0.059684	0.0661242	6.61242	1.43979
916	G04	Ceftizoxime sodium	20410	33669	21968	25349	7247	12.561	12.0743	12.253	12.2961	0.246164	0.00602646	0.00448484	0.00596322	0.0054915	0.54915	0.0872373	0.577168	0.629065	0.552986	0.586407	58.6407	3.88719
917	G05	Melitracen hydrochloride	27515	41264	26423	31734	8271	12.2408	11.8696	11.8018	11.9708	0.236348	0.00505179	0.00392594	0.00688794	0.00528856	0.528856	0.149513	0.580629	0.608157	0.547288	0.578691	57.8691	3.04807
918	G06	Palonosetron	22497	34315	24869	27227	6252	12.2516	12.2169	12.0032	12.1573	0.1345	0.00715651	0.00524552	0.00558929	0.00599711	0.599711	0.101868	0.551496	0.597873	0.551731	0.567033	56.7033	2.6708
919	G07	Duloxetine	29096	22033	23386	24838	3749	12.08	12.6647	12.0633	12.2693	0.34249	0.0059802	0.0050379	0.00555888	0.00552566	0.552566	0.047203	0.553581	0.600463	0.548833	0.567626	56.7626	2.85369
920	G08	Venlafaxine	29658	31746	17501	26302	7693	12.0366	12.0585	12.2039	12.0997	0.0909599	0.00670982	0.00541801	0.00702817	0.00638533	0.638533	0.0852718	0.553341	0.601115	0.530713	0.561723	56.1723	3.59419
921	G09	Estropipate	24649	30308	23938	26298	3491	12.3518	12.1528	12.1286	12.2111	0.122475	0.0046655	0.0042893	0.00639151	0.00511544	0.511544	0.112101	0.571139	0.58021	0.556145	0.569165	56.9165	1.21533
922	G10	Ketorolac tromethamine salt	28818	25872	25386	26692	1857	12.2707	12.4926	12.1206	12.2946	0.18714	0.00728711	0.00622294	0.00547546	0.0063285	0.63285	0.0910428	0.555937	0.583681	0.564603	0.568074	56.8074	1.41939
923	G11	Tosufloxacin p-Toluenesulfonate Hydrate	22078	34378	22733	26396	6920	12.593	12.0175	12.2099	12.2735	0.29299	0.00480116	0.00526499	0.00615845	0.0054082	0.54082	0.0689883	0.58556	0.583629	0.551225	0.573471	57.3471	1.92901
924	G12	Proflavine	31599	29804	30425	30609	912	12.1525	12.0906	12.097	12.1134	0.034041	0.000411405	0.000503288	0.000558751	0.000491148	0.0491148	0.00744192	0.666793	0.675111	0.658636	0.666847	66.6847	0.82375
925	G13	4-Aminosalicylic acid	31039	34684	29945	31889	2481	12.2578	11.9691	11.9056	12.0442	0.187707	0.00692677	0.00513205	0.00577726	0.00594536	0.594536	0.0909092	0.596765	0.580152	0.571214	0.58271	58.271	1.29664
926	G14	Doxycycline monohydrate	30028	25725	24078	26610	3072	11.9868	12.3488	12.2386	12.1914	0.185569	0.00712668	0.00641399	0.00552372	0.0063548	0.63548	0.0803122	0.56041	0.601361	0.560802	0.574191	57.4191	2.35303
927	G15	Cisapride	30390	36660	26500	31183	5126	11.9366	11.9128	12.169	12.0061	0.141565	0.00687726	0.00608292	0.00486793	0.0059427	0.59427	0.101198	0.561402	0.601009	0.558264	0.573558	57.3558	2.38249
928	G16	Rasagiline	20398	25906	20509	22271	3148	12.2992	12.3411	12.1404	12.2602	0.105864	0.00686342	0.00509535	0.00531474	0.00575783	0.575783	0.0963727	0.561673	0.571721	0.55283	0.562075	56.2075	0.94516
929	G17	Ceftezole	31929	28937	24977	28614	3487	12.0146	12.2207	11.8292	12.0215	0.195843	0.00585675	0.00628953	0.00844777	0.00686468	0.686468	0.138797	0.570453	0.599267	0.523201	0.564307	56.4307	3.84036
930	G18	Cabergoline	23283	27518	25713	25505	2125	12.2116	12.3613	12.0201	12.1977	0.171014	0.00747326	0.00505124	0.00696146	0.00649532	0.649532	0.127652	0.56174	0.587143	0.540271	0.563052	56.3052	2.34632
931	G19	Diaveridine	22798	30912	19707	24472	5787	12.3789	12.2858	12.3839	12.3495	0.0552993	0.00662339	0.00653468	0.00598772	0.00638193	0.638193	0.0344264	0.567681	0.584013	0.550515	0.567403	56.7403	1.67506
932	G20	Diclofenac acid	22116	24854	22536	23169	1475	12.5449	12.4516	12.5094	12.502	0.0471021	0.00601375	0.00506961	0.00607916	0.00572084	0.572084	0.0564931	0.593552	0.598415	0.579872	0.590613	59.0613	0.961433
933	G21	Piroctone Olamine	1332	647	787	922	362	11.8996	11.7004	12.3606	11.9869	0.338658	0.033033	0.0324575	0.0292249	0.0315718	3.15718	0.205275	0.144895	0.151468	0.202033	0.166132	16.6132	3.12644
934	G22	Cinitapride Hydrogen Tartrate	25313	27802	17475	23530	5389	12.1649	12.2385	12.5339	12.3124	0.195273	0.00691344	0.00611467	0.00709585	0.00670799	0.670799	0.0521861	0.544977	0.553737	0.552618	0.550444	55.0444	0.476762
935	G23	NA	24164	24495	19424	22694	2837	12.2321	12.4016	12.4292	12.3543	0.106735	0.0066628	0.00755256	0.00540568	0.00654035	0.654035	0.107866	0.543577	0.561176	0.553954	0.552902	55.2902	0.884627
936	G24	NA	23674	23259	22814	23249	430	12.2467	12.507	12.2167	12.3235	0.159617	0.00903945	0.00606217	0.00758306	0.00756156	0.756156	0.148876	0.542663	0.580893	0.546287	0.556615	55.6615	2.11041
937	H01	NA	29698	35995	30736	32143	3376	12.2263	11.8919	11.9295	12.0159	0.183161	0.00478147	0.00472288	0.00634435	0.0052829	0.52829	0.0919712	0.556098	0.537019	0.541515	0.544877	54.4877	0.997406
938	H02	NA	22805	32440	21008	25418	6148	12.4088	12.3098	12.2289	12.3158	0.0900671	0.0051743	0.00252774	0.0051409	0.00428098	0.428098	0.151844	0.544924	0.591523	0.538224	0.558224	55.8224	2.9032
939	H03	Marbofloxacin	28080	27618	37765	31154	5730	12.0214	12.529	11.7903	12.1136	0.377847	0.00587607	0.00448983	0.00426321	0.00487637	0.487637	0.087315	0.548255	0.585415	0.554349	0.562673	56.2673	1.99296
940	H04	NA	29943	34168	29347	31153	2628	11.9696	11.9368	11.7077	11.8714	0.142712	0.00611161	0.00781433	0.00528163	0.00640252	0.640252	0.129117	0.537889	0.568192	0.567895	0.557992	55.7992	1.74105
941	H05	Paliperidone	23070	38165	32601	31279	7634	12.206	11.9578	11.7169	11.9602	0.244545	0.00598179	0.00489978	0.00588939	0.00559032	0.559032	0.059981	0.549892	0.565099	0.540781	0.551924	55.1924	1.22857
942	H06	NA	24263	21142	19330	21578	2495	12.1267	12.6939	11.9751	12.2652	0.378895	0.00618225	0.00491912	0.00812209	0.00640782	0.640782	0.161336	0.53427	0.587172	0.523332	0.548258	54.8258	3.41417
943	H07	Lornoxicam	19359	33241	25384	25995	6961	12.2834	12.0291	12.1169	12.1432	0.129186	0.00635363	0.00628742	0.00799716	0.0068794	0.68794	0.0968574	0.556279	0.586655	0.540301	0.561078	56.1078	2.35468
944	H08	NA	30900	32311	21989	28400	5597	11.9149	12.0969	12.1573	12.0563	0.126198	0.00666667	0.00414719	0.00650325	0.00577237	0.577237	0.140981	0.54246	0.576058	0.535495	0.551337	55.1337	2.16897
945	H09	Nisin	21627	33214	26884	27242	5802	12.3151	12.0513	11.773	12.0465	0.271086	0.00702825	0.00671404	0.00840649	0.00738293	0.738293	0.0900246	0.531696	0.570934	0.509076	0.537235	53.7235	3.12987
946	H10	NA	30372	23975	22036	25461	4362	12.0957	12.4154	11.905	12.1387	0.25789	0.00572896	0.00588113	0.00571792	0.005776	0.5776	0.00912084	0.561537	0.602711	0.539572	0.56794	56.794	3.20531
947	H11	NA	33667	28624	22083	28125	5808	11.9376	12.1184	11.8743	11.9768	0.126669	0.00594054	0.00534516	0.00643029	0.00590533	0.590533	0.0543416	0.556509	0.577173	0.541186	0.558289	55.8289	1.80596
948	H12	NA	19421	24129	33699	25750	7276	12.275	12.3797	11.7868	12.1472	0.316407	0.00767211	0.00692113	0.00454019	0.00637781	0.637781	0.163512	0.543072	0.581541	0.554141	0.559585	55.9585	1.98038
949	H13	NA	24147	30989	26386	27174	3488	12.0728	12.1895	11.6976	11.9866	0.256993	0.00583923	0.00606667	0.00841355	0.00677315	0.677315	0.142517	0.553609	0.594469	0.530584	0.559554	55.9554	3.23546
950	H14	NA	15702	27333	22768	21934	5860	12.3429	12.3473	11.7141	12.1348	0.364298	0.00815183	0.00735375	0.00759838	0.00770132	0.770132	0.0408876	0.537893	0.607617	0.531052	0.558854	55.8854	4.23682
951	H15	NA	23046	28162	33247	28152	5101	12.0624	12.2719	11.8406	12.0583	0.215659	0.00750673	0.00678219	0.00664722	0.00697871	0.697871	0.0462228	0.548468	0.566402	0.55972	0.558196	55.8196	0.906314
952	H16	NA	21194	26998	26906	25033	3325	11.9797	12.2556	11.4854	11.9069	0.390221	0.0100028	0.00466701	0.00728462	0.00731815	0.731815	0.266807	0.503586	0.559412	0.528915	0.530638	53.0638	2.79528
953	H17	NA	22189	26423	27880	25497	2956	11.8539	12.2332	11.7563	11.9478	0.251911	0.00775159	0.00741778	0.0104376	0.00853565	0.853565	0.165556	0.527514	0.564319	0.525179	0.539004	53.9004	2.19545
954	H18	NA	21277	21396	13698	18790	4410	12.3007	12.2054	12.3703	12.2921	0.0828071	0.00737886	0.00588895	0.00715433	0.00680738	0.680738	0.0803267	0.549561	0.538559	0.542415	0.543511	54.3511	0.558232
955	H19	NA	29357	27989	19081	25476	5580	11.9626	11.8732	11.9607	11.9322	0.051043	0.00623361	0.00843188	0.00807086	0.00757878	0.757878	0.117886	0.552918	0.517703	0.527855	0.532825	53.2825	1.81256
956	H20	NA	27551	29065	27002	27873	1068	12.1028	12.0789	11.9259	12.0359	0.0959321	0.00566223	0.00743162	0.00762906	0.00690764	0.690764	0.108307	0.550724	0.549045	0.533738	0.544503	54.4503	0.935987
957	H21	NA	19368	30174	13626	21056	8402	12.1819	12.2369	12.3296	12.2494	0.0746402	0.00733168	0.00835156	0.0087333	0.00813885	0.813885	0.0724618	0.540686	0.559289	0.521063	0.540346	54.0346	1.91157
958	H22	NA	20215	24822	18635	21224	3215	12.1067	11.8828	12.111	12.0335	0.130544	0.0084096	0.00870196	0.00821036	0.00844064	0.844064	0.0247266	0.525649	0.512207	0.521331	0.519729	51.9729	0.686284
959	H23	NA	26175	25885	17796	23285	4756	12.1607	12.163	12.2533	12.1924	0.0528283	0.00603629	0.00583349	0.00629355	0.00605445	0.605445	0.0230564	0.550449	0.5288	0.538492	0.539247	53.9247	1.0844
960	H24	NA	22894	32463	23704	26354	5306	12.3176	11.8284	12.2339	12.1266	0.261617	0.00611514	0.00686936	0.0067921	0.0065922	0.65922	0.0414949	0.537259	0.520439	0.534931	0.530876	53.0876	0.911368
961	I01	NA	26076	28099	29894	28023	1910	12.407	12.2337	12.2213	12.2873	0.103864	0.00452523	0.00466209	0.00498428	0.00472387	0.472387	0.0235675	0.561282	0.555393	0.557336	0.558004	55.8004	0.300078
962	I02	NA	18881	29958	23922	24254	5546	12.4219	12.2935	12.0607	12.2587	0.183122	0.00651449	0.00437279	0.00597776	0.00562168	0.562168	0.111437	0.554102	0.584151	0.539169	0.559141	55.9141	2.29105
963	I03	Erythromycin thiocyanate	32502	30444	27959	30302	2275	12.0361	12.2333	11.9517	12.0737	0.1445	0.00378438	0.00561687	0.0061161	0.00517245	0.517245	0.122774	0.565719	0.596407	0.543331	0.568486	56.8486	2.66455
964	I04	Estradiol dipropionate(17-Beta-Estradiol-3,17-Dipropionate)	33153	24746	34504	30801	5287	11.983	12.612	11.7918	12.1289	0.429139	0.00521823	0.0057383	0.0051878	0.00538145	0.538145	0.030942	0.549091	0.610563	0.548661	0.569438	56.9438	3.5616
965	I05	sulfaisodimidine	20695	28837	33088	27540	6297	12.3561	12.0491	11.8533	12.0862	0.253475	0.00753805	0.00592988	0.00534937	0.00627243	0.627244	0.113384	0.554965	0.561674	0.557755	0.558131	55.8131	0.337043
966	I06	Olanexidine Hydrochloride semihydrate	1755	1465	1173	1464	291	10.2207	9.56243	9.6911	9.82474	0.348891	0.154986	0.0880546	0.0707587	0.1046	10.46	4.44843	0.0649573	0.0648464	0.104859	0.078221	7.8221	2.30695
967	I07	6-Methoxy-2-naphthoic acid	10636	11371	12410	11472	891	13.4751	13.4011	13.1842	13.3535	0.151174	0.0064874	0.00870636	0.00717164	0.00745513	0.745513	0.113632	0.616961	0.617184	0.6195	0.617882	61.7882	0.140608
968	I08	Vilazodone	26603	28112	21169	25295	3652	12.4412	11.8801	12.2185	12.18	0.282538	0.00575123	0.00682982	0.00788889	0.00682332	0.682332	0.106885	0.576025	0.57495	0.540082	0.563686	56.3686	2.04485
969	I09	Doxycycline	29794	25572	24046	26471	2978	12.1358	12.4439	11.8148	12.1315	0.314548	0.00839095	0.00551384	0.005739	0.00654793	0.654793	0.160007	0.557361	0.615634	0.55922	0.577405	57.7405	3.31207
970	I10	Scopolamine HBr trihydrate	31296	31670	26230	29732	3039	11.8881	12.2147	12.1643	12.089	0.175858	0.00530419	0.00568361	0.00781548	0.00626776	0.626776	0.135372	0.560583	0.619009	0.544072	0.574554	57.4554	3.93737
971	I11	Imidocarb dipropionate	26135	25864	25125	25708	523	12.0556	12.4034	11.8817	12.1136	0.265635	0.00661948	0.0053356	0.00752239	0.00649249	0.649249	0.109891	0.558447	0.605861	0.552159	0.572156	57.2156	2.93588
972	I12	Raloxifene	34395	18884	22638	25306	8092	11.9709	12.7271	12.3318	12.3432	0.378216	0.00540776	0.00624868	0.0075095	0.00638865	0.638865	0.105784	0.555168	0.584463	0.553582	0.564404	56.4404	1.73893
973	I13	Fendiline hydrochloride	24801	33252	28732	28928	4229	12.2257	12.1924	11.8693	12.0958	0.19687	0.00653199	0.00405991	0.00605596	0.00554929	0.554929	0.131162	0.568163	0.619301	0.56679	0.584751	58.4751	2.9929
974	I14	Relugolix	28284	23576	28194	26685	2693	12.0616	12.4187	11.9894	12.1566	0.229843	0.00643473	0.00631999	0.00624246	0.00633239	0.633239	0.00967339	0.551973	0.577918	0.550578	0.560156	56.0156	1.5398
975	I15	Diazolidinyl urea	25618	32208	29015	28947	3296	12.2516	12.1006	11.9286	12.0936	0.161637	0.0061285	0.00630278	0.00696192	0.0064644	0.64644	0.0439585	0.579905	0.608048	0.54751	0.578487	57.8487	3.02938
976	I16	Lercanidipine	24595	18565	28135	23765	4839	12.1806	12.2135	11.9233	12.1058	0.15894	0.00695263	0.00834904	0.00760618	0.00763595	0.763595	0.0698681	0.538971	0.53854	0.534281	0.537264	53.7264	0.259242
977	I17	Benzylpenicillin potassium	23530	26563	24642	24912	1534	12.2837	12.0797	11.9235	12.0957	0.180643	0.00599235	0.00670105	0.00994237	0.00754526	0.754526	0.210599	0.571781	0.565636	0.542204	0.559874	55.9874	1.56075
978	I18	Terpinen-4-ol	19298	22564	19539	20467	1820	12.3853	12.4696	12.325	12.3933	0.0726281	0.00647735	0.00647048	0.00639746	0.00644843	0.644843	0.00442766	0.575189	0.567408	0.550028	0.564209	56.4209	1.28821
979	I19	Lincomycin Hydrochloride Monohydrate	16237	27913	22739	22296	5851	12.463	12.3687	12.093	12.3082	0.192281	0.00720577	0.00609035	0.00628876	0.00652829	0.652829	0.0595037	0.554228	0.594383	0.54611	0.564907	56.4907	2.58473
980	I20	Metoclopramide	21194	33932	27018	27381	6377	12.3143	11.8319	11.9518	12.0327	0.251189	0.00849297	0.00783921	0.00862388	0.00831869	0.831869	0.0420368	0.548457	0.568343	0.526649	0.547816	54.7816	2.08542
981	I21	Ciprofloxacin hydrochloride hydrate	19512	21497	23779	21596	2135	12.3516	12.7097	12.1929	12.4181	0.264718	0.00758508	0.0064195	0.00714916	0.00705125	0.705125	0.0588925	0.550994	0.571847	0.555574	0.559472	55.9472	1.09593
982	I22	Edrophonium chloride	24366	26230	23062	24553	1592	12.419	12.1957	12.2211	12.2786	0.122259	0.00615612	0.00632863	0.00689446	0.00645974	0.645974	0.0386235	0.553394	0.559283	0.554072	0.555583	55.5583	0.322239
983	I23	NA	13668	27933	21162	20921	7136	12.384	12.1063	12.2577	12.2493	0.139059	0.0078285	0.00698099	0.00784425	0.00755125	0.755125	0.049392	0.52429	0.539577	0.54423	0.536032	53.6032	1.04318
984	I24	NA	28857	16758	25863	23826	6301	12.0924	12.4076	12.1363	12.2121	0.170706	0.00672281	0.0090703	0.00711441	0.00763584	0.763584	0.125761	0.542953	0.524884	0.539226	0.535688	53.5688	0.954028
985	J01	NA	29589	25587	33550	29575	3982	12.3366	12.3326	11.9115	12.1936	0.244275	0.00378519	0.00476805	0.00461997	0.00439107	0.439107	0.0529904	0.575721	0.561457	0.553472	0.56355	56.355	1.12709
986	J02	NA	24078	22671	23818	23522	749	12.2209	12.2733	12.1277	12.2073	0.0737448	0.00564831	0.0071898	0.005626	0.0061547	0.61547	0.0896491	0.551624	0.57364	0.540012	0.555092	55.5092	1.70804
987	J03	NA	16755	27208	21790	21918	5228	12.2982	12.1377	12.1044	12.1801	0.103618	0.00787825	0.00543958	0.00660854	0.00664212	0.664212	0.121968	0.540853	0.559799	0.541625	0.547426	54.7426	1.07223
988	J04	NA	29088	27227	25807	27374	1645	12.0349	12.3636	12.018	12.1388	0.194805	0.00395352	0.00488486	0.00426241	0.00436693	0.436693	0.0474384	0.551155	0.587872	0.556051	0.565026	56.5026	1.99363
989	J05	NA	19247	37386	29535	28723	9097	12.4667	11.6104	11.9148	11.9973	0.434062	0.00644256	0.0121168	0.00592517	0.00816152	0.816152	0.343515	0.574791	0.564302	0.553547	0.564213	56.4213	1.06224
990	J06	NA	25691	33517	29453	29554	3914	12.1508	12.1157	11.8625	12.043	0.157284	0.00723989	0.00534057	0.0056361	0.00607219	0.607219	0.1022	0.548091	0.611302	0.53509	0.564827	56.4827	4.07695
991	J07	NA	23312	33245	20953	25837	6523	12.1443	11.6536	11.9437	11.9139	0.246705	0.00742107	0.00532411	0.00606119	0.00626879	0.626879	0.106378	0.555251	0.561287	0.548704	0.555081	55.5081	0.62933
992	J08	NA	37757	24870	17450	26692	10275	11.7226	12.3501	12.1988	12.0905	0.327502	0.00487327	0.00631283	0.00710602	0.00609737	0.609737	0.113186	0.565432	0.598392	0.530831	0.564885	56.4885	3.37837
993	J09	NA	21075	32300	12359	21911	9997	12.2054	12.2259	12.2853	12.2389	0.0414746	0.00635824	0.00473684	0.00679667	0.00596392	0.596392	0.108505	0.564887	0.616966	0.53993	0.573928	57.3928	3.93054
994	J10	NA	27318	33452	22368	27713	5553	12.4417	12.1203	12.1286	12.2302	0.183215	0.00472216	0.00508191	0.00737661	0.00572689	0.572689	0.143997	0.573541	0.600054	0.542606	0.572067	57.2067	2.87525
995	J11	NA	22369	30011	23824	25401	4058	12.3065	12.0504	11.7949	12.0506	0.255804	0.00531986	0.00593116	0.00629617	0.00584906	0.584906	0.0493305	0.571282	0.610776	0.529172	0.57041	57.041	4.08089
996	J12	NA	33575	31312	20797	28561	6819	11.9818	12.2263	12.073	12.0937	0.123585	0.00512286	0.00463081	0.00663557	0.00546308	0.546308	0.104479	0.574773	0.599546	0.534789	0.569703	56.9703	3.26753
997	J13	NA	19433	31247	22926	24535	6069	12.2405	12.0749	12.1788	12.1647	0.0836993	0.00735862	0.0062086	0.00536509	0.00631077	0.631077	0.100068	0.556528	0.563318	0.554	0.557948	55.7948	0.481889
998	J14	NA	24785	25758	23157	24567	1314	12.1401	12.3513	12.0817	12.191	0.141833	0.00823078	0.00617284	0.00647752	0.00696038	0.696038	0.11107	0.543191	0.611577	0.544155	0.566308	56.6308	3.92072
999	J15	NA	23432	31527	30059	28339	4313	12.3443	12.0222	11.9994	12.1219	0.192907	0.00635883	0.00818346	0.00658704	0.00704311	0.704311	0.0994143	0.565295	0.57963	0.560764	0.568563	56.8563	0.984852
1000	J16	NA	22930	23228	28276	24811	3004	12.2046	12.4066	11.9857	12.199	0.210481	0.00488443	0.00473566	0.00604753	0.00522254	0.522254	0.0718323	0.568295	0.59622	0.550714	0.571743	57.1743	2.2948
1001	J17	NA	25598	32788	28612	28999	3611	12.1689	11.953	11.8879	12.0033	0.147114	0.00750059	0.00680127	0.00730463	0.00720216	0.720216	0.0360743	0.552348	0.541784	0.54257	0.545567	54.5567	0.588552
1002	J18	NA	28472	26691	26553	27239	1070	12.1116	12.0351	12.0631	12.0699	0.0386977	0.00677859	0.00689371	0.00606335	0.00657855	0.657855	0.0449876	0.551595	0.559365	0.549618	0.553526	55.3526	0.515238
1003	J19	NA	17277	24288	24595	22053	4139	12.1924	12.2305	12.0381	12.1537	0.101841	0.00873994	0.00518775	0.00719659	0.00704142	0.704142	0.178117	0.5303	0.562047	0.539541	0.543963	54.3963	1.63288
1004	J20	NA	26831	33423	18316	26190	7574	12.1175	11.9179	12.0863	12.0405	0.107361	0.00644777	0.00727044	0.00791658	0.0072116	0.721159	0.0736171	0.543029	0.522395	0.524241	0.529888	52.9888	1.14173
1005	J21	NA	17924	27821	21493	22413	5012	12.242	12.2825	12.2437	12.2561	0.0229197	0.00714126	0.00460084	0.005211	0.00565103	0.565103	0.132614	0.538719	0.562848	0.554832	0.552133	55.2133	1.22889
1006	J22	NA	33782	30524	11445	25250	12066	11.9957	11.8133	12.5236	12.1109	0.368921	0.00541709	0.00973005	0.0120577	0.00906827	0.906827	0.336939	0.551329	0.506356	0.517519	0.525068	52.5068	2.34179
1007	J23	NA	16895	22321	16572	18596	3230	12.3477	12.4216	12.3063	12.3585	0.0584134	0.00757621	0.00407688	0.0066377	0.00609693	0.609693	0.181126	0.542054	0.560459	0.546343	0.549619	54.9619	0.96297
1008	J24	NA	33154	24204	26554	27971	4640	11.9844	12.3645	12.3895	12.2462	0.227035	0.00621343	0.00677574	0.00617609	0.00638842	0.638842	0.0335947	0.533691	0.548959	0.550275	0.544308	54.4308	0.921818
1009	K01	NA	16923	31018	25557	24499	7107	12.5849	12.2919	12.3307	12.4025	0.159148	0.00608639	0.00461023	0.00461713	0.00510458	0.510458	0.0850278	0.569343	0.554581	0.553782	0.559235	55.9235	0.876292
1010	K02	NA	16293	12564	28568	19142	8374	12.6199	12.8263	12.1108	12.519	0.368264	0.007181	0.00764088	0.00399048	0.00627079	0.627079	0.198814	0.557356	0.558739	0.563953	0.560016	56.0016	0.347876
1011	K03	Revefenacin	28654	32288	26953	29298	2725	12.2094	12.1245	12.1834	12.1724	0.0435152	0.00561876	0.00514123	0.00612177	0.00562725	0.562725	0.0490324	0.559084	0.558783	0.54647	0.554779	55.4779	0.71977
1012	K04	Proguanil	21739	27657	23672	24356	3018	12.4408	12.2431	12.2056	12.2965	0.12637	0.00570403	0.00509817	0.00578743	0.00552988	0.552988	0.0376189	0.572059	0.564125	0.546215	0.5608	56.08	1.32392
1013	K05	Enoxacin Sesquihydrate	28217	31817	20654	26896	5698	12.2828	11.9643	12.4161	12.2211	0.23214	0.00673353	0.00556306	0.00823085	0.00684248	0.684248	0.133723	0.56831	0.553761	0.541154	0.554408	55.4408	1.35894
1014	K06	pyrvinium	23664	31616	20887	25389	5569	12.4502	12.2873	12.4107	12.3827	0.0849688	0.0053668	0.00458628	0.00536219	0.00510509	0.510509	0.0449305	0.56474	0.585874	0.568535	0.57305	57.305	1.12673
1015	K07	Amoxicillin trihydrate	24416	27658	20574	24216	3546	12.2799	12.1372	12.1379	12.185	0.0821699	0.00561108	0.00589341	0.00568679	0.00573042	0.573043	0.0146139	0.569626	0.574228	0.551619	0.565158	56.5158	1.19489
1016	K08	Metronidazole Benzoate	28693	27111	22861	26222	3016	12.3835	12.3758	12.3873	12.3822	0.0058399	0.00582023	0.00450002	0.00551157	0.00527727	0.527727	0.0690589	0.578399	0.590941	0.561655	0.576998	57.6998	1.4693
1017	K09	Naproxen	10221	16913	17198	14777	3948	13.1452	12.9639	12.8059	12.9717	0.169751	0.00606594	0.00419795	0.00523317	0.00516569	0.516569	0.0935821	0.61178	0.602081	0.607047	0.606969	60.6969	0.484968
1018	K10	Vancomycin	24212	27158	16549	22640	5476	12.4331	12.3913	12.1929	12.3391	0.128309	0.00648439	0.00346123	0.00888271	0.00627611	0.627611	0.271674	0.567983	0.593785	0.52269	0.561486	56.1486	3.59897
1019	K11	Sulfamethazine Sodium Salt	25834	24030	23259	24374	1322	12.2993	12.3631	12.1766	12.2797	0.0948233	0.00541921	0.00799001	0.00670708	0.00670544	0.670544	0.12854	0.578811	0.557054	0.56275	0.566205	56.6205	1.12826
1020	K12	Fingolimod	34790	23638	28628	29019	5586	11.7986	12.5184	12.0432	12.1201	0.365965	0.0060937	0.00588036	0.00475059	0.00557489	0.557489	0.0721785	0.55904	0.587444	0.56794	0.571475	57.1475	1.45281
1021	K13	Paroxetine mesylate	19580	25308	29004	24631	4748	12.2098	12.3547	11.8251	12.1299	0.273696	0.00776302	0.00533428	0.00637843	0.00649191	0.649191	0.121834	0.548825	0.574087	0.538443	0.553785	55.3785	1.83324
1022	K14	2,4-dichlorobenzyl alcohol	24289	22604	15521	20805	4653	12.3541	12.3562	12.2645	12.325	0.0523388	0.0052287	0.00583967	0.0071516	0.00607333	0.607333	0.0982511	0.563588	0.571978	0.54146	0.559009	55.9009	1.57662
1023	K15	Dantrolene sodium	22007	23336	25833	23725	1942	12.5441	12.412	12.1904	12.3821	0.178712	0.00581633	0.00608502	0.0060775	0.00599295	0.599295	0.0153002	0.601218	0.585147	0.577053	0.587806	58.7806	1.23
1024	K16	Amylmetacresol	17323	24774	25264	22454	4450	12.4645	12.4114	12.2018	12.3592	0.138903	0.00860128	0.00577218	0.00645187	0.00694178	0.694178	0.147681	0.567511	0.573101	0.566379	0.568997	56.8997	0.359876
1025	K17	Butoconazole	3347	3559	2379	3095	629	12.0608	12.0981	12.087	12.082	0.0191961	0.021213	0.0196684	0.0159731	0.0189515	1.89515	0.269253	0.249477	0.238269	0.241698	0.243148	24.3148	0.574295
1026	K18	Duvelisib (IPI-145, INK1197)	17584	26488	19845	21306	4628	12.4567	12.2618	12.4025	12.3736	0.100592	0.00779117	0.00781486	0.00624843	0.00728482	0.728482	0.0897622	0.564547	0.542736	0.562207	0.556497	55.6497	1.19743
1027	K19	Sultamicillin	19996	26840	23775	23537	3428	12.3332	12.2802	12.1725	12.2619	0.081913	0.00935187	0.00774963	0.00769716	0.00826622	0.826622	0.0940567	0.520654	0.543033	0.524458	0.529382	52.9382	1.19742
1028	K20	Sodium dehydroacetate	19636	19368	18100	19035	820	12.3413	12.2666	12.2895	12.2992	0.0382744	0.00646771	0.00728005	0.00867403	0.00747393	0.747393	0.111587	0.552251	0.55096	0.543591	0.548934	54.8934	0.467195
1029	K21	Cefpodoxime proxetil	26249	31477	17681	25136	6965	12.3529	12.2174	12.1863	12.2522	0.0885965	0.00582879	0.00752931	0.00593858	0.00643223	0.643223	0.0951684	0.550154	0.577183	0.530117	0.552485	55.2485	2.36195
1030	K22	5-Methoxytryptamine	30695	29617	23371	27894	3954	12.1186	12.2417	12.1796	12.18	0.0615397	0.00765597	0.00601006	0.00778743	0.00715115	0.715115	0.0990398	0.54706	0.551643	0.545633	0.548112	54.8112	0.313972
1031	K23	NA	22339	25197	20441	22659	2394	12.5208	12.5366	12.4419	12.4998	0.0507262	0.00671471	0.00511966	0.00606624	0.00596687	0.596687	0.0802158	0.562245	0.571616	0.571547	0.568469	56.8469	0.539032
1032	K24	NA	29861	24230	28922	27671	3017	12.2384	12.41	12.0232	12.2239	0.193839	0.00706607	0.00742881	0.00705345	0.00718278	0.718278	0.0213161	0.556813	0.532398	0.535198	0.54147	54.147	1.33614
1033	L01	NA	20393	25087	25867	23782	2961	12.3744	12.4232	12.1379	12.3119	0.152614	0.00490364	0.00454419	0.00494839	0.00479874	0.479874	0.0221582	0.568479	0.57177	0.567634	0.569295	56.9295	0.218512
1034	L02	NA	19817	24391	18557	20922	3070	12.2662	12.3313	12.5529	12.3835	0.150329	0.00565171	0.00549383	0.00711322	0.00608625	0.608625	0.0892874	0.554473	0.562913	0.551328	0.556238	55.6238	0.599033
1035	L03	NA	6556	31853	28946	22452	13843	12.5688	12.1063	12.0883	12.2544	0.272357	0.0108298	0.00408125	0.00532025	0.00674376	0.674376	0.359241	0.543624	0.588265	0.565605	0.565831	56.5831	2.23212
1036	L04	NA	20653	32655	19460	24256	7298	12.4777	12.1908	12.4875	12.3853	0.168551	0.00513243	0.00578778	0.00632066	0.00574695	0.574696	0.0595167	0.576575	0.56316	0.563104	0.567613	56.7613	0.776124
1037	L05	NA	15932	37033	28081	27015	10591	12.6112	11.8172	12.0613	12.1632	0.406668	0.00690434	0.00442848	0.00452263	0.00528515	0.528515	0.140305	0.563269	0.596657	0.56775	0.575892	57.5892	1.8122
1038	L06	NA	13755	14908	23763	17475	5476	12.7431	12.4206	12.1043	12.4226	0.319399	0.00639767	0.00516501	0.00538652	0.00564974	0.564974	0.0657133	0.576081	0.562248	0.544923	0.561084	56.1084	1.56119
1039	L07	NA	28675	21420	22591	24229	3895	12.1141	12.499	12.2727	12.2953	0.193468	0.00460331	0.0050887	0.00526758	0.00498653	0.498653	0.0343719	0.566626	0.551727	0.566951	0.561768	56.1768	0.86972
1040	L08	NA	30599	27639	29464	29234	1493	12.1673	12.119	12.1653	12.1505	0.0273245	0.00441191	0.00781504	0.00481944	0.00568213	0.568213	0.185836	0.568646	0.538912	0.570119	0.559226	55.9226	1.76075
1041	L09	NA	18548	24378	20193	21040	3006	12.3805	12.1924	12.2791	12.284	0.0941201	0.00528359	0.00516859	0.00594265	0.00546495	0.546495	0.0417684	0.569118	0.567315	0.560392	0.565608	56.5608	0.460638
1042	L10	NA	26862	33686	25590	28713	4354	12.3822	11.9758	12.3723	12.2434	0.231831	0.00487678	0.00543252	0.00554904	0.00528612	0.528611	0.0359252	0.571551	0.549575	0.571161	0.564096	56.4096	1.25764
1043	L11	NA	9761	25630	18044	17812	7937	12.5293	12.0748	12.343	12.3157	0.228495	0.00778609	0.00444791	0.00631789	0.00618396	0.618396	0.167311	0.548407	0.563792	0.557083	0.556427	55.6427	0.771366
1044	L12	NA	27502	29992	28592	28695	1248	12.3794	12.3203	11.8951	12.1983	0.264222	0.00407243	0.00436783	0.00566592	0.00470206	0.470206	0.0847693	0.581594	0.582722	0.554001	0.572772	57.2772	1.62662
1045	L13	NA	23240	32491	22716	26149	5499	12.1951	12.4121	12.2952	12.3008	0.108619	0.00714286	0.00433966	0.00669132	0.00605795	0.605795	0.150511	0.552582	0.641193	0.568498	0.587424	58.7424	4.72402
1046	L14	NA	22029	23319	25269	23539	1631	12.461	12.3911	12.2464	12.3662	0.109471	0.00503881	0.00583215	0.0059757	0.00561556	0.561556	0.0504605	0.567116	0.589176	0.569037	0.57511	57.511	1.22197
1047	L15	NA	25358	25515	19476	23450	3442	12.3215	12.4649	12.4563	12.4143	0.0804405	0.00571812	0.00411523	0.00667488	0.00550274	0.550274	0.129335	0.56073	0.585381	0.55612	0.567411	56.7411	1.57327
1048	L16	NA	19646	21446	23111	21401	1733	12.3005	12.5247	12.1302	12.3185	0.197853	0.00646442	0.00517579	0.00618753	0.00594258	0.594258	0.0678338	0.549374	0.578569	0.553373	0.560439	56.0439	1.58284
1049	L17	NA	27159	28419	21702	25760	3570	12.3134	12.3735	12.421	12.3693	0.0539286	0.00537575	0.0045744	0.0064971	0.00548242	0.548242	0.0965774	0.586399	0.600373	0.57156	0.586111	58.6111	1.44085
1050	L18	NA	18725	22034	20725	20495	1666	12.3394	12.6328	12.2267	12.3996	0.209618	0.00731642	0.00549151	0.00661037	0.00647277	0.647277	0.0920203	0.561389	0.598257	0.554837	0.571494	57.1494	2.34077
1051	L19	NA	15150	28490	22240	21960	6674	12.6985	12.3435	12.2514	12.4312	0.236118	0.00917492	0.0047385	0.00638489	0.0067661	0.67661	0.224264	0.599076	0.595893	0.564883	0.586617	58.6617	1.88896
1052	L20	NA	27504	27952	15918	23791	6822	12.3816	12.2509	12.4872	12.3733	0.118359	0.00465387	0.00472238	0.00609373	0.00515666	0.515666	0.0812249	0.57119	0.557062	0.550949	0.559733	55.9733	1.03816
1053	L21	NA	27679	29657	22358	26565	3775	12.1559	12.0525	12.0366	12.0817	0.0647519	0.00451606	0.00526014	0.00693264	0.00556961	0.556961	0.123766	0.552982	0.546481	0.559844	0.553103	55.3103	0.668227
1054	L22	NA	30532	24281	10043	21619	10501	12.2388	12.6951	12.5401	12.4913	0.232031	0.00510939	0.00510687	0.0095589	0.00659172	0.659172	0.256965	0.569697	0.597916	0.527233	0.564949	56.4949	3.558
1055	L23	NA	21782	30075	20151	24003	5322	12.5843	12.0526	12.4512	12.3627	0.276714	0.00505004	0.00442228	0.00645129	0.00530787	0.530787	0.103879	0.578184	0.553516	0.565729	0.56581	56.581	1.2334
1056	L24	NA	24072	22824	24147	23681	743	12.3742	12.4262	12.4514	12.4173	0.0393962	0.00668827	0.00613389	0.00463826	0.00582014	0.582014	0.106041	0.54175	0.558929	0.565619	0.555433	55.5433	1.23127
1057	M01	NA	22251	23177	28600	24676	3430	12.4618	12.5084	12.2229	12.3977	0.153184	0.00373017	0.0051344	0.00486014	0.0045749	0.45749	0.0744302	0.581951	0.560599	0.566888	0.569813	56.9813	1.09726
1058	M02	NA	22642	26902	18253	22599	4325	12.5108	12.2829	12.5722	12.4553	0.152462	0.00485823	0.00512973	0.00657426	0.00552074	0.552074	0.092242	0.582413	0.550888	0.547526	0.560276	56.0276	1.92449
1059	M03	Ajmaline	28992	30267	31876	30378	1445	12.1365	12.3094	11.9896	12.1452	0.160036	0.00469095	0.00452638	0.00483122	0.00468285	0.468285	0.0152581	0.563466	0.576469	0.566319	0.568752	56.8752	0.683446
1060	M04	Vonoprazan Fumarate (TAK-438)	25999	24649	13359	21336	6941	12.2566	12.5883	12.0657	12.3035	0.264403	0.00557714	0.00417867	0.00726102	0.00567228	0.567228	0.154338	0.564676	0.602175	0.538439	0.56843	56.843	3.20334
1061	M05	Mepivacaine	9946	32642	27419	23336	11886	12.5044	11.9832	12.0796	12.1891	0.27731	0.00814398	0.00520801	0.00663773	0.00666324	0.666324	0.146815	0.55922	0.593775	0.55385	0.568948	56.8948	2.16677
1062	M06	Tetraethylammonium bromide	18287	21832	18771	19630	1922	12.3613	12.1735	12.2639	12.2662	0.0939547	0.00694482	0.00618358	0.00713867	0.00675569	0.675569	0.0504852	0.549407	0.57915	0.542646	0.557067	55.7067	1.94205
1063	M07	Promazine hydrochloride	10674	20696	18511	16627	5270	12.5177	12.6335	12.3274	12.4929	0.154564	0.00768222	0.00430035	0.0078872	0.00662326	0.662326	0.201431	0.579071	0.587118	0.555345	0.573845	57.3845	1.65185
1064	M08	Zotarolimus(ABT-578)	7321	4507	9537	7122	2521	13.9356	13.9835	13.9019	13.9403	0.0410239	0.0200792	0.021744	0.0183496	0.0200576	2.00576	0.169729	0.274553	0.283559	0.279333	0.279148	27.9148	0.450597
1065	M09	Clidinium Bromide	14548	30086	20116	21583	7872	12.5265	12.31	12.2881	12.3749	0.131771	0.00673632	0.00551752	0.00676079	0.00633821	0.633821	0.0710845	0.569563	0.574586	0.564029	0.569393	56.9393	0.528084
1066	M10	Erythromycin Cyclocarbonate	26511	27424	27702	27212	623	12.1682	12.2677	12.145	12.1937	0.0652058	0.00656331	0.00649066	0.00743629	0.00683009	0.683009	0.0526238	0.540719	0.54383	0.523067	0.535872	53.5872	1.11981
1067	M11	Cyclofenil	14703	26060	20999	20587	5690	12.3929	12.4268	12.1138	12.3111	0.171762	0.0061212	0.00506523	0.00723844	0.00614163	0.614162	0.108675	0.580426	0.563968	0.56517	0.569854	56.9854	0.917475
1068	M12	Vortioxetine (Lu AA21004) HBr	23970	24635	22113	23573	1307	12.2964	12.2407	12.1283	12.2218	0.0856352	0.00492282	0.00458697	0.00691901	0.00547627	0.547627	0.126068	0.589278	0.580434	0.548275	0.572662	57.2662	2.15783
1069	M13	Molindone hydrochloride	21401	33752	26181	27111	6228	12.3092	12.1939	12.0486	12.1839	0.130578	0.00598103	0.00479972	0.00767732	0.00615269	0.615269	0.144646	0.565815	0.58758	0.548948	0.567447	56.7447	1.93678
1070	M14	Chlorhexidine diacetate	26296	33679	17057	25677	8328	11.4965	11.3829	11.6108	11.4967	0.113904	0.00733952	0.0124707	0.010377	0.0100624	1.00624	0.258	0.569098	0.535408	0.539309	0.547938	54.7938	1.84283
1071	M15	Gamithromycin	22840	31928	23717	26162	5013	12.4173	12.1799	12.2218	12.273	0.126747	0.00542907	0.00548108	0.00712569	0.00601195	0.601195	0.096488	0.560158	0.547764	0.538348	0.548756	54.8756	1.09386
1072	M16	Ascomycin (FK520)	26098	27656	28740	27498	1328	11.917	11.9763	11.6332	11.8422	0.183405	0.0101924	0.00958201	0.0108907	0.0102217	1.02217	0.0654862	0.493946	0.510341	0.482951	0.495746	49.5746	1.37838
1073	M17	Cefminox Sodium	12257	31687	23857	22600	9776	12.3429	12.1472	13.1788	12.5563	0.547918	0.00750592	0.00501783	0.0102276	0.00758378	0.758378	0.260576	0.542547	0.555275	0.633818	0.577213	57.7213	4.94325
1074	M18	Ruboxistaurin (LY333531 HCl)	21684	23936	18455	21358	2755	12.6719	12.7132	12.5508	12.6453	0.0844189	0.00534957	0.00614138	0.00623137	0.00590744	0.590744	0.0485223	0.560459	0.566887	0.556001	0.561116	56.1116	0.547241
1075	M19	Prilocaine hydrochloride	17598	29129	20127	22285	6061	12.3541	12.252	12.2396	12.2819	0.0628265	0.00767133	0.00484054	0.00531624	0.0059427	0.59427	0.151581	0.558814	0.583508	0.559845	0.567389	56.7389	1.3969
1076	M20	Fumagillin	26486	24507	22406	24466	2040	12.2537	12.1699	12.2832	12.2356	0.0587675	0.00838179	0.00995634	0.0067839	0.00837401	0.837401	0.158624	0.536925	0.512507	0.54106	0.530164	53.0164	1.54309
1077	M21	Ceftezole sodium	16445	32291	15591	21442	9405	12.4006	12.2266	12.3104	12.3125	0.0870409	0.00681058	0.00514075	0.00756847	0.0065066	0.65066	0.124208	0.563576	0.573689	0.544994	0.560753	56.0753	1.45544
1078	M22	Puromycin 2HCl	25210	23323	9233	19255	8731	12.435	12.6766	12.4736	12.5284	0.129819	0.00495835	0.00445912	0.00790642	0.00577463	0.577463	0.186298	0.559223	0.590447	0.519333	0.556334	55.6334	3.56451
1079	M23	NA	18727	29813	16835	21792	7011	12.5514	12.2063	12.5387	12.4321	0.195704	0.00667485	0.00436051	0.00665281	0.00589606	0.589606	0.132987	0.566401	0.577567	0.550579	0.564849	56.4849	1.35606
1080	M24	NA	25302	24325	29914	26514	2985	12.2777	12.3398	12.1468	12.2548	0.0984973	0.00553316	0.00682426	0.00645183	0.00626975	0.626975	0.0664528	0.556715	0.547215	0.557364	0.553765	55.3765	0.568168
1081	N01	NA	23631	22289	28028	24649	3002	12.5326	12.4386	12.2261	12.3991	0.157046	0.00478185	0.00471084	0.00463822	0.00471031	0.471031	0.00718192	0.574584	0.580511	0.552983	0.569359	56.9359	1.44887
1082	N02	NA	11128	17309	23857	17431	6365	12.6676	12.5743	12.2452	12.4957	0.22189	0.00808771	0.00560402	0.00679046	0.0068274	0.68274	0.124225	0.554098	0.549656	0.545668	0.549807	54.9807	0.421695
1083	N03	NA	20799	33872	24854	26508	6692	12.3041	12.0877	12.3505	12.2474	0.140297	0.00591375	0.00404464	0.00591454	0.00529097	0.529098	0.107936	0.561902	0.580775	0.574676	0.572451	57.2451	0.963109
1084	N04	NA	25311	33626	23343	27427	5458	12.2416	12.0326	12.3771	12.2171	0.173547	0.00572874	0.00460953	0.00539776	0.00524534	0.524534	0.0574961	0.553988	0.584667	0.558626	0.56576	56.576	1.65368
1085	N05	NA	15588	35446	22572	24535	10074	12.4899	11.7964	12.3991	12.2285	0.376948	0.00641519	0.00516278	0.00447457	0.00535085	0.535085	0.0983885	0.552605	0.578232	0.562334	0.56439	56.439	1.29367
1086	N06	NA	18998	31859	22889	24582	6596	12.3319	11.994	12.2243	12.1834	0.172624	0.00600063	0.00423742	0.00572327	0.00532044	0.532044	0.0948121	0.557006	0.570043	0.553934	0.560328	56.0328	0.855271
1087	N07	NA	23192	25714	23749	24218	1325	12.3749	12.3502	12.0989	12.2747	0.15272	0.00474301	0.00490005	0.00433703	0.00466003	0.466003	0.0290543	0.563211	0.570662	0.554465	0.56278	56.278	0.810685
1088	N08	NA	25598	31740	27842	28393	3108	12.2657	12.2104	12.1773	12.2178	0.044701	0.00480506	0.00403277	0.00474104	0.00452629	0.452629	0.0428601	0.566841	0.55775	0.554881	0.559824	55.9824	0.624388
1089	N09	NA	21457	21331	19329	20706	1194	12.2807	12.6188	12.2245	12.3747	0.213277	0.00610523	0.00384417	0.00600134	0.00531692	0.531692	0.127649	0.554877	0.596175	0.547105	0.566052	56.6052	2.63744
1090	N10	NA	30745	21502	23930	25392	4792	12.2121	12.317	12.2948	12.2746	0.0552409	0.00530167	0.00483676	0.00576682	0.00530175	0.530175	0.046503	0.573622	0.555716	0.555328	0.561555	56.1555	1.04517
1091	N11	NA	20142	27835	20316	22764	4392	12.3327	12.2611	12.402	12.3319	0.070491	0.00536193	0.00603557	0.00467612	0.00535787	0.535787	0.0679734	0.555208	0.601581	0.567238	0.574675	57.4675	2.40645
1092	N12	NA	19071	34102	17964	23712	9015	12.5927	11.9477	12.3621	12.3008	0.326844	0.0045619	0.00524896	0.00534402	0.00505163	0.505163	0.0426771	0.59268	0.573749	0.546593	0.571008	57.1008	2.31654
1093	N13	NA	17293	32315	13195	20934	10067	12.4042	12.2183	12.6665	12.4297	0.225155	0.00578269	0.00461086	0.00810913	0.00616756	0.616756	0.178061	0.576129	0.592202	0.576506	0.581612	58.1612	0.917263
1094	N14	NA	15869	22955	26278	21701	5317	12.6679	12.1058	12.1981	12.3239	0.301447	0.00504127	0.00662165	0.00532765	0.00566353	0.566353	0.0842025	0.585985	0.570333	0.552515	0.569611	56.9611	1.67466
1095	N15	NA	25135	30417	8784	21445	11279	12.2548	12.2352	12.6896	12.3932	0.256877	0.00549035	0.00460269	0.0076275	0.00590685	0.590685	0.155482	0.561568	0.57047	0.547473	0.559837	55.9837	1.15962
1096	N16	NA	23492	23074	16815	21127	3740	12.3001	12.6092	12.5148	12.4747	0.158387	0.00625745	0.00433388	0.00612548	0.00557227	0.557227	0.10745	0.556019	0.585941	0.570503	0.570821	57.0821	1.49634
1097	N17	NA	21221	32018	29293	27511	5615	12.4623	12.2028	11.9868	12.2173	0.238047	0.00593751	0.00434131	0.0115045	0.00726109	0.726109	0.376053	0.574054	0.579174	0.52562	0.559616	55.9616	2.95523
1098	N18	NA	13880	20493	10734	15036	4981	12.6606	12.6115	12.4824	12.5848	0.0920325	0.0065562	0.00580686	0.0078256	0.00672955	0.672955	0.102047	0.583429	0.570927	0.539873	0.564743	56.4743	2.24268
1099	N19	NA	18774	24790	19395	20986	3309	12.5881	12.5133	12.271	12.4575	0.16575	0.00628529	0.00572812	0.00500129	0.00567156	0.567156	0.0643865	0.571162	0.560629	0.551379	0.561057	56.1057	0.989844
1100	N20	NA	15956	24170	10267	16798	6990	12.6972	12.224	12.6	12.5071	0.249918	0.00470043	0.00724038	0.00866855	0.00686979	0.686979	0.200985	0.580095	0.525238	0.546606	0.550646	55.0646	2.7651
1101	N21	NA	21394	27816	17471	22227	5223	12.4643	12.3245	12.4343	12.4077	0.0736107	0.0050014	0.00492522	0.00686853	0.00559838	0.559838	0.110063	0.554782	0.562626	0.554748	0.557385	55.7385	0.45386
1102	N22	NA	29169	18053	13646	20289	7999	12.2592	12.9637	12.7225	12.6485	0.358012	0.00620522	0.00520689	0.00630221	0.00590477	0.590477	0.0606327	0.563681	0.582618	0.548732	0.56501	56.501	1.69819
1103	N23	NA	22326	26134	21868	23443	2342	12.318	12.4646	12.3106	12.3644	0.0868178	0.00649467	0.00585444	0.00809402	0.00681438	0.681438	0.115351	0.55993	0.549897	0.540653	0.55016	55.016	0.964125
1104	N24	NA	33184	30853	12549	25529	11301	12.1509	12.2383	12.5567	12.3153	0.213591	0.00485174	0.00713059	0.0102	0.00739411	0.739411	0.268386	0.558462	0.544582	0.513188	0.538744	53.8744	2.31946
1105	O01	NA	19768	25968	31025	25587	5638	12.4369	12.3285	12.2891	12.3515	0.0765525	0.0053622	0.0047366	0.00390008	0.00466629	0.466629	0.0733592	0.549423	0.568199	0.574569	0.564064	56.4064	1.30729
1106	O02	NA	20786	26093	8656	18512	8938	12.4293	12.3798	12.4921	12.4337	0.0562661	0.00457038	0.00467558	0.00716266	0.00546954	0.546954	0.146723	0.56846	0.541946	0.523799	0.544735	54.4735	2.24607
1107	O03	Cefpiramide sodium	24472	35230	24585	28096	6179	12.3924	12.1382	12.2549	12.2618	0.127211	0.00629291	0.00326426	0.00671141	0.00542286	0.542286	0.188107	0.552632	0.564547	0.552044	0.556408	55.6408	0.705528
1108	O04	Pimavanserin	12256	23471	29500	21742	8751	12.6997	12.3291	12.2218	12.4169	0.250768	0.0066906	0.00545354	0.00477966	0.00564127	0.564127	0.0969203	0.573433	0.54791	0.576339	0.565894	56.5894	1.56422
1109	O05	Sultamicillin Tosylate	22009	30003	24964	25659	4042	12.3014	12.3768	12.1732	12.2838	0.102943	0.00554319	0.00509949	0.00464669	0.00509646	0.509646	0.0448256	0.547867	0.555578	0.552436	0.55196	55.196	0.387742
1110	O06	Thymine	12328	17647	24391	18122	6046	12.5641	12.5107	12.1567	12.4105	0.22143	0.00705711	0.00532668	0.0064368	0.00627353	0.627353	0.0876688	0.560675	0.564005	0.549629	0.558103	55.8103	0.752529
1111	O07	Berberine Sulfate	18260	23890	26810	22987	4346	12.502	12.5016	12.013	12.3389	0.28216	0.00651698	0.00489745	0.00559493	0.00566978	0.566978	0.0812356	0.558708	0.555546	0.544498	0.552917	55.2917	0.746049
1112	O08	Rhynchophylline	27800	21062	14635	21166	6583	12.2875	12.4847	12.3528	12.375	0.100474	0.00561151	0.00588738	0.00683294	0.00611061	0.611061	0.064058	0.561799	0.554221	0.531192	0.549071	54.9071	1.59399
1113	O09	Pivmecillinam hydrochloride	14727	27088	23842	21886	6409	12.457	12.2906	12.1978	12.3151	0.131305	0.00658654	0.00472534	0.00520091	0.00550426	0.550426	0.0966973	0.5568	0.564161	0.571848	0.56427	56.427	0.752437
1114	O10	Danazol	24007	34215	29809	29344	5120	12.4346	12.088	12.0044	12.1757	0.228134	0.00541509	0.0045594	0.00868865	0.00622105	0.622105	0.217941	0.590328	0.569809	0.525949	0.562028	56.2028	3.28873
1115	O11	Sulbenicillin Sodium	10238	22854	13427	15506	6560	12.4315	12.2725	12.3491	12.3511	0.0795446	0.00966986	0.00621335	0.00767111	0.00785144	0.785144	0.173529	0.521489	0.556664	0.542489	0.540214	54.0214	1.76978
1116	O12	Bepridil hydrochloride	21011	17692	11358	16687	4904	12.2846	12.5422	12.5671	12.4646	0.156433	0.0102803	0.00763057	0.00748371	0.00846487	0.846487	0.157395	0.541288	0.534535	0.548952	0.541592	54.1592	0.721325
1117	O13	Ceftiofur	19815	29918	13867	21200	8115	12.3135	12.2983	12.2287	12.2802	0.0452432	0.00550088	0.00564877	0.00959112	0.00691359	0.691359	0.231998	0.562301	0.555385	0.517055	0.544914	54.4914	2.4373
1118	O14	Tiapride Hydrochloride	11120	20822	7507	13150	6886	12.3269	12.2554	12.484	12.3554	0.116968	0.00827338	0.00725195	0.00879179	0.00810571	0.810571	0.0783499	0.536061	0.555374	0.52471	0.538715	53.8715	1.55033
1119	O15	Fipronil	17771	32932	24276	24993	7606	12.5207	12.124	12.3585	12.3344	0.199458	0.0055146	0.0058302	0.00572582	0.00569021	0.569021	0.0160782	0.574644	0.552107	0.580738	0.569163	56.9163	1.50818
1120	O16	Protriptyline hydrochloride	23325	27194	18182	22900	4521	12.2648	12.4077	12.5719	12.4148	0.153715	0.00613076	0.00455983	0.00555494	0.00541518	0.541518	0.0794737	0.556527	0.565456	0.562754	0.561579	56.1579	0.45787
1121	O17	Nefazodone hydrochloride	28030	26693	5952	20225	12379	12.2787	12.3668	12.4835	12.3763	0.102716	0.00574385	0.00543214	0.0122648	0.00781359	0.781359	0.3858	0.567214	0.548234	0.511257	0.542235	54.2235	2.84567
1122	O18	NA	29988	28899	12187	23691	9978	11.5954	12.2849	12.4273	12.1025	0.444888	0.00973723	0.00619399	0.0105851	0.00883876	0.883875	0.232933	0.573896	0.557839	0.521703	0.551146	55.1146	2.67324
1123	O19	Parecoxib Sodium	23783	24901	8238	18974	9314	12.3176	12.4534	12.3908	12.3873	0.0680031	0.0072741	0.00871451	0.00789027	0.00795963	0.795963	0.0722704	0.550898	0.534758	0.518694	0.534783	53.4783	1.61019
1124	O20	NA	24054	31553	26123	27243	3873	12.4819	12.1828	12.2294	12.298	0.160902	0.00536293	0.00633854	0.00631627	0.00600592	0.600592	0.0556951	0.561487	0.560549	0.561038	0.561025	56.1025	0.0469016
1125	O21	Safinamide	13253	20535	15940	16576	3682	12.5544	12.4513	12.4096	12.4718	0.0745569	0.00633819	0.00803506	0.00602258	0.00679861	0.679861	0.108236	0.563948	0.542148	0.551317	0.552471	55.2471	1.09458
1126	O22	NA	33161	30303	30210	31225	1678	12.1122	12.2123	11.9964	12.107	0.108076	0.00572962	0.00613801	0.00599139	0.00595301	0.595301	0.020688	0.548868	0.544336	0.544389	0.545864	54.5864	0.260124
1127	O23	NA	25474	21801	14451	20575	5613	12.3113	12.6049	12.3618	12.426	0.156959	0.00702677	0.00729324	0.00948031	0.00793344	0.793344	0.134624	0.537568	0.545663	0.533527	0.538919	53.8919	0.617984
1128	O24	NA	36681	28576	10078	25112	13636	11.9383	12.4271	12.5472	12.3042	0.322552	0.00657016	0.00580907	0.00853344	0.00697089	0.697089	0.14057	0.541507	0.545668	0.533638	0.540271	54.0271	0.610952
1129	P01	NA	23256	34282	25395	27644	5847	12.3539	12.0332	12.2587	12.2153	0.164733	0.00464396	0.0042588	0.00582792	0.00491022	0.491023	0.0817747	0.570433	0.563707	0.560268	0.564803	56.4803	0.517067
1130	P02	NA	15027	25294	27492	22604	6654	12.5077	12.3382	12.1811	12.3423	0.163358	0.00818527	0.00470467	0.00476502	0.00588499	0.588499	0.199233	0.552139	0.5578	0.56089	0.556943	55.6943	0.443796
1131	P03	NA	22196	21586	28608	24130	3890	12.2672	12.3974	12.0161	12.2269	0.193836	0.00783925	0.00722691	0.00604726	0.00703781	0.703781	0.0910839	0.562218	0.565969	0.531075	0.553087	55.3087	1.91551
1132	P04	NA	20558	22499	21646	21568	973	12.3693	12.4312	12.3793	12.3933	0.0332334	0.00505886	0.00537802	0.00679109	0.00574266	0.574266	0.092189	0.572186	0.550469	0.56209	0.561582	56.1582	1.08675
1133	P05	NA	21297	24634	24805	23579	1978	12.4611	12.3225	12.1872	12.3236	0.136954	0.00605719	0.00612974	0.00749849	0.00656181	0.656181	0.0812001	0.565291	0.558496	0.549486	0.557758	55.7758	0.79283
1134	P06	NA	20078	26236	15638	20651	5322	12.4592	12.2736	12.2946	12.3425	0.101612	0.00498058	0.00594603	0.00869676	0.00654112	0.654112	0.192824	0.561161	0.546082	0.532869	0.546704	54.6704	1.41567
1135	P07	NA	14398	21622	13810	16610	4350	12.5907	12.5168	12.4824	12.53	0.0553382	0.00638978	0.00504116	0.00724113	0.00622402	0.622402	0.110931	0.563689	0.572889	0.546126	0.560901	56.0901	1.35975
1136	P08	NA	25913	28565	28117	27532	1420	12.2759	12.2778	12.2004	12.2514	0.044131	0.00625169	0.00588132	0.00736209	0.00649837	0.649837	0.077059	0.557288	0.55533	0.545826	0.552815	55.2815	0.613075
1137	P09	NA	12512	22064	14507	16361	5039	12.6274	12.277	12.3394	12.4146	0.18688	0.00751279	0.00507614	0.00778934	0.00679276	0.679276	0.149305	0.570332	0.567939	0.558213	0.565495	56.5495	0.641859
1138	P10	NA	26249	32697	29650	29532	3226	12.3216	12.0479	11.9929	12.1208	0.176066	0.00640024	0.00614735	0.00623946	0.00626235	0.626235	0.012799	0.565469	0.565801	0.560675	0.563982	56.3982	0.286882
1139	P11	NA	18521	31468	12904	20964	9520	12.4208	12.1764	12.3669	12.3213	0.128433	0.00631715	0.00479852	0.00852449	0.00654672	0.654672	0.187356	0.577561	0.575346	0.540298	0.564402	56.4402	2.0904
1140	P12	NA	23643	30581	18813	24346	5915	12.2723	12.1143	12.2959	12.2275	0.0987218	0.00579453	0.00513391	0.00653803	0.00582215	0.582216	0.070247	0.566679	0.559563	0.554138	0.560127	56.0127	0.628961
1141	P13	NA	25379	30032	32378	29263	3562	12.3821	12.3006	11.9871	12.2233	0.208564	0.00500414	0.00426212	0.00555933	0.00494186	0.494186	0.0650843	0.572639	0.584543	0.565569	0.57425	57.425	0.958908
1142	P14	NA	20478	28126	16344	21649	5978	12.3418	12.3818	12.4086	12.3774	0.0336269	0.00542045	0.00465761	0.00709741	0.00572516	0.572516	0.124811	0.56861	0.581455	0.541055	0.563707	56.3707	2.06416
1143	P15	NA	23382	29847	12116	21782	8973	12.4191	12.2041	12.4442	12.3558	0.13198	0.00641519	0.0047911	0.00726312	0.00615647	0.615647	0.125615	0.587845	0.57319	0.544569	0.568535	56.8535	2.20104
1144	P16	NA	19895	28446	30743	26361	5717	12.3729	12.283	12.0704	12.2421	0.155343	0.0066851	0.00727695	0.00601763	0.00665989	0.665989	0.0630036	0.564413	0.543451	0.5572	0.555021	55.5021	1.06497
1145	P17	NA	12178	25733	19417	19109	6783	12.5774	12.2828	12.4667	12.4423	0.1488	0.00845788	0.00544049	0.00643766	0.00677867	0.677867	0.153733	0.531614	0.570862	0.54957	0.550682	55.0682	1.96476
1146	P18	NA	21656	29701	18210	23189	5897	12.4735	12.194	12.4176	12.3617	0.147867	0.00581825	0.00548803	0.00604064	0.00578231	0.578231	0.0278051	0.568711	0.565469	0.553213	0.562464	56.2464	0.817444
1147	P19	NA	20002	23876	23611	22496	2164	12.4017	12.5025	12.1254	12.3432	0.195206	0.00549945	0.0051935	0.00648003	0.00572433	0.572433	0.0672099	0.559744	0.568186	0.5378	0.555243	55.5243	1.56848
1148	P20	NA	31463	27517	12562	23847	9971	12.1559	12.4158	12.3329	12.3016	0.132781	0.00502177	0.00577825	0.00843815	0.00641272	0.641272	0.179439	0.572514	0.561653	0.536618	0.556928	55.6928	1.84082
1149	P21	NA	16099	30168	14378	20215	8662	12.448	12.2711	12.4357	12.3849	0.0987752	0.0059631	0.0050053	0.00827653	0.00641498	0.641498	0.168178	0.560842	0.563478	0.539992	0.554771	55.4771	1.28666
1150	P22	NA	32301	25674	27793	28589	3385	12.0519	12.5836	12.0737	12.2364	0.300909	0.00699669	0.00514139	0.00719606	0.00644471	0.644471	0.11331	0.547599	0.580315	0.543662	0.557192	55.7192	2.01214
1151	P23	NA	26234	40063	18837	28378	10774	12.2989	11.6108	12.3856	12.0984	0.424509	0.00545094	0.00481741	0.00716675	0.0058117	0.58117	0.12155	0.564878	0.537903	0.556193	0.552991	55.2991	1.37695
1152	P24	NA	32956	32852	21336	29048	6679	12.0822	12.1383	12.4186	12.213	0.1802	0.00615973	0.00782296	0.00740532	0.00712934	0.712934	0.0865283	0.532832	0.537136	0.547666	0.539211	53.9211	0.763172
1153	A01	NA	27638	29115	28443	28399	739	12.0073	12.0108	11.9878	12.002	0.0123917	0.00672986	0.00594195	0.00594171	0.00620451	0.620451	0.0454971	0.524712	0.530792	0.528882	0.528129	52.8129	0.310893
1154	A02	NA	19865	17076	13309	16750	3290	12.2015	12.3591	12.2311	12.2639	0.0837906	0.0086081	0.0082572	0.00743858	0.00810129	0.810129	0.060015	0.501888	0.522781	0.507401	0.51069	51.069	1.08277
1155	A03	Galanthamine HBr	31935	30996	28821	30584	1597	11.7475	11.9019	11.9703	11.8732	0.114125	0.00729607	0.005291	0.00666181	0.00641629	0.641629	0.102483	0.515579	0.523003	0.526734	0.521772	52.1772	0.567872
1156	A04	NA	27331	28000	22701	26011	2886	11.8092	11.9599	11.926	11.8984	0.0790594	0.00819582	0.00660714	0.00867803	0.007827	0.7827	0.108359	0.511397	0.530964	0.51196	0.518107	51.8107	1.11382
1157	A05	Cephalexin	23133	33030	34412	30192	6152	12.2482	11.8207	11.8329	11.9673	0.243378	0.00683007	0.00614593	0.00479484	0.00592361	0.592361	0.103567	0.530152	0.531305	0.54016	0.533872	53.3872	0.547607
1158	A06	NA	27649	31339	27679	28889	2122	11.8499	11.7112	12.0313	11.8641	0.16052	0.00893342	0.00647755	0.00585281	0.00708793	0.708793	0.162848	0.514304	0.527362	0.539976	0.527214	52.7214	1.28366
1159	A07	Methacycline HCl	18188	29516	19071	22258	6301	12.4487	11.9851	12.2622	12.232	0.233278	0.00665274	0.00691151	0.00571548	0.00642658	0.642658	0.0629268	0.538707	0.5351	0.532379	0.535395	53.5395	0.317425
1160	A08	NA	22363	27872	29926	26720	3911	12.2652	11.8873	11.8289	11.9938	0.23682	0.00818316	0.00663749	0.00685023	0.00722363	0.722363	0.0837762	0.528149	0.523608	0.523658	0.525138	52.5138	0.260746
1161	A09	Zanamivir	25068	26050	28956	26691	2022	12.1018	11.8597	11.784	11.9152	0.165965	0.00722036	0.00798465	0.00649261	0.00723254	0.723254	0.0746092	0.53694	0.521996	0.526143	0.52836	52.836	0.771431
1162	A10	NA	20722	35357	36499	30859	8798	12.1779	11.6061	11.5873	11.7904	0.335693	0.00830036	0.00557174	0.00917833	0.00768348	0.768348	0.188077	0.514381	0.523998	0.513302	0.517227	51.7227	0.588879
1163	A11	Caspofungin Acetate	2334	1955	2700	2330	373	12.2242	12.0942	12.1927	12.1704	0.0678375	0.0775493	0.0654731	0.0688889	0.0706371	7.06371	0.622498	0.195373	0.176982	0.221111	0.197822	19.7822	2.21662
1164	A12	NA	27476	26583	30593	28217	2105	11.964	11.8702	11.7334	11.8559	0.115955	0.00480419	0.00628221	0.00755075	0.00621238	0.621238	0.137461	0.538579	0.522477	0.51064	0.523899	52.3899	1.40239
1165	A13	Granisetron HCl	28413	34313	30834	31187	2966	11.9623	11.6518	11.7581	11.7907	0.157789	0.00629993	0.00620756	0.00583771	0.00611507	0.611507	0.0244598	0.53479	0.533471	0.522832	0.530365	53.0365	0.655669
1166	A14	NA	29196	19743	26058	24999	4815	11.9409	12.0478	11.9383	11.9757	0.0624758	0.00558296	0.00678722	0.0071763	0.00651549	0.651549	0.0830699	0.53456	0.522109	0.528667	0.528445	52.8445	0.622817
1167	A15	D-Cycloserine	27355	32355	25760	28490	3441	11.8855	11.6757	11.9762	11.8458	0.154099	0.00760373	0.00590326	0.00737578	0.00696092	0.696092	0.0923025	0.523743	0.525421	0.52205	0.523738	52.3738	0.168572
1168	A16	NA	34158	16339	30801	27099	9469	11.7011	12.1423	11.8124	11.8853	0.229461	0.00611862	0.011139	0.00642836	0.00789533	0.789533	0.281336	0.523245	0.525797	0.527743	0.525595	52.5595	0.225565
1169	A17	Kanamycin sulfate	15692	36191	29493	27125	10453	12.1125	11.6161	12.0047	11.9111	0.261123	0.00898547	0.00696306	0.00644221	0.00746358	0.746358	0.134348	0.52001	0.526153	0.535144	0.527102	52.7102	0.761141
1170	A18	NA	14830	26754	28796	23460	7543	12.2147	11.9238	11.9358	12.0248	0.164613	0.0103169	0.0065037	0.00704959	0.00795674	0.795674	0.206212	0.512879	0.522726	0.524135	0.519913	51.9913	0.613235
1171	A19	Perifosine (KRX-0401)	1799	2933	3768	2833	988	9.91446	10.2967	9.18603	9.79905	0.564234	0.0611451	0.106035	0.0567941	0.074658	7.4658	2.72601	0.0889383	0.0900102	0.0660828	0.0816771	8.16771	1.35157
1172	A20	NA	22227	30159	22302	24896	4558	12.1753	11.8052	12.0917	12.0241	0.194118	0.00850317	0.00683046	0.00834006	0.00789123	0.789123	0.0922264	0.524812	0.53775	0.524661	0.529075	52.9075	0.75135
1173	A21	Lomefloxacin HCl	25212	25416	25105	25244	158	12.098	11.9316	12.214	12.0812	0.141968	0.00769475	0.00873465	0.00705039	0.0078266	0.78266	0.0849839	0.524909	0.515659	0.532444	0.524337	52.4337	0.840673
1174	A22	NA	20910	29881	38745	29845	8918	12.1889	11.8786	11.5651	11.8775	0.311917	0.00966045	0.00712827	0.00782036	0.00820303	0.820303	0.130874	0.520086	0.526421	0.516221	0.52091	52.091	0.514964
1175	A23	NA	29519	25790	20277	25195	4650	11.9377	12.0156	12.1857	12.0464	0.126811	0.00951929	0.00717332	0.00794003	0.00821088	0.821088	0.119621	0.516074	0.52311	0.529664	0.522949	52.2949	0.67963
1176	A24	NA	28714	26519	32073	29102	2797	11.9295	11.9367	11.7766	11.8809	0.090444	0.0125026	0.0108978	0.0111932	0.0115312	1.15312	0.0854111	0.50202	0.510502	0.49827	0.503597	50.3597	0.626683
1177	B01	NA	24306	30979	35888	30391	5813	12.0387	12.0365	11.5897	11.8883	0.258628	0.00785814	0.00558443	0.00969683	0.00771314	0.771313	0.206003	0.518884	0.535976	0.5107	0.521853	52.1853	1.2897
1178	B02	NA	28935	31361	24910	28402	3258	11.9167	11.7938	12.0814	11.9307	0.144317	0.00552963	0.00542075	0.00485749	0.00526929	0.526929	0.0360763	0.531916	0.532222	0.532597	0.532245	53.2245	0.0341103
1179	B03	NA	29042	30654	36992	32229	4203	12.0483	11.7694	11.6052	11.8076	0.223972	0.00540596	0.00795981	0.00505515	0.00614031	0.614031	0.158547	0.54218	0.527631	0.539008	0.536273	53.6273	0.76506
1180	B04	NA	32806	32562	29927	31765	1596	11.7953	11.3589	11.8374	11.6639	0.264959	0.00609645	0.0063571	0.00581415	0.00608923	0.608923	0.027155	0.541029	0.567072	0.536773	0.548291	54.8291	1.64032
1181	B05	NA	20730	28523	33557	27603	6463	12.2205	11.9313	11.6942	11.9487	0.26356	0.00694645	0.00522385	0.00569181	0.00595404	0.595404	0.0890736	0.541823	0.541668	0.534225	0.539239	53.9239	0.434262
1182	B06	NA	28377	30473	26001	28284	2237	11.8992	11.7314	12.0052	11.8786	0.138057	0.00613173	0.00538181	0.00565363	0.00572239	0.572239	0.0379656	0.533249	0.537098	0.532749	0.534365	53.4365	0.238011
1183	B07	NA	29028	27146	17870	24681	5973	11.9335	11.953	12.0407	11.9757	0.0570933	0.00564972	0.00640978	0.00643537	0.00616496	0.616496	0.0446393	0.541546	0.539232	0.524063	0.534947	53.4947	0.949685
1184	B08	NA	23591	33723	26422	27912	5228	12.1401	11.6433	11.8202	11.8678	0.25178	0.00830825	0.00720577	0.00874271	0.00808558	0.808558	0.0792302	0.525794	0.529698	0.529861	0.528451	52.8451	0.230273
1185	B09	NA	18805	26870	21734	22470	4083	12.1122	11.8177	12.1479	12.0259	0.181213	0.00749801	0.00729438	0.00621147	0.00700128	0.700128	0.0691538	0.537144	0.538817	0.539615	0.538525	53.8525	0.126095
1186	B10	NA	29355	29175	26655	28395	1510	11.9471	11.7684	11.7692	11.8283	0.102948	0.00558678	0.0075407	0.00581504	0.00631418	0.631418	0.106832	0.544984	0.538612	0.532958	0.538851	53.8851	0.60164
1187	B11	NA	19612	28968	23089	23890	4729	12.112	11.8199	12.0403	11.9907	0.152229	0.00678156	0.00624827	0.00640998	0.00647994	0.647994	0.0273441	0.551448	0.533071	0.551172	0.54523	54.523	1.05311
1188	B12	NA	22986	27976	31512	27491	4284	12.1504	11.8175	11.7917	11.9199	0.200032	0.00561211	0.00607664	0.00641026	0.006033	0.6033	0.0400858	0.545636	0.528632	0.53148	0.535249	53.5249	0.910751
1189	B13	NA	25083	26665	29647	27132	2318	12.0981	11.9399	11.8019	11.9466	0.148168	0.00621935	0.00648791	0.00799406	0.00690044	0.690044	0.0956577	0.546027	0.538721	0.51894	0.534563	53.4563	1.40145
1190	B14	NA	18881	20957	32239	24026	7188	12.3249	12.1693	11.6552	12.0498	0.350512	0.00831524	0.00615546	0.00654487	0.00700519	0.700519	0.115112	0.539908	0.546548	0.531096	0.539184	53.9184	0.775131
1191	B15	NA	18891	27327	26521	24246	4655	12.4037	11.8958	12.1582	12.1526	0.253993	0.0064581	0.00490358	0.00539195	0.00558454	0.558454	0.0794957	0.553809	0.54587	0.545379	0.548353	54.8353	0.473138
1192	B16	NA	19327	32997	21162	24495	7420	12.3899	11.8339	11.9922	12.072	0.286471	0.00584674	0.00606116	0.00671014	0.00620601	0.620601	0.0449557	0.574999	0.559384	0.547633	0.560672	56.0672	1.37284
1193	B17	NA	26714	25138	24480	25444	1148	11.9859	11.9125	12.0659	11.9881	0.0767443	0.00744928	0.00851301	0.0061683	0.00737686	0.737686	0.117403	0.529984	0.514361	0.544771	0.529705	52.9705	1.52072
1194	B18	NA	22946	27109	27899	25985	2661	12.2081	11.9875	12.07	12.0885	0.11143	0.00684215	0.00612343	0.00544822	0.00613793	0.613793	0.0697077	0.536346	0.542477	0.554142	0.544322	54.4322	0.904007
1195	B19	NA	23093	26546	20970	23536	2814	12.0767	11.9607	12.109	12.0488	0.0779731	0.00619235	0.00542455	0.00581784	0.00581158	0.581158	0.0383942	0.538128	0.538236	0.547878	0.541414	54.1414	0.559821
1196	B20	NA	23895	28414	27246	26518	2346	12.0912	12.0331	11.7887	11.971	0.160555	0.00606822	0.00538467	0.00737723	0.0062767	0.62767	0.101251	0.547813	0.55983	0.531417	0.546353	54.6353	1.42622
1197	B21	NA	14590	31433	21375	22466	8474	12.4699	11.7373	12.2409	12.1494	0.374745	0.00657985	0.0069672	0.00659649	0.00671451	0.671451	0.0218991	0.544757	0.551141	0.536936	0.544278	54.4278	0.711453
1198	B22	NA	13559	29911	23820	22430	8264	12.309	11.8897	12.1619	12.1202	0.212712	0.00693267	0.00641904	0.00566751	0.00633974	0.633974	0.0636297	0.526514	0.539668	0.545466	0.537216	53.7216	0.971111
1199	B23	NA	16479	28711	29017	24736	7152	12.3345	11.9971	12.0488	12.1268	0.181749	0.00679653	0.00564244	0.00709929	0.00651275	0.651275	0.0768766	0.532496	0.556128	0.558569	0.549064	54.9064	1.44006
1200	B24	NA	21288	26708	38499	28832	8800	12.1287	11.834	11.5792	11.8473	0.275004	0.00972379	0.0121312	0.00968856	0.0105145	1.05145	0.14002	0.517616	0.512655	0.51126	0.513844	51.3844	0.334024
1201	C01	NA	24868	37781	25967	29539	7159	12.2081	11.7477	12.0962	12.0173	0.240082	0.00687631	0.00468489	0.00720145	0.00625422	0.625422	0.136876	0.527545	0.54845	0.538684	0.538226	53.8226	1.04599
1202	C02	NA	27223	31643	25479	28115	3177	12.1778	11.7031	12.0156	11.9655	0.241255	0.00576718	0.00587808	0.00612269	0.00592265	0.592265	0.0181897	0.548286	0.53225	0.529887	0.536808	53.6808	1.00105
1203	C03	Pemetrexed	14861	16248	13355	14821	1447	14.766	14.7803	15.0006	14.849	0.131547	0.00511406	0.00400049	0.00464246	0.00458567	0.458567	0.055895	0.727542	0.741014	0.768851	0.745802	74.5802	2.10665
1204	C04	NA	21418	23824	20809	22017	1594	12.274	12.0333	12.1786	12.162	0.121181	0.00616304	0.00700974	0.00648758	0.00655345	0.655345	0.0427175	0.537212	0.534545	0.544572	0.538776	53.8776	0.51934
1205	C05	Biapenem	25713	27427	30992	28044	2693	12.2312	12.0722	12.0324	12.1119	0.105171	0.00532804	0.00594305	0.00480769	0.00535959	0.53596	0.0568335	0.555828	0.544062	0.554562	0.551484	55.1484	0.645853
1206	C06	NA	23797	19140	26828	23255	3873	12.0987	12.2178	11.9232	12.0799	0.148196	0.00785813	0.00809822	0.00738035	0.0077789	0.77789	0.0365437	0.534437	0.528631	0.539399	0.534156	53.4156	0.538951
1207	C07	Amiloride HCl dihydrate	22813	27363	22257	24144	2801	12.2506	11.882	12.127	12.0866	0.187596	0.00464647	0.00526258	0.00485241	0.00492049	0.492049	0.0313645	0.574102	0.55904	0.570203	0.567782	56.7782	0.781786
1208	C08	NA	25717	31145	34102	30321	4253	12.122	11.7857	11.7902	11.8993	0.192859	0.00575495	0.00616471	0.0067738	0.00623115	0.623115	0.0512663	0.548898	0.543426	0.531934	0.541419	54.1419	0.865823
1209	C09	Geneticin (G418 Sulfate)	24707	27197	26475	26126	1281	11.9404	12.0237	12.0111	11.9917	0.0448734	0.006314	0.00728021	0.00517469	0.0062563	0.62563	0.105395	0.536407	0.547377	0.563664	0.549149	54.9149	1.37147
1210	C10	NA	17294	27254	31209	25252	7170	12.1863	11.8586	11.6459	11.8969	0.272218	0.00607147	0.0081089	0.00752988	0.00723675	0.723675	0.104987	0.546895	0.5386	0.539139	0.541545	54.1545	0.464124
1211	C11	Amikacin hydrate	17574	20925	20556	19685	1837	12.1331	12.0894	12.2616	12.1613	0.0895175	0.00728349	0.00535245	0.00710255	0.0065795	0.65795	0.10665	0.547286	0.54853	0.550788	0.548868	54.8868	0.177541
1212	C12	NA	21153	29371	27702	26075	4344	12.0384	11.7421	12.0001	11.9269	0.161135	0.00836761	0.00616254	0.00573966	0.0067566	0.67566	0.14111	0.542476	0.54084	0.566349	0.549888	54.9888	1.42789
1213	C13	Ceftazidime	21734	32184	30472	28130	5605	12.1188	11.8455	12.0257	11.9966	0.138946	0.00685562	0.00612105	0.00561171	0.00619613	0.619613	0.0625343	0.534968	0.547073	0.536427	0.539489	53.9489	0.660802
1214	C14	NA	33854	28660	23901	28805	4978	11.7705	11.8781	12.0769	11.9085	0.155446	0.00555326	0.00579205	0.00748923	0.00627818	0.627818	0.105557	0.552579	0.547558	0.533492	0.544543	54.4543	0.989388
1215	C15	Ibuprofen Lysine	23940	22385	22204	22843	954	12.9741	13.0451	12.9712	12.9968	0.0418586	0.00417711	0.00339513	0.00477392	0.00411539	0.411538	0.0691461	0.632164	0.647308	0.635111	0.638194	63.8194	0.802944
1216	C16	NA	14636	27457	26342	22812	7102	12.2998	11.8461	12.1139	12.0866	0.228085	0.00772069	0.00622792	0.00531471	0.0064211	0.642111	0.121457	0.535597	0.546964	0.569319	0.550627	55.0627	1.71566
1217	C17	Donepezil HCl	18001	35075	27506	26861	8555	12.2573	11.8285	11.9556	12.0138	0.220242	0.0067774	0.00533143	0.0079619	0.00669024	0.669024	0.13174	0.545081	0.547855	0.533556	0.542164	54.2164	0.758232
1218	C18	NA	20289	30803	25789	25627	5259	12.2249	11.8471	12.0267	12.0329	0.189	0.00798462	0.00652534	0.0057001	0.00673669	0.673669	0.115683	0.538469	0.54183	0.537012	0.539104	53.9104	0.247112
1219	C19	Oxacillin sodium monohydrate	22049	28276	23458	24594	3265	12.1467	11.9056	12.0575	12.0366	0.121893	0.00621343	0.0082402	0.00711911	0.00719091	0.719091	0.101529	0.544106	0.539786	0.53227	0.538721	53.8721	0.598942
1220	C20	NA	26591	29919	25308	27273	2380	12.044	11.7879	12.1069	11.9796	0.168986	0.00628032	0.00608309	0.0056899	0.00601777	0.601777	0.0300581	0.533714	0.53812	0.548246	0.540027	54.0027	0.745092
1221	C21	Solifenacin succinate	15230	29657	19947	21611	7356	12.3169	11.8034	12.2677	12.1293	0.283299	0.00781353	0.00923897	0.00651727	0.00785659	0.785659	0.136136	0.551543	0.53323	0.54705	0.543941	54.3941	0.954415
1222	C22	NA	19045	28994	31966	26668	6767	12.2902	12.0174	11.9641	12.0906	0.174919	0.00661591	0.00631165	0.00694488	0.00662415	0.662415	0.0316694	0.532318	0.545768	0.540918	0.539668	53.9668	0.681155
1223	C23	NA	27979	27379	23847	26402	2233	11.8783	12.0661	12.0881	12.0108	0.115287	0.00839916	0.00661091	0.00599656	0.00700221	0.700221	0.124818	0.52207	0.539245	0.547616	0.536311	53.6311	1.30234
1224	C24	NA	14721	28668	28338	23909	7959	12.2493	11.7573	11.9068	11.9712	0.252229	0.0124312	0.00952281	0.0129508	0.0116349	1.16349	0.184752	0.506012	0.525952	0.502329	0.511431	51.1431	1.27099
1225	D01	NA	30314	26545	31289	29383	2505	11.9935	12.2256	11.9083	12.0425	0.16426	0.00590486	0.00689395	0.00651986	0.00643956	0.643956	0.0499411	0.538431	0.537352	0.529963	0.535248	53.5248	0.460938
1226	D02	NA	26157	19980	26262	24133	3597	12.0806	12.1447	12.0891	12.1048	0.0348472	0.0048553	0.00560561	0.00517859	0.00521316	0.521316	0.0376348	0.54559	0.536637	0.547026	0.543084	54.3084	0.56298
1227	D03	NA	22002	33150	25897	27016	5658	12.3797	11.7619	11.9846	12.0421	0.312914	0.0052268	0.00603318	0.00575356	0.00567118	0.567118	0.0409456	0.545541	0.536652	0.545121	0.542438	54.2438	0.501557
1228	D04	NA	19580	26824	20477	22294	3949	12.5863	11.9849	12.2607	12.2773	0.30105	0.0061287	0.00533105	0.00537188	0.00561054	0.561054	0.0449203	0.568897	0.5488	0.553597	0.557098	55.7098	1.04961
1229	D05	NA	30420	24033	32248	28900	4313	12.0491	12.2851	11.7802	12.0381	0.252612	0.00641026	0.00595015	0.00524064	0.00586701	0.586701	0.0589226	0.54188	0.558565	0.545801	0.548749	54.8749	0.872431
1230	D06	NA	31919	31467	18617	27334	7553	11.9393	11.7285	12.1866	11.9515	0.229316	0.00460541	0.00622875	0.00854058	0.00645824	0.645825	0.19776	0.553025	0.545429	0.523124	0.540526	54.0526	1.55416
1231	D07	NA	21376	29736	22223	24445	4602	12.2166	11.8719	12.0629	12.0505	0.172668	0.00645584	0.00961797	0.00652477	0.00753286	0.753286	0.180609	0.557541	0.529896	0.542456	0.543298	54.3298	1.38416
1232	D08	NA	27457	27044	36916	30472	5584	12.2315	12.004	11.7249	11.9868	0.253758	0.00560877	0.00506582	0.005201	0.00529186	0.529186	0.0282651	0.56736	0.557055	0.540145	0.554853	55.4853	1.37403
1233	D09	NA	18252	27315	23374	22980	4544	12.1663	11.8918	12.036	12.0314	0.137317	0.00723208	0.00585759	0.00547617	0.00618861	0.618861	0.0923576	0.539886	0.553908	0.566741	0.553512	55.3512	1.34318
1234	D10	NA	23686	24357	32103	26715	4678	12.11	12.0726	11.9389	12.0405	0.0899329	0.00603732	0.00558361	0.00791203	0.00651099	0.651099	0.123437	0.545808	0.544648	0.536959	0.542472	54.2472	0.480908
1235	D11	NA	21203	25750	21697	22883	2495	12.274	11.9123	12.152	12.1128	0.184014	0.00608404	0.00714563	0.00617597	0.00646855	0.646855	0.0588169	0.553459	0.536155	0.542425	0.544013	54.4013	0.876067
1236	D12	NA	24526	27352	24881	25586	1539	12.1744	11.7284	12.0196	11.9741	0.226437	0.00656446	0.0052647	0.00606889	0.00596602	0.596602	0.0655961	0.553413	0.542885	0.559101	0.5518	55.18	0.822743
1237	D13	NA	26666	31841	30186	29564	2643	12.0056	11.8582	11.9618	11.9419	0.0756852	0.00690017	0.00562168	0.00569801	0.00607329	0.607329	0.071712	0.547439	0.553092	0.557278	0.552603	55.2603	0.493795
1238	D14	NA	30953	25314	27598	27955	2836	11.9133	12.061	12.0435	12.0059	0.0806681	0.00465222	0.00659714	0.00623234	0.00582723	0.582723	0.103381	0.564759	0.554199	0.548554	0.555838	55.5838	0.822591
1239	D15	NA	25372	31070	28486	28309	2853	12.1081	12.0045	11.9679	12.0268	0.0727304	0.00559672	0.00514966	0.00505511	0.00526717	0.526717	0.0289292	0.574767	0.559253	0.543284	0.559102	55.9102	1.57421
1240	D16	NA	24974	24486	23410	24290	800	11.9849	12.0142	12.1948	12.0646	0.113671	0.00600625	0.00584007	0.00572405	0.00585679	0.585679	0.0141839	0.558941	0.548518	0.543956	0.550471	55.0471	0.768156
1241	D17	NA	25422	33660	27094	28725	4355	12.0918	11.7851	11.9567	11.9445	0.153713	0.00629376	0.00606061	0.00664354	0.00633263	0.633263	0.0293403	0.550507	0.546702	0.538422	0.545211	54.5211	0.617939
1242	D18	NA	26954	26054	27456	26821	710	12.0232	12.1457	11.9525	12.0405	0.0977554	0.00630704	0.00733093	0.00702943	0.00688913	0.688913	0.0526164	0.540402	0.547018	0.54123	0.542883	54.2883	0.360446
1243	D19	NA	21850	24285	19130	21755	2579	12.1894	12.1314	12.3111	12.2106	0.0916904	0.00691076	0.00732963	0.00590695	0.00671578	0.671578	0.0731104	0.547735	0.543134	0.557554	0.549474	54.9474	0.736565
1244	D20	NA	20850	27616	24320	24262	3383	12.1222	12.058	12.0249	12.0684	0.0495155	0.00791367	0.00644554	0.00801809	0.0074591	0.74591	0.0879321	0.535827	0.540049	0.514967	0.530281	53.0281	1.34294
1245	D21	NA	9056	25246	20960	18421	8388	12.3894	12.0723	12.0824	12.1814	0.180191	0.0112633	0.00598115	0.00796756	0.00840398	0.840398	0.266796	0.5286	0.541393	0.538359	0.536117	53.6117	0.668455
1246	D22	NA	11498	30789	21828	21372	9654	12.2916	11.9518	12.2509	12.1648	0.185559	0.00939294	0.00639839	0.00728422	0.00769185	0.769185	0.153833	0.530005	0.547761	0.541919	0.539895	53.9895	0.904903
1247	D23	NA	24251	26122	26826	25733	1331	12.1266	12.1252	12.0577	12.1031	0.0393602	0.00659767	0.00666105	0.00536793	0.00620888	0.620888	0.0728978	0.534823	0.551183	0.546969	0.544325	54.4325	0.849429
1248	D24	NA	17945	20652	33579	24059	8355	12.2649	12.1165	11.7067	12.0294	0.289105	0.0114795	0.00716638	0.00729623	0.00864738	0.864737	0.245357	0.52594	0.553651	0.515084	0.531558	53.1558	1.98879
1249	E01	NA	24639	20013	31886	25513	5985	12.2409	12.2601	11.8726	12.1245	0.218421	0.00754901	0.00819467	0.00551966	0.00708778	0.708778	0.139587	0.540688	0.52256	0.538512	0.53392	53.392	0.989772
1250	E02	NA	23219	28442	23523	25061	2932	12.2104	11.8968	12.2911	12.1328	0.208323	0.00607261	0.00566064	0.00497386	0.00556904	0.556904	0.0555077	0.545243	0.544793	0.554181	0.548072	54.8072	0.529505
1251	E03	Penicillin V potassium salt	29428	32859	34339	32209	2519	12.0636	11.7188	11.7012	11.8279	0.204356	0.00492728	0.00672571	0.00509625	0.00558308	0.558308	0.0993146	0.549035	0.527679	0.544425	0.54038	54.038	1.1238
1252	E04	NA	20747	31458	12309	21505	9597	12.3118	11.6507	12.6622	12.2082	0.513627	0.00607317	0.00591265	0.00796165	0.00664916	0.664916	0.113949	0.543211	0.535857	0.546917	0.541995	54.1995	0.562915
1253	E05	Clindamycin Phosphate	32692	23763	26291	27582	4602	11.7289	12.0416	12.1512	11.9739	0.21912	0.00877891	0.00732231	0.00517287	0.00709136	0.709136	0.181408	0.528631	0.534276	0.554867	0.539258	53.9258	1.38092
1254	E06	NA	18821	32308	24415	25181	6776	12.1817	11.603	12.1001	11.9616	0.313228	0.0061102	0.0052309	0.00544747	0.00559619	0.559619	0.0458124	0.548802	0.547171	0.544419	0.546797	54.6797	0.221498
1255	E07	Neostigmine Bromide	25130	30043	29421	28198	2675	12.0017	11.6983	11.7972	11.8324	0.154748	0.00557103	0.00639084	0.006356	0.00610596	0.610596	0.0463588	0.558257	0.538162	0.553108	0.549842	54.9842	1.0438
1256	E08	NA	23685	28405	24526	25539	2518	12.106	11.8477	12.221	12.0582	0.191166	0.00797973	0.00661855	0.00513741	0.00657856	0.657856	0.142159	0.537513	0.550819	0.562016	0.550116	55.0116	1.22664
1257	E09	Neomycin sulfate	27553	25251	26409	26404	1151	12.0758	12.1299	12.2042	12.1367	0.0644558	0.00569811	0.00641559	0.00545269	0.00585546	0.585546	0.0500364	0.565347	0.562116	0.569124	0.565529	56.5529	0.350746
1258	E10	NA	23356	26713	18034	22701	4376	12.0947	11.9147	12.256	12.0885	0.170724	0.00590855	0.00505372	0.00881668	0.00659298	0.659298	0.197264	0.547011	0.550781	0.549296	0.549029	54.9029	0.18986
1259	E11	Palonosetron HCl	25687	28136	19427	24417	4491	11.9172	11.8624	11.989	11.9229	0.0635055	0.00634562	0.00522462	0.00653729	0.00603585	0.603585	0.0709046	0.538599	0.545102	0.537963	0.540555	54.0555	0.395118
1260	E12	NA	23599	24698	22582	23626	1058	11.9956	11.9908	12.1268	12.0377	0.077163	0.00627145	0.0063163	0.00739527	0.00666101	0.666101	0.0636285	0.555659	0.556806	0.539058	0.550508	55.0508	0.993258
1261	E13	Pirenzepine dihydrochloride	26581	29896	28421	28299	1661	12.0152	11.9825	11.9089	11.9689	0.0544572	0.00515406	0.00582018	0.00657964	0.00585129	0.585129	0.0713301	0.56104	0.555693	0.551107	0.555946	55.5946	0.497148
1262	E14	NA	11865	21476	16732	16691	4806	12.3847	12.1419	12.3122	12.2796	0.124609	0.00859671	0.00577389	0.00723165	0.00720075	0.720075	0.141167	0.545976	0.54959	0.550084	0.54855	54.855	0.224299
1263	E15	Polymyxin B sulphate	25761	32402	38758	32307	6499	10.7735	11.4386	11.0876	11.0999	0.332692	0.0128101	0.00654281	0.00730172	0.00888486	0.888486	0.342044	0.428283	0.518703	0.517029	0.488005	48.8005	5.17273
1264	E16	NA	13836	23672	27387	21632	7002	12.6232	12.0292	11.8699	12.1741	0.397017	0.00686615	0.00540723	0.00551356	0.00592898	0.592898	0.0813348	0.561145	0.557367	0.546646	0.555053	55.5053	0.752133
1265	E17	Streptomycin sulfate	23428	28740	27572	26580	2791	11.9963	11.9536	12.0129	11.9876	0.0305585	0.00614649	0.00608907	0.00645583	0.00623046	0.623046	0.0197269	0.538202	0.543633	0.535253	0.539029	53.9029	0.42505
1266	E18	NA	29621	20221	20678	23507	5300	11.9172	12.198	12.1605	12.0919	0.152448	0.00492894	0.00657732	0.00739917	0.00630181	0.630181	0.125795	0.563182	0.545027	0.528339	0.545516	54.5516	1.74263
1267	E19	Miltefosine	3171	2360	2876	2802	410	7.53384	8.04656	7.69607	7.75882	0.26206	0.102807	0.126695	0.107789	0.11243	11.243	1.26024	0.0182908	0.0190678	0.0222531	0.0198706	1.98706	0.209962
1268	E20	NA	20811	27940	27250	25334	3932	12.2238	11.9158	11.9641	12.0346	0.165667	0.00576618	0.00572656	0.0066422	0.00604498	0.604498	0.0517589	0.555091	0.54524	0.537358	0.545896	54.5896	0.888483
1269	E21	Imipenem	14745	18410	20983	18046	3135	12.1911	12.2664	12.3326	12.2634	0.0707858	0.00915565	0.00608365	0.00662441	0.0072879	0.72879	0.163996	0.537945	0.53509	0.546728	0.539921	53.9921	0.606572
1270	E22	NA	26497	23620	28604	26240	2502	12.1921	12.0963	11.9976	12.0953	0.0972488	0.00543458	0.00736664	0.00618795	0.00632972	0.632972	0.0973802	0.553534	0.533235	0.554573	0.547114	54.7114	1.20311
1271	E23	NA	16083	24175	20590	20283	4055	12.2379	12.0196	12.2191	12.1589	0.120999	0.00739912	0.00678387	0.00811073	0.00743124	0.743124	0.0664016	0.528322	0.542958	0.525789	0.532356	53.2356	0.926798
1272	E24	NA	19746	23003	27510	23420	3899	12.2436	12.0366	11.9761	12.0855	0.140275	0.00972349	0.00739034	0.00832425	0.00847936	0.847936	0.117428	0.5394	0.52767	0.522828	0.529966	52.9966	0.852138
1273	F01	NA	29670	28344	36541	31518	4400	11.8974	11.9522	11.7913	11.8803	0.0818314	0.0057634	0.00670336	0.00432391	0.00559689	0.559689	0.119843	0.528311	0.535493	0.543581	0.535795	53.5795	0.763937
1274	F02	NA	19582	26647	26159	24129	3946	12.0001	11.8613	12.0196	11.9603	0.0863555	0.00960065	0.00645476	0.00558125	0.00721222	0.721222	0.211405	0.515882	0.537584	0.527849	0.527105	52.7105	1.08701
1275	F03	NA	30634	33984	29636	31418	2278	11.9881	11.6933	11.811	11.8308	0.148423	0.00486388	0.00791549	0.00458901	0.00578946	0.578946	0.184632	0.55866	0.525747	0.545249	0.543219	54.3219	1.65501
1276	F04	NA	27874	30618	25421	27971	2600	11.9288	11.8322	11.9814	11.9141	0.0756708	0.00660113	0.00646678	0.00747414	0.00684735	0.684735	0.0546952	0.535696	0.533314	0.535384	0.534798	53.4798	0.129492
1277	F05	NA	31855	24098	31767	29240	4453	11.745	11.8375	11.8846	11.8224	0.0710159	0.00916654	0.00825795	0.0056033	0.00767593	0.767593	0.185155	0.532444	0.516142	0.544527	0.531038	53.1038	1.42446
1278	F06	NA	29455	19028	25103	24529	5237	11.8927	12.209	12.1764	12.0927	0.173949	0.00858937	0.00783056	0.00529817	0.00723937	0.723937	0.172341	0.526192	0.542306	0.54364	0.53738	53.738	0.971125
1279	F07	NA	19094	22701	17762	19852	2555	12.2109	12.0344	12.2858	12.1771	0.129057	0.00738452	0.0072684	0.00883909	0.00783067	0.783067	0.0875247	0.553525	0.538302	0.532823	0.54155	54.155	1.07262
1280	F08	NA	24118	20960	29832	24970	4497	11.849	11.8128	11.7888	11.8169	0.0303433	0.00849988	0.00868321	0.0070059	0.00806299	0.806299	0.0920048	0.540385	0.516985	0.536571	0.531314	53.1314	1.25548
1281	F09	NA	23957	20271	20847	21692	1983	11.9889	12.2053	12.1118	12.102	0.108506	0.00701256	0.00661043	0.00709934	0.00690744	0.690745	0.0260858	0.545644	0.549504	0.526694	0.540614	54.0614	1.22084
1282	F10	NA	17055	24396	21373	20941	3689	12.4542	11.8754	12.303	12.2108	0.300204	0.00656699	0.00746024	0.00697141	0.00699955	0.699955	0.0447289	0.561771	0.534637	0.536331	0.544246	54.4246	1.52004
1283	F11	NA	19439	30885	23572	24632	5796	12.1347	11.6445	12.1509	11.9767	0.287829	0.00684192	0.00598996	0.00695741	0.00659643	0.659643	0.052838	0.553835	0.546867	0.553114	0.551272	55.1272	0.383159
1284	F12	NA	31710	25067	28877	28551	3333	11.9368	11.8878	11.951	11.9252	0.0331291	0.00586566	0.0057446	0.00540222	0.00567083	0.567083	0.0240364	0.549795	0.53345	0.551719	0.544988	54.4988	1.00383
1285	F13	NA	15535	31585	22996	23372	8032	12.2056	11.7777	12.312	12.0984	0.282852	0.00650145	0.00718696	0.00608801	0.00659214	0.659214	0.0555055	0.530801	0.533956	0.570795	0.545184	54.5184	2.22356
1286	F14	NA	28567	29600	22733	26967	3703	11.9408	11.6754	11.9498	11.8553	0.155903	0.00731613	0.00746622	0.00686227	0.00721487	0.721487	0.0314448	0.537298	0.536892	0.537896	0.537362	53.7362	0.0505321
1287	F15	NA	23661	34685	31338	29895	5652	12.1833	11.8117	12.6141	12.203	0.401603	0.00701576	0.00507424	0.0062863	0.00612543	0.612543	0.0980708	0.539707	0.549805	0.613823	0.567779	56.7779	4.01945
1288	F16	NA	22358	22290	25926	23525	2080	12.2064	12.0898	12.0121	12.1028	0.0978189	0.00711155	0.00628084	0.00698141	0.00679127	0.679127	0.0446803	0.539181	0.545177	0.537298	0.540552	54.0552	0.411453
1289	F17	NA	25075	33408	24796	27760	4894	12.1585	11.6242	12.1862	11.9896	0.316743	0.00662014	0.00592672	0.00725924	0.00660203	0.660203	0.066644	0.551625	0.54484	0.536054	0.544173	54.4173	0.780683
1290	F18	NA	28330	15579	20356	21422	6442	12.0058	12.025	12.2694	12.1001	0.14695	0.00631839	0.00860132	0.0065337	0.00715114	0.715114	0.12605	0.53318	0.50215	0.547111	0.527481	52.7481	2.30161
1291	F19	NA	11811	16709	24756	17759	6536	12.5079	12.1974	12.2123	12.3059	0.175123	0.00728135	0.00676282	0.00618032	0.0067415	0.67415	0.0550824	0.541698	0.538333	0.556512	0.545514	54.5514	0.967153
1292	F20	NA	16495	25728	31654	24626	7639	12.2713	11.8217	11.8948	11.9959	0.24127	0.00642619	0.00606343	0.00736084	0.00661682	0.661682	0.0669381	0.54368	0.52783	0.52521	0.53224	53.224	0.999357
1293	F21	NA	11933	22993	24351	19759	6811	12.3453	11.9808	12.0784	12.1348	0.188661	0.0067879	0.00700213	0.00550285	0.00643096	0.643096	0.0810871	0.534233	0.530596	0.538376	0.534402	53.4402	0.389274
1294	F22	NA	18407	26568	24368	23114	4222	12.3575	11.882	11.8892	12.0429	0.272479	0.00657359	0.00730202	0.00599146	0.00662236	0.662236	0.0656636	0.545227	0.52089	0.535826	0.533981	53.3981	1.22732
1295	F23	NA	21748	24870	16712	21110	4116	12.0802	12.129	12.3729	12.194	0.156815	0.00767887	0.00627262	0.00879608	0.00758252	0.758252	0.126448	0.522393	0.538882	0.540869	0.534048	53.4048	1.01424
1296	F24	NA	16245	24663	27518	22809	5861	12.0405	11.9329	12.0864	12.0199	0.0787937	0.0113881	0.00798767	0.00639581	0.00859054	0.859054	0.255017	0.513635	0.511617	0.539937	0.52173	52.173	1.58007
1297	G01	NA	24899	28680	24302	25960	2374	12.0316	11.9681	12.1636	12.0544	0.0997057	0.00582353	0.0054742	0.00514361	0.00548044	0.548044	0.0340002	0.536648	0.544979	0.556497	0.546042	54.6042	0.996723
1298	G02	NA	26642	18794	23790	23075	3973	12.0432	12.228	12.2666	12.1793	0.119403	0.00788229	0.00537406	0.00596889	0.00640841	0.640841	0.131061	0.520306	0.553634	0.558638	0.544193	54.4193	2.08371
1299	G03	Teicoplanin	28211	31290	38390	32630	5220	11.992	11.8342	11.6648	11.8303	0.163632	0.0068413	0.00776606	0.0058609	0.00682275	0.682275	0.0952715	0.518025	0.520038	0.511982	0.516682	51.6682	0.41926
1300	G04	NA	26458	28441	19448	24782	4725	11.9532	11.9154	12.2601	12.0429	0.18904	0.00612291	0.00689146	0.00683875	0.00661771	0.661771	0.0429315	0.536284	0.55318	0.546226	0.54523	54.523	0.849208
1301	G05	Tobramycin	33393	32348	33496	33079	635	11.6777	11.7177	11.7631	11.7195	0.0426949	0.00661815	0.00673921	0.00495582	0.00610439	0.610439	0.0996537	0.536909	0.539477	0.548155	0.541514	54.1514	0.589318
1302	G06	NA	15874	22132	27720	21909	5926	12.0756	11.8204	12.0062	11.9674	0.131931	0.00875646	0.00876559	0.00508658	0.00753621	0.753621	0.212145	0.515308	0.526387	0.553319	0.531671	53.1671	1.95486
1303	G07	Vancomycin HCl	19335	25408	21682	22142	3062	12.0765	12.0014	12.2125	12.0968	0.107009	0.00744763	0.00665145	0.00525782	0.0064523	0.64523	0.110841	0.520403	0.546088	0.567568	0.544686	54.4686	2.36133
1304	G08	NA	26485	21500	24824	24270	2538	11.9139	12.0148	12.0429	11.9905	0.0678798	0.00826883	0.00744186	0.00572027	0.00714365	0.714365	0.130019	0.52811	0.545674	0.555793	0.543192	54.3192	1.40072
1305	G09	Danofloxacin Mesylate	21083	27608	23008	23900	3353	12.2351	11.803	12.2313	12.0898	0.248377	0.00668785	0.00608519	0.00608484	0.00628596	0.628596	0.0348048	0.555092	0.545929	0.557763	0.552928	55.2928	0.620663
1306	G10	NA	14454	24101	25159	21238	5899	12.2989	11.9299	11.9599	12.0629	0.204937	0.00712606	0.00555994	0.00620056	0.00629552	0.629552	0.0787366	0.545385	0.558234	0.550539	0.551386	55.1386	0.646615
1307	G11	Varenicline Tartrate	14036	27986	24046	22023	7192	12.4052	12.032	12.0003	12.1458	0.225197	0.00676831	0.00686057	0.00682026	0.00681638	0.681638	0.00462537	0.556213	0.558529	0.548532	0.554425	55.4425	0.523298
1308	G12	NA	25561	28254	31422	28412	2934	11.9308	11.8882	10.8388	11.5526	0.618539	0.00715934	0.00700786	0.0118388	0.00866868	0.866868	0.274648	0.532295	0.549904	0.534084	0.538761	53.8761	0.969155
1309	G13	Hygromycin B	24207	33157	24641	27335	5047	11.9335	11.5287	11.9424	11.8015	0.236305	0.007188	0.0063335	0.0070614	0.00686097	0.686097	0.0461164	0.544677	0.542238	0.541252	0.542723	54.2723	0.176299
1310	G14	NA	17902	28031	21983	22639	5096	12.3026	11.7999	12.2806	12.1277	0.284071	0.00849067	0.00617174	0.00636856	0.00701032	0.701032	0.128579	0.548263	0.548643	0.548651	0.548519	54.8519	0.0221825
1311	G15	Amikacin disulfate	20326	30546	30113	26995	5780	12.1016	11.8563	11.8726	11.9435	0.137165	0.00619896	0.00559811	0.00750506	0.00643405	0.643405	0.0974969	0.551117	0.557094	0.53276	0.54699	54.699	1.26811
1312	G16	NA	26306	22154	22646	23702	2269	12.036	11.9364	12.1122	12.0282	0.0881532	0.00551205	0.00564232	0.00591716	0.00569051	0.569051	0.0206809	0.541435	0.536698	0.555153	0.544429	54.4429	0.958499
1313	G17	Methotrexate disodium	3784	3783	2994	3520	456	15.0384	15.0661	14.9327	15.0124	0.0703965	0.0113636	0.012424	0.01002	0.0112692	1.12692	0.120476	0.581395	0.612213	0.60354	0.599049	59.9049	1.58919
1314	G18	NA	18238	24263	30311	24271	6037	12.3783	11.8007	11.862	12.0137	0.317243	0.00630552	0.00692412	0.00659826	0.0066093	0.66093	0.0309451	0.554885	0.538433	0.546699	0.546673	54.6673	0.822623
1315	G19	Netilmicin Sulfate	15790	25031	19522	20114	4649	12.141	11.9646	12.3143	12.14	0.174893	0.00873971	0.00850945	0.00778609	0.00834508	0.834508	0.0497605	0.530019	0.534457	0.559676	0.541384	54.1384	1.59961
1316	G20	NA	18886	28454	28730	25357	5605	12.1599	11.8344	11.8757	11.9567	0.177193	0.00857778	0.0091727	0.00880613	0.0088522	0.88522	0.0300123	0.537912	0.533493	0.533206	0.53487	53.487	0.263806
1317	G21	Capreomycin Sulfate	13503	29965	20440	21303	8265	12.2466	11.8191	12.1284	12.0647	0.220784	0.0114789	0.00764225	0.00606654	0.00839591	0.839591	0.278379	0.524994	0.538128	0.548092	0.537071	53.7071	1.15849
1318	G22	NA	16631	26909	27168	23569	6010	12.0945	11.9751	11.8928	11.9875	0.101411	0.00769647	0.00668921	0.00570524	0.00669697	0.669697	0.0995637	0.541519	0.543759	0.539016	0.541431	54.1431	0.237226
1319	G23	NA	18074	24297	24337	22236	3604	12.3522	12.0715	11.9721	12.1319	0.197122	0.00973775	0.00510351	0.00657435	0.00713854	0.713854	0.236807	0.546808	0.575256	0.53885	0.553638	55.3638	1.914
1320	G24	NA	19047	21932	25353	22111	3157	12.2892	12.0731	11.9827	12.115	0.157457	0.00992282	0.00898231	0.0085197	0.00914161	0.914161	0.0714996	0.525857	0.527084	0.534454	0.529131	52.9131	0.464968
1321	H01	NA	31400	28167	30691	30086	1699	11.8122	11.9251	11.8412	11.8595	0.0586314	0.0066242	0.00536088	0.00501776	0.00566761	0.566761	0.0846009	0.525924	0.54642	0.552312	0.541552	54.1552	1.38512
1322	H02	NA	27129	23468	24342	24980	1912	11.9258	11.8433	11.9043	11.8911	0.0428104	0.00645066	0.00562468	0.00517624	0.00575053	0.575053	0.0646465	0.540049	0.535964	0.5304	0.535471	53.5471	0.484347
1323	H03	NA	23556	40024	29976	31185	8300	11.9706	11.3392	11.7903	11.7	0.325249	0.00539141	0.00539676	0.00627168	0.00568662	0.568662	0.0506689	0.534386	0.527808	0.52105	0.527748	52.7748	0.666819
1324	H04	NA	21896	25630	21352	22959	2329	12.2514	11.7878	12.0835	12.0409	0.234682	0.00589149	0.00776434	0.00622892	0.00662825	0.662825	0.0998243	0.526032	0.522708	0.522433	0.523724	52.3724	0.200321
1325	H05	NA	21772	22614	30159	24848	4618	12.0569	12.2235	11.9645	12.0817	0.131262	0.00996693	0.00539489	0.00636626	0.00724269	0.724269	0.240873	0.523608	0.554568	0.543453	0.540543	54.0543	1.56836
1326	H06	NA	30200	22361	17072	23211	6605	11.86	11.8245	12.1373	11.9406	0.171263	0.00592715	0.0105094	0.00861059	0.00834904	0.834904	0.230228	0.548212	0.509235	0.512359	0.523269	52.3269	2.16579
1327	H07	NA	20286	26348	23269	23301	3031	11.739	11.581	11.9055	11.7418	0.162257	0.00882382	0.00705936	0.00571576	0.00719965	0.719965	0.155877	0.502958	0.524063	0.539559	0.522193	52.2193	1.83722
1328	H08	NA	18930	23851	32262	25014	6742	11.9947	11.929	11.6285	11.8508	0.195274	0.00845219	0.0070018	0.00635422	0.00726941	0.726941	0.107428	0.509245	0.541445	0.528207	0.526299	52.6299	1.61847
1329	H09	NA	11560	25380	24733	20558	7799	11.8467	11.7785	11.7345	11.7865	0.0565136	0.0109862	0.00673759	0.0080055	0.00857642	0.857642	0.218107	0.49654	0.539125	0.520196	0.51862	51.862	2.13364
1330	H10	NA	20725	21191	22963	21626	1181	11.9647	11.9244	12.1038	11.9976	0.0941248	0.00680338	0.00670096	0.00692418	0.00680951	0.680951	0.0111738	0.532786	0.538814	0.542873	0.538158	53.8158	0.507529
1331	H11	NA	15210	28451	19136	20932	6801	11.9158	11.7141	12.0377	11.8892	0.163435	0.00690335	0.00653756	0.00851798	0.00731963	0.731963	0.105379	0.540434	0.546167	0.532974	0.539859	53.9859	0.661509
1332	H12	NA	24875	21216	23966	23352	1905	11.9385	11.8488	11.8528	11.88	0.0506523	0.00715578	0.00914404	0.00554953	0.00728312	0.728312	0.180064	0.540543	0.538744	0.527163	0.535484	53.5484	0.726125
1333	H13	NA	13916	26645	25269	21943	6986	11.94	11.8718	11.9222	11.9113	0.0353388	0.0103478	0.00521674	0.00783569	0.00780008	0.780008	0.256572	0.504024	0.547682	0.522063	0.52459	52.459	2.19386
1334	H14	NA	13230	23764	21370	19455	5522	12.2936	11.7843	11.9822	12.02	0.256762	0.00710506	0.00791113	0.00828264	0.00776628	0.776628	0.0602002	0.557823	0.527479	0.51095	0.532084	53.2084	2.37735
1335	H15	NA	20179	28786	27878	25614	4729	12.1156	11.7346	11.8208	11.8903	0.199822	0.0064919	0.00646147	0.00674367	0.00656568	0.656568	0.0154891	0.54304	0.53526	0.53318	0.53716	53.716	0.519708
1336	H16	NA	12518	17334	28813	19555	8371	12.1101	11.9499	11.7216	11.9272	0.195216	0.00982585	0.00848044	0.00777427	0.00869352	0.869352	0.104226	0.512382	0.524057	0.535314	0.523918	52.3918	1.14665
1337	H17	NA	12871	22402	30270	21848	8713	12.1607	11.9033	11.7855	11.9498	0.19185	0.00854634	0.00758861	0.00773043	0.00795513	0.795513	0.0516897	0.532826	0.526515	0.539577	0.532973	53.2973	0.653207
1338	H18	NA	11996	28957	22728	21227	8580	11.9627	11.8073	12.0772	11.9491	0.135464	0.00983661	0.00663052	0.00589581	0.00745432	0.745431	0.209558	0.513838	0.549055	0.539247	0.534047	53.4047	1.81755
1339	H19	NA	22419	22779	22798	22665	214	11.8752	11.837	11.9284	11.8802	0.0458852	0.00740443	0.00623381	0.00789543	0.00717789	0.717789	0.0853659	0.531424	0.529742	0.527108	0.529425	52.9425	0.217575
1340	H20	NA	17016	24771	22057	21281	3935	12.113	11.8532	12.0766	12.0142	0.140676	0.00805125	0.00730693	0.00788865	0.00774894	0.774894	0.0391331	0.538963	0.534456	0.527406	0.533608	53.3608	0.582492
1341	H21	NA	23792	21162	17478	20811	3172	11.763	11.9604	11.9982	11.9072	0.126324	0.00811197	0.0089311	0.00818171	0.00840826	0.840826	0.0454134	0.510129	0.517342	0.508411	0.511961	51.1961	0.473918
1342	H22	NA	25282	23727	25145	24718	861	11.8666	11.8825	11.78	11.843	0.0551284	0.00921604	0.00771273	0.0068801	0.00793629	0.793629	0.118391	0.51954	0.524129	0.51203	0.518566	51.8566	0.610766
1343	H23	NA	15395	19098	28838	21110	6944	12.1823	12.0821	11.7961	12.0202	0.200377	0.011887	0.00837784	0.00742076	0.00922853	0.922853	0.235149	0.508087	0.522725	0.524967	0.518593	51.8593	0.916723
1344	H24	NA	20910	17855	32925	23897	7967	12.0451	11.9817	11.6934	11.9067	0.187469	0.00808226	0.00784094	0.00820046	0.00804122	0.804122	0.0183237	0.527021	0.521591	0.513713	0.520775	52.0775	0.66912
1345	I01	NA	33171	25902	18862	25978	7155	11.8594	12.1329	12.1211	12.0378	0.154629	0.00419041	0.00478727	0.00593786	0.00497185	0.497185	0.088823	0.55027	0.562235	0.53006	0.547522	54.7522	1.62622
1346	I02	NA	20775	17730	28565	22357	5588	12.157	12.3644	12.2061	12.2425	0.10842	0.00827918	0.00535815	0.00504113	0.00622615	0.622616	0.178502	0.525632	0.568697	0.548538	0.547622	54.7622	2.15473
1347	I03	Pralidoxime chloride	28998	25480	26559	27012	1802	11.832	11.9445	11.9331	11.9032	0.0619226	0.00644872	0.00702512	0.00598667	0.00648684	0.648684	0.0520271	0.533244	0.539168	0.541022	0.537811	53.7811	0.406273
1348	I04	NA	30777	19368	42009	30718	11321	11.8865	12.1658	11.4167	11.823	0.378594	0.0063359	0.00815779	0.00497512	0.0064896	0.64896	0.159689	0.530689	0.540737	0.537861	0.536429	53.6429	0.517519
1349	I05	Bismuth Subcitrate Potassium	13874	16325	17292	15830	1762	12.2722	12.08	12.1261	12.1594	0.100378	0.010235	0.00667688	0.00798057	0.00829747	0.829747	0.180009	0.541084	0.571087	0.557483	0.556552	55.6552	1.50233
1350	I06	NA	33641	11762	39435	28279	14595	11.6828	12.0835	11.5689	11.7784	0.270288	0.00662882	0.0105424	0.0047927	0.00732131	0.732131	0.293675	0.542523	0.524571	0.554837	0.540643	54.0643	1.52205
1351	I07	Bacitracin	15754	19326	35792	23624	10688	12.1975	12.096	11.74	12.0111	0.240258	0.0103466	0.00796854	0.00597899	0.00809804	0.809804	0.218667	0.483052	0.497258	0.51953	0.499946	49.9946	1.83868
1352	I08	NA	27036	25010	29644	27230	2323	11.7693	11.8143	11.8453	11.8097	0.0382015	0.0100607	0.00783687	0.00705033	0.00831595	0.831595	0.15613	0.529368	0.533227	0.541459	0.534685	53.4685	0.617562
1353	I09	Proflavine Hemisulfate	19580	18283	25586	21150	3896	12.0589	12.0542	12.0667	12.0599	0.00629117	0.00286006	0.00306296	0.00164152	0.00252151	0.252151	0.0768816	0.606435	0.619647	0.630462	0.618848	61.8848	1.20333
1354	I10	NA	15138	30169	28021	24443	8129	12.2234	11.896	11.8542	11.9912	0.202222	0.00990884	0.00599954	0.0059955	0.00730129	0.730129	0.22582	0.527414	0.557791	0.545662	0.543623	54.3623	1.52907
1355	I11	Tetramisole HCl	22776	27351	27058	25728	2561	11.9699	11.7372	11.8525	11.8532	0.116324	0.00873727	0.00712954	0.00831547	0.00806076	0.806076	0.0833581	0.53991	0.538554	0.545901	0.541455	54.1455	0.39096
1356	I12	NA	15515	32491	30006	26004	9168	12.2435	11.5957	11.968	11.9358	0.325119	0.00908798	0.00821766	0.00659868	0.00796811	0.796811	0.126327	0.54805	0.542643	0.55099	0.547228	54.7228	0.423399
1357	I13	Captisol (SBE-_-CD)	15301	24217	28331	22616	6661	12.3469	11.8512	11.9602	12.0528	0.260491	0.00529377	0.00664822	0.00610638	0.00601613	0.601613	0.0681721	0.550487	0.543337	0.551445	0.548423	54.8423	0.44305
1358	I14	NA	28955	23258	36325	29513	6551	12.0205	11.9095	11.5966	11.8422	0.219772	0.00614747	0.00649239	0.00666208	0.00643398	0.643398	0.0262229	0.55196	0.553659	0.538802	0.54814	54.814	0.813142
1359	I15	Ceftriaxone Sodium Trihydrate	23244	20067	27327	23546	3639	12.2823	12.2906	12.1315	12.2348	0.0895711	0.0068835	0.00772412	0.00735536	0.007321	0.732099	0.0421366	0.566254	0.56132	0.554909	0.560827	56.0827	0.568829
1360	I16	NA	12892	22836	30444	22057	8802	12.2557	11.8792	11.8682	12.001	0.220594	0.00892026	0.00757576	0.0081461	0.00821404	0.821404	0.0674821	0.531648	0.537923	0.548285	0.539285	53.9285	0.84022
1361	I17	Apramycin Sulfate	11680	25527	30164	22457	9617	12.2719	11.9092	11.7824	11.9878	0.254072	0.00770548	0.00763897	0.00755868	0.00763438	0.763438	0.00735079	0.539298	0.534493	0.539318	0.537703	53.7703	0.278012
1362	I18	NA	20765	15857	31159	22594	7813	12.2022	12.0295	11.8797	12.0371	0.161378	0.00857212	0.00990099	0.00956385	0.00934565	0.934565	0.0690785	0.542548	0.516239	0.5289	0.529229	52.9229	1.31574
1363	I19	Flavoxate HCl	17419	21862	27153	22145	4873	12.1929	11.8485	11.9186	11.9867	0.182006	0.00723348	0.00960571	0.00869149	0.00851023	0.851023	0.119646	0.548596	0.52127	0.539609	0.536492	53.6492	1.39274
1364	I20	NA	19555	28512	25975	24681	4617	12.2188	11.9599	12.0412	12.0733	0.132398	0.00634109	0.00722503	0.0078922	0.00715277	0.715277	0.0778078	0.539709	0.546051	0.537324	0.541028	54.1028	0.451035
1365	I21	Isepamicin Sulphate	18059	21754	28038	22617	5045	12.3248	12.0557	11.9178	12.0994	0.206985	0.00647876	0.0065735	0.0060632	0.00637182	0.637182	0.027144	0.548425	0.543027	0.547293	0.546248	54.6248	0.284668
1366	I22	NA	16779	15433	25287	19166	5343	12.3292	12.0048	12.1169	12.1503	0.164794	0.00566184	0.00822912	0.00616918	0.00668671	0.668671	0.135964	0.559628	0.531005	0.54178	0.544138	54.4138	1.44564
1367	I23	NA	20592	21617	30212	24140	5283	12.1034	12.0272	11.8126	11.9811	0.150778	0.00971251	0.00809548	0.00503111	0.00761303	0.761303	0.237769	0.521513	0.533793	0.53684	0.530715	53.0715	0.81135
1368	I24	NA	16016	20580	26147	20914	5074	12.299	11.9082	12.1967	12.1346	0.202673	0.0088037	0.0109329	0.00715187	0.00896284	0.896284	0.189555	0.537025	0.511905	0.556431	0.53512	53.512	2.23241
1369	J01	NA	31851	23073	31340	28755	4927	11.8724	12.0523	11.9538	11.9595	0.0900935	0.00467803	0.00498418	0.0043395	0.00466724	0.466724	0.0322475	0.546199	0.542972	0.559349	0.549507	54.9507	0.867491
1370	J02	NA	31815	11008	37913	26912	14107	11.78	12.0666	11.6218	11.8228	0.22545	0.00726073	0.00953852	0.00485322	0.00721749	0.721749	0.234295	0.528619	0.517442	0.539868	0.528643	52.8643	1.12129
1371	J03	NA	12288	24964	19147	18800	6345	12.123	11.8733	12.1377	12.0446	0.148539	0.00992838	0.00672969	0.00783413	0.00816407	0.816407	0.162467	0.513346	0.548229	0.522693	0.52809	52.809	1.80569
1372	J04	NA	38268	21354	36147	31923	9214	11.5981	12.0424	11.6447	11.7617	0.244197	0.00439009	0.00543224	0.00669489	0.00550574	0.550574	0.115415	0.546436	0.545331	0.537444	0.54307	54.307	0.490349
1373	J05	NA	12233	25890	21241	19788	6943	12.1183	11.7554	12.0994	11.9911	0.20433	0.0114445	0.00865199	0.00743845	0.0091783	0.91783	0.205421	0.503965	0.528389	0.533261	0.521872	52.1872	1.56981
1374	J06	NA	36249	22340	38495	32361	8751	11.6459	11.8322	11.5459	11.6747	0.14533	0.00620707	0.00966876	0.00467593	0.00685059	0.685059	0.255786	0.539849	0.520143	0.542278	0.53409	53.409	1.21394
1375	J07	NA	15429	20538	19617	18528	2723	12.2562	11.8771	12.0167	12.05	0.191739	0.00661093	0.00632973	0.00759545	0.00684537	0.684537	0.0664632	0.544753	0.535203	0.533976	0.537977	53.7977	0.590022
1376	J08	NA	18838	30093	31375	26769	6898	12.2825	11.7673	11.8157	11.9552	0.28455	0.00642319	0.00594823	0.00656574	0.00631238	0.631238	0.0323323	0.555314	0.551789	0.540175	0.549093	54.9093	0.792129
1377	J09	NA	17572	25535	21563	21557	3982	12.019	11.7527	12.1879	11.9865	0.219407	0.00756886	0.00704915	0.00486945	0.00649582	0.649582	0.143225	0.530446	0.536401	0.552845	0.539897	53.9897	1.16016
1378	J10	NA	19529	29647	26612	25263	5192	11.9846	11.8045	12.0462	11.9451	0.125555	0.0069128	0.00667858	0.00676387	0.00678508	0.678508	0.0118539	0.526857	0.536412	0.563843	0.542371	54.2371	1.91995
1379	J11	NA	20149	23209	26628	23329	3241	11.8802	11.9086	11.8153	11.8681	0.0478277	0.00893345	0.00663536	0.00739823	0.00765568	0.765568	0.117048	0.521515	0.558533	0.52779	0.535946	53.5946	1.98112
1380	J12	NA	16519	20276	20988	19261	2401	12.1498	11.9051	11.9962	12.0171	0.123677	0.00944367	0.00710199	0.007004	0.00784989	0.784989	0.138113	0.539379	0.525991	0.533495	0.532955	53.2955	0.671011
1381	J13	NA	28100	20639	21990	23576	3975	11.7532	11.9146	11.9549	11.8742	0.106775	0.00647687	0.00620185	0.00704866	0.00657579	0.657579	0.0431984	0.535053	0.555502	0.517963	0.536173	53.6173	1.87945
1382	J14	NA	22561	22913	26036	23837	1913	12.0421	11.8872	12.0623	11.9972	0.095769	0.0078454	0.00707022	0.00668305	0.00719956	0.719956	0.0591866	0.532024	0.544189	0.534299	0.536837	53.6837	0.646744
1383	J15	NA	9310	22790	29531	20544	10296	12.0773	11.9628	11.7698	11.9366	0.155379	0.0126745	0.00750329	0.00893976	0.00970586	0.970586	0.266939	0.508378	0.547389	0.521587	0.525785	52.5785	1.98414
1384	J16	NA	21737	18866	27310	22638	4293	12.0024	12.042	11.8493	11.9646	0.101781	0.00749874	0.00636065	0.00783596	0.00723178	0.723178	0.0773035	0.529466	0.546645	0.522849	0.532986	53.2986	1.22824
1385	J17	NA	20889	28870	27473	25744	4262	12.019	11.7412	11.8552	11.8718	0.139656	0.00861698	0.00817458	0.00644269	0.00774475	0.774475	0.114911	0.528651	0.533703	0.524005	0.528787	52.8787	0.485012
1386	J18	NA	27180	19238	27832	24750	4785	11.9522	12.0818	12.0101	12.0147	0.0649534	0.00728477	0.00764113	0.00750934	0.00747841	0.747841	0.0180181	0.535099	0.539609	0.541319	0.538676	53.8676	0.321329
1387	J19	NA	18374	24315	25371	22687	3772	12.0094	11.9193	11.8551	11.9279	0.0775098	0.00761946	0.00793749	0.00670056	0.00741917	0.741917	0.0642326	0.519103	0.55254	0.545662	0.539102	53.9102	1.76573
1388	J20	NA	12210	24690	22003	19634	6569	12.2011	11.8917	12.0715	12.0548	0.155401	0.00835381	0.0072904	0.00599918	0.00721446	0.721446	0.117915	0.51982	0.533779	0.527064	0.526888	52.6888	0.69812
1389	J21	NA	20451	18824	26482	21919	4035	12.143	12.1398	11.9745	12.0858	0.0963556	0.00777468	0.00887165	0.00781663	0.00815432	0.815432	0.0621582	0.543445	0.524171	0.539008	0.535541	53.5541	1.00937
1390	J22	NA	12898	13838	27075	17937	7928	12.2454	12.1541	11.8791	12.0929	0.190646	0.00589239	0.00997254	0.00720222	0.00768905	0.768905	0.208319	0.524733	0.520595	0.533629	0.526319	52.6319	0.665992
1391	J23	NA	16271	18141	27014	20475	5739	12.2553	12.1395	11.8129	12.0693	0.229414	0.0100793	0.00826856	0.00699637	0.00844807	0.844807	0.154927	0.510171	0.546662	0.531206	0.529347	52.9347	1.83163
1392	J24	NA	19291	28441	27745	25159	5094	12.257	11.9887	12.1281	12.1246	0.134216	0.00938261	0.00791111	0.00529825	0.00753066	0.753066	0.206859	0.512985	0.534264	0.559813	0.535687	53.5687	2.34461
1393	K01	NA	31356	30708	31110	31058	327	12.0278	11.8633	11.851	11.914	0.0986948	0.00452864	0.00521037	0.00552877	0.00508926	0.508926	0.0510946	0.556959	0.552592	0.535616	0.548389	54.8389	1.12754
1394	K02	NA	37420	27705	36762	33962	5429	11.754	11.938	11.7815	11.8245	0.0992488	0.00521112	0.00541419	0.00582123	0.00548218	0.548218	0.0310687	0.55163	0.552066	0.539035	0.547577	54.7577	0.740104
1395	K03	Sulfaquinoxaline sodium	20685	27494	29553	25911	4641	12.2075	11.8971	11.7931	11.9659	0.215587	0.00850858	0.00621954	0.0073089	0.00734567	0.734567	0.114496	0.531013	0.524333	0.524177	0.526507	52.6507	0.390255
1396	K04	NA	19833	27159	38857	28616	9595	12.5054	11.8523	11.7519	12.0366	0.40915	0.00645389	0.00500755	0.0037059	0.00505578	0.505578	0.137463	0.562446	0.544865	0.554109	0.553807	55.3807	0.879439
1397	K05	Succinylcholine Chloride Dihydrate	30025	19103	28799	25976	5983	11.93	12.319	11.8896	12.0462	0.237119	0.00636137	0.00649113	0.00659745	0.00648331	0.648331	0.0118237	0.545445	0.567241	0.54238	0.551689	55.1689	1.35554
1398	K06	NA	28012	21917	38703	29544	8497	11.9884	12.1158	11.7058	11.9366	0.209841	0.00556904	0.006844	0.00604604	0.00615303	0.615303	0.0644178	0.55437	0.55295	0.551146	0.552822	55.2822	0.161563
1399	K07	Nefopam HCl	23331	13648	27986	21655	7314	11.9677	12.3955	11.9471	12.1034	0.253161	0.00621491	0.00681419	0.00632459	0.00645123	0.645123	0.0319079	0.53864	0.567189	0.556993	0.554274	55.4274	1.44678
1400	K08	NA	16384	31675	32836	26965	9182	12.2795	11.7822	11.8701	11.9772	0.265386	0.00939941	0.00546172	0.0059386	0.00693325	0.693325	0.214903	0.540588	0.542131	0.553539	0.545419	54.5419	0.707378
1401	K09	Micafungin Sodium	1195	631	1196	1007	326	12.3888	12.1632	12.6806	12.4109	0.259364	0.0560669	0.0729002	0.0367893	0.0552521	5.52521	1.80692	0.190795	0.18542	0.190635	0.18895	18.895	0.305825
1402	K10	NA	20323	27317	26083	24574	3733	12.2607	12.0095	12.2643	12.1782	0.146055	0.00861093	0.00629645	0.00544416	0.00678385	0.678385	0.163868	0.549673	0.557162	0.558486	0.555107	55.5107	0.475262
1403	K11	Dihydrostreptomycin sulfate	14228	18894	27623	20248	6799	12.4058	12.227	11.8946	12.1758	0.259432	0.00590385	0.00661586	0.00767476	0.00673149	0.673149	0.0891101	0.555524	0.565523	0.556601	0.559216	55.9216	0.548856
1404	K12	NA	17526	13790	29305	20207	8098	12.4516	11.9606	11.9617	12.1246	0.283185	0.00661874	0.00804931	0.00709776	0.00725527	0.725527	0.0728177	0.573491	0.52393	0.544617	0.547346	54.7346	2.48927
1405	K13	Cefradine	20525	18835	25172	21511	3281	12.114	12.105	12.1429	12.1206	0.0198414	0.00750304	0.00753916	0.0065549	0.00719903	0.719903	0.0558127	0.54821	0.539209	0.561696	0.549705	54.9705	1.13176
1406	K14	NA	15661	16405	29016	20361	7505	12.2219	12.0647	12.0042	12.0969	0.112375	0.00804546	0.00682719	0.00672043	0.00719769	0.719769	0.0736128	0.541089	0.550747	0.552454	0.548097	54.8097	0.612823
1407	K15	Fosfomycin Disodium	24525	20857	27485	24289	3320	12.0321	12.163	11.8795	12.0249	0.141859	0.00701325	0.00632881	0.00913225	0.00749144	0.749144	0.146162	0.547971	0.562305	0.52545	0.545242	54.5242	1.85784
1408	K16	NA	22219	22397	27627	24081	3072	12.2677	11.9754	11.9138	12.0523	0.189054	0.00625591	0.00736706	0.00731169	0.00697822	0.697822	0.0626152	0.556911	0.547573	0.536794	0.547093	54.7093	1.00671
1409	K17	Colistin Sulfate	19942	20222	27238	22467	4134	12.0673	12.0496	11.9403	12.0191	0.068754	0.00837429	0.00731876	0.00778324	0.00782543	0.782543	0.0529025	0.532595	0.550045	0.538733	0.540457	54.0457	0.88519
1410	K18	NA	16724	14672	29053	20150	7778	12.2595	12.0514	11.875	12.062	0.192445	0.00902894	0.00940567	0.00946546	0.00930002	0.930002	0.0236661	0.538209	0.539463	0.522838	0.533503	53.3503	0.925782
1411	K19	Paromomycin Sulfate	15261	20563	23517	19780	4183	12.4517	12.2052	12.2889	12.3152	0.125344	0.00884608	0.00870496	0.00803674	0.00852926	0.852926	0.043233	0.54328	0.550309	0.539184	0.544258	54.4258	0.562625
1412	K20	NA	22971	21668	27198	23946	2891	12.1915	12.1404	11.9518	12.0946	0.126251	0.00883723	0.00807643	0.00889771	0.00860379	0.860379	0.045771	0.534718	0.546059	0.539525	0.5401	54.01	0.569237
1413	K21	Sisomicin sulfate	12834	17229	27288	19117	7410	12.1462	12.1484	12.0546	12.1164	0.0535621	0.00810348	0.00963492	0.00630314	0.00801384	0.801384	0.16677	0.521272	0.535202	0.558377	0.538284	53.8284	1.87438
1414	K22	NA	18268	19274	26710	21417	4611	12.2183	12.1594	11.8738	12.0838	0.184271	0.00673308	0.00871641	0.00670161	0.0073837	0.73837	0.115426	0.541055	0.533153	0.543804	0.539338	53.9338	0.552908
1415	K23	NA	22179	19122	24458	21920	2677	12.0908	12.2718	12.135	12.1659	0.0943766	0.00852157	0.00894258	0.0057241	0.00772942	0.772942	0.174937	0.529916	0.533574	0.544239	0.53591	53.591	0.744188
1416	K24	NA	14057	20664	31504	22075	8809	12.1752	12.1489	11.9288	12.0843	0.135336	0.00939034	0.00793651	0.00711021	0.00814568	0.814569	0.115437	0.517607	0.535763	0.532758	0.528709	52.8709	0.973149
1417	L01	NA	22290	27379	19437	23035	4023	12.1473	12.1021	12.1654	12.1383	0.0325634	0.00628084	0.00368896	0.00730565	0.00575848	0.575849	0.186407	0.542396	0.565981	0.526676	0.545018	54.5018	1.97834
1418	L02	NA	17452	19834	30052	22446	6694	12.3725	11.9723	12.1781	12.1743	0.200155	0.0075063	0.00665524	0.00522428	0.00646194	0.646194	0.115323	0.531916	0.536705	0.555271	0.541297	54.1297	1.23361
1419	L03	NA	26561	24909	30030	27167	2614	12.0325	12.0006	11.8314	11.9548	0.108079	0.00568503	0.00674455	0.00522811	0.00588589	0.588589	0.0777922	0.550732	0.547593	0.552281	0.550202	55.0202	0.238844
1420	L04	NA	35421	13420	34428	27756	12426	11.8478	12.2601	11.917	12.0083	0.220784	0.00564637	0.00849478	0.00406646	0.0060692	0.60692	0.224424	0.541204	0.543443	0.564221	0.549623	54.9623	1.2692
1421	L05	NA	28455	22882	29038	26792	3398	11.8889	11.9413	11.9296	11.9199	0.0275173	0.00425233	0.00742942	0.00588884	0.00585686	0.585686	0.158879	0.547918	0.537846	0.557545	0.54777	54.777	0.985031
1422	L06	NA	31604	31180	30484	31089	565	12.0076	11.6736	11.9567	11.8793	0.179946	0.00518922	0.00699166	0.00534707	0.00584265	0.584265	0.09982	0.549962	0.533483	0.549895	0.544447	54.4447	0.949489
1423	L07	NA	19665	21402	25987	22351	3266	12.2257	12.2004	12.0502	12.1587	0.0948768	0.0057971	0.00621437	0.00615692	0.00605613	0.605613	0.0226159	0.556217	0.554528	0.559511	0.556752	55.6752	0.253416
1424	L08	NA	17343	14294	30420	20686	8567	12.1296	12.1118	11.9984	12.0799	0.0711785	0.00761114	0.00664615	0.00450362	0.00625363	0.625363	0.159051	0.532146	0.538338	0.561473	0.543985	54.3985	1.54578
1425	L09	NA	19503	18288	23960	20584	2986	12.0213	12.0295	12.1307	12.0605	0.0609321	0.00599908	0.006507	0.00555092	0.006019	0.6019	0.0478352	0.554325	0.541503	0.560684	0.552171	55.2171	0.97707
1426	L10	NA	14200	22966	29406	22191	7633	12.1663	12.161	11.9997	12.109	0.0947094	0.00704225	0.00731516	0.00574713	0.00670151	0.670151	0.0837712	0.540845	0.561569	0.560804	0.554406	55.4406	1.17504
1427	L11	NA	17498	15101	24593	19064	4936	12.0332	12.0658	11.9849	12.0279	0.0407308	0.00645788	0.00774783	0.00557069	0.00659213	0.659213	0.109476	0.552177	0.545461	0.556581	0.551406	55.1406	0.560024
1428	L12	NA	19378	27412	25955	24248	4280	12.102	11.888	11.9697	11.9866	0.108016	0.00670864	0.00839049	0.0050472	0.00671544	0.671544	0.167165	0.556043	0.536334	0.540012	0.54413	54.413	1.04797
1429	L13	NA	11787	24853	24060	20233	7325	12.3105	11.9071	12.0295	12.0824	0.206857	0.00763553	0.00688046	0.00631754	0.00694451	0.694451	0.0661326	0.55434	0.546976	0.544347	0.548554	54.8554	0.517961
1430	L14	NA	22055	25679	29846	25860	3899	12.2394	11.8624	11.9871	12.0296	0.192061	0.00575833	0.0063476	0.00660055	0.00623549	0.623549	0.0432156	0.567808	0.547023	0.552938	0.555923	55.5923	1.07091
1431	L15	NA	8662	15645	29529	17945	10622	12.5538	12.0093	11.7498	12.1043	0.41035	0.00646502	0.00754235	0.006773	0.00692679	0.692679	0.0554883	0.563265	0.549249	0.539842	0.550785	55.0785	1.17867
1432	L16	NA	16687	22276	29610	22858	6481	12.3319	11.9391	11.9264	12.0658	0.230523	0.00689159	0.00650925	0.00729483	0.00689856	0.689856	0.0392839	0.538503	0.542377	0.539277	0.540053	54.0053	0.205027
1433	L17	NA	19252	22177	22986	21472	1964	12.0092	12.0585	12.0895	12.0524	0.0405027	0.0077914	0.00559138	0.0063952	0.00659266	0.659266	0.111322	0.542229	0.548586	0.542591	0.544469	54.4469	0.357037
1434	L18	NA	24670	11754	33996	23473	11169	11.9974	12.3083	11.7373	12.0143	0.285845	0.00567491	0.0079122	0.00576538	0.00645083	0.645083	0.126639	0.546169	0.562192	0.545182	0.551181	55.1181	0.954829
1435	L19	NA	8864	14955	27472	17097	9487	12.4081	12.2865	11.9865	12.227	0.217026	0.00857401	0.00628552	0.00760775	0.00748909	0.748909	0.114885	0.549301	0.559746	0.545974	0.551674	55.1674	0.718603
1436	L20	NA	16370	21501	25959	21277	4798	12.2487	12.1988	12.2752	12.2409	0.038764	0.00665852	0.00623227	0.00697253	0.00662111	0.662111	0.0371548	0.537691	0.552905	0.556031	0.548875	54.8875	0.981134
1437	L21	NA	17640	21291	27120	22017	4782	12.1287	12.0351	11.914	12.026	0.107649	0.00736962	0.00530741	0.00641593	0.00636432	0.636432	0.103207	0.526814	0.540792	0.540671	0.536092	53.6092	0.803546
1438	L22	NA	10834	14668	25685	17062	7710	12.2732	12.3049	12.2147	12.2643	0.0457926	0.00793797	0.00824925	0.00506132	0.00708285	0.708285	0.17576	0.553812	0.533406	0.553241	0.54682	54.682	1.16201
1439	L23	NA	12614	17955	28501	19690	8084	12.4931	12.2336	11.992	12.2395	0.250601	0.00602505	0.00634921	0.0057191	0.00603112	0.603112	0.0315098	0.558348	0.556669	0.545455	0.553491	55.3491	0.700986
1440	L24	NA	7807	27914	27948	21223	11619	12.7143	12.1452	12.0153	12.2916	0.371795	0.0297169	0.00644838	0.00636897	0.0141781	1.41781	1.34571	0.541565	0.558394	0.545084	0.548348	54.8348	0.887626
1441	M01	NA	30055	21851	27497	26468	4198	12.1473	12.2293	11.9688	12.1152	0.133171	0.00375977	0.00521715	0.00680074	0.00525922	0.525922	0.152092	0.577208	0.556359	0.532385	0.555318	55.5318	2.24297
1442	M02	NA	23209	9827	37589	23542	13884	12.1837	12.1507	11.4983	11.9442	0.38654	0.00577362	0.00905668	0.00542712	0.00675247	0.675247	0.200301	0.537809	0.515722	0.529543	0.527691	52.7691	1.11592
1443	M03	Sildenafil	23510	36734	36336	32193	7523	11.6753	11.0655	11.3598	11.3669	0.304955	0.00995321	0.00767681	0.00833884	0.00865629	0.865629	0.117093	0.567205	0.553928	0.569655	0.563596	56.3596	0.846199
1444	M04	NA	18408	16652	31834	22298	8305	12.1946	12.0489	11.9455	12.063	0.125161	0.00689917	0.00582513	0.0048376	0.00585397	0.585397	0.103109	0.543677	0.528765	0.566533	0.546325	54.6325	1.90224
1445	M05	Pipemidic acid	20374	18706	31417	23499	6908	12.1162	11.991	11.8386	11.9819	0.139025	0.00834397	0.00721694	0.00572938	0.00709676	0.709676	0.131143	0.520124	0.543409	0.549257	0.537596	53.7596	1.54117
1446	M06	NA	28442	19490	27094	25009	4827	11.9538	12.1244	11.8762	11.9848	0.127001	0.00555516	0.00584915	0.00823061	0.00654497	0.654497	0.146718	0.539835	0.551411	0.528456	0.539901	53.9901	1.14774
1447	M07	Cephradine monohydrate	21146	21638	28513	23766	4119	12.0938	11.8091	11.818	11.907	0.161838	0.00567483	0.00670117	0.00473468	0.00570356	0.570356	0.098356	0.548898	0.535401	0.548276	0.544192	54.4192	0.761958
1448	M08	NA	23584	30637	22825	25682	4308	12.0929	11.8649	12.1505	12.0361	0.151044	0.00699627	0.00649541	0.00587076	0.00645415	0.645415	0.056389	0.562415	0.550511	0.559693	0.55754	55.754	0.623754
1449	M09	Gentamicin Sulfate	19042	16464	28805	21437	6510	12.1337	12.2494	11.9416	12.1082	0.155468	0.00603928	0.00558795	0.00489498	0.0055074	0.55074	0.0576385	0.54926	0.567055	0.559347	0.558554	55.8554	0.892441
1450	M10	NA	20011	8462	24570	17681	8303	12.1675	12.255	12.1232	12.1819	0.0670523	0.00664634	0.00850863	0.00594221	0.00703239	0.703239	0.132605	0.548698	0.535689	0.561457	0.548615	54.8615	1.28843
1451	M11	Ribostamycin Sulfate	18783	14857	21019	18220	3119	12.1463	12.1521	12.0894	12.1293	0.0346397	0.00708087	0.00659622	0.00756458	0.00708056	0.708056	0.0484184	0.548741	0.549842	0.548837	0.54914	54.914	0.0609838
1452	M12	NA	20653	29871	23236	24587	4755	12.1634	11.8793	12.0006	12.0144	0.142578	0.00590713	0.00666198	0.00641246	0.00632719	0.632719	0.0384581	0.55895	0.552275	0.53628	0.549168	54.9168	1.16501
1453	M13	Pemetrexed Disodium Hydrate	5498	8055	12441	8665	3511	14.443	14.4652	14.5867	14.4983	0.0773314	0.017279	0.00657976	0.00434049	0.00939975	0.939975	0.691488	0.70462	0.741155	0.738847	0.728207	72.8207	2.04598
1454	M14	NA	20883	10060	31104	20682	10523	12.0041	12.4238	11.7653	12.0644	0.333363	0.00943351	0.00725646	0.00665509	0.00778169	0.778169	0.146178	0.535699	0.574851	0.542695	0.551082	55.1082	2.08798
1455	M15	(S)-Glutamic acid	19969	13073	28073	20372	7508	12.1478	12.208	11.8045	12.0534	0.217671	0.00500776	0.00642546	0.00769423	0.00637581	0.637581	0.134392	0.556513	0.550753	0.541695	0.549654	54.9654	0.746984
1456	M16	NA	18547	13525	33732	21935	10521	12.7225	12.2361	11.6303	12.1963	0.547212	0.00593088	0.00635859	0.00557334	0.00595427	0.595427	0.0393149	0.596592	0.545804	0.540792	0.561063	56.1063	3.08714
1457	M17	Disodium Cromoglycate	19492	11638	31402	20844	9951	12.1423	12.3086	11.8688	12.1065	0.222038	0.00589986	0.00876439	0.00617795	0.0069474	0.69474	0.157969	0.551765	0.55714	0.546844	0.551916	55.1916	0.51498
1458	M18	NA	20410	20385	29948	23581	5514	12.1881	11.9046	11.8058	11.9662	0.198489	0.0066634	0.00750552	0.0111861	0.00845166	0.845166	0.24052	0.543508	0.532745	0.515026	0.530426	53.0426	1.43819
1459	M19	Minocycline HCl	11766	18657	24611	18345	6428	12.2182	12.2437	12.0137	12.1586	0.126066	0.00671426	0.00616391	0.00686685	0.00658167	0.658167	0.0369752	0.549125	0.559093	0.548576	0.552265	55.2265	0.592009
1460	M20	NA	12618	19801	22776	18398	5222	12.1198	12.2004	12.2616	12.1939	0.0711452	0.00863845	0.00777739	0.00684931	0.00775505	0.775505	0.0894778	0.522745	0.537246	0.56441	0.541467	54.1467	2.11506
1461	M21	Alosetron Hydrochloride	9819	20947	25480	18749	8059	12.2504	11.8903	11.9185	12.0197	0.200279	0.00875853	0.00739963	0.0060832	0.00741379	0.741379	0.133772	0.527345	0.528859	0.535518	0.530574	53.0574	0.434817
1462	M22	NA	15709	25461	24937	22036	5485	12.3431	11.9635	12.0816	12.1294	0.194222	0.00636578	0.00801225	0.00573445	0.00670416	0.670416	0.1176	0.549812	0.530223	0.548462	0.542832	54.2832	1.09411
1463	M23	NA	9308	23683	24525	19172	8553	12.2689	12.0886	12.0063	12.1213	0.134345	0.00816502	0.00624921	0.00664628	0.00702017	0.702017	0.101115	0.536528	0.545286	0.534353	0.538722	53.8722	0.578736
1464	M24	NA	14260	14826	28772	19286	8220	12.3228	12.3529	11.9359	12.2039	0.232561	0.00806452	0.00883583	0.00566523	0.00752186	0.752186	0.165349	0.540393	0.53649	0.541116	0.539333	53.9333	0.24886
1465	N01	NA	27411	26010	27695	27039	902	12.0442	12.0017	12.0898	12.0452	0.0440545	0.00594652	0.0053441	0.00491063	0.00540042	0.540042	0.0520233	0.552661	0.554748	0.547572	0.55166	55.166	0.369142
1466	N02	NA	12919	12478	30507	18635	10284	12.1909	12.1635	12.1591	12.1711	0.017257	0.00696648	0.00753326	0.00449077	0.00633017	0.633017	0.161798	0.52953	0.537105	0.563346	0.543327	54.3327	1.77458
1467	N03	NA	10212	15026	31049	18762	10909	12.3313	12.2316	11.8432	12.1354	0.257875	0.00793184	0.00592307	0.00531418	0.0063897	0.63897	0.13698	0.532217	0.54592	0.551612	0.54325	54.325	0.996947
1468	N04	NA	26591	14876	32846	24771	9122	12.1832	12.1122	11.8702	12.0552	0.16409	0.00522733	0.00799946	0.00493211	0.00605297	0.605297	0.169216	0.552443	0.542753	0.545789	0.546995	54.6995	0.495581
1469	N05	NA	18337	18440	21828	19535	1986	12.2483	12.1515	12.2186	12.2061	0.0495717	0.00550799	0.00547722	0.00604728	0.0056775	0.56775	0.0320609	0.549926	0.550705	0.546912	0.549181	54.9181	0.200318
1470	N06	NA	29583	17062	30008	25551	7355	11.9406	12.146	12.0604	12.049	0.103167	0.0053409	0.0059782	0.00543189	0.00558366	0.558366	0.0344692	0.544941	0.5388	0.546121	0.543287	54.3287	0.393095
1471	N07	NA	22144	15875	25904	21308	5067	12.1295	11.9708	12.2737	12.1247	0.151546	0.00636741	0.00724409	0.00451668	0.00604273	0.604273	0.13924	0.539695	0.535811	0.574969	0.550158	55.0158	2.15744
1472	N08	NA	18990	26284	27406	24227	4570	12.2914	11.8659	11.8991	12.0188	0.23667	0.00537125	0.00772333	0.00671386	0.00660281	0.660281	0.117997	0.55466	0.528763	0.540028	0.54115	54.115	1.29852
1473	N09	NA	24798	20921	22082	22600	1990	11.9815	12.1653	12.0949	12.0805	0.0927363	0.00512138	0.00473209	0.00543429	0.00509592	0.509592	0.0351793	0.550609	0.565986	0.554524	0.55704	55.704	0.799142
1474	N10	NA	16281	18758	28072	21037	6217	12.4055	12.0137	12.0214	12.1468	0.224028	0.00528223	0.00725024	0.00577087	0.00610111	0.610112	0.102472	0.55746	0.53849	0.54948	0.548477	54.8477	0.95244
1475	N11	NA	21143	15328	28509	21660	6606	12.0894	12.3337	11.8916	12.1049	0.221476	0.00487159	0.00769833	0.00543688	0.00600227	0.600227	0.149578	0.561699	0.552649	0.556877	0.557075	55.7075	0.452833
1476	N12	NA	24294	15404	28075	22591	6505	12.0358	12.1366	11.9269	12.0331	0.104898	0.00522763	0.00668658	0.00495102	0.00562174	0.562174	0.0932485	0.55524	0.542911	0.546963	0.548371	54.8371	0.628396
1477	N13	NA	12546	22293	21339	18726	5373	12.1725	11.9995	12.2575	12.1432	0.13146	0.00924598	0.00704257	0.00599841	0.00742898	0.742898	0.165791	0.53531	0.55098	0.551104	0.545798	54.5798	0.908298
1478	N14	NA	26775	22928	30234	26646	3655	12.1381	11.9985	11.9365	12.0243	0.103284	0.00631186	0.00614969	0.00479593	0.00575249	0.575249	0.0832368	0.555294	0.553428	0.548852	0.552525	55.2525	0.331455
1479	N15	NA	15834	15720	27101	19552	6538	12.209	12.179	12.0045	12.1308	0.110414	0.00656814	0.00610687	0.00719531	0.00662344	0.662344	0.0546321	0.547493	0.548982	0.550902	0.549126	54.9126	0.170925
1480	N16	NA	9724	15715	30410	18616	10644	12.2155	12.0277	11.9006	12.0479	0.15845	0.00946113	0.00693605	0.00720158	0.00786625	0.786625	0.138757	0.514089	0.539803	0.549194	0.534362	53.4362	1.81742
1481	N17	NA	16480	24860	23901	21747	4586	12.1398	11.9475	12.2914	12.1263	0.172364	0.00770631	0.00603379	0.00610853	0.00661621	0.661621	0.0944794	0.552791	0.550965	0.554789	0.552848	55.2848	0.191219
1482	N18	NA	14318	15444	29193	19652	8282	12.4388	12.3212	11.883	12.2143	0.292911	0.00656516	0.00679876	0.00674819	0.00670404	0.670404	0.0122898	0.536318	0.556268	0.53804	0.543542	54.3542	1.10545
1483	N19	NA	17166	15464	25887	19506	5592	12.1922	12.4525	11.9233	12.1893	0.264591	0.00774787	0.0055613	0.00641248	0.00657389	0.657389	0.110218	0.554701	0.572297	0.537992	0.554997	55.4997	1.71544
1484	N20	NA	11920	33719	27742	24460	11264	12.3176	11.8873	12.0483	12.0844	0.217424	0.0090604	0.00596103	0.0060558	0.00702574	0.702574	0.17627	0.535654	0.558113	0.539543	0.544437	54.4437	1.20023
1485	N21	NA	12117	15917	26751	18262	7594	12.3048	12.6067	12.0265	12.3127	0.290203	0.0089131	0.00515173	0.00725207	0.00710563	0.710563	0.188496	0.547578	0.563548	0.526635	0.54592	54.592	1.85127
1486	N22	NA	16164	16480	32932	21859	9591	12.2302	12.3337	11.8088	12.1242	0.27804	0.00600099	0.00800971	0.00528362	0.00643144	0.643144	0.14131	0.551039	0.545267	0.539293	0.5452	54.52	0.587342
1487	N23	NA	16798	22661	28323	22594	5763	12.3859	12.1539	11.9642	12.168	0.211186	0.00750089	0.00710472	0.00571973	0.00677511	0.677511	0.0935206	0.556138	0.545739	0.530594	0.544157	54.4157	1.28454
1488	N24	NA	7634	20084	30493	19404	11445	12.342	12.1507	12.0059	12.1662	0.168594	0.00982447	0.00771759	0.00616535	0.00790247	0.790247	0.183655	0.514016	0.545857	0.54688	0.535584	53.5584	1.86856
1489	O01	NA	14810	21212	25421	20481	5343	12.3866	12.3833	11.914	12.228	0.271884	0.00546928	0.00348859	0.00582196	0.00492661	0.492661	0.125778	0.540176	0.58283	0.540065	0.554357	55.4357	2.46587
1490	O02	NA	19006	8332	31023	19454	11352	12.0359	12.0732	11.8488	11.986	0.120228	0.00720825	0.0103217	0.00586662	0.00779884	0.779884	0.228548	0.524413	0.50168	0.535732	0.520608	52.0608	1.73416
1491	O03	Azasetron HCl	28350	16866	22723	22646	5742	11.9926	11.9268	12.0771	11.9988	0.075372	0.00525573	0.0107316	0.00523699	0.00707479	0.707479	0.316695	0.546384	0.524843	0.559917	0.543715	54.3715	1.76889
1492	O04	NA	16723	20338	28090	21717	5808	12.2994	12.0792	12.1052	12.1613	0.120363	0.00705615	0.00850624	0.00697757	0.00751332	0.751332	0.0860793	0.533995	0.552218	0.545141	0.543784	54.3784	0.91866
1493	O05	Piperaquine phosphate	16840	16143	19978	17654	2043	12.3248	12.009	12.1343	12.156	0.158998	0.00671021	0.00693799	0.00575633	0.00646818	0.646818	0.0626909	0.534739	0.52673	0.546201	0.53589	53.589	0.978639
1494	O06	NA	23894	7252	31911	21019	12578	12.0581	12.0808	11.848	11.9956	0.128367	0.00744957	0.0153061	0.0059854	0.00958036	0.958036	0.50124	0.538796	0.495725	0.550939	0.528487	52.8487	2.90145
1495	O07	Hydralazine HCl	21404	22266	27911	23860	3534	11.8342	11.8516	11.6087	11.7648	0.135518	0.00584003	0.00547921	0.00605496	0.0057914	0.57914	0.0290942	0.549243	0.554792	0.54011	0.548048	54.8048	0.741378
1496	O08	NA	16318	15471	22507	18099	3841	12.2236	12.0296	12.1303	12.1278	0.0969962	0.0068023	0.00704544	0.00604256	0.0066301	0.66301	0.0523144	0.527087	0.520587	0.548096	0.531923	53.1923	1.43782
1497	O09	Besifloxacin HCl	19565	22926	23152	21881	2009	12.1581	11.9156	11.8444	11.9727	0.164496	0.00690008	0.00667365	0.00678127	0.006785	0.6785	0.0113262	0.544953	0.529573	0.53991	0.538145	53.8145	0.784006
1498	O10	NA	18112	27342	21192	22215	4699	12.3191	11.9802	12.2708	12.1901	0.183305	0.00668065	0.00596152	0.00575689	0.00613302	0.613302	0.0485174	0.538152	0.545132	0.550019	0.544434	54.4434	0.596439
1499	O11	NA	8454	15466	23615	15845	7588	12.195	11.9628	12.1275	12.0951	0.119452	0.0137213	0.00911677	0.00614017	0.00965942	0.965942	0.38196	0.513721	0.526186	0.543765	0.527891	52.7891	1.5094
1500	O12	NA	10863	9076	24604	14848	8496	12.2672	12.0715	11.879	12.0726	0.194076	0.00846911	0.00903482	0.00601528	0.00783974	0.783974	0.160514	0.537789	0.513662	0.522801	0.524751	52.4751	1.21808
1501	O13	NA	11227	23071	27158	20485	8274	12.0912	12.0277	11.8299	11.9829	0.136253	0.00846174	0.00684842	0.00637013	0.00722677	0.722677	0.109593	0.53594	0.537471	0.535791	0.536401	53.6401	0.0930197
1502	O14	NA	12015	18970	24683	18556	6344	12.404	12.0458	11.9181	12.1226	0.251878	0.00948814	0.00933052	0.00664425	0.00848764	0.848764	0.159836	0.526509	0.528413	0.540372	0.531765	53.1765	0.751477
1503	O15	NA	12573	14815	27281	18223	7924	12.1489	12.0611	12.0517	12.0872	0.0536294	0.00747634	0.00863989	0.00637806	0.0074981	0.74981	0.113107	0.525571	0.525076	0.536344	0.528997	52.8997	0.63676
1504	O16	NA	14451	18388	31812	21550	9102	12.3668	12.1225	11.8823	12.1239	0.242217	0.00775033	0.00614531	0.00581542	0.00657035	0.657035	0.103512	0.52986	0.541277	0.549101	0.540079	54.0079	0.967648
1505	O17	NA	16606	10962	26390	17986	7806	12.1686	12.0993	11.9808	12.0829	0.0949421	0.00680477	0.00811896	0.00735127	0.007425	0.7425	0.0660189	0.548958	0.512498	0.544562	0.535339	53.5339	1.99032
1506	O18	NA	12685	27369	22685	20913	7501	12.5014	11.9859	12.1126	12.2	0.268623	0.00630666	0.00661332	0.00625964	0.00639321	0.639321	0.0192068	0.539929	0.565676	0.538814	0.54814	54.814	1.51974
1507	O19	NA	11222	11385	21538	14715	5909	12.4167	12.1948	12.0402	12.2172	0.18924	0.00793085	0.00737813	0.00668586	0.00733161	0.733161	0.0623798	0.548209	0.513131	0.539419	0.533586	53.3586	1.82516
1508	O20	NA	13854	25552	22980	20795	6147	12.2594	11.9315	12.1029	12.0979	0.163971	0.00880612	0.00704446	0.00735422	0.00773493	0.773493	0.0940516	0.527212	0.534205	0.520061	0.527159	52.7159	0.707207
1509	O21	NA	5566	15191	23123	14627	8792	12.3768	12.3498	12.0678	12.2648	0.171106	0.0111391	0.00697782	0.00752497	0.00854728	0.854728	0.226115	0.509881	0.573037	0.528175	0.537031	53.7031	3.24956
1510	O22	NA	17926	12635	26449	19003	6970	12.187	12.2957	11.9907	12.1578	0.154546	0.00608055	0.00918085	0.00676774	0.00734305	0.734305	0.162825	0.541839	0.52869	0.527657	0.532729	53.2729	0.790644
1511	O23	NA	4034	14405	29399	15946	12753	12.478	12.177	11.8604	12.1718	0.308802	0.0166088	0.00826102	0.00731317	0.0107277	1.07277	0.511523	0.482152	0.537244	0.525426	0.514941	51.4941	2.90043
1512	O24	NA	10283	24628	26673	20528	8931	12.5558	12.0713	12.0216	12.2162	0.295101	0.0101138	0.00881111	0.00719829	0.00870773	0.870773	0.146049	0.542546	0.538615	0.530761	0.537307	53.7307	0.600003
1513	P01	NA	29120	23349	31619	28029	4242	12.033	12.2525	11.6992	11.9949	0.278627	0.00467033	0.00522506	0.00572441	0.0052066	0.52066	0.0527281	0.550103	0.551844	0.53977	0.547239	54.7239	0.652635
1514	P02	NA	19776	19490	27681	22316	4649	12.0278	11.9996	11.9545	11.994	0.0369561	0.00768608	0.00620831	0.00690004	0.00693148	0.693148	0.0739388	0.513046	0.551514	0.537986	0.534182	53.4182	1.95139
1515	P03	NA	9073	23292	32667	21677	11880	12.1989	12.0094	11.6958	11.968	0.254099	0.0120137	0.0090589	0.00655095	0.00920784	0.920784	0.27344	0.496859	0.53469	0.541433	0.524327	52.4327	2.40262
1516	P04	NA	25597	6610	27911	20039	11688	12.0532	12.3434	11.9264	12.1077	0.213748	0.00750088	0.01059	0.0067357	0.00827553	0.827553	0.204059	0.546314	0.56354	0.544767	0.55154	55.154	1.04207
1517	P05	NA	14887	23727	30902	23172	8022	12.1813	12.0392	11.8459	12.0222	0.168327	0.00873245	0.00670123	0.00446573	0.00663314	0.663314	0.213418	0.529993	0.543137	0.547181	0.540104	54.0104	0.898683
1518	P06	NA	3612	26493	35415	21840	16404	12.3348	11.8889	11.6062	11.9433	0.367341	0.0174419	0.00679425	0.00720034	0.0104788	1.04788	0.603359	0.488095	0.542558	0.535366	0.522007	52.2007	2.95875
1519	P07	NA	20193	12549	28294	20345	7874	12.1823	12.1681	11.9053	12.0852	0.156007	0.00619026	0.00868595	0.00678589	0.0072207	0.72207	0.130342	0.543406	0.530401	0.548915	0.540907	54.0907	0.950665
1520	P08	NA	14561	19607	22993	19054	4243	12.3675	12.1824	12.2084	12.2528	0.100243	0.00693634	0.00719131	0.00669769	0.00694178	0.694178	0.0246854	0.542133	0.547356	0.53886	0.542783	54.2783	0.428504
1521	P09	NA	19478	9495	28699	19224	9605	12.039	12.3642	11.919	12.1074	0.230334	0.00657152	0.0104265	0.00588871	0.00762892	0.762892	0.244675	0.545385	0.544392	0.557197	0.548991	54.8991	0.712389
1522	P10	NA	7345	9218	23838	13467	9030	12.4388	12.0626	12.0959	12.1991	0.208276	0.0108918	0.0125841	0.00738317	0.0102863	1.02863	0.265278	0.535739	0.528314	0.542705	0.535586	53.5586	0.719659
1523	P11	NA	18258	16805	22372	19145	2888	12.2623	12.035	11.8818	12.0597	0.191449	0.00701063	0.00720024	0.00755409	0.00725498	0.725498	0.0275835	0.555975	0.543588	0.529591	0.543051	54.3051	1.32006
1524	P12	NA	17384	16841	25430	19885	4810	12.1693	12.0721	11.8252	12.0222	0.177374	0.00644271	0.00866932	0.00668502	0.00726568	0.726568	0.122161	0.546652	0.542248	0.532757	0.540552	54.0552	0.710128
1525	P13	NA	29387	19707	29019	26038	5486	11.9579	12.0792	11.8342	11.9571	0.122521	0.00660156	0.00751002	0.00637513	0.0068289	0.68289	0.0600631	0.553918	0.536561	0.533065	0.541181	54.1181	1.11684
1526	P14	NA	17840	6455	35301	19865	14529	12.1855	12.1859	11.7207	12.0307	0.268433	0.007287	0.0105345	0.00603382	0.00795176	0.795176	0.23228	0.547646	0.521766	0.542761	0.537391	53.7391	1.37501
1527	P15	NA	7970	18439	30616	19008	11334	12.3127	12.0764	11.8192	12.0694	0.246812	0.0102886	0.0075926	0.0078717	0.0085843	0.85843	0.148254	0.527353	0.53761	0.529625	0.531529	53.1529	0.538759
1528	P16	NA	22019	16299	31981	23433	7936	12.0687	12.1367	11.8141	12.0065	0.170042	0.00717562	0.00950979	0.0059723	0.00755257	0.755257	0.179862	0.541805	0.524511	0.540164	0.535493	53.5493	0.954653
1529	P17	NA	12335	16952	28361	19216	8249	12.2473	12.3734	12.061	12.2272	0.157195	0.0078638	0.00701982	0.00585311	0.00691224	0.691224	0.100965	0.54852	0.563414	0.570784	0.560906	56.0906	1.13416
1530	P18	NA	8215	19210	36395	21273	14203	12.1892	12.2773	11.6985	12.055	0.311829	0.00925137	0.00536179	0.00552274	0.00671197	0.671197	0.220066	0.502495	0.567257	0.539717	0.53649	53.649	3.2501
1531	P19	NA	15475	21022	25220	20572	4888	12.192	12.0842	12.157	12.1444	0.0550024	0.00536349	0.00661212	0.00674068	0.00623876	0.623876	0.0760731	0.566979	0.555133	0.558803	0.560305	56.0305	0.606433
1532	P20	NA	22932	22678	24902	23504	1217	12.1342	12.1145	12.1292	12.126	0.0102365	0.00702076	0.00718758	0.00871416	0.00764083	0.764083	0.0933263	0.553244	0.551812	0.52799	0.544349	54.4349	1.41855
1533	P21	NA	6969	16343	26980	16764	10012	12.2259	12.3057	12.0996	12.2104	0.103879	0.0116229	0.00795448	0.00555967	0.00837902	0.837902	0.305383	0.483857	0.546228	0.54937	0.526485	52.6485	3.69502
1534	P22	NA	10636	20595	31042	20758	10204	12.2838	12.1747	11.9744	12.1443	0.156939	0.0107183	0.00786599	0.0064751	0.00835313	0.835313	0.216315	0.516266	0.537898	0.552606	0.53559	53.559	1.82799
1535	P23	NA	8075	16699	28504	17759	10256	12.8349	12.4652	12.1487	12.4829	0.343462	0.0288545	0.00676687	0.00687623	0.0141659	1.41659	1.27208	0.552198	0.575124	0.545643	0.557655	55.7655	1.54798
1536	P24	NA	15344	29769	26748	23954	7608	12.4575	12.1812	12.1595	12.2661	0.166171	0.00729927	0.00678558	0.00792583	0.00733689	0.733689	0.0571052	0.563608	0.557593	0.555331	0.558844	55.8844	0.427775

## Sheet: 10e_DMSO_global
chemical_name	Mean_size_rep1	Mean_size_rep2	Mean_size_rep3	Average_size	STDEV_size	Auxotroph_rep1	Auxotroph_rep2	Auxotroph_rep3	Average_Auxotroph	Ave_Aux	STDEV_Aux	Prototroph_rep1	Prototroph_rep2	Prototroph_rep3	Average_Prototroph	Ave_Pro	STDEV_Pro
DMSO (average)	12.2138	12.1801	12.1534	12.1824	0.175623	0.00716182	0.00661646	0.0064341	0.00673746	0.673746	0.134686	0.549037	0.551349	0.547551	0.549312	54.9312	1.23649

## Sheet: 10e_Azoles
chemical_name	Mean_size_rep1	Mean_size_rep2	Mean_size_rep3	Average_size	STDEV_size	Auxotroph_rep1	Auxotroph_rep2	Auxotroph_rep3	Average_Auxotroph	Ave_Aux	STDEV_Aux	Prototroph_rep1	Prototroph_rep2	Prototroph_rep3	Average_Prototroph	Ave_Pro	STDEV_Pro
Fenticonazole Nitrate	10.9448	10.5878	10.6167	10.7164	0.198271	0.145136	0.0687783	0.080574	0.0981626	9.81626	4.11051	0.189793	0.199095	0.203091	0.197326	19.7326	0.682313
Posaconazole	12.4068	12.2713	12.3257	12.3346	0.0682049	0.0156015	0.0219028	0.0244884	0.0206642	2.06642	0.457108	0.252224	0.241843	0.223719	0.239262	23.9262	1.44268
Voriconazole	12.1388	11.8306	11.8087	11.926	0.184576	0.0293486	0.0371978	0.0153734	0.0273066	2.73066	1.10546	0.231926	0.210787	0.256223	0.232978	23.2978	2.27359
Isavuconazole	12.0356	11.9185	11.8858	11.9466	0.0787648	0.0155584	0.0178962	0.0261617	0.0198721	1.98721	0.557092	0.252639	0.252734	0.237407	0.247594	24.7594	0.882175
Itraconazole	11.8203	12.0197	11.9539	11.9313	0.101591	0.0158992	0.0123051	0.015816	0.0146734	1.46734	0.205148	0.238902	0.265716	0.256937	0.253852	25.3852	1.36711
Butoconazole	12.0608	12.0981	12.087	12.082	0.0191961	0.021213	0.0196684	0.0159731	0.0189515	1.89515	0.269253	0.249477	0.238269	0.241698	0.243148	24.3148	0.574295
Sulconazole Nitrate	12.2697	12.0317	11.9661	12.0892	0.159772	0.0154882	0.020303	0.0302077	0.0219996	2.19996	0.750497	0.275084	0.249394	0.22404	0.249506	24.9506	2.55221
Efinaconazole	11.4001	11.3069	11.2072	11.3047	0.0964896	0.0209544	0.0195072	0.0151797	0.0185471	1.85471	0.300469	0.249164	0.250103	0.245198	0.248155	24.8155	0.260317
Miconazole	12.6082	12.4868	12.3473	12.4808	0.130552	0.0208673	0.0175522	0.0191682	0.0191959	1.91959	0.165773	0.300293	0.28629	0.258951	0.281845	28.1845	2.10266
Climbazole	11.322	11.2431	11.3277	11.2976	0.0473227	0.0129479	0.0243119	0.0124441	0.016568	1.6568	0.671121	0.279354	0.261927	0.279642	0.273641	27.3641	1.0146
Clotrimazole	11.9857	11.791	11.8871	11.888	0.0973818	0.0196636	0.0156992	0.0134372	0.0162667	1.62667	0.315175	0.312959	0.285891	0.313178	0.304009	30.4009	1.5691
Sertaconazole nitrate	12.8527	12.3822	12.3241	12.5197	0.289866	0.0247276	0.040158	0.0430622	0.0359826	3.59826	0.98547	0.305532	0.256748	0.206699	0.256326	25.6326	4.94182
Neticonazole Hydrochloride	11.6948	11.7637	11.9489	11.8025	0.131423	0.011166	0.0183589	0.0235762	0.0177004	1.77004	0.623122	0.306425	0.272761	0.287152	0.28878	28.878	1.68907
Luliconazole	12.2363	11.683	12.1977	12.039	0.308938	0.0214261	0.030303	0.019337	0.0236887	2.36887	0.582263	0.285564	0.244472	0.267956	0.265997	26.5997	2.06159
Econazole nitrate	12.1464	11.8189	11.7747	11.9134	0.203057	0.0123542	0.0148515	0.0129906	0.0133987	1.33987	0.129773	0.331503	0.269612	0.291321	0.297479	29.7479	3.14018
Miconazole Nitrate	12.5647	12.2502	12.2177	12.3442	0.191653	0.0189976	0.0141384	0.0143787	0.0158382	1.58382	0.273869	0.3173	0.264212	0.275909	0.285807	28.5807	2.78937
Econazole	11.9545	12.0404	11.7083	11.9011	0.17238	0.0182081	0.0159541	0.0145218	0.016228	1.6228	0.185836	0.264451	0.280153	0.3002	0.281601	28.1601	1.79187
Isoconazole nitrate	12.2799	12.068	11.9126	12.0868	0.184358	0.0154568	0.0157123	0.0125089	0.0145593	1.45593	0.178029	0.298648	0.280726	0.28985	0.289741	28.9741	0.896113
Tioconazole	12.2376	12.0188	12.0309	12.0958	0.122968	0.0229239	0.0146921	0.0180921	0.0185694	1.85694	0.413659	0.257353	0.286339	0.295779	0.279824	27.9824	2.00243
Butoconazole nitrate	12.6243	12.5132	12.322	12.4865	0.152887	0.023701	0.0180428	0.0192431	0.020329	2.0329	0.298129	0.322242	0.309786	0.277742	0.303257	30.3257	2.29574
