# Supplementary material for: Microbial communities form rich extracellular metabolomes that foster metabolic interactions and promote drug tolerance
Source: Nat Microbiol. 2022 Mar 21;7(4):542–55. doi: 10.1038/s41564-022-01072-5 (PMC8975748; doi:10.1038/s41564-022-01072-5)
Supplement: Source Data Extended Data Fig. 10 — Unprocessed images for Supplementary Fig. 10d. [file 41564_2022_1072_MOESM21_ESM.zip]

Archive with 37 entries (34 files):
- Source Data S10/
- Source Data S10/.DS_Store
- __MACOSX/Source Data S10/._.DS_Store
- Source Data S10/Source Data S10d/
- __MACOSX/Source Data S10/._Source Data S10d
- Source Data S10/Source Data S10c/
- __MACOSX/Source Data S10/._Source Data S10c
- Source Data S10/Source Data S10d/MICO_M+_SM.jpg
- __MACOSX/Source Data S10/Source Data S10d/._MICO_M+_SM.jpg
- Source Data S10/Source Data S10d/MICO_H+_HLUM.jpg
- __MACOSX/Source Data S10/Source Data S10d/._MICO_H+_HLUM.jpg
- Source Data S10/Source Data S10d/MICO_L+_SM.jpg
- __MACOSX/Source Data S10/Source Data S10d/._MICO_L+_SM.jpg
- Source Data S10/Source Data S10d/MICO_H-_HLUM.jpg
- __MACOSX/Source Data S10/Source Data S10d/._MICO_H-_HLUM.jpg
- Source Data S10/Source Data S10d/MICO_L+_HLUM.jpg
- __MACOSX/Source Data S10/Source Data S10d/._MICO_L+_HLUM.jpg
- Source Data S10/Source Data S10d/MICO_M-_HLUM.jpg
- __MACOSX/Source Data S10/Source Data S10d/._MICO_M-_HLUM.jpg
- Source Data S10/Source Data S10d/MICO_U-_HLUM.jpg
- __MACOSX/Source Data S10/Source Data S10d/._MICO_U-_HLUM.jpg
- Source Data S10/Source Data S10d/MICO_U+_SM.jpg
- __MACOSX/Source Data S10/Source Data S10d/._MICO_U+_SM.jpg
- Source Data S10/Source Data S10d/MICO_M+_HLUM.jpg
- __MACOSX/Source Data S10/Source Data S10d/._MICO_M+_HLUM.jpg
- Source Data S10/Source Data S10d/MICO_U+_HLUM.jpg
- __MACOSX/Source Data S10/Source Data S10d/._MICO_U+_HLUM.jpg
- Source Data S10/Source Data S10d/MICO_H+_SM.jpg
- __MACOSX/Source Data S10/Source Data S10d/._MICO_H+_SM.jpg
- Source Data S10/Source Data S10d/MICO_L-_HLUM.jpg
- __MACOSX/Source Data S10/Source Data S10d/._MICO_L-_HLUM.jpg
- Source Data S10/Source Data S10c/tofms_with_label.png
- __MACOSX/Source Data S10/Source Data S10c/._tofms_with_label.png
- Source Data S10/Source Data S10c/product ion_final.png
- __MACOSX/Source Data S10/Source Data S10c/._product ion_final.png
- Source Data S10/Source Data S10c/product ion_with label.png
- __MACOSX/Source Data S10/Source Data S10c/._product ion_with label.png
